# Supplementary material for: Optimization of DNA Recovery and Amplification from Non-Carbonized Archaeobotanical Remains
Source: PLoS One. 2014 Jan 27;9(1):e86827. doi: 10.1371/journal.pone.0086827 (PMC3903575; doi:10.1371/journal.pone.0086827)
Supplement: Data S1 — Deep-sequencing amplicon data of AmpliTaq Gold on LUG sample in FASTQ format. (FASTQ) [file pone.0086827.s008.fastq]

@G637SNQ08JJ0F6
AACCTGGAGTTCCACCCGAAGAAGCAGGGGCCGCGGTAGCTGCTGAATCTTCTACTGGTACATGGACAACTGTGTGGACTGATGGACTTACCAGC
+G637SNQ08JJ0F6
IIIIIIIIIIIIIIIIHIIIIIIIIIIIICIIIIIIIIIIIIIIIIIIIIIIIIIIIIIIIIIIIIIIIIIIIIIIIIIIIIIIIIIIIIIIIII
@G637SNQ08JTXVQ
AACCTGGAGTTCCACCCAAAGAAGCAGGGGCCGCGGTAGCTGCTGAATCTTCTACTGGTACATGGACAACTGTGTGGACTGATGGACTTACCAGC
+G637SNQ08JTXVQ
IIIIIIIIIIIIIIIIHIIHIIIIIIIIICIIIIIIIIIIIIIIIIIIIIIIIIIIIIIIIIHIHIIIIIIIIIIIIIIIIIIIIIIIIIIIIII
@G637SNQ08JWXQ9
AACCTGGAGTTCCACTCGAAGAAGCAGGGGCCGCGGTAGCTGCTGAATCTTCTACTGGTACATGGACAACTGTGTGGACTGATGGACTTACCAGC
+G637SNQ08JWXQ9
IIIIIIIIIIIIIIIIIIIIIIIIIIIIICIIIIIIIIIIIIIIIIIIIIIIIIIIIIIIIIIIIIIIIIIIIIIIIIIIIIIIIIIIIIIIIII
@G637SNQ08JWZ1C
AACCTGGAGTTCCACCCGAAGAAGCAGGGGCCGCGGTAGCTGCTGAATCTTCTACTGGTACATGGACAACTGTGTGGACTGATGGACTTACTAGC
+G637SNQ08JWZ1C
IIIIIIIIIIIIIIIIHIIIIIIIIIIIICIIIIIIIIIIIIIIIIIIIIIIIIIIIIIIIIIIIIIIIIIIIIIIIIIIIIIIIIIIIIIIIII
@G637SNQ08JXA8D
AACCTGGAGTTCCACCCGAAGAAGCAGGGGGCCGCGGTAGCTGCTGAATCTTCTACTGGTACATGGACAACTGTGTGGACTGATGGACTTACCAGC
+G637SNQ08JXA8D
IIIIIIIIIIIIIIHHEIF>AF;?@9FFFF-F95:F;EIIIIIIIIIIIIIIHHHHIIIIIIIIIIHHF??IIIIIIIIIIIIIIIIIHHHIIIII
@G637SNQ08JJL8M
AACCTGGAGTTCCACCCGAAGAAGCAGGGGCCGCAGTAGCTGCTGAATCTTCTACTGGTACATGGACAACTGTGTGGACTGATGGACTTACCAGC
+G637SNQ08JJL8M
IIIIIIIIIIIIIIIIHIIIIIIIIIIIICIIIIIIIIIIIIIIIIIIIIIIIIIIIIIIIIIIIIIIIIIIIIIIIIIIIIIIIIIIIIIIIII
@G637SNQ08JZSR4
AACCTGAAGTTCCACCCGAAGAAGCAGGGGCCGCGGTAGCTGCTGAATCTTCTACTGGTACATGGACAACTGTGTGGACTGATGGACTTACCAGC
+G637SNQ08JZSR4
IIIIIIIIIIIIIIIIHIIIIIIIIIIIICIIIIIIIIIIIIIIIIIIIIIIIIIIIIIIIIIIIIIIIHHHIIIIIIIIIIIIIIIIIIIIIII
@G637SNQ08JFR17
AACCTGGAGTTCCACCCGAAGAAGCAGGGGCCGCGGTAGCTGCTGAATCTTCTACTGGTACATAGACAACTGTGTGGACTGATGGACTTACCAGC
+G637SNQ08JFR17
IIIIIIIIIIIIIIIIHIIIIIIIIIIIICIIIIIIIIIIIIIIIIIIIIIIIIIIIIIIIIIIIIIIIIIIIIIIIIIIIIIIIIIIIIIIIII
@G637SNQ08JQHH7
AACCTGGAGTTCCACCCGAAGAAGCAGGGGCCGCGGTAGCTGCTGAATCTTCTACTGGTATATGGACAACTGTGTGGACTGATGGACTTACCAGC
+G637SNQ08JQHH7
IIIIIIIIIIIIIIIIHIIIIIIIIIIIICIIIIIIIIIIIIIIIIIIIIIIIIIIIIIIIIIIIIIIIIIIIIIIIIIIIIIIIIIIIIIIIII
@G637SNQ08I79EP
AACCTGGAGTTCCACCCGAAGAAGCAGGGGCCGCGGTAGCTGCTGAATCTTCTACTGATACATGGACAACTGTGTGGACTGATGGACTTACCAGC
+G637SNQ08I79EP
IIIIIIIIIIIIIIIIHIIIIIIIIIIIICIIIIIIIIIIIIIIIIIIIIIIIIIIIIIIIIIIIIIIIIIIIIIIIIIIIIIIIIIIIIIIIII
@G637SNQ08JDEJL
AACTTGGAGTTCCACCCGAAGAAGCAGGGGCCGCGGTAGCTGCTGAATCTTCTACTGGTACATGGACAACTGTGTGGACTGATGGACTTACCAGC
+G637SNQ08JDEJL
IIIIHIHIIIIIIIIIHIIIIIIIIIIIICIIIIIIIHHHIIIIIIIIIIIIIIIIIIIIIIIIIIIIIIIIIIIIIIIIIIIIIIIIIIIIIII
@G637SNQ08JKVLF
AACCTGGAGTTCCGCCCGAAGAAGCAGGGGCCGCGGTAGCTGCTGAATCTTCTACTGGTACATGGACAACTGTGTGGACTGATGGACTTACCAGC
+G637SNQ08JKVLF
IIIIIIIIIIIIIIIIHIIIIIIIIIIIICIIIIIIIIIIIIIIIIIIIIIIIIIIIIIIIIIIIIIIIIIIIIIIIIIIIIIIIIIIIIIIIII
@G637SNQ08J1MZX
AACCTGGAGTTCCACCCGAAGAAGCAAGGGCCGCGGTAGCTGCTGAATCTTCTACTGGTACATGGACAACTGTGTGGACTGATGGACTTACCAGC
+G637SNQ08J1MZX
IIIIIIIIIIIIIIIIHIIIIIIIIIIIIHIIIIIIIIIIIIIIIIIIIIIIIIIIIIIIIIIIIIIIIIIIIIIIIIIIIIIIIIIIIIIIIII
@G637SNQ08JNOSP
AACCTGGAGTTCCACCCGAAGAAGCAGGGGCCGCGGTAGCTGCTGAATCTTCTACTGGTACATGGACAACTGTGTGGACTGATGGACTTACCAGT
+G637SNQ08JNOSP
IIIIIIIIIIIIIIIIHIIIIIIIIIIIICIIIIIIIIIIIIIIIIIIIIIIIIIIIIIIIIIIIIIIIIIIIIIIIIIIIIIIIIIIIIIIIII
@G637SNQ08JR3E3
AACCTGGAGTTCCACCCGAAGAAGCAGGGGCCGCGGTAGCTGCTGAATCTTCTATTGGTACATGGACAACTGTGTGGACTGATGGACTTACCAGC
+G637SNQ08JR3E3
IIIIIIIIIIIIIIIIHIIIIIIIIIIIICIIIIIIIIIIIIIIIIIIIIIIIIIIIIIIIIIIHHIIIIIIIIIIIIIIIIIIIIIIIIIIIII
@G637SNQ08JHKE5
AACCTGGAGTTCCACCCGAAGAAGCAGGGGCCGCGGTAGCTGCTGAATCTTCTACTGGTACATGGACAACTGTGTGGACTGATGGACTTACCAGCT
+G637SNQ08JHKE5
IIIIIIIIIIIIIIIIHIIIIIIIIIIIICIIIIIIIIIIIIIIIIIIIIIIIIIIIIIIIIIIIIIIIIIIIIIIIIIIIIIIIIIIIIIIIIII
@G637SNQ08JDHN8
AACCTAGAATTCCATCCAAAGAAGTAGGGATCGCGATAGCTATTGAATCTTCTACTGGTACATGGATAGGTGTGTGGATTGATGGACTTACCGGT
+G637SNQ08JDHN8
IIIIIIIIIIIIIIIIIIIHIIIIIIIIHIIIIIIIIIIIIIIIIIIIIIIIIIIIIIIIIIIIIIIIIIIIIIIIIIIIIIHIHIIIIIIIIII
@G637SNQ08J037I
AACCTGGAGTTCCACCCGAAGAAGTAGGGGCCGCGGTAGCTGCTGAATCTTCTACTGGTACATGGACAACTGTGTGGACTGATGGACTTACCAGC
+G637SNQ08J037I
IIIIIIIIIIIIIIHHHIIIIIIIIEHHH<H;29H;IIIIIIIIIIIIIIIIIIIIIIIIIIIIIIIIIIIIIIIIIIIIIIIIIIIIIIIIIII
@G637SNQ08JIHTM
AACCTGGAGTTCCACCCGAAGAAGCAGGGGCCGTGGTAGCTGCTGAATCTTCTACTGGTACATGGACAACTGTGTGGACTGATGGACTTACCAGC
+G637SNQ08JIHTM
IIIIIIIIIIIIIIIIHIIIIIIIIDIIICIIHHIHIIIIIIIIIIIIIIIIIIIIIIIIIIIIIIIIIIIIIIIIIIIIIIIIIIIIIIIIIII
@G637SNQ08JQUVB
AACCTGGAGTTCCACCCGAAGAAGCAGGGGCCGCGGTAGCTGCTGAATCTTCTACTGGTACATGGACAACTGTATGGACTGATGGACTTACCAGC
+G637SNQ08JQUVB
IIIIIIIIIIIIIIIIHIIIIIIIIIIIICIIIIIIIIIIIIIIIIIIIIIIIIIIIIIIIIIIIIIIIIIIIIIIIIIIIIIIIIIIIIIIIII
@G637SNQ08JL7BC
AACCTGGAGTTCCACCCGAAGAAGCAGGGGCCGCGGTAGCTGCTGAATCTTCTACTGGTACATGGACAACTATGTGGACTGATGGACTTACCAGC
+G637SNQ08JL7BC
IIIIIIIIIIIIIIIIHIIIIIIIIIIIICIIIIIIIIIIIIIIHIHIIIIIIIIIIIIIIIIIIIIIIIIHHHIIIIIIIIIIIIIIIIIIIII
@G637SNQ08JNQJ8
AACCTGGAGTTCCACCCGAAGAAGCAGGGGCCGCGGTAGCTGCTGAATCTTCTACTGGTACATGGATAACTGTGTGGACTGATGGACTTACCAGC
+G637SNQ08JNQJ8
IIIIIIIIIIIIIIIIHIIIIIIIIIIIICIIIIIIIIIIIIIIIIIIIIIIIIIIIIIIIIIIIIIIIIIIIIIIIIIIIIIIIIIIIIIIIII
@G637SNQ08JR21M
AACCTGGAGTTCCACCCGAAGAGGCAGGGGCCGCGGTAGCTGCTGAATCTTCTACTGGTACATGGACAACTGTGTGGACTGATGGACTTACCAGC
+G637SNQ08JR21M
IIIIHIHIIIIIIIIIHIIIIIIIIIIIICIIIIIIIIIIIIIIIIIIIIIIIIIHIHIIIIIIIIIIIIIIIIIIIIIIIIIIIIIIIIIIIII
@G637SNQ08JUTJT
AACCTGGAGTTCCACCCGAAGAAGCAGGGGCCGCGGTAGCTGCTGAATCTTCTACTGGTACATGGACAACTGTGTGGATTGATGGACTTACCAGC
+G637SNQ08JUTJT
IIIIIIIIIIIIIIIIHIIIIIIIIIIII@IIFIIIIHHHIIIIIIIIIIIIIIIIIIIIIIIIIIIIIIIIIIIIIIIIIIIIIIIIIIIIIII
@G637SNQ08I6S3M
AACCTGGAGTTCCACCCGAAGAAGCAGGGGCCGCGGTAGTTGCTGAATCTTCTACTGGTACATGGACAACTGTGTGGACTGATGGACTTACCAGC
+G637SNQ08I6S3M
IIIIIIIIIIIIG?FF4?FIIIEFE?FFFBFC;GGIIIIIIIICCFCCCIIIIIHGGGIIIIIIIIIIIIIIIIIIIIIGCCCFGIIIIIIECCF
@G637SNQ08JZMMZ
AACCTGGAGTTCCACCCGAAGAAGCAGGGGCCGCGGTAGCTGCTGAATCTTCTACTGGTACATGGACAACTGCGTGGACTGATGGACTTACCAGC
+G637SNQ08JZMMZ
IIIIIIIIIIIIIIIIHIIIIIIIIIIIICIIIIIIIIIIIIIIIIIIIIIIIIIIIIIIIIIIIIIIIIIIIIIIIIIIIIIIIIIIIIIIIII
@G637SNQ08JNY6K
AACCTGGAGTTCCACCCGAAGAAGCAGAGGCCGCGGTAGCTGCTGAATCTTCTACTGGTACATGGACAACTGTGTGGACTGATGGACTTACCAGC
+G637SNQ08JNY6K
IIIIIIIIIIIIIIIIHIIIIIIIIIIIIIIIIIIIIIIIIIIIIIIIIIIIIIIIIIIIIIIIIIIIIIIIIIIIIIIIIIIIIIIIIIIIIII
@G637SNQ08JV98H
AACCTGGAGTTCCACCCGAAGAAGCAGGGGCCGCGGTAGCTGCTGAATCCTCTACTGGTACATGGACAACTGTGTGGACTGATGGACTTACCAGC
+G637SNQ08JV98H
IIIIIIIIIIIIIIIIHIIIIIIIIIIIICIIIIIIIIIIIIIIIIIIIIIIIIIIIIIIIIHIHIIIIIIIIIIIIIHHHHIIIIIIIIIIIII
@G637SNQ08JC167
AACCTGGAGTTCCACCTGAAGAAGCAGGGGCCGCGGTAGCTGCTGAATCTTCTACTGGTACATGGACAACTGTGTGGACTGATGGACTTACCAGC
+G637SNQ08JC167
IIIIIIIIIIIIIIIIIIIIIIIIIIIIICIIIIIIIIIIIIIIIIIIIIIIIIIIIIIIIIIIIIIIIIIIIIIIIIIIIIIIIIIIIIIIIII
@G637SNQ08JJ3P7
AACCTGGAGTTCCACCAGAAGAAGCAGGGGCCGCGGTAGCTGCTGAATCTTCTACTGGTACATGGACAACTGTGTGGACTGATGGACTTACCAGC
+G637SNQ08JJ3P7
IIIIIIIIIIIIIIIIIIIIIIIIIIIIICIIIIIIIIIIIIIIIIIIIIIIIIIIIIIIIIIIIIIIIIIIIIIIIIIIIIIIIIIIIIIIIII
@G637SNQ08JRY2A
AACCTGGAGTTCCACCCGAAGAAGCAGGGCCGCGGTAGCTGCTGAATCTTCTACTGGTACATGGACAACTGTGTGGACTGATGGACTTACCAGC
+G637SNQ08JRY2A
IIIIIIIIIIIIIHGG9GGAAGGC@9GG4G>:;G=IGFIIIIIIIIIIIIIIIIIIIIIIIIIIIIIIIIIIIIIIIIIIIIIIIIIIIIIIII
@G637SNQ08I6SB1
AACCTGGAGTTCCACCCGAAAAGACAGGGCCGCGGTAGCTGCTGAATCTTCTACTGGTACATGGACAACTGTGTGGACTGATGGACTTACCAGC
+G637SNQ08I6SB1
IIIIIIII=D?IG?DD2BDDD9>5@>DD>D>6:D8IEEEIIIIIIIIIIH?=??HIIIEEEEIIGGD::CIIIHGGIIEEEIIIIIIIIIIHCD
@G637SNQ08JFF5C
AACCTGGAGTTCCACCCGAAGAAGCAGGGGCCGCGGTAGCTGCTGAATCTTCTACTGGTACATGGACAACTGTGTGGACTGATAGACTTACCAGC
+G637SNQ08JFF5C
IIIIIIIIIIIIIIIIHIIIIIIIIIIIICIIIIIIIIIIIIIIIIIIIIIIIIIIIIIIIIIIIIIIIIIIIIIIIIIIIIIIIIIIIIIIIII
@G637SNQ08JXTIS
AACCTGGAGTTCCACCCCGAAGAAGCAGGGGCCGCGGTAGCTGCTGAATCTTCTACTGGTACATGGACAACTGTGTGGACTGATGGACTTACCAGC
+G637SNQ08JXTIS
F?F?IGGIAFCFH?FFF9IHGIFEIIHFFF6IIFIIIIIIIIIIIIIIIIIIIIIIIIIIIIIIIIIIIIIIIIIIIIIIIID?F?HIFEEFIIIF
@G637SNQ08JXFOF
AACCTGGAGTTCCACCCCGAAGAAGCAGGGGGCCGCGGTAGCTGCTAAATCTTCTACTGGTACATGGACAACTGTGTGGACTGATGGACTTACCAGC
+G637SNQ08JXFOF
DCHHIIEG<D?IIIDDD9IIC?D99E?DDDD6D509DCIHHHIIIIHHHIIIIIDDDIIIIIIIIIIIIDCDHIIIIIIIIIIIIIIIIIIIEHDDD
@G637SNQ08JKY4I
AACCTGGAGTTCCACCCGAAGAAGCAGGGGCCGCGGTAGCTGCTGAATCTTCTACTGGTACATGGACAACTGTGCGGACTGATGGACTTACCAGC
+G637SNQ08JKY4I
IIIIIIIIIIIIIIIIHIIIIIIIIHIIIAIIIIIIIIIIIIIIIIIIIIIIIIIIIIIIIIIIIIIIIIIIIIIIIIIHHHIIIIIIIIIHHII
@G637SNQ08JYFA7
AACCTAGAGTTCCACCCGAAGAAGCAGGGGCCGCGGTAGCTGCTGAATCTTCTACTGGTACATGGACAACTGTGTGGACTGATGGACTTACCAGC
+G637SNQ08JYFA7
IIIIIIIIIIIIIIIIHIIIIIIIIIIIICIIIIIIIIIIIIIIIIIIIIIIIIIIIIIIIIIIIIIIIIIIIIIIIIIIIIIIIIIIIIIIIII
@G637SNQ08JID07
AACCTGGAGTTCCACCCGAAGAAGCAGGGACCGCGGTAGCTGCTGAATCTTCTACTGGTACATGGACAACTGTGTGGACTGATGGACTTACCAGC
+G637SNQ08JID07
IIIIIIIIIIIIIIIIHIIIIIIIIIIIHIIIIIIIIIIIIIIIIIIIIIIIIIIIIIIIIIIIIIIIIIIIIIIIIIHHHIIIIIIIIIIIIII
@G637SNQ08I9LQ5
AACCTGGAGTTCCACCCGAAGAAGCAGGGGCCGCGATAGCTGCTGAATCTTCTACTGGTACATGGACAACTGTGTGGACTGATGGACTTACCAGC
+G637SNQ08I9LQ5
IIIIIIIIIIIIIIIIHIIIIIIIIIIIICIIIIIIIIIIIIIIIIIIIIIIIIIIIIIIIIIIIIIIIIIIIIIIIIIIIIIIIIIIIIIIIII
@G637SNQ08JK6ZW
AACCTGGAGTTCCACCCGAAGAAGCAGGGGCCGCGGTAGCTGCTGAATCTTCTACTGGTACATGGACAATTGTGTGGACTGATGGACTTACCAGC
+G637SNQ08JK6ZW
IIIIIIIIIIIIIIIIHIIIIIIIIIIIICIIHIIIIIIIIIIIIIIIIIIIIIIHIHIIIIIIIIIIIIIIIIIIIIIIIIIIIIIIIIIIIHI
@G637SNQ08JMAC1
AACCTGGAGTTCCACCCGAAGAAACAGGGGCCGCGGTAACTGCTGAATCTTCTACTGGTACATGGACAACTGTGTGGACTGATGGACTTACCAGC
+G637SNQ08JMAC1
IIIIIIIIIIIIHGHH:HIIIHHHIIHHHBIIIIIIIIIIIIIIIIIIIIIDDDHHHHIIIIHHHIIIIIIIIIIIIIIIIIIIIIIIIIIIIII
@G637SNQ08JQE3Q
AACCTGGAGTTTCACCCGAAGAAGCAGGGGCCGCGGTAGCTGCTGAATCTTCTACTGGTACATGGACAACTGTGTGGACTGATGGACTTACCAGC
+G637SNQ08JQE3Q
IIIIIHHHHHH?HIHHHIIIIIIIIIHHHCIIIIIIIIIIIIIIIIIIIIIIIIIIIIIIIIHHHIIIIIIIIIIIIIIIIIIIIIIIIIIIIII
@G637SNQ08JJKAX
AACCTGGAGTTCCACCCGAAGAAGCGGGGCCGCGGTAGCTGCTGAATCTTCTACTGGTACATGGACAACTGTGTGGACTGATGGACTTACCAGC
+G637SNQ08JJKAX
IIIIHHHIIIIIIIGG?IIIIIIIIGGGAHH;DGCIIIIIIIIIIIIIIIIHHHHHHIIIIIIIIIIIIHHHIIIIIIHHHIIIIIIIIHHHII
@G637SNQ08JF2I0
AACCTGGAGTTCCACCCGAAGAAGCAGGGGCTGCGGTAGCTGCTGAATCTTCTACTGGTACATGGACAACTGTGTGGACTGATGGACTTACCAGC
+G637SNQ08JF2I0
IIIIIIIIIIIIIIIIHIIIIIIIIIIIICIIIIIIIIIIIIIIIIIIIIIIIIIIIIIIIIIIIIIIIIIIIIIIIIIIIIIIIIIIIIIIIII
@G637SNQ08JHSR1
AACCTGGAGTTCCACCCGAAGAAGCAGGGGCCGGCGGTAGCTGCTGAATCTTCTACTGGTACATGGACAACTGTGTGGACTGATGGACTTACCAGC
+G637SNQ08JHSR1
IIIIIIIIIIIIIIHHHIGCEGIIGGGGG<G4G0:GEIGFGGIIIIGGIIIHHBCCCGCIGCCCGIIIIICCCCIIHHGCCCGIIIIIGGGIIIII
@G637SNQ08JTA83
AACCTGGAGTTCCACCCGAAGAAGCAGGGGCCGCGGTAGCTGCTGAATCTTCCACTGGTACATGGACAACTGTGTGGACTGATGGACTTACCAGC
+G637SNQ08JTA83
IIIIGICIIIIIIIIIHIIIIIIIIIIIICIIIIIIIIIIIIIIIIIIIIIIIIIIIIIIHHHIIIIIIIIIIIIIIIIIIIIIIIIIIHIHIII
@G637SNQ08JXY8G
AACCTGGAGTTCCACCCGAAGAAGCAGGAGCCGCGGTAGCTGCTGAATCTTCTACTGGTACATGGACAACTGTGTGGACTGATGGACTTACCAGC
+G637SNQ08JXY8G
IIIIIIIIIIIIIIIIHIIIIIIIIIIIIIIIIIIIIIIIIIIIIIIIIIIIIIIIIIIIIIIIIIIIIIIIIIIIIIIIIIIIIIIIIIIIIII
@G637SNQ08JT3GF
AACCTGGAGTTCCACCCGAAGAAGCAGGGGCCACGGTAGCTGCTGAATCTTCTACTGGTACATGGACAACTGTGTGGACTGATGGACTTACCAGC
+G637SNQ08JT3GF
IIIIHIHIIIIIIIIIHIIIIIIIIIIIICIIIIIIIIIIIIIIIIIIIIIIIIIIIIIIIIIIIIIIIIIIIIIIIIIIIIIIIIIIIIIIIII
@G637SNQ08JBWRO
AACCTGGAGTTCCACCCGAAGAAGCAGGGGCCGCGGTAGCTGCTGAATCTTCTACTGGTACATGAACAACTGTGTGGACTGATGGACTTACCAGC
+G637SNQ08JBWRO
IIIIIIIIIIIIIIHHHIIIIHHHIIHHH@HC:9H;DIIIIIIIIIIIIIIIIIIIIIIIIIIIIIIIIIIIIIIIIIIIIIIIIIIIIIIIIII
@G637SNQ08I8RQJ
AATCTGGAGTTCCACCCGAAGAAGCAGGGGCCGCGGTAGCTGCTGAATCTTCTACTGGTACATGGACAACTGTGTGGACTGATGGACTTACCAGC
+G637SNQ08I8RQJ
IIIIIIIIIIIIIIIIHIIIIIIIIHIIIAIIFIIIIIIIIIIIIIIIIIIIIIIIIIIIHHHIIIDICIIIIIIIIIIIIIIIIIIIIIIIIII
@G637SNQ08I9CYB
AACCTGGAGTTCCACCCGAAGAAGCAGGGGCCGCGGTAGCTGCTGAATCTTCTACTGGTACATGGACAACTGTGTGGGCTGATGGACTTACCAGC
+G637SNQ08I9CYB
IIIIIIIIIIIIIIHH?HIIIIIIIIHHH>IIIIIIIIIIIIIIIIIIIIIIIIIIIIIIIIIIIIIIIIIIIIIHHHIIIIIIIIIIIIIIIII
@G637SNQ08J0EWX
AACCTGGAGTTCCACCCGAAGAAGCAGGGGCCGCGGTAGCTGCTGAATCTTCTACTAGTACATGGACAACTGTGTGGACTGATGGACTTACCAAC
+G637SNQ08J0EWX
IIIIIIIIIIIIIIIIHIIIIIIIIIIIICIIIIIIIIIIIIIIIIIIIIIIIIIIIIIIIIIIIIIIIIIIIIIIIIIIIIIIIIIIIIIIIII
@G637SNQ08JA2QX
AGCCTGGAGTTCCACCCGAAGAAGCAGGGGCCGCGGTAGCTGCTGAATCTTCTACTGGTACATGGACAACTGTGTGGACTGATGGACTTACCAGC
+G637SNQ08JA2QX
IIIIIIIIIIIIIIIIHIIIIIHHHIIIIBIH?IIIIIIIIIIIIIIIIIIIIIIIIIIIIIIIIIIIIIIIIIIIIIIIIIIIIIIIIIIIIII
@G637SNQ08JGJJG
GACCTGGAGTTCCACCCGAAGAAGCAGGGGCCGCGGTAGCTGCTGAATCTTCTACTGGTACATGGACAACTGTGTGGACTGATGGACTTACCAGC
+G637SNQ08JGJJG
IIIIIIIIIIIIIIIIHIIIIIIIIIIIICIIIIIIIIIIIIIIIIIIIIIIIIIIIIIIIIIIIIIIIIIIIIIIIIIIIIIIIIIIIIIIIII
@G637SNQ08JV12W
AACCTGGAGTTCCACCCGAAGAAGCAGGGGCCGCGGTAGCTGCTGAATCTTCTACTGGTACATGGACAACTGTGTGGACTGATGGGCTTACCAGC
+G637SNQ08JV12W
IIIIIIIIIIIIIIIIHIIIIIIIIIIIICIIIIIIIIIIIIIIIIIIIIIIIIIIIIIIIIHIHIIIIIIIIIIIIIHHHIIIIHIIIIIIIII
@G637SNQ08JIUWK
AACCTGGAGTTCCACCCGAAGAAGCAGGGGACGCGGTAGCTGCTGAATCTTCTACTGGTACATGGACAACTGTGTGGACTGATGGACTTACCAGC
+G637SNQ08JIUWK
IIIIIIIIIIIIIIIIHIIIIIIIIHIIIAIIIIIIIIIIIIIIIIIIIIIIIIIHIHIIIIIIIIIIIIIIIIIIIIIIIIIIIIIIIIIIHHI
@G637SNQ08JYKAZ
AACCTGGAGCTCCACCCGAAGAAGCAGGGGCCGCGGTAGCTGCTGAATCTTCTACTGGTACATGGACAACTGTGTGGACTGATGGACTTACCAGC
+G637SNQ08JYKAZ
IHIIHIHIHHHIIIIIHIIIIIIIIIIII>IIIIIIIIIIIIIIIIIIIIIIIIIIIIIIIIIIIIIIIIIIIIIIIIIIIIIIIIIIIIIIIII
@G637SNQ08JOV2O
AACCTGGAGTTCCACCCGAACGAAGCAGGGGCCGCGGTAGCTGCTGAATCTTCTACTGGTACATGGACAACTGTGTGGACTGATGGACTTACCAGC
+G637SNQ08JOV2O
GGGEDDDEEDBBBDBB=DB446B:;;DBBB7B606B6@;:;;DDGGD@@@DEEEGEBBBGGDBDB@@@BBBDDEEEEEGGGGGGFFGDDDEEEGGG
@G637SNQ08JZL64
AACCTGGAGTTCCACCCGAAGAAGCAGGGGCCGCGGTAGCTGCTGAATCTTCTACTGGTACATGGACAACTGTGTGGACTGATGGACTTGCCAGC
+G637SNQ08JZL64
IIIIIIIIIIIIIIIIHIIIIIIIIIIIICIIIIIIIIIIIIIIIIIIIIIIIIIIIIIIIIIIIIIIIIIIIIIIIIIIIIIIIIIIIIIIIII
@G637SNQ08JZQL1
AACCTGGAGTTCCACCCGAAGAAGCAGGGGCCGCGGTAGCTGCTGAATCTTCTACTAGTACATGGACAACTGTGTGGACTGATGGACTTACCAGC
+G637SNQ08JZQL1
IIIIIIIIIIIIIIIIHIIIIIIIIIIIICIIIIIIIIIIIIIIIIIIIIIIIIIIIIIIIIIIIIIIIIIIIIIIIIIIIIHIHIIIIIIIIII
@G637SNQ08I5GBB
AACCTGGAGTTCCACCCCGAAGAAGCAGGGGGCCGCGGTAGCTGCTGAATCTTCTACTGGTACATGGACAACTGTGTGGACCGATGGACTTACCAGC
+G637SNQ08I5GBB
IIIC;E:DGIIIDBEEE4DEAAECCDIEEEE;II=IIIIIIIIIIIIIIIIIIIIIIGGGIIIIIIIIIIIGGGIIIIIIIIIC?E?>GIIIGA=9E
@G637SNQ08JHV96
AACCTGGAGTTCCACCCCGAAGAAGCAGGGGGCCGCGGTAGCTGCTGAATCTTCTACTGGTACATGGACAACTGTGTGGACTAATGGACTTACCAGC
+G637SNQ08JHV96
E?E??E9@AEEE94EEE14EGGGBCEBEEEE:II>IIIIIIIIIIIIIIIIIIIIIIIIIIIIIIIIIIIIIIIIIIIIIIIHHHEIIBE99EIIEE
@G637SNQ08JW55Q
AACCTGGAGTTCCACCCGAAGAAACAGGGGCCGCGGTAGCTGCTGAATCTTCTACTGGTACATGGACAACTGTGTGGACTGATGGACTTACCAGC
+G637SNQ08JW55Q
IIIIIIIIIIIIIIIIHIIIIIIHIIIIICIIIIIIIIIIIIIIIIIIIIIIIIIIIIIIIIIIIIIIIIIIIIIIIIIIIIIIIIIIIIIIIII
@G637SNQ08JUAIS
AACCTGGAGTTCCACCCGAAGAAGCAGGGGCCGCGGTAGCTGCTGAATCTTCTACTGGTACATGGACAACTGTGTAGACTGATGGACTTACCAGC
+G637SNQ08JUAIS
IIIIIIIIIIIIIIIIHIIIIIIIIIIIICIIIIIIIIIIIIIIIIIIIIIIIIIIIIIIIIIIIIIIIIIIIIIIIIIIIIHIHIIIIIIIIII
@G637SNQ08JZWJU
AACCTGGAGTTCCACCCGAAGAAAGCAGGGGCCGCGGTAGCTGCTGAATCTTCTACTGGTACATGGACAACTGTGTGGACTGATGGACTTACCAGC
+G637SNQ08JZWJU
E;E?7E8C8E8E?DEEAEE68EE4<DGEEE=GH>FFIIFFFIIIIIIIIIHHHIIIHHHIIIHIIIIIIIHGHHIIIIIIIIIIIIIIIIIIIIII
@G637SNQ08JXIDO
AACCTGGAGTTCCACCCGAAGAAGCAGGGGCCGCGGCAGCTGCTGAATCTTCTACTGGTACATGGACAACTGTGTGGACTGATGGACTTACCAGC
+G637SNQ08JXIDO
IIIIIIIIIIIIIIIIHIIIIIIIIHIIICIIIIIIIIIIIIIIIIIIIIIIIIIIIIIIIIIIIIIIIIIIIIIIIIIIIIIIIIIIIIIIIII
@G637SNQ08JAV5G
AACCTGGAGTTCTACCCGAAGAAGCAGGGGCCGCGGTAGCTGCTGAATCTTCTACTGGTACATGGACAACTGTGTGGACTGATGGACTTACCAGC
+G637SNQ08JAV5G
IIIIIIIIIIIIIIIIHIIIIIIIIIIIICIIIIIIIIIIIIIIIIIIIIIIIIIIIIIIIIIIIIIIIIIIIIIIIIIIIIIIIIIIIIIIIII
@G637SNQ08JOM61
AACCTGGAGTTCCACCCGAAGAAGCAGGGGCCGCGGTAGCTGCTGAATCTTCTACTGGTACATGGGCAACTGTGTGGACTGATGGACTTACCAGC
+G637SNQ08JOM61
IIIIIIIIIIIIIIIIHIIIIIIIIIIIICIIFIIIIIIIIIIIIIIIIIIIIIIIIIIIIIIIIHIIIIIIIIIIIIIIIIIIIIIIIIIIIII
@G637SNQ08JN4O5
AACCTGGAGTTCCACCCGAAGAAGCAGGGGCCGCGGTAGCTGCTGAATCTTCTACTGGTACATGGACAACTGTGTGGACTGATGGACCTACCAGC
+G637SNQ08JN4O5
IIIIIIIIIIIIIIIIHIIIIIIIIIIIICIIIIIIIIIIIIIIIIIIIIIIIIIIIIIIIIIIIIIIIIIIIIIIIIIIIHHIHIIIIIIIIII
@G637SNQ08JS6IR
AACCTGGAGTTCCACCCGAAGAAGCAGGGGCCGCGGTAGCTGCTGAATCTTCTACTGATACATGGACAACTGTGTGGACTGATGAACTTACCAGC
+G637SNQ08JS6IR
IIIIIIIIIIIIIIIIHIIIIIIIIIIIICIIIIIIIIIIIIIIIIIIIIIIIIIIIIIIIIIIIIIIIIIIIIIIIIIIIIIIIIIIIIIIIII
@G637SNQ08I9LR7
CCAACCTGGAGTTCCACCCGAAGAAGCAGGGGCCGCGGTAGCTGCTGAATCTTCTACTGGTACATGGACAACTGTGTGGACTGATGGACTTACCAGC
+G637SNQ08I9LR7
HCIIIIIIIIIIIIIIHHHIIIIIIIIIHHHCIIH:H;DIIIIIIIIIIIIIIIIIIIIIIIIIIIIIIIIIIIIIIIIIIIIIIIIIIIIIIIIII
@G637SNQ08JAX3W
AACCTGGAGTTCCACCCGAAGAAGCAGGGGCCGCGGTAGCTGCTGAATCTTCTACTGGTACATGGACAACTGTGTGGACTGATGGACTTACCAAC
+G637SNQ08JAX3W
IIIIIIIIIIIIIIHHHIIIIIIIIIHHHCIIIIIIIIIIIIIIIIIIIIIIIIIIIIIIIIIIIIIIIIIIIIIIIIIIIIIIIIIHHHIIHHH
@G637SNQ08JI2LO
AACCTGGAGTTCCACCCGAAGAAGCAGGGGCCGCGGTAGCTGCTGAATCTTCTACTGGTACATGGACAGCTGTGTGGACTGATGGACTTACCAGC
+G637SNQ08JI2LO
IIIIIIIIIIIIIIIIHIIIIIIIIIIIICIIIIIIIIIIIIIIIIIIIIIIIIIIIIIIIIIIIIIIIIIIIIIIIIIIIIIIIIIIIIIIIII
@G637SNQ08JVFHT
AACCTGGAGTTCCACCCGAAGAAGCAGGGGCCGCGGTAGCTGCTGAATCTTCTACTGGTACATGGACAACTGTGTGGACTGATGGACTTATCAGC
+G637SNQ08JVFHT
IIIIIIIIIIIIIIIIHIIIIIIIIIIIICIIIIIIIHHHIIIIIIIIIIIHHHIIIIIIIIIIIIIIIIIIIIIIIIIIIIIIIIIIHHHHIII
@G637SNQ08JBFND
AACCTGGAGTTCCACCCGAGGAAGCAGGGGCCGCGGTAGCTGCTGAATCTTCTACTGGTACATGGACAACTGTGTGGACTGATGGACTTACCAGC
+G637SNQ08JBFND
IIIIIIIIIIIIIIIIHIIIIIIIIIIIICIIIIIIIIIIIIIIIIIIIIIIIIIIIIIIIIIIIIIIIIIIIIIIIIIIIIIIIIIIIIIIIII
@G637SNQ08JRGC3
AACCTAGAATTCCATCCAAAGAAGTAGGGATCGCAATAGCTATTGAATCTTCTACTGGTACATGGATAGGTGTGTGGATTGATGGACTTACCAGT
+G637SNQ08JRGC3
IIIIIIIIIIIIIIIIIIIHIIIIIIIIGIIIIIIIIHHHIIIIIIIIIIIIIIIIIIIIIIIIIIIIIIIIIIIIIIIIIIIIIIIIIIIIIII
@G637SNQ08JV6ZA
AACCTGGAGTTCCACCCGAAGAAGCAGGGGCCGCGGTAGCTGCTGAATCTTCTACTGGTACATAAACAACTGTGTGGACTGATGGACTTACCAAC
+G637SNQ08JV6ZA
IIIIIIIIIIIIIIIIHIIIIIIIIIIIICIIIIIIIIIIIIIIIIIIIIIIIIIIIIIIIIIIIHIIIIIIIIIIIIIHHHHIHIIIIIIIIII
@G637SNQ08JUCZ3
AACCTGGAGTTCCACCCGAAGAAGCAGGGGCCGCGGTAACTGCTGAATCTTCTACTGGTACATGGACAACTGTGTGGACTGATGGACTTACCAGC
+G637SNQ08JUCZ3
C6C;9C4C?C@C69CC19C48C6<@>CCC1C;3;CAIDGFGGIIIIIIIIIIGGGIIIIIIIIIIIGGGBCCBIIIIIIIIIIIIIIIIIIIB?C
@G637SNQ08JX5OP
AACCTGGAGTTCCACCCGAAGAAGCAGGGGCCGCGGTGGCTGCTGAATCTTCTACTGGTACATGGACAACTGTGTGGACTGATGGACTTACCAGC
+G637SNQ08JX5OP
IIIIHHHIIIIIIIHHHIHHHHHHIDHHH@IIAIIIIIIIIIIIIIIIIIIIIIIIIIIIIIIIIIIIIIIIIIIIIIIIIIIIIIIICCHCCCH
@G637SNQ08I9JX9
AACCTTGAGTTCCACCCGAAGAAGCAGGGGCCGCGGTAGCTGCTGAATCTTCTACTGGTACATGGACAACTGTGTGGACTGATGGACTTACCAGC
+G637SNQ08I9JX9
IIIIIIIIIIIIIIHHHIIIIIIIIIHHHCIIIIIIIIIIIIIIIIIIIIIIIIIIIIIIIIIIIIIIIIIIIH?H?IIIIIHHHIIIIIIIIII
@G637SNQ08J0UGB
AACCTGGAGTTCCACCCGAAGAAGCAGGGGCCGCGGTAGCTGCTGAATCTTCTACTGGTACGTGGACAACTGTGTGGACTGATGGACTTACCAGC
+G637SNQ08J0UGB
HHIHGFBIFFEFE?FF4@FHIGGIE?FFF6HHFIIIIIIIIIIIIIIIIIIIIIIIIIIIIIIIIIIIIIIIIIIFCDHIIH?F??EFEEFEC?F
@G637SNQ08JXRN7
AACCTGGAGTTCCACCCCGAAGAAGCAGGGGGCCGCGGTAGCTGCTGAATCTTCTACTGGTACATGGACAACTGTGTGGACTGGTGGACTTACCAGC
+G637SNQ08JXRN7
C7C7AC@@4C2C9ICCC9IEHIIIIICCCCC6II:IIIIIIIIIIIIIIIIIIIIIIIIIIIIIIIIIIIIIIIIIIIIIIIIIEC?B=C21C;=?C
@G637SNQ08JGFJQ
AACCTGGAGTTCCACCCGAAGAAGCAGGGGCCGCGGTAGCTGCTGAATCTTCTACTGGTGCATGGACAACTGTGTGGACTGATGGACTTACCAGC
+G637SNQ08JGFJQ
IIIIIIIIIIIIIIHHBIIIIIIIIHHHH;IIFIIIIIIIIIIIIIIIIIIIIIIIIIIIIIIHHHIIIIIIIIIIIIIIIIIIIIIIIIIIIII
@G637SNQ08JM2LC
AACCTGGAGTTCCACCCGAAGAAGCAGGGGCCGCGGTAGCTGCTGAATCTTCTACTGGTACATGGACAACTGTGTTGACTGATGGACTTACCAGC
+G637SNQ08JM2LC
IIIIIIIIIIIIIIIIHIIIIIIIIIIIICIIIIIIIIIIIIIIIIIIIIIIIIIIIIIIIIHIHIIIIIIIIIIIIIIIIIHIHIIIIIIIIII
@G637SNQ08JWZLM
AACCTGGAGTTCCACCCGAAGAAGCAGGGGGCCGCGGTAGCTGCTGAACCTTCTACTGGTACATGGACAACTGTGTGGACTGATGGACTTACCAGC
+G637SNQ08JWZLM
ECECEE@AAE@E94EE/<E7<E9?E?EEEE/EB:FEGIIIIIIIIIIIHHHHIHHHIIIIIIIIIIIIIIHHHIIIIIIIIIIIIIIIICDECDII
@G637SNQ08JHKSP
AACCTGGAGTTCCACCCGAAGAAGCAGGGGGCCGCGGTAGCTGCTGAATCTTCTACTGGTACATGGACAACTGTGTGGACTAATGGACTTACCAGC
+G637SNQ08JHKSP
HHHHGD@A<D9D<4DD1<DCIDGGE@DDDD6II<IIIIIIIIIIIIIIIIIIIIIIIIIIIIIIIIIIIIIIIIIIIIIIIIC?D??CIECDAEED
@G637SNQ08JEECC
AACCTGGAGTTCCACCCGAAGAAGCAGGGGCCGCGATAGCTGCTAAATCTTCTACTGGTACATGGACAACTGTGTGGACTGATGGACTTACCAGC
+G637SNQ08JEECC
IIIHGHCIIIIIIIHHHIIIIHHHHIHHHBH?7DDIIIIIIIIIHHGHIIIIHHHIIIIIIIIIIIIIIIIIIIHHHIIIIIHHHIIIIIIIIII
@G637SNQ08JELEJ
AACCTGGAGTTCCACCCGAAGAAGCAGGGGCCGCGGTAGCTGCTGAATCTTCTACTGGTACATGGACGACTGTGTGGACTGATGGACTTACCAGC
+G637SNQ08JELEJ
IIIIIIIIIIIIIIIIHIIIIIIIIIIIICIIIIIIIIIIIIIIIIIIIIIIIIIIIIIIIIIIIIIIIIIIIIIIIIIIIIHIHIIIIIIIIII
@G637SNQ08I54V8
AACCTGGAGTTCCACCCGAAAAGCAGGGCCGCGGTAGCTGCTGAATCTTCTACTGGTACATGGACAACTGTGTGGACTGATGGACTTACCAGC
+G637SNQ08I54V8
ECIIIIII<E?IE?EE2BEEE9CE>EE9E949E?IIIIIIIIIIIIIIHD???HHHIIIIIIIIIIIIIIIIIIIIIIIIIIIIIIIIIIIII
@G637SNQ08JTNLK
AACCTGGAGTTCCACCCGAAGAAGCAGGGGCCGCGGTAGCTGCTGAATCTTCTACTGGCACATGGACAACTGTGTGGACTGATGGACTTACCAGC
+G637SNQ08JTNLK
IIIIIIIIIIIIIIIIHIIIIIIIIIIIICIIHIIIIIIIIIIIIIIIIIIIIIIIIIIIIIIIIIIIIIIIIIIIIIIIIIIIIIIIIIIIIII
@G637SNQ08J0SKE
AACCTGGAGTTCCACCCCGAAGAAGCAGGGGGCCGCGGTAGCTGCTGAATCTTCTACTGGTACATGGACAACTGTGTGGACTGATGGACTTACCAGC
+G637SNQ08J0SKE
IIIIICC?:C8C8CCCC4@C@@CABD>CCCC5C>19C:IIIIIIIIIIIIIIIIGGGIGCCCGIIGGGIIIIIII??CCCGII?:C;IIIGGHHHGI
@G637SNQ08JISAC
AACCTGGAGTTCCACCCGAAGGAGCAGGGGCCGCGGTAGCTGCTGAATCTTCTACTGGTACATGGACAACTGTGTGGACTGATGGACTTACCAGC
+G637SNQ08JISAC
IIIIIIIIIIIIIIIIHIIIIIIIIIIIICIIIIIIIIIIIIIIIIIIIIIIIIIIIIIIIIIIIIIIHHIIIIIIIIIIIIIIIIIIIIIIIII
@G637SNQ08JWDLK
AACCTGGAGTTCCACCCGAAGAAGCGAGGGGCCGCGGTAGCTGCTGAATCTTCTACTGGTACATGGACAACTGTGTGGACTGATGGACTTACCAGC
+G637SNQ08JWDLK
C;GADCAC?C6C14CC;AC47C@@A79CCC9C71:CEIGFGGGDCCCCCCDAAADGHHHIIIHIFFFIIIB?>>BHHIIIIICCCGGGGGIIIIII
@G637SNQ08I8FM5
AACCTGGAGTTCCACCCGAAGAAGCAGGGGCCGCGGTAGCTGCTGAATCTTCTACTGGTACATGGACAACTGTGTGGACTGATGGACTTACCAGCCC
+G637SNQ08I8FM5
IIIIIIIIIIIIIIHHHIHGGHIIIIHHHCIIIIIIIIIIIIIIIIIIIIIIIIIGHGIIIIIIIIIIIIIIIIIIIIIIIIIIIIIIIIIIIIHHG
@G637SNQ08JF0IV
AACCTGGAGTTCCACCCCGAAGAAGCAGGGGGCCGCGGTAGCTGCTGAACCTTCTACTGGTACATGGACAACTGTGTGGACTGATGGACTTACCAGC
+G637SNQ08JF0IV
B=B=9B6@<DDGD>BBB19B><B=?B>BBBB5BB1;B<IIHIIIIIIIIIIIIGBCBFBBBIIIIBBCGIIIIIIIIIIIGCCCIB>>GIIIBBBGG
@G637SNQ08JAAIK
AACCTGGGGTTCCACCCGAAGAAGCAGGGGCCGCGGTAGCTGCTGAATCTTCTACTGGTACATGGACAACTGTGTGGACTGATGGACTTACCAGC
+G637SNQ08JAAIK
IIIIGGGG;HHIIIHHHIIIIIIIIHGGG@IIF?G?IIIIIIIIIIIIIIIIHHHHIIIIIIIIIIIIIIIIIIIIIIHDDDIIIIIIIIHHDDG
@G637SNQ08JWJO6
AACCTGGAGTTCCACCCGAAGAAGCAGGGGCCGCGGTAGCTGCTGAATCTTCTACTGGTACATGGACAACTGTGTGGACTGATGAACTTACCAGC
+G637SNQ08JWJO6
IIIIIIIIIIIIIIIIHIIIIIIIIIIIICIIIIIIIIIIIIIIIIIIIIIIIIIHIHIIIIIIIIIIIIIIIIIIIIIIIIIHIHHIIIIIIII
@G637SNQ08JAMWL
AACCTGGAGTTCCACCCCGAAGAAGCAGGGGGCCGCGGTAGCTGCTGAATCTTCTACTGGTACATGGACAACCGTGTGGACTGATGGACTTACCAGC
+G637SNQ08JAMWL
DCDCIEEEADAD@<DDD2<DGGGGIGHDDDD:IIIIIIIIIIIIIIIIIIIIIIIIIIIIIIIIIIIIIIIIIIID?D?DHIIE;D;BBGDCDC@=D
@G637SNQ08JZ2FX
AACCTGGAGTTCTACCCGAAGAAGCAGGGGCCGCGGTAGCTGCTGAATCTTCTACTGGTACATGGACAACTGTGTGGACTGATGGACTTACTAGC
+G637SNQ08JZ2FX
IIIIIIIIIIIIIIIIHIIIIIIIIIIIIBIIIIIIIIIIIIIIIIIIIIIIIIIIIIIIIIIIHHIIIIIIIIIIIIIIIIIIIIIIIIIIIII
@G637SNQ08JB6CN
AACCTGGAGTTCCACCCGAAGAAGCAGGGGCCGCGGTAGGCTGCTGAATCTTCTACTGGTACATGGACAACTGTGTGGACTGATGGACTTACCAGC
+G637SNQ08JB6CN
>>>=<>899>A>::>>=B>65>BBAA>>>4>>13>494>349@>??@AABAA:9:AADDDAAAADDDDDDAAAA=:>:??==A:>:DDDDDDDDAA
@G637SNQ08JV8Y7
AACCCGGAGTTCCACCCGAAGAAGCAGGGGCCGCGGTAGCTGCTGAATCTTCTACTGGTACATGGACAACTGTGTGGACTGATGGACTTACCAGC
+G637SNQ08JV8Y7
IIHHHIIIIIIIHHHHCIHEGIIIC?HHH;IIFIIIIIIIIIIIIIIIIIIIIIIHHHIIIIIIIIIIIIIIIIIIIIIIIIIHCDIIIIHHHIH
@G637SNQ08JW6WC
AACCTGGAGTTCTACCCCGAAGAAGCAGGGGGCCGCGGTAGCTGCTGAATTTTCTACTGGTACATGGACAACTGTGTGGACTGATGGACTTACCAGC
+G637SNQ08JW6WC
BBA>>?9>4?/944???.9????9BB>????1DD:GIIIIEGHGGEE?6???/:1=;=?ABGIIIBBCIHIBCCBIIIIIDDDB8?6;:?44?885?
@G637SNQ08JVEB1
AAACCTGGAGTTCCACCCCGAAGAAGCAGGGGGCCGCGGTAGCTGCTGAATCTTCTACTGGTACATGGACAACTGTGTGGACTGACGGACTTACCAGC
+G637SNQ08JVEB1
BB/B/:B3<AB@B9:BBB/@B8<B9?@>BBBB/EE:FEGIIIIIIIIIIIIIIIIIIIIIIIIIIIIIIIIIIIIIIIIIICCCG?B?A@DA@B>;7B
@G637SNQ08JBUBQ
AACCTGGAGTTCCACCCCGAAGAAGCAGGGGGCCGCGGTAGCTACTGAATCTTCTACTGGTACATGGACAACTGTGTGGACTGATGGACTTACCAGC
+G637SNQ08JBUBQ
>4>49>4>5>4??A>>>2C>47>37?>>>>>0>6.:>>@@?CDGBBCBHIIIIIGGGIIIIIIGGGGII??>IIIGGGGGDDD>7>77;A;:>>>@>
@G637SNQ08I5425
AACCTGGAGTTCCACCCGAAGAAGCAGGGGCCGCGGTAGCTGCTGAATCTTCTACTGGTACATGGACAACTGTGTGGACTGATGGACTTACCGGC
+G637SNQ08I5425
IIIIIIIIIIIIIIHHHIIIIIIIIDHHHAIIIIIIIIIIIIIIIIIIIIIIIIIIIIIIIIHHHIIIIIIIIIIIIIHDDDDHCIIIIIIIIII
@G637SNQ08JLKQC
AACCTGGAGTTCCACCCGAGAAGCAGGGGCCGCGGTAGCTGCTGAATCTTCTACTGGTACATGGACAACTGTGTGGACTGATGGACTTACCAGC
+G637SNQ08JLKQC
IIIIIIIIIIIIIIHHB877FBED=FFF3F??EFEEDDDGGGGGFA>8F9=EIIIIIIIIIIIIIIIIHICBBFHIIFFFFGGGIIIIIIIIII
@G637SNQ08I6EUF
AACCTGGAGTTCCACCCGAAGCAGCAGGGGCCGCGGTAGCTGCTGAATCTTCTACTGGTACATGGACAACTGTGTGGACTGATGGACTTACCAGC
+G637SNQ08I6EUF
IIIIIIIIIIIIIIIIHIIIIIIIIIIIICIIIIIIIIIIIIIIIIIIIIIIIIIIIIIIIIIIIIIIIIIIIIIIIIIIIIIIIIIIIIIIIII
@G637SNQ08JVV9X
AACCTGGAGTTCCACCACGAAGAAGCAGGGGCCGCGGTAGCTGCTGAATCTTCTACTGGTACATGGACAACTGTGTGGACTGATGGACTTACCAGC
+G637SNQ08JVV9X
GGIB9F8BCIIF:9F8::IIGIFEIICFFF:II=FFIIIFGGIIIIIIIIGGGIIIIIIIIIIIIIIIIIHIIIIHHHGGGGIGGGIIIIFGGIII
@G637SNQ08JPC4Z
AACCGGGAGTTCCACCCGAAGAAGCAGGGGCCGCGGTAGCTGCTGAATCTTCTACTGGTACATGGACAACTGTGTGGACTGATGGACTTACCAGC
+G637SNQ08JPC4Z
IIIIHHHIIIIIIIHHHIHHGIIIE;HHH5HCAIHEIIIIIIIIIIIIIIIIIIIIIIIIIIIHHHIIIIIIIIIIIIIIIIIIIIIIIIIIIII
@G637SNQ08JPMPF
AACCTGGAGTTCCACCCGAAGAAGCAGGGGCCGCGGTAGCTGCTGAATCTTCTACTGGTACATGGACAACTGTGTGGACTGATCCCGGATTACCAGC
+G637SNQ08JPMPF
DAHD>D=IBDBEEEDEEED>>D?@?7DDD/D4.5D4??<@@DDGGGGGGGGG<><<D<GDDDDDIIIIIEEEIIHFGGGFFGIHHHIFCDBIIIHII
@G637SNQ08JLQ6C
AACCTGGAGTTCCACCCGAAGAAGCAGGGGCCGCGGTAGCTGCTAAACCTTCTACTGGTACATGGACAACTGTGTGGACTGATGGACTTACCAGC
+G637SNQ08JLQ6C
IIIIIIIIIIIIIIHHHHHCGHHHIIHHHCIIIIIIIHHHIIIIHHHIIIIHHHHIIIIIIIIHHHIIIIIIIIIIIIIHHHIIIIIIIIIIIII
@G637SNQ08JXHGO
AACCTGGAGTTCCACCCGAAGAAGCAGGGGCCGCGGTAGCTGCTGAATCTTCTACTGGTACATGGACAACTGTGTGGACTAATGGACTTACCAGC
+G637SNQ08JXHGO
IIIIIIIHHHIIIIHHHIIIIIIIIIHHHCIIIIIIIIIIIIIIIHCDIIIIIIIIIIIIIIIIIH?H;;DIIIIIIIIIIIIIIIIIIIIIIII
@G637SNQ08JBMBG
AACCTGGAGTTCCACCCCGAAGAAGCAGGGGGCCGCGGTAGCTGCTGAATCTTTTACTGGTACATGGACAACTGTGTGGACTGATGGACTTACCAGC
+G637SNQ08JBMBG
HHIIHEECACAEA<CCC1@C??C6<@>CCCC1EE7EEEIIIIIIIIIIIIICCCA??4C;IIIIICCDIIIIIIIIIIIIIHHHIHHEIEEEEEABC
@G637SNQ08JRG3P
AACCTGGAGTTTCACCCGAAGAAGCAGGGGCCGCGGTAGCTGCTGAATCTTCTACTGGTACATGGACAATTGTGTGGACTGATGGACTTACCAGC
+G637SNQ08JRG3P
IIIIIIIIIHHHIIHHHIH??HBDHIHHHBIIFIIIIIHDDDHHHHHIIIIIIIIIIIIIIIIIIIIIIHHHHIHHHIIIIIHHHIIIIIIIIII
@G637SNQ08JPOAD
AACCTGGAGTTCCACCCCGAAGAAGCAGGGGGCCGCGGTAGCTGCTGAATCTTCTACTGGTACATGGACAACTGTGTGGACTGACGGACTTACCAGC
+G637SNQ08JPOAD
CCHC9?6>5?4?9>???/9?7:?@B>9????-?4-:?=GACDIIIIIIIIIIIIIIIIIIIIIIIGGCCBGIIIIIGGGIGDAA;?444?/0?427?
@G637SNQ08JHSDE
AACCTGGAGTTCCACCCGAAGAAGCAGGGGCCGTGGTAGCTGCTGAATCTTCTACTGGTACATAGACAACTGTGTGGACTGATGGACTTACCAGC
+G637SNQ08JHSDE
IIIIIIIIIIIIHHIIBIIIIIIIIIIIICIIIIIIIIIIIIIIIIIIIIIIIIIIIIIIIIIIIIIIIIIIIIIIIIIIIIIIIIIIIIIIIII
@G637SNQ08JVU1N
AACCTGGAGTTCCACCCCGAAGAAGCAGGGGGCCGCGGTAGCTGCTGAATCTTCTACTGGTACATGGACAACTGTGTGGACTGGTGGACTTACCAGCC
+G637SNQ08JVU1N
A7A7@A9C:A9A9:AAA/:A??A@C@9AAAA/A<6ACCIIIIIIIIIIIIIIIIIIIGGGIIIIIIIIIIIIIIIIIIIIIIIICBBEGAA@AB>7AA
@G637SNQ08JWMAJ
AACCTGGAGTTCCACCCCGAAGAAGCAAGGGGCCGCGGTAGCTGCTGAATCTTCTACTGGTACATGGACAACTGTGTGGACTGATGGACTTACCAGC
+G637SNQ08JWMAJ
D?D?GD@E<D9D@<DDD1<DCDDBDID7DDD4D>?FEGIIIIIIIH?D?HIIIIIIIHHHEIIECD;;?D55?IIEADAEGIIG?D>??D;9D?III
@G637SNQ08JOWWB
AACCTGGAGTTCCACCCGAAGAAGCAGGGGCCGCGGTAGCTGCTGAATCTTCTACTGGTACATGGACAACTGTGTGGACTGATGGATTTACCAGC
+G637SNQ08JOWWB
HHIIHHHIIIIHHHHHHIICGHBDIIHHHCIIHIIIIIIIIIIIIIIIIIIIIIIIIIIIIIIIIIIIIHHHIIIIIIIIIIIIIIHHHIIIIII
@G637SNQ08JKH8P
AACCTGGAGTTCCACCCGAAGAAGCAGAGGCCGCGGTAGCTGCTGAATCTTCTACTGGTACATGGACAACTGTGTGGACTGATGGACTTACCACGC
+G637SNQ08JKH8P
<4>=<<898<<<44<<<A<<<>@@??A?>=<433<8<4344<<>>==>><<<8988<8BBAAABBBBDDDAA===<>@??999<899==<<8444<
@G637SNQ08I62WS
AACCTGGAGTTCCACCCGAAGAAGCAAGGGCCGCGGTAGCTGCTGAATCTTCTACTGGTACATGGACAACTGTGTGGACTGATGGGCTTACCAGC
+G637SNQ08I62WS
IIIIIIIIIIIIIIIIHIIIIIIIIIIIIHIIIIIIIIIIIIIIIIIIIIIIIIIIIIIIIIIIIIIIIIIIIIIIIIIIIIHIIHIIIIIIIII
@G637SNQ08JB9AT
AACCTGGAGTTCCACCCGAAGAAGCAGGGGCCGCGGTAGCTGTTGAATCTTCTACTGGTACATGGACAACTGTGTGGACTGATGGACTTACCAGGC
+G637SNQ08JB9AT
>AABA<898<<<2/<<./<66<24<<<<<;DD;DFFC?????=AB@A@?>>88:::BB===ABBBBBBBA=:::==<@<<<>>==99<8=<44<4<
@G637SNQ08JRJ9B
AACCTGGAGTTACCACCCGAAGAAGCAGGGGCCGCGGTAGCTGCTGAATCTTCTACTGGTACATGGACAACTGTGTGGACTGATGGACTTACCAGC
+G637SNQ08JRJ9B
IIIIHHHIIH;;H;IHHCIHEEIIIIEHHH=HC8BHCIIIIIIIIIIIIIIIIHHHIIIIIIIIIIIIIIIIIIIIIIIIIIIIIIIIIIIIIIII
@G637SNQ08JXN8O
AACCTGGAGTTCCACCCCGAAGAAGCAGGGGGCCGCGGTAGCTGCTGAATCTTCTACTGGTACATGGACAACTGTGTAGACTAATGGACTTACCAGC
+G637SNQ08JXN8O
IIIIHFBA<F<F@<FFF1<FHCFBCGEFFFF8IIIIIIIIIIIIIIIIIIIIIIIIIIIIIIIIIIIIIIIIIIIIIIIIIIIIIIIIIIIIIIIIF
@G637SNQ08JNXK9
AACCTGGAGTTCCATCCGAAGAAGCAGGGGCCGCGGTAGCTGCTGAATCTTCTACTGGTACATGGACAACTGTGTGGACTGATGGACTTACCAGC
+G637SNQ08JNXK9
IIIIIIIIIIIIIIIIIIIIIIIIIIIIICIIIIIIIIIIIIIIIIIIIIIIIIIIIIIIIIIIIIIIIIIIIIIIIIIIIIIIIIIIIIIIIII
@G637SNQ08JC7P0
AACCTGGAGTTCCACCCGAAGAAGCAGGGGCCGCGGTAGCTGCTGAATCTTCTACTGGTACATGGACAACTGTGTGGACTGATGGACTTACCTAGC
+G637SNQ08JC7P0
IIIIIIIIIIIIIIHHHIIIIIIIIIGGGCIIIIIIIIIIIIIIIIIIIGGGIIIGGGIIIIIGCEIIIIIIIIIIIIGGEIIGEGEG>8G328EG
@G637SNQ08I8XO7
AACCTGGAGTTCCACCCCGAAGAAGCAGGGGCCGCGGTAGTTGCTGAATCTTCTACTGGTACATGGACAACTGTGTGGACTGATGGACTTACCAGC
+G637SNQ08I8XO7
IIIIIIEEAE@G>4EEE/<E>>E6:AIEEE@E?7?EHIHDECIIIIECCEIHHDDDIIIIIIIIIIIIIIIIIIIIIIIIIIIIIIIIIIIIIIHE
@G637SNQ08JBWM1
AACCTGGAGTTCCACCCGAAGAAGCAGGGGCCGCGGTAGCTGCTGAATCTTCTACTGGTACATGGACAGCTGTGTGGACTGATGGACTTACCAGCCC
+G637SNQ08JBWM1
IIIIIIIIIIIIIIHH?IIIIIIIIIHHHCIIIIIIIIIIIIIIIIIIIIIIIIIIIIIIIIIIIIIIIIIIIIIIIIIIIIIIIIIIIIIIIIHHH
@G637SNQ08JRIF8
AACCTGGAGTTCCACCCGAAGAAGCAGGGGGCCGCGGTAGCTGCTGAATCTTCTACTGGTACATGGACAACTGTGGACTGATGGACTTACCAGC
+G637SNQ08JRIF8
IIIIGEA@4D2D<<DD1<DCIGGD?9DDDD3EE<FEGIIIIIIDDDDCDHIIIIIIHHHIIIHHHHIIIIIIIIIIIIIIC;D9BBD99DEA?D
@G637SNQ08JB8A6
AACCTGGAGTTCCACCCAAAGAAGCAGGGGCCGCGGTAGCTGCTGAATCTTCTACTGGTACATGGACAACTGTGTGGACTGATAAACTTACCAAC
+G637SNQ08JB8A6
IIIIIIIIIIIIIIHHHEE;?EIIIIEEECIIIIIIIIIIIIIIIIIIIIIIIIIIIIIIIIIECCCE??EIIEEE@AD<<<7EE/:E82E8E4E
@G637SNQ08JQB35
GACCTGGAGTTCCACCCGAAGAAGCAGGGGCCGCGGTAGCTGCTGAATCTTCTATTGGTACATGGACAACTGTGTGGACTGATGGACTTACCAGC
+G637SNQ08JQB35
<<HEIIIIIHHHHHHHHIHHHIIIIIHHHCIIIIIIIHHHHIIIIIIIIIIIIIIIIIIIIIIIIIIIIIIIIIIIIIIIIIIIIIIIIIIIIIH
@G637SNQ08JLN59
AACCTGGAGTTTCACCCGAAGAAAGCAGGGGCCGCGGTAGCTGCTGAATCTTCTACTGGTACATGGACAACTGTGTGGACTGATGGACTTACCAGC
+G637SNQ08JLN59
IIIIIIIIHFF;@CFF;AF8<FF1;A@FFF9FIFIIIIIIIIIIHHHHIIIIIIIIIIIIIIIIIIHDFCIIIIIIIIIIIIIIIID?F?DFHHII
@G637SNQ08JZJH3
AACCTGGAGTTCCACCCGGAGAAGCAGGGGCCGCGGTAGCTGCTGAATCTTCTACTGGTACATGGACAACTGTGTGGACTGATGGACTTACCAGC
+G637SNQ08JZJH3
IIIIGHGIGHGIIIHHHIIIIIIIIIHHHCIIIIIIIIIIIIIIIIIIIIIIGGGGHGIIIIIIIIIIIGGGIIIIIIGGGGIIIIIIIIIIIII
@G637SNQ08JP2BB
AACCTGGAGTTCAACCCGAAGAAGCAGGGGCCGCGGTAGCTGCTGAATCTTCTACTGGTACATGGACAACTGTGTGGACTGATGGACTTACCAGC
+G637SNQ08JP2BB
IIIIHIHIIIIIIIIIHIIIIIIIIIIIICIIIIIIIIIIIIIIIIIIIIIIIIIHIHIIIIIIIIIIIIIIIIIIIIIIIIIIIIIIIIIIIHI
@G637SNQ08JK813
AACCTGGAGTTCCACCCGAAGAAGCAGGGGCCGCGGTAGCTGCTGAATCTTCTACTGGTACAGACAACTGTGTGGACTGATGGACTTACCAGC
+G637SNQ08JK813
IIIIHFCGIIIIIIFFBGF??IIIIHFFFBHH?HHHIIIIIIIIIIIIIIIIIIIIIIIIIIIIIIIIIIIIIIIIIHHHIHEEEFE=F==?F
@G637SNQ08JSI7P
AACCTGGAGTTCCACCCGAAAACGACAGGGCCGCGGTAGCTGCTGAATCTTCTACTGGTACATGGACAACTGTGTGGACTGATCCGGACTTACCAGC
+G637SNQ08JSI7P
@<@:=@;EBDDGGE@@@E@@@316/<?@@=@526@;D@@@DGGGGGGEEGD;776;@@BEEBDBBDE@;;DDDDBBBGGGI@9@9DDIIIIF@@@ED
@G637SNQ08I6K01
AACCTGGAGTTCCACCCGAAGAAAGCAGGGGCCGCGGTAGCTGCTGAATCTTCTACTGGTACATGGACAACTAGTGTGGACTGATGGACTTACCAGC
+G637SNQ08I6K01
IGHDCACGGA=A;>AA3CA77AA.7<9AAA/A98BCCEDEIIIGGGGGGGIIIIIIGGGIDDBFGHGDDD85456GGGGIGIIIIIIGGGGIIIIII
@G637SNQ08JKAVQ
AACCTGGAGTTCCACCCCGAAGAAAGCAGGGGCCGCGGTAGTGCTGAATCTTCTACTGGTACATGGACAACTGTGTGGACTGATGGACTTACCAGC
+G637SNQ08JKAVQ
:8<84:2:5:5:14:::,4:12::,274:::.:-,1:1<4///4:9:8>>=<<<?84:5BDB====BBBB:99<84:4999994:4?AAAA>>44:
@G637SNQ08I62W1
AACCTGGAGTTCCACCCGAAGAAGCAGGGGCCGCGGTAGCTGCTGAATCTTCAACTGGTACATGGACAACTGTGTGGACTGATGGACTTACCAGC
+G637SNQ08I62W1
IIIHGGCIIIIIIIHHEIIA<G79@9GGG4GE<IIIIIIIIIIIIIIIIIIHHHHDGCIIIIIIIIIIIIIIIIIIIIIIIIIIIIIIIIIIIII
@G637SNQ08JUID3
AACCTGGAGTTCCACCCCGAAGAAAGCAGGGGGCCGCGGTAGCTGCTAAATCTTCTACTGGTACATGGACAACTAGTGTGGACTGATGGACTTACCAGC
+G637SNQ08JUID3
@/@/@@9@4@/@<E@@@8E@::@@4:GI@@@@:@;2:@:IIIIIIIIHHHIIIIGFECIIIIIIIIIIIICC??:;:IIIIIIIIIEEEII@71@/;?@
@G637SNQ08I9T89
AGCCTGGAGTTCCACCCGAAGAAGCAGGGGCCGCGGTAGCTGCTGAATCTTCTACTGGTACATGGACAACTGTGCGGACTGATGGACTTACCAGC
+G637SNQ08I9T89
IIIIIHHHIIIIIIHHHIIIIIIIIIHHHCIIIIIIIIIIIIIIIIIIIIIIIIIIIIIIIIHHHIIIIIHHHIIIIIIIIIIIIIIIIIIIIII
@G637SNQ08JOVU1
AACCTAGGAGTTCCACCCGAAGAAAGACAGGGGCCGCGGTAGCTGCTGAATCTTCTACTGGTACATGGACAACTAGTGTGGACTGATGGACTTACCAGC
+G637SNQ08JOVU1
@@A@?9?:B9?:?<>??8??44??084<<???4?:49?:D===ABDDFF<<<?FFFFFFFFFFC???CFFFFF????FFFFFDAAADDDA??==?==AA
@G637SNQ08JNODK
AACCTGGAGTTCCACCCGAAGAAGCAGGGGCCGCGGTAGCTGCTGAATCTTCTACTGGTACATGTACAACTGTGTGGACTGATGGACTTACCAGC
+G637SNQ08JNODK
IIIIIIIIIIIIIIHHHIIIIHEEE?HHH4HEDIIIIIIIIIIIIIIIIIIIIIIIIIIIIIIIIIIIIIIIIIHHHIIIIIIIIIIIIIIIIII
@G637SNQ08JN9H3
AACCTGGAGTTCCACCCCGAAGAAGCAGGGGGCCGCGGTAGCTGCTGAATCTTCTACTGGTACATGGACAACTGTGTGGACTGATGGACGTTACCAGC
+G637SNQ08JN9H3
@@?@C><@A><><@>>>5D@;;>6?@@>>>>1>/.5>79>DEEEEEEEEC8>8?<CIIEEEIIIIIIIIIIIIIIIIIIIG???III::9>8=>=EEA
@G637SNQ08JCD2B
AACCTGGAGTACCACCCGAAGAAGCAGGGGCCGCGGTAGCTGCTGAATCTTCTACTGGTACATGGACAACTGTGTGGACTGATGGACTTACCAGC
+G637SNQ08JCD2B
IIIIIIIIIIIIIIHHHIIGGHGFGGHHH@H54=HIIGFDDIIIIIGGGHIIIIIIIIIGGGGIIIIIIGGGGIIIIIDDDIIIIIIIIGHGIII
@G637SNQ08JFALG
AACCTGGAGTTCCACCCGAAGAAGCAGGGGCCGCGGTAGCTGCTGAATCTTCTATTGGTACATGGACAACTGTGTGGACTGATGGACTTACCAGCCC
+G637SNQ08JFALG
IIIIIIIIIIIIIGFF=DF<<FEEABFFF8FB7AFAIIHIIIIIIIIIIIIIIIIIIIIIIIIIIIIIIIIIIIIIIIIIIIIIIIIGDDFDDGFF=
@G637SNQ08JPXV0
AACCTGGAGTTCCACCCGAAGAAGCAGGGGCCGCGGTAGCTGCTGAATCTTCTACTGGTACATGGGACAACTGTGTGGACTGATGGACTTACCAGC
+G637SNQ08JPXV0
IIIIEEEEEEEEEEDD9ED??DIIIIDDD@DCFIIIIIIIIIGG;D;IIIIIIIIIIIIIIC:DD47<D??AA?;;D348>>>EEEGIIIIIIIII
@G637SNQ08JBB17
AACCTGGAGTTCCACCCGAAGAAGCAGGGGACCGCGGTAGCTGCTGAATCTTCTACTGGTACATGGACAACTGTGTGGACTGATGGACTTACCAGC
+G637SNQ08JBB17
IIIIIIIIIIIIIIGGGIIGIGBC>9GGG48GH=DGGIIIIIIIIIIIIIIIIIIIIIIIIIIIIIIIIIHHHIIIIIIIIIIIIIIIIIIIIIII
@G637SNQ08I97M1
AACCTGGAGTTCCACCCGAAGAAGCAGGGGCCGCGGTAGCTGCTGAATCTTCTACTGGTACATGGACAACTGTGTGGATTGATGGACTTACCAGCCC
+G637SNQ08I97M1
IIIICCBHHIIID=CC6CCBBHIIHICCC@IB78C9IEEEEIIIIHIIIIIIIIIIIIIIIFFFFHIFFFIIIIIIIIGGEEDC?<7C11C1>>CC:
@G637SNQ08JJ1YZ
AACCTGGAGTTCCACCCGAAGAAGCAGGGGCCGCGGTAGCTGCTGAATCTTCTACTGGTACATGGACAACTGTGTGAACTGATGGACTTACCAGC
+G637SNQ08JJ1YZ
IIIIIIIIIIIIIIHHHIHCGHIIIHHHH@IIAIIIIHHHHIIIIIIIIIII???IIIIIIIIIIIIIIIIIIIIIIIIIIIIIIIIHHHIIIII
@G637SNQ08JM9E7
AACCTGAAGTTCCACCCGAAGAAGCAGGGGCCGTGGTAGCTGCTGAATCTTCTACTGGTACATGGACAACTGTGTGGACTGATGGACTTGCCAGC
+G637SNQ08JM9E7
IIIIIIIIGGDGDIHHHIIIIIIIIIGGGCIIFIIIIIIIIIIIIIIIIIIFBCBHIIHIIFGG>>GIIIIIIIIIIIIIIIIIIIIGBCGIIIG
@G637SNQ08I6CY5
AACCTAGAATTCCATCCAAAGAAGTAGGGGATCGCAATAGCTATTGAATCTTCTACTGGTACATGGATAGGTGTGTGGATTGATGGACTTACCAGT
+G637SNQ08I6CY5
IIIIGDGHIHHHHIIIIGG>EGEIB:GGG39BIHCGEEIHHHHHHIIIIIIIIIIIHHHIIIIDGCHHIIIIIIIIIIIIIIIHHHIIIIIIIIIH
@G637SNQ08JN72W
AACCTGGAGTTCCGCCCGAAGAAGCAGGGGCCGCAGTAGCTGCTGAATCTTCTACTGGTACATGGACAACTGTGTGGACTGATGGACTTACCAGC
+G637SNQ08JN72W
GGGFFC==<DDGGFCCBAC?EEEE@9CCC3EE8BDGGEDFFFFIIHHIIIIIIFFFFGIIIGFFFIHGGFD>==?C677@>>>C=HHHHHCBAGG
@G637SNQ08JLGW9
AACCTGGAGTTCCACCCGAACGAAAGCAGGGGCCGGCGGTAGCTGCTGAATCTTCTACTGGTACATGGACAACTGTGTGGACTGATGGACTTACCAGC
+G637SNQ08JLGW9
===<9<6:6<6<64<<,4<1.2<<,2::<<<,<1<./<.::<<<AAABDFFFFFFFFFDDDA:::ADD????AACCDDDDDFDDDAAAAAAA=<555=
@G637SNQ08JNKBS
AACCTGGAGTTCCACCCGAAAAGACAGGGCCGGCCGGTAGCTGCTGAATCTTCTACTGGTACATGGACAACTGTGTGGACTGATGGACTTACCAGC
+G637SNQ08JNKBS
====A>>?4;2;;=;;14;;;./-:2;;4;2;0;3;2>767<<<<<<<<<>>?4448;8?998<==99;88998<<;89999<>==?>==8;444;
@G637SNQ08I5UE6
AACCTGGAGTTCCACCCGAAGAAAGCAGGGGCCGCGGTAGCTGCTGAATCTTCTATTGGTACATGGACAACTGTGTGGACTGATGGACTTACCAGC
+G637SNQ08I5UE6
IIIIIIIIIIIIIIGGEII??GG4;CIGGG<GE>IIIIHHHHIIIIIHHHIIIIIHHHHIHHHHHIIIGCDIIIIIIIIIIIIIIIIIIIIGCDII
@G637SNQ08JNQAI
AACCTGGAGTTCCACCCGAAGAAGCAGGGGCCGCCGGTAGCTGCTGAATCTTCTACTGGTACATGGACAACTGTGTGGACTAATGGACCTACCAGC
+G637SNQ08JNQAI
<8><4<443<4<89<<89<00<6674<<<.<-,<.<.<769<@@AABB@BBA:333=>@A??=?<<<<<<<<<<?=<89<<<88<<?>><4<48=B
@G637SNQ08I64JG
AACCTAGGAGTTCCACCCCGAAGAAGCAGGGGCCGCGGTAGCTGCTGAACCCTCTACTGGTACATGGACAACTGTGTGGACTGATGGACTTACCAGCC
+G637SNQ08I64JG
<<>8009.66<<99:9993>966968:4999,9.-29274249?ABAAA9::=9A?<<=<=::::98A?>>??9444<<?44499924499=95-/99
@G637SNQ08JBVL2
AACCTGGAGTTCCACCCGAAGAAGCAGGGGCCGCGGTAGCTGCTGAATCTTCTACTGGTACATGGACAACTGTGTGGACTGATGGACTCACCAGC
+G637SNQ08JBVL2
IIIIIIIIIIIIIIIIHIIIIIIIIIIIICIIIIIIIIIIIIIIIIIIIIIIIIIIIIIIIIIIIIIIIIIIIIIIIIIIIIIIIIIIIIIIIII
@G637SNQ08I4H15
AACCTGGAGTTCCACCCCGAAGAAGCAGGGGGCCGCGGTAGCTGCTGAATCTTCTACTGGTATATGGACAACTGTGTGGACTGATGGACTTACCAGC
+G637SNQ08I4H15
EEEECC9@<C9C94CCC/<C??C@D@9CCCC/C7.=CCIIIIIIIIIIIIIIIIHHHIIIIIIIHHHIIHHHIIIHHHIIHHHHIIIIIIIHHHIII
@G637SNQ08JFTER
AACCTGGAGTTCCACCCCGAAGAAGCAGGGGCCGCGGTAGCTGCTGAATCTTCTACTGGTAAATGGACAACTGTGTGGACTGATGGACTTACCAGC
+G637SNQ08JFTER
C?EC<C9B<C9EEICCC7CC><CBDA9CCC4C><FEEIIIIIIIIIIIIIIIIIIIIIIIHHHIIIIIIIIIIIIIIIIIIIIECB@AC77C;;7C
@G637SNQ08JBJ70
AACCTGGAGTTCCACCCCGAAGAAGCAGGGGGCCGCGGTAGCTGCTGAATTTTCTACTGGTATATGGACAACTGTGTGGACTGATGGACTTACCAGC
+G637SNQ08JBJ70
C;C9@C<@<C5CA@CCC1CC<<C;?E?CCCC/CA6@CCIEDEAAA?>C9CCC05.54@CACIIIHHHHIIIHHHHHHHHHHHIIHHHIIIIHHHIHC
@G637SNQ08JK4N2
AACCTGGAGTTCCACTCGAAGAAGCAGGGGCCGCGGTAGCTGCTGAATCTTCTACTGGTACATGGACAACTGTGCGGACTGATGGACTTACCAGC
+G637SNQ08JK4N2
IIIIIIIIIIIIIIIIIIIIIIIIIHHHH>HH>HIIIHHHHIIIIIIIIIIIIIIIIIIIIIIIIIIIIIIIIIIIIIIIIIIIIIIIIHHHHII
@G637SNQ08JVFKH
AACCTGGAGTTCCACCCGAAGAAGCAGGGGCCGCGGTAGCTGCTGAATCTTCTGCTGGTACATGGACAACTGTGTGGACTGATGGACTTACCAGC
+G637SNQ08JVFKH
IIIIHIHIIIIIIIIIHIIIIIIIIIIIICIIIIIIIIIIIIIIHIHIIIIIHHHIIIIIIIIIHHHIIIIIIHHIIIIIIIIIIIIIIIIIIII
@G637SNQ08JU4GY
AACCTGGAGTTCCACCCGAAGAAGCAGGGGCCGCGGTAGCTGCTGAATCTTCTACTGGTACATGGACAACCGTGTGGACTGATGGACTTATCAGT
+G637SNQ08JU4GY
IIIIIIIIIIIIIIHHHIIIIIIIIIHHHCIIIIIIIIIIIIIIIIIIIIIIIIIIIIIIIIIHHHIIIIIIIIIIIHDCCIIHE?9H99;CECC
@G637SNQ08I9Y3J
AACCTGGGGTTCCACCCGAAGAAGCAGGGCCGCGGTAGCTGCTGAATCTTCTACTGGTACATGGACAACTGTGTGGACTGATGGACTTACCAGC
+G637SNQ08I9Y3J
IIGEBDDD0D0D5<DD3@D8<DBC?9DD0D711D0EEDGIIIIIIIIIIID???DHIIIIIIIIIIIIIIIIIIIIIIIIIIIIIIIIIHHHHH
@G637SNQ08JTRPR
AACCTGGAGTTCCACCCGAAGAAGCAGGGGCCGCGGTAGCTGCTGAATCTTCTACTGGTACATGGACAACTGTGTGGACTGATGGGACTTACCAGC
+G637SNQ08JTRPR
IIIIIIIIIIIIIIHHHIIIIIIIIIGGGCIIIIIIIGGGIIIIIIIIIIIIIIIIIIIIIIIIIIIIIIIIIIIGBDAAA@7GG222GDCGBBGI
@G637SNQ08JI9RL
AACCTGGAGTTCCACCCCGAAGAAGCAGGGGCCGCGGTAGCTGCTGAATCTTCTACTGGTACACGGACAACTGTGTGGACTGATGGACTTACCAGC
+G637SNQ08JI9RL
IIIIIHEEFGGGE4EEE1<ECDEBG?9EEE5ECBIIIIIIIIIIIIIIIIIIIIIIIIIIIIIIIIIIHHHIIIIIIIIIIIIHHHIIIC?E?HIE
@G637SNQ08JQYBN
AACCTGGAGTTCCACCCCGAAGAAGCAGGGGGCCGCGGTAGCTGCTGAACCTTCTACTGGTACATGGACAACTGTGTGGACTGATGGACTTACCAGT
+G637SNQ08JQYBN
B8B8:B4CDCCC>:BBB1:B7:B9?>9BBBB-B45;B?EGIIIIIIIIIIIIIF???IIIIIIIIIIIIIIIIIIIIIIIIIIIECCEIIIIIIIIE
@G637SNQ08I406D
AACCTGGAGTTCCACCCGAAGAAGCAGGGGCCGCGGTAGCTGCTGAATCTTCTACTGGTGCATGGACAACTGCGTGGACTGATGGACTTACCAGC
+G637SNQ08I406D
IIIIIIIIIIIIIIHHHIIIIIIIIHHHH;IIIIIIIIIIIIIIIIIIIIIIIIIIIIIIIIDHCIIIIIIIIIIIIIHDDDIIIIIIIIIIIII
@G637SNQ08JNUNW
AACCTGGAGTTCCACCCGAAGAAGCAAGGGCCGCGGTAGCTGCTGAATCTTCTACTGGTACATGGACAACTGTGTGGACTGATGGACCTACCAGC
+G637SNQ08JNUNW
IIIIGHGIIIIIIIHHHIIIIIIIIHCHH;HGIIIIIIIIIIIIIIIIIIIIIIIIIIIIIIIIIIIIIIIIIIIIIIIGGGIIIIIIIIIIIII
@G637SNQ08JHBI8
AACCTGGAGTTCCACCCGAACGAAAGCAGGGGCCGCGGTAGCTGCTGAATCTTCTACTGGTACATGGACAACTGTGTGGACTGATGGACTTACCAGC
+G637SNQ08JHBI8
<<A=:<8?@@@@=9<<09<2.5<<,8:4<<<,<1-1<174244??>?>=>>><88984<489?=?ABAA<::AAADFFDD???CCAA?:<:BAAAA=
@G637SNQ08JTM78
AACCTGGAGTTCCACCCCGAAGAAGCAGGGGGCCGCGGTAGCTGCTGAATCTTCTACTGGTACATGGACAACTGTGTGGACTGACGGACTTTACCCAGC
+G637SNQ08JTM78
@;@;EA@C<@5@7<@@@1ACGGGGGE?@@@@6HH?IIIIIIIIIIIIIIIIIIIIIIIIIIIIIIIIIICCDIIIIIIIIDA?:.@-25@@--@@-83@
@G637SNQ08JBCYF
AACCTGGAGTTCCACCCGAAGAAGCAGGGGCCGCGGTAGTCTGCTGAATCTTCTACTGGTACATGGACAACTGTGTGGACTGATGGACTTACCAGC
+G637SNQ08JBCYF
IIIIIIIIIGGGGIHHHIEBBGIHIIEEE=E=3;E@H>579:@@@CE@@DGGIIIBBEGIIIIIIIIIIIIGFFFFFIIDDCCCE===EDDEAACE
@G637SNQ08I4KZ4
AACCTGGAGTTCCACCCGAAGAAGCAGGGGCCGCGGTGGCTGCTGAATCTTCTACTGGTACATGGACAATTGTGTGGACTGATGGACTTACCAGC
+G637SNQ08I4KZ4
D9D9IHHIIGGGIIDDBFD>>DIIIHDDDCIIIIIIIIIIIIIIIIIIHFFIIIIIIIIEEEEDD@<D<D?DB@@D@CEEDDGGIIIDB9D9EII
@G637SNQ08JD6R5
AACCTGGAGTTCCACCCGAAGAAGCAGGGGGCCGCGGTAGCTGCTGAATCTTCTACTGGTACATGGACAACTGTGTGGACTGACGGGACTTACCAGC
+G637SNQ08JD6R5
CCCC?B<EGEEE>4BB2<BGIBBDE9BBBB1EE:FEGIIIIIIIHHHHIIIIIIIIIIIIIIIIIIIIIIIIIIIIIIIIGG@7BB048B22B58:B
@G637SNQ08JCZHB
AACCTGGAGTTCCACCCGAAGAAGCAGGGGCCGCGGTAGCTGCTGAATCTTCTACTGGTACATGGACAACTGTGTGGACTGATGGATTACCAGC
+G637SNQ08JCZHB
IIIFEDDIE@7@7=@@?D@??@GGGG@@@?@@:EDDIIGGGGIIH@@<<@BEED:4@48=?86@/00@;;::888@?AAADD?@67@7EEEEEE
@G637SNQ08JFNVO
AACCTGGAGTTCCACCCGAACGAAGCAGGGGCCGCGGTAGTTGCTGAATCTTCTACTGGTACATGGACAACTGTGTGGACTGATGGACTTACCAGC
+G637SNQ08JFNVO
B9H=<B7AAB@B5<BB/<B0.2B38>?BBB<B91<BAGGFEA=??BCBBBEC;:=;=BBAEBABEEEIEEEIIIIEHHIC???IIIC?B?IIID?B
@G637SNQ08JZ0O4
AACCTGGAGTTCCACCCGAAGAAGCAAGGGCCGCGGTAGCTGCTGAATCTTCTACTGGTACATGGACAACTGTATGGACTGATGGACTTACCAGC
+G637SNQ08JZ0O4
IIIIIIIIIIIIIIIIHIIIIIIIIIIIIHIIIIIIIIIIIIIIIIIIIIIIIIIHIHIIIIIIIIIIIHHHIDDIIIIIIHHIIIIIIIIIIII
@G637SNQ08JR0GP
AACCTGGAGTTCCACCCGAAGAAGCAGGGGCCTCGGTAGCTGCTGAATCTTCTACTGGTACATGGACAACTGTGTGGACTGATGGACTTACCAGC
+G637SNQ08JR0GP
IIIIEHCIIIIIIIHHHIHGGIIIIIHHH=HEC9H::CACEIIIIIIIIIIIIIIIIIIIIIIIIIIIIIIIIIIHCCGGGGIIIIIIIIHHGGH
@G637SNQ08JHEU4
AACCTGGAGTTCCACCTGAAGAAGCAGGGGCCGCGGTAGCTGCTGAATCTTCTACTGGTACATGGCCAACTGTGTGGACTGATGGACTTACCAGC
+G637SNQ08JHEU4
IIIIIIIIIIIIIIIIIIIIIIIIIIIIICIIHIIIIIIIIIIIIIIIIIIIIIIHIHIIIIIIIIIIIIIIIIIIIIIIIIIIIIIIIIIIIII
@G637SNQ08JZCO0
AACCTGGAATTCCACCCGAAGAAGCAGGGGCCGCGGTAGCTGCTGAATCTTCTACTGGTACATGGACAACTGTGTGGACTGATGGACTTACCAGT
+G637SNQ08JZCO0
IIIIIIIIIIIIIIHHHIIIIIIIH?HHH6HEDIIIIIIIIIIIIHHHIIIIIIIIIIIIIHHHHIIIIIIIIIIIIIIIIIIIIIIIIIIIDDD
@G637SNQ08JPVYX
AACCTGAAGTTCCACCCGAAGAAGCAGGGGCTGCGGTAGCTGCTGAATCTTCTACTGGTACATGGACAACTGTGTGGACTGATGGACTTACCAGC
+G637SNQ08JPVYX
IIIIIIIIIIIIIIIIHIIIIIIIIIIIICIIIIIIIIIIIIIIIIIIIIIIIIIIIIIIIIHIHIIIIIIIIIIIIIIHHHIIIIIIIIIIIII
@G637SNQ08JZRA2
AACCTGGAGTTCCACCCCGAAGAAGCAGGGGGCCGCGGTAGCTGCTAAATACTTCTACTGGTACATGGACAACTGTGTGGACTGATGGACTTACCAGC
+G637SNQ08JZRA2
:/:/A:494:3<<I<>>>IDB>><DGD::::2:605:6EEBEEEED::6715:=8254;:445?==:57;:13@GE@>>>DEDA=5:237:.-:-2.:
@G637SNQ08JIGDK
AACCTGGAGTTCCGCCTGAAGAAGCAGGGGCTGCGGTAGCTGCCGAATCTTCTACCGATACATGGACAACTGTGTGGACCGATGGACTTACCAGC
+G637SNQ08JIGDK
IIIIIIIIIIIIIIIIIIIIIIIIIIIIICIIIIIIIIIIIIIIIIIIIIIIIIIIIIIIIIIIIIIIIIIIIIIIIIIIIIHIHIIIIIIIIII
@G637SNQ08I56CD
AACCTCGGAGTTCCACCCGAAGAAGCAGGGGCCGCGGTAGCTGCTGAATCTTCTACTGGTACATGGACAACTGTGTGGACTGATGGACTTACCAGC
+G637SNQ08I56CD
BBB;=6A6DCDDDDAAA2;A66A66;DAAA=GF=HHHHIEIIIDDDA<<DGGGGGGEA@@@@@@A@EDDDDDDDGGGGHGGG@8A8@DA@@EEEDB
@G637SNQ08JOCMG
AACCTGGAGTTCCACCCGAAGAAGCAGGGGCCGCGGTAGCTGCTGAATCTTCTACTGGTACATGGACAACTGTGTGGACTGATGGACTTATCAGT
+G637SNQ08JOCMG
IIIEEGCIIGGIIIGGBIGAAGEEA>GGG4GB8EGEIIEGGIIIIIIIIIIIIIIIIIIIIIIIIIGGGIIIIIIIIIIIIIIIIGCG??FGIII
@G637SNQ08JNXA6
AACCTGGAGTTCCACCCGAAAAGACAGGGCCGGCCGGTAGCTGCTGAATCTTCTACTGGTACATGGACAACTAGTGTGGACTGATGGACTTACCAGC
+G637SNQ08JNXA6
??<<A<591<1<5G<<;G<<<9B8A:<</<9<1<1<1A@<@ADAAAADA@<67233=<;@EECEDGDD<67>777==??DGGGGGGGHID=5<3=@<
@G637SNQ08JQ8AF
AACCTGGAGTTCCACCCGAAGAAGCAGGGGCCGCGGTAGCTGCTGAATCTTCTACTGGTACATGGACAACTGTGTGGACTGATAAACTTACCAAC
+G637SNQ08JQ8AF
IIIHEGCIIGGGGIGGBIGGGIIIIIGGGAIIFFGCGGGIIIIIIIIIIIIIIIIIIIIIIIIIIIIIIIIIIIIIIIIEEBBGG38GA6G=GCI
@G637SNQ08JJACY
AACCTGGAGTTCCACCCGAAGAAGCAGGGGGCCGCGGTAGCTGCTGAATCTTCTACTGGTAAATGGACAACTGTGTGGACTGATGGACTTACCAGC
+G637SNQ08JJACY
C;C;HEAEAC@HB4CC2<CGICBDE>CCCC3EE:EEEIIIIIIIHHHHHHIIIIIIIIHDCC?IIIIIHHHHHHIIIIIIIIHDC??AD@;C;>=C
@G637SNQ08JFWQM
AACCTGGAGTTCCACACGAAGAAGCAGGGGCCGCGGTAGCTGCTGAATCTTCTACTGGTACATGGACAACTGTGTGGACTGATGGACTTACCAGC
+G637SNQ08JFWQM
IIIIIIIIIIIIIIIIIIIIIIIIIIIIICIIIIIIIIIIIIIIIIIIIIIIIIIIIIIIIIIIIIIIIIIIIIIIIIIIIIIIIIIIIIIIIII
@G637SNQ08JDB78
AACCTGGAGTTCCACCTGAAGAAGCAGGGGCCGCGGTAGCTGCTGAACCTTCTACTGGTACATGGACAACTGTGTGGACTGATGGACTTACCAGC
+G637SNQ08JDB78
IIIIIIIIIIIIIIIIIIIIIIIIIIHHHCIIIIIIIIIIIIIIIIIIIIIIIIIIIIIIIIIIIIIIIIIIIIIIIIIIIIIIIIIIIIIIIII
@G637SNQ08JL3UJ
AACCTGGAGTTCCACCCGAAGAAGCAGGGGCCGCGGTAGTGCTGAATCTTCTACTGGTACATGGACAACTGTGTGGACTGATGGACTTACCAGC
+G637SNQ08JL3UJ
IIIIGGDIGIIIE9EE29ECCE9;@BEEE?E=4<EII>:999DIIIIIGDFFGHBEBIIIHGGGIIIIGGGGIIIIIIIIIGGGIIIIIIIGBE
@G637SNQ08JA26L
AACCTGGAGTTCCACCCCGAAGAAGCAGGGGGCCGCGGTAGCTGTTGAATCTTCTACTGGTACATGGACAACTGTGTGGACTGATGGACTTACCAGC
+G637SNQ08JA26L
A=IGBB>C:A=ED>AAA1>A@?A9?>9AAAA-A95:A;GACDDIG=9A9DDII=<==DGGIIIHIIIIIIIIIIIIIIIIIIIGBBBDEA;;A;;;A
@G637SNQ08JTLHV
AACCTGGAGTTCCACCCGAAGAAGCAGGGGGCCGCGGTAGCTGCTGAATCTTCTACTGGTACATGGATAACTGTGTGGACTGATGGACTTACCAGC
+G637SNQ08JTLHV
IIIIIGCGHIIIIIHHHIIIIGGIE9GGGG/G<<DGCHGIIIIIIIIIIIIIIIIIIIIIIIIIIIIIIIIIIIIIIIIIIIIHHHIIIIIIIIII
@G637SNQ08I9ST2
AACCTGGAGTTCCACCCGAAGAAGCAGGGGCCGCGGTAGCTGCTGAATCTTCTACTGGTACATGGATAGGTGTGTGGATTGATGGACTTACCAGC
+G637SNQ08I9ST2
IIIIIIIIIIIIIIIIHIIIIIIIIHIII>IIFHIHIIIIIIIIIIIIIIIIIIIIIIIIIIIIIIIIIIIIIIIIIIIIIIIIIIIIIIIIIII
@G637SNQ08JARZ7
AACCTGGAGTTCCACCCGAACGAAGCAGGGGCTGCGGTAGCTGCTGAATCTTCTACTGGTACATGGACAACTGTGTGGACTGATGGACTTACCAGC
+G637SNQ08JARZ7
@8@84@493@4@44@@8?@428@88<<@@@44449@=BAAADDFFFFFFFFFFFFFFFFFFFFFFFFFFFFFFFFFFFFFFFFFFFFFFFFFFFFF
@G637SNQ08JH49M
AACCTGGAGTTCCACCCGAAGAAGCAGGGGCCGCGGTAGCTGCTGGATCTTCTACTGGTACATGGACAACTGTGTGGACTGATGGACTTACCAGC
+G637SNQ08JH49M
IIIIIIIIIIIIIHIIBIIIIIIIIIIIICIIIIIIIIIIIIIIIIIIIIIIIIIIIIIIIIIIIIIIIIIIIIIIIIIDDDIIIIIIIIIIIII
@G637SNQ08I4UXV
AACCTGGAGTTCCACCCGAAGAAGCAGGGGTCGCGGTAGCTGCTGAATCTTCTACTGGTACATGGACAACTGTGTGGACTGATGGACTTACCAGC
+G637SNQ08I4UXV
IIIAAD5<<D9D54DD/<DCCD9D@9DDD02>5<D?@EFIHHHIIIIIIIIIIIIIIIIIIIIIIIIIIIIIIIIIIIHHHHIIIIIIIIIIIII
@G637SNQ08JGOIR
AACCTGGAGTTCCACCCGAAGAAGCAGGGGCCGCGGTAGCTGCTGAATCTTCTACTGGTACATGGACAACTGTCTGGACTGATGGACTTACCAGC
+G637SNQ08JGOIR
IIIIIIIIIIIIIIIIHIIIIIIIIIIIIBIIIIIIIIIIIIIIIIIIIIIIIIIIIIIIIIIIIIIIIIIIIIIIIIIIIIIIIIIIIIIIIII
@G637SNQ08JT9WM
AACCTGGAGTTTCACCCGAAGAAGCAGGGGCGTGCGGTAGCTGCTGAATCTTCTACTGGTACATGGACAACTGTGTGGACTGATGGACTTACCAGC
+G637SNQ08JT9WM
IIIIIIIIIHHHIIGGGIIC?G;=EEGGG=?2;;HHIIHHHHIIIIIIIIIIIIIIIIIIIIIIIIIIIIIIIIIIIIIIIIIIIIIIIIIIIIHH
@G637SNQ08I8H8G
AACCTGGAGTTCCACCCGAAGAAGCAGGGGCCGCGGTAGCTGCTGAATCTTCTACTGGTACATAGACAACTGTGTGGACTGATGGACCTACCAGC
+G637SNQ08I8H8G
IIIIHHHIIIIIIIHHHIIIIHHHIIHHHCIIIIIIIIIIIIIIIIIIIIIIHHHIIIIIIIIIIIIHHHIIIIIIIIIIIIIIIIIIIIIIIII
@G637SNQ08I3ZS2
AACCTGGAGTTCCACCCGAAAAGCAGGGCCGGCGGTAGCTGCTGAATCTTCTACTGGTACATGGACAACTGTGTGGACTGATGGACGTTACCTAGC
+G637SNQ08I3ZS2
=3=4>>GGCDDGGHB@<D===/<>2==/>>=11=1GHGGGIHGGGE@9=6<233=D@@@DGIGHC==56FC>>>BFDGIIIIGH==8=8==677@E
@G637SNQ08I858B
AACCTGGAGTTCCACCCGAAGAAGCAGGGGGCCGCGGTAGCTGCTGAATCTTCTACTGGTACAGACAACTGTGTGGACTGATGGACTTACCAGC
+G637SNQ08I858B
IIIIIHHH?D?IIIHHHIIIIIIIE;DDDD1EE:?DAEIIIIIIIIIIIIIIIIIHHHHIIIIHDDDHIIIIIIIIIIIIECDCEEE>9D7@=D
@G637SNQ08JZQXL
AACCTGGAGTTCCACCCGAAAAGCAGGGCCGCGGTAGCTGCTGAATCTTCTACTGGTACATGGACAACTAGTGTGGACTGATGGACTTACCAGC
+G637SNQ08JZQXL
DDGD=@;D?@?B;=@@1<@@@48?7@@3@62?@?EDDEIIIIIIGGGGG<777<@;EEEBDDDEE@66<676EEEEEGDEECB@DGGGHD<77@
@G637SNQ08JF4NR
AACCTGGAGTTCCACCCGAAGAAGCAGGGGCCGCGGTAGCTGCTGAATCTTCTACTGATACATGGGCAACTGTGTGGACTGATGGACTTACCAGC
+G637SNQ08JF4NR
IIIIIIIIIIIIIIIIHIIIIIIIIIIII@IIFIIIIIIIIIIIIIIIIIIIIIIIIIIIIIHIICIIIIIIIIIIIIIIIIIIIIIIIIIIIII
@G637SNQ08JLD2U
AACCTGGAGTTCCACCCGAAAAGCAGGGCCGGCGGTAGCTGCTGAATCTTCTTACTGGTACATGGACAACTGTGTGGACTGATGGACTTACCTAGC
+G637SNQ08JLD2U
IIIIIGDD???HB3>>17>>>5=?7>>5>:>11>1DDBAADDAAA<77>45>/006>8A:;:AEEDD>;;GGD;;>;GGHHGGEEEEED?>546;>
@G637SNQ08JQDAO
AACCTGGAGTTCCACCCCGAAGAAGCAGGGGGCCGCGGTAGCCGCTGAATCTTCTACTGGTACATGGACAACTGTGTGGACTGATGGACTTACCAGC
+G637SNQ08JQDAO
@@@@DBBD:=;BB@===4DAEBAABA>====/=91<=<D>:=;GBDDB@??BB?666?>BB;;:>AB??=66;;?BB??A>>>??=466=.-=--3=
@G637SNQ08JVPQ5
AACCTGGAGTTCCACCCCGAAGAAGCAGGGGGCCGCGGTAGCTGCTGAATCTTCTACTGGTACATGGACAACTGTGTGGACTGACGGGACTTACCAGC
+G637SNQ08JVPQ5
@7@7:@3A:@3@3:@@@/:@8:@BDC@@@@@7CC7EIIIIIIIIIIIIIIIIIIIIIIIIIIIIIIIIIIIIIIIIIIEIGDA=5@@-22@.-@-2:@
@G637SNQ08I46SB
AACCTGGAGTTCCACCCGAAGAAGCAGGGGCCGCGTAGCTGCTGAATCTTCTACTGGTACATGGACAACTGTGTGGACTGATGGACTTACCAGC
+G637SNQ08I46SB
IIIIGGGIIIIIIIEEBDIIIIIIG=EEE=E=2455=FDDIIIIHHIIIGG>??BGGIIIIIGGGIIIIGGGIIIIIIIIIIIIGDE:8E=GGE
@G637SNQ08JUAM7
AACCTGGAGTTCCACCCGAAGAAGCAGGGGCCGCGGTAGCTGCTAAATCTTCTACTGGTACATGGACAACTGTGTGGACTGATGGACTTACCAGC
+G637SNQ08JUAM7
HHIE<>;@EGGGB=>>4;A@@>=@:1>>>2>97AA?C><?DGD;>>066>AA466:>9B>>;>>966>56666AA??A???>D><>:>88>446>
@G637SNQ08JJII9
AACCTGGAGTTCCACCCGAAGAAGCAGGGGGCCGCGGTAGCTGCTAATCTTCTACTGGTACATGGACAACTAGTGTGGACTGATGGACTTACCAGC
+G637SNQ08JJII9
FFFC<;:BAAABA:;;39=<=<<=<4;;;;1<<7>??=?>@@@90;.//;155752;134437;244;664244<=;89<<:::;977;2/;.//;
@G637SNQ08JHPRN
AACCTGGAGTTCCACCCGAAGAAGCAGGGGGCCGCGGTAGCTGCTGAATCTTCTACTGGTACATGGACAACGGTGTGGACTGATGGGACTTACCAGC
+G637SNQ08JHPRN
B8B8AB>AAB9B9:BB/:B<AB=CA@BBBB7EE<IIIIIGGIIIIIIIIIIIIIIIIIIIIIIIIIIIGGGIGGFEEEIECCC?BB48@FDBB@E>B
@G637SNQ08JZS29
TAACCTGGAGTTCCACCCGAAGAAGCAGGGGCCGCGGTAGCTGCTGAATCTTCTACTGGTACATGGACAACTGTGTGGACTGATGGACTTACCAGC
+G637SNQ08JZS29
IIIIIIIIIIIIIIIHHHIIIIIIIIIHHH@IIIIIIIIIIIIIIHHHIIIIIIIIIIIIIIIIIIIIIIIIIIIIIIIIIIIIIIIIIIIIIIHH
@G637SNQ08I951H
AACCTGGAGTTCCACCCGAAAAGACAGGGCCGCGGTAGCTGCTGAATCTTCTACTGGTACATGGACAACTGTGTAGACTGATGGACTTACCAGC
+G637SNQ08I951H
9291/9-429692499.799923.<6998962394<9899<?>>>>>@@@@44489<?A?<998@AAA8998<<9889944498??>>@>>A=?
@G637SNQ08JOMBV
AACCTGGAGTTCCACCCGAAGAAGCAGGGGCCGCGGTAGCTGCTGAATCTTCTACTGGTACATGGACAACTAGTGTGGACTGATGGACTTACCAGC
+G637SNQ08JOMBV
IIIB?E>IIIGGEDEE2>E<<E<>A@EEE:E@6?ECD@?CDDDDFFDFFIIIGGGIIIIIIIIIIIIIIGFBCBHHEBCCIIIIIIIIIIIGGGGI
@G637SNQ08JCMZ2
AACCTGGAGTTCCACCCCGAAGAAGCAGGGGCCGCGGTAGCTGCTAATCTTCTACTGGTACATGGACAACTGTGTGGACTGATGGACTTACCAGCC
+G637SNQ08JCMZ2
<<A>996<292924999.79239<==99994::7<>>??>?>>9494349268=339./476799::9<44446699:4447491739129--.99
@G637SNQ08JAPWN
TCAACCTGGAGTTCCACCCGAAGAAGCAGGGGCCGCGGTAGCTGCTGAATCTTCTACTGGTACATGGACAACTGTGTGGACTGATGGACTTACCAGC
+G637SNQ08JAPWN
55?-?.:?9:6?8?<4??3:DFFFFFFFBBDDFFFFFFFFFFFFFFFFFFFFFFFFFFFFFFFFFFFFFFFFFFFFFFFFFFFFFFFFFFFFFFFFF
@G637SNQ08JIRWE
AACCTGGAGTTCCACCCCGAAGAAGCAGGGGGCCGCGGTAGCTGCTGAATTTTCTACTGGTACATGGACAACTGTGTGGACTGATGGACTTACCAGT
+G637SNQ08JIRWE
GEHEEEACA@>A@:@@@/:@CD@9C>9@@@@-@95@@@HGFGIIIII@>@@@4>188EDEGIIIIIIIIIIIIIIIIIIIIIIC?@>>@A<;@;8=5
@G637SNQ08JWDJX
AACCTGGAGTTCCACCCGAAGAAGCAGGGGCCGCGGTAGCCGCTGAATCTTCTACTGGTACATGGACAATTGTGTGGACTGATGGACTTACCAGC
+G637SNQ08JWDJX
IIIIIIIIIIIIIIHHHIIIIIIIIIHHHBIIIIIIIIIIIIIIIIIIIIIIHHHIIIIIIIIIIIIIIIIIIIIIIIHDDDHIIIIIIIIIIHH
@G637SNQ08I9R3D
AACCTGGAGTTCCACCCGAAGAAGCAGGGGCCGCGGTAGCTGCTGAATCTTCTACTGGTACATGGACAACTGTGTAGACCGATGGGACTTTACCAGCC
+G637SNQ08I9R3D
BAA=>;;<69191499,/9-/97974999.923292::<<<AA??===AAA889??<<8:::595:=AA@@@AAA:::94487996<:99,2912399
@G637SNQ08J0EVQ
AACCTGGAGTTCCACCCGAAGAAGCAGGGGCCGCGGTAGCCGCTGAATCTTCTACTGGTACATGGACAACTGTGTGGACTGATGGACTTACCAGC
+G637SNQ08J0EVQ
D>D=:D4CAD@D94DD/:D/4D38>@DDD:D82<DEIC=D?IIIIIIIIIIC=??CDCIIGHGIIIIIIIIIIIIIIIIIIIIIIIIIIIIG??D
@G637SNQ08I8ZD1
AACCTGGAGTTCCACCCGAAGAAGCAGGGGCCGCGGTAGCTGCTGAATCTTCTACTGATACATGGATAACTGTGTGGACTGATGGACTTACCAGC
+G637SNQ08I8ZD1
IIIIIIIIIIIIIIIIHIIIIIIIIIIIICIIIIIIIIIIIIIIIIIIIIIIIIIIIIIIIIIIIIIIIIIIIIIIIIIIIIIIIIIIIIIIIII
@G637SNQ08JIASJ
AACCTGGAGTTCCACCCGAAAAGACAGGGCCGCGGTAGCTGCTGAATCTTCTACTGGTACATGGACAACTGTGTGGACTGATAGGCTTACCAGC
+G637SNQ08JIASJ
@=ID=@;D?@>@7<@@/7@@@.//@<@@8@//5@<><9<<DDDDDBEEEE?677@@?BDDBDEE<<@;@@@DGGEEGDD@@@@DBDBED@66<@
@G637SNQ08I3J47
AACCTGGAGTTCCACCCGAAGAAGCAGGGGGCCGCGGTAGCCGCTGAATCTTCTACTGGTACATGGACAACTGTGTGGACTGATGGACTTACCAGC
+G637SNQ08I3J47
IIIH?E??DIIIIGEE6<EGIGGG@9EEEE/E>7DECAB<E?IIIIIIIIIIIIIIHE??DIIIIIIIIIIIIIIIECDHIIIHECDIIIIIIIII
@G637SNQ08JN4WE
AACCTGGAGTTCCACCCGAAGAAGCAGGGGGCCGCGGTAGCTGCTGAATCTTCTACCGGTACATGGACAACTGTGTGGACTGATGGACTTACCAGC
+G637SNQ08JN4WE
IIIIHHHIIIIIC?DD4BDCHD@D<2DDDD-D95;DCHEFIIIIIIHHHIIIIIIIIIIIIIIIIIIIIIIIIIIIIIIHHECCD??EEBADAEBD
@G637SNQ08JUXMU
AACCTGGAGTTCCACCCGAAGAAGCAGGGGCCGCGGTAGCTGCTGAATCTTCTACTGGTACATGGACAACTGTGTGGATGATGGACTTACCAGC
+G637SNQ08JUXMU
IIIIIIIIIIIIIIHHHIG??IIIIEGGG:GC7EIIIEIIGIIIIIIIIIIIIIIIIIIIIIIIIIIIIHGGIIII:;;;?IIIIIIIIIIIII
@G637SNQ08JGZ8H
AACCTGGAGTTCCACCCGAAGAAGTAGGGCCGCGGTAGCTGCTGAATCTTCTACTGGTACATGGACAACTGTGTGGACTGATGGACTTACCAGC
+G637SNQ08JGZ8H
DCE?9D9=<DBHHGDDDID@@D<>91DD/D49:D;BA?DDGGDDDDDGDFFDAABDBIIIHCDBIIIIFFDDFHFFFC===>IIIIIIIIIGBD
