# Supplementary material for: Optimization of DNA Recovery and Amplification from Non-Carbonized Archaeobotanical Remains
Source: PLoS One. 2014 Jan 27;9(1):e86827. doi: 10.1371/journal.pone.0086827 (PMC3903575; doi:10.1371/journal.pone.0086827)
Supplement: Data S2 — Deep-sequencing amplicon data of AmpliTaq Gold on VAD-A sample in FASTQ format. (FASTQ) [file pone.0086827.s009.fastq]

@G637SNQ08I4Q84
AACCTGGAGTTCCACCCGAGAGCAGGGGCCGCGGTAGCTGCTGAATCTTCTACTGGTACATGGACAACTGTGTGGACTGATGGACTTACCAGC
+G637SNQ08I4Q84
C;C:IGGFHIIIIIHHHI>>>FEECCC=C92@C@@@DGGEG@7C7@HDDDDGFFHHGDDDHHH@@C99DGGGGGFHEEFEEDDGGGGECBBDC
@G637SNQ08I4U1V
AACCTGGAGTTCCACCCCGAAGAAGCAGGGGCCGCGGTAGCTGCTGAATCTTCTACTGGTACATGGACAACTGTGTGGACTGATGGACTTATCAGC
+G637SNQ08I4U1V
IIIIIIHE<D9D94DDD/4DCDD@DH>DDD5EEAIIIIIIIIIIIIIIIIIIIIIICD???HH?D;;DIIIIIIIIIIIIIIICD;;BD;;BIIIE
@G637SNQ08I4USF
AACCTGGAGTTCCACCCCGAAGAAGCAGGGGCCGCGGTAGCTGCTGAATCTTCTACTGGTACATGGACAACTGTGTGGACTGATGGACTTGCCAGC
+G637SNQ08I4USF
IIIIIIEIFGHG@<FFF1<F<<F@D@9FFF2FB:FFEIIIIIIIIIIIIIIIIIIIIIIIIIIIIIIHF??HIIIIIIIIIIIHHHIIIIIIIIII
@G637SNQ08I541L
AACCTGGAGTTCCACCCGAAGAAGCAGGGGCCGCGGTAGCTAGCTGAATCTTCTACTGGTACATGGACAACTGTGTGGACTGATGGACTTACCAGC
+G637SNQ08I541L
IIIIIIIIIIIIIIIIHIIIIIIIIIIIICIIIIIIIIIIIIIIIIIIIIIIIIIIIIIIIIIIIIIIIIIIIIIIIIIIIIIIIIIIIIIIIIII
@G637SNQ08I577R
AACCTGGAGTTCCACCCGAAGAAGCAGGGGCCGCGGTAGCTGCTGAATCTTCTACTGGTACATGGACAACTGTGTGGGCTGATGGACTTACCAGC
+G637SNQ08I577R
IIIIIIIIIIIIIIIIHIIIIIIIIIIIICIIIIIIIIIIIIIIIIIIIIIIIIIIIIIIIIIIIIIIIIIIIIIIIHIIIIHIHIIIIIIIIII
@G637SNQ08I57AJ
AACCTGGAGTTCCACCCAAAGAAACAGGGGCCGCGGTAGCTGCTGAATCTTCTACTGGTACATGGACAACTGTGTGGACTGATGGACTTACCAGC
+G637SNQ08I57AJ
IIIIIIIIIIIIIIFFAFF?@FF/27FFF7FE8EFHIIIIIIIIIIIIIIIIIIIIIIIIIIHHHIIIIIIIIIIIIIIHHHHHHIIIIIIIIIH
@G637SNQ08I57J7
AACCTGGAGTTCCACCCGAAGAAGCAGGGGCCGCGGTAGCTGCTGAATCTTCTACTGGTACATGGACAACTGTGTGGACTGATGGACTTACCAGCCT
+G637SNQ08I57J7
C?C?IC<@AC<C<:CC2:CEIIIIIICCCCIIHIIIIIIIIIIIIIIIIIIIIIIIIIIIIIIIIIIIIIIIIGCCCIGGGICCCIIEEEEEEGC8C
@G637SNQ08I585K
AACCTGGAGTTCCACCCGAAGAAGCAGGGGCCGCGGTAGCTGCTGAATCTTCTACTGGTACATGGACAACTGTGTGGACTGATGGACCTTACCAGC
+G637SNQ08I585K
IIIIID>>BDBDBCDDBGIIIIHBC>DDD@ID:DDHCC@DDGGGGD@@CDDEHIIEDFIIIIIIIIIIIIFFEEEDDDGEEDDD<7D9DBIIIIHH
@G637SNQ08I59DQ
AACCTGGAGTTCCACCCGAAGAAGCAGGGGCCGCGGTAGCTGCTGAATCTTCTACTGGTACATGGACAACCATGTGGACTGATGGACTTACCAGC
+G637SNQ08I59DQ
IIIIIIIIIIIIIHHHHHHEHHEFG;HHH5HCAIIIIIIIIIIIIIIIIIIIIIIIIIIIIIIIIIIHHHCDIIIIIIIIIIHHHH?H?HIIIII
@G637SNQ08I5FUC
ACCTGGAGTTCCACCCGAGAAGCAGGGGCCGCGGTAGCTGCTGAATCTTCTACTGGTACATGGACACTGTGTGGACTGATGGACTTACCAGC
+G637SNQ08I5FUC
6>6D>::CADBBD?>=A68>68F?>>>9BD;FF::<:?DDDA:>:?FFDDDDBBBA==<?9>44988998@AABBB@@?@@AA?>00>0<?>
@G637SNQ08I5GNX
AACCTGGAGTTCCACCCGAAGAAGCGGGGCCGCGGTAGCTGCTGAATCTTCTACTGGTACATGGACAACTGTGTGGACTGATGGACTTACCAGC
+G637SNQ08I5GNX
IIIIIIIIIIIIIIGGCIIHIGEC9GGG3G<:EGGGBACGIIGGGGIIIIIIIHFGGIIIGGGGIIIIIIIIIIIIIC???GIIIIIIIGFFGI
@G637SNQ08I5HJN
AACCTGGAGTTCCACCCCGAAGAAGCAGGGGCCGCGGTAGCTGCTGAATCTTCTACTGGTACATGGACAACTGTGTGGACTGATGGACTTACCAGC
+G637SNQ08I5HJN
IIIIIFHHBF9F54FFF/4FCGFBCIIFFFCIIIDFCIIIIIIIIIIIIIIIIIIIIIIIIIIIIIIIIIIIIIHHHHIIIIIHHHIIIIIIIIII
@G637SNQ08I5SKF
AACCTGGAGTTCCACCCGAAGAAGCAGGGGCCGACGATAGCTGCTGAATCTTCTACTGGTACATGGACAACTGTGTGGACTGATGGACTTACCAGC
+G637SNQ08I5SKF
IIIIIIIGGGGG?7@@17@;<@68<<@@@/@4.<577?@ADDDDDEDDDG@<<<D@@@?HEDBD@;<?@BBAA@::@:<><<<7@6??BBBBA:<@
@G637SNQ08I5YJ5
ACCTGGAGTTCCACCCGAGAGCAGGGGCCGCGGTAGCTGCTGATCTTCTACTGGTACATGGACACTGTGTGGACTGATGGACTTACCAGC
+G637SNQ08I5YJ5
FFFGDDEECFCCE?>=BAAABA5>>>9BB9BB:::AADDD?:<<?FFFFFFFFFFFFFFCCCCAAABDDAAA??:::BBBBB>45>5BA>
@G637SNQ08I5YP7
AACCTGGAGTTCCACCCGAAGAAGCGACGGGGCCGCGGTACTGCTGAATCTTCTACTGGTACATGGACAACTGTGTGGACTGATGGACTTACCAGC
+G637SNQ08I5YP7
IIIIIIIIIIID:5DD1:DGIG@<9222DDD.D/-.D7998BIGIIIIIIIIIIIIIIIIIIIGGGIIIIIIIIIIIIIGGGIIIIGEDBAEIEBD
@G637SNQ08I62GC
AACCTGGAGTTCCACCCGAAGAAGCGAGGGGCCGCGGTAGCTGCTGAATCTTCTATTGGTACATGGACAACTGTGTGGACTGATGGACTTACCAGC
+G637SNQ08I62GC
C:C=AC:<<C3C35CC@EGGHIIBC>>CCCBC94<CIIIHHIIIIIIHFFFFFHIHHIIIIIIIIIIIIHFFFFIIDDEIIIIIC===HHIIIB=C
@G637SNQ08I62OC
AACCTGGAGTTCCACCCGAAGAAGCAGGGGCCGCGGTAGCTGCTGAATCTTCTACTGGTACATAGGACAACTGTGTGGACTGATGGACTTACCAGC
+G637SNQ08I62OC
IIIIHHHIIIIIIIHHHIIIIIIIIIHHHAIIIIIIIIIIIIIIIIIIIIIIIIIIIIIIII;6H66?IIIIIIIIIIIIIIIIIIIIIIIIIIII
@G637SNQ08I65SE
AACCTGGAGTTCCACCCGAAGAAGCAGGGGCCGCGGTAGCTGCTGAATTTTCTTACTGGTACATGGACAACTGTGTGGACTGATGGACTTACCAGC
+G637SNQ08I65SE
IIIIGGBEBDDIDDAA8DA<<ABCD>AAA8A40;AEHDCDDGIGHDDAAA8>A048EEDGGGGIGGC>A>HIIHIIIIIIIIGBBBB;A66A>=?A
@G637SNQ08I6A4U
AACCTGGAGTCCCACCCGAAGAAGCAGGGGCCGCGGTAGCTGCTGAATCTTCTACTGGTACATGGACAACTGTGTGGACTGATGGACTTACCAGC
+G637SNQ08I6A4U
IIIIIIIIIIIIHIIIHIIIIIIIIIIIICIIIIIIIIIIIIIIIIIIIIIIIIIIIIIIIIIIIIIIIIIIIIIIIIIIIIIIIIIIIIIIIII
@G637SNQ08I6A95
AACCTGGAGTTCCACCCGAAGAAGCAGGGGCCGCGGTAGCTGCTGAAGCTTCTACTGGTACATGGACAACTGTGTGGACTGATGGACTTACCAGC
+G637SNQ08I6A95
IIIIIIIIIIIIIIHHHIEEEHHHHEBBB9HHFEEEHHHHHHHHHFEEEHHHHHHEEEHHHEEB>>HHHHGGGGGEEED@@@<B<@@EEGGGEDB
@G637SNQ08I6ENM
AACCTGGAGTTCCACCCGAAGAAGCGGGGGCCGCGGTAGCTGCTGAATCTTCTACTGGTACATGGACAACTGTGTGGACTGATGGACTTACCAGC
+G637SNQ08I6ENM
IIIIIIIIIIIIIIHHHIIIIIIIIHHHH?IIIIIIIIIIIIIIIIIIIIIIIIIIIIIIIIIIIIIHHHIIIIIIIIIIIIIIIIIIIIIIIII
@G637SNQ08I6LFG
AACCTGGAGTTCCACCCGAAGAAACAGGGGCCGCGGTAGCTGCTGAATCTTCTACTGGTACATGGACAACTGTGTGGACTGATGGACTTACCAGC
+G637SNQ08I6LFG
IIIIIIIIIIIIIIIIHIIIIIIBIIIIICIIIIIIIIIIIIIIIIIIIIIIIIIIIIIIIIIIIIIIIIIIIIIIIIIHHHIIIIIIIIIIIII
@G637SNQ08I6QB8
AACCTGGAGTTCCGCCCGAAGAAGCAGGGGCCGCGGTAGCTGCTGAATCTTCTACTGGTACATGGACAACTGTGTGGACTGATGGACTTACCAGC
+G637SNQ08I6QB8
IIIIIIIIIIIIIIIIHIIIIIIIIIIIICIIIIIIIIIIIIIIIIIIIIIIIIIIIIIIIIIIIIIIIIIIIIIIIIIIIIIIIIIIIIIIIII
@G637SNQ08I70GA
AACCTGGAGTTCCACCCGAAAAAGCAGGGGCCGCGGTAGCTGCTGAATCTTCTACTGATACATGGACAACTGTGTGGACTGATGGACTTACCAGC
+G637SNQ08I70GA
IIIIIIIIIIIIIIHHHIHHHH8HIIHHHBIIIIIIIIIIIIIIIIIIIIIIIIIIIIIIIIIIIIIIIIIIIIIIIIIIIIIIIIIIIIIIIII
@G637SNQ08I7A4F
CCAACCTGGAGTTCCACCCGAAGAAGCAGGGGCCGCGGTAGCTGCTGAATCTTCTACTGATACATGGACAACTGTGTGGACTGATGGACTTACCAGC
+G637SNQ08I7A4F
G6GGHCGGGIIIIIIIHHHIIIIIIIIGGGGBIIIIIIIIIIIIIIIIIIIIIIIICCDDIIIIGGGIIIIIIIIIIIIIIIIIGGGIGGDDGDGGG
@G637SNQ08I7MRJ
AACCTGGAGTTTCACCCGAAGAAGCAGGGGCCGCGGTAGCTGCTGAATCTTCTACTGGTACATGGACAACTGTGTGGACTGATGGACTTACCAGC
+G637SNQ08I7MRJ
IIIIIIIIIIIHIIIIHIIIIIIIIIIIICIIIIIIIIIIIIIIIIIIIIIIIIIIIIIIIIIIIIIIIIIIIIIIIIIIIIHIHIIIIIIIIII
@G637SNQ08I7RM9
AACCTGGAGTTCCACCCGAAGAAGTAGGGGCCGCGGTAGCTGCTGAATCTTCTACTGGTACATGGACAACTGTGTGGACTGATGGACTTATCAGC
+G637SNQ08I7RM9
IIIIIIIIIIIIIIHHHIIIIIIICBEEE<E80;EEGDDDFIIIIIIIIIIIIIDBEAAADBDEED@E;=@ABBFFFGIFFDDFFIIHH989=BI
@G637SNQ08I7UWA
AACCTAGAGTTCCACCCGAAGAAGCAGGGGCCGCGGTAGCTGCTGAATCTTCTACTGGTACATGGACAACTGTATGGACTGATGGACTTACCAGC
+G637SNQ08I7UWA
IIIIIIIIIIIIIIIIHIIIIIIIIIIIICIIIIIIIIIIIIIIIIIIIIIIIIIIIIIIIIIIIIIIIIIIIIIIIIIIIIIIIIIIIIIIIII
@G637SNQ08I7WI4
AACCTGGAGTTCCACCCGAAGAAGCAGGGGGCGTGCGGTAGCTGCTGAATCTTCTACTGGTACATGGACAACTGTGTGGACTGATGGACTTACCAGC
+G637SNQ08I7WI4
IHHHBBBGBBBHHHCCCDE==>68:7>>>>,1,8;<>;7757:AA??>877>000>:8>8BDABD>;;=@GEEDB;;>>DDDD@@>666BDEEE;<>
@G637SNQ08I7WZ2
AACCTGGAGTTCCACCCGAAGAAGCAGGGGCCGCGGTAGCTGCTGAATCTTCTACTGGGTACATGGACAACTGTGTGGACTGATGGACTTACCAGC
+G637SNQ08I7WZ2
IIIIIIIIIIIIIIGGGIIIIIIIIIFFFCIIIIIIIIIIIIIIIIIIIHIIIIB8FF55=HGGGGGHIIIIIIIIIIIIIIIGGGIIIIIIIIII
@G637SNQ08I810D
AACCTGGAGTTCCACTCGAAGAAGCAGGGGCCGCGGTAGCTGCTGAATCTTCTACTGGTACATGGACAACTGTGTGGACTGATGGATTTACCAGC
+G637SNQ08I810D
IIIIIIIIIIIIIIIIIIIIIIIIIIHHHBIIIIIIIIIIIIIIIIIIIIIIIIIIIIIIIIHHCDHIIIIIIIIIIIIIIIIIIHHH?IIIIII
@G637SNQ08I82RJ
AACCTGGAGTTCCATCCGAAGAAGCAGGGGCCGCGGTAGCTGCTGAACCTTCTACTGGTACATGGACAACTGTGTGGACTGATGGACTTACCAGC
+G637SNQ08I82RJ
IIIIIIIIIIIIHHIIIIIIIIIIIIIIICIIIIIIIIIIIIIIIIIIIIIIIIIIIIIIIIIIIIIIIIIIIIIIIIIIIIIIIIIIIIIIIII
@G637SNQ08I83B1
AACCTGGAGTTCCACCCGAAGAAGCAGGGGCCGCGGTAGCTGCTGAATCTTCTACTGATACATGGGCAACTGTGTGGACTGATGGACTTACCAGC
+G637SNQ08I83B1
IIIIIIIIIHHHHIHHHIIIIIIIIIHHHAHH?IHCDIIIIIIIIIIIIIIIIIHDDDHIIIIHHHIIIIIIIIIIIIIIIIHHHH?H?IIIIII
@G637SNQ08I884Y
AACCTGGAGTTCCACCCGAAGAAGCAGGGGCCGCGGTAGCTGCCGAATCTTCTACTGGTACATGGACAACTGTGTGGACTGATGGACTTACCAGC
+G637SNQ08I884Y
IIIIIIIIIIIIIIHHHIIIIIIIIIHHHCIIIIIIIIIIIIIIIIIIIIIIIIIIIIIIIIIIIIIIIIIIIIIIIIIHHHIIIIIIIIIIIII
@G637SNQ08I88X5
AACCTGGAGTTCCACCCGAAGAAGCGAGGGGCCGCGGTAGCTGCTGAATCTTCTACTGGTACATGGACAACTGTGTGGACTGATGGACTTACCAGC
+G637SNQ08I88X5
FFFDDFDDCF@F79FF@GFCCFCAC>>FFFBIG;BFIIIIIIIIIIGGGGGGGIIHHHIIIGBCFGFIIIIIIIGGGIIIIIGGGIIIIIIIIIII
@G637SNQ08I8GIQ
AACCTGGAGTTCCACCCGAAGAAGCAGGGGCCGCGGTAGCTGCTGAATCTTCTACTGGTACATGGACGACTGTGTGGACTGATAGACTTACCAGC
+G637SNQ08I8GIQ
IIIIIIIIIIIIIIHHHIIIIIIIIIHHHCHC;IIIIIIIIIIIIIIIIHHHIIIIIIIIIIIIID;:;;DIIIIIIIIIII?????IIIIIIII
@G637SNQ08I8NSP
AACCTGGAGTTCCACCCGAAGAAGCAGGGGCCGCGGTAGCTGCTGGATCTTCTACTGGTACATGGACAACTGTGTGGACTGATGGACTTACCAGC
+G637SNQ08I8NSP
IIIIIIIIIIIIIIIIHIIIIIIIIIIIICIIIIIIIIIIIIIIIIIIIIIIIIIIIIIIIIIIIIIIIIIIIIIIIIIIIIIIIIIIIIIIIII
@G637SNQ08I8O1Y
AACCTGGAGTTCCACCCGAAGAAGCAGGGGCCGCGGTAGCTGCTGAATCTTCTACTGGTACATAGACAACTGTGTGGACTGATGGACTTACCAGC
+G637SNQ08I8O1Y
IIIIIIIIIIIIIIIIHIIIIIIIIIIIICIIIIIIIIIIIIIIIIIIIIIIIIIIIIIIIIIIIIIIIIIIIIIIIIIIIIIIIIIIIIIIIII
@G637SNQ08I8RW8
AACCTGGAGTTCCACCCGAAGAAGCAGGGGCCACGATAGCTGCTGAATCTTCTACTGGTACATGGACAACTGTGTGGACTGATGGACTTACCAGC
+G637SNQ08I8RW8
IIIIIIIIIIIIHHHHGIIIIIIIIIHHHBIIIHHHHHDDDIIIIIIIIIIIIID?H?IIIDDHCIIIIIIIIIIIIIDDDDIIIIIIIIIIHDH
@G637SNQ08I8UVX
AACCTGGAGTTCCACCCGAAGAAGCAGGGGCCGCGGTAGCTGCTGAATCTTCTACTGGTACATGGACAACTGTGTGGACAGATGGACTTACCAGC
+G637SNQ08I8UVX
IIIIIIIIIIIIIIIIHIIIIIIIIIIIICIIIIIIIIIIIIIIIIIIIIIIIIIIIIIIIIIIIIIIIIIIIIIIIIIIIIIIIIIIIIIIIII
@G637SNQ08I93ZW
AACCTGGAGTTCCACCCGAAGAAAGCAGGGGCCGCGGTAGCTGCTGAATCTTCTACTGGTACATGGACAACTGTGTGGACTGATGGACTTACCAGC
+G637SNQ08I93ZW
IIIIIIIIIIIIIIIIHIIIIIIHIIIIIICIIIIIIIIIIIIIIIIIIIIIIIIIIIIIIIIIIIIIIIIIIIIIIIIIIIIIIIIIIIIIIIII
@G637SNQ08I948O
AACCTGGAGTTCCACCCGAAGAAGCAGGGGCCGCGGTAGCTACTGAATCTTCTACTGGTACATGGACAACTGTGTGGACTGATGGACTTACCAAC
+G637SNQ08I948O
EEIECCBGGIIFFECEEGC<;C<>@@CCC/C1/5C:A<:==GGGIHDDEHIE<==HHHI==<DHHIIHIBCCHIHHHIIIIIIHGGGHHHDDC5C
@G637SNQ08I95D7
AACCTGGAGTTCCACCCGAGAAGCAGGGGCCGCGGTAGCTGCTGAATCTTCTACTGGTACATGGACAACTGTGTGGACTGATGGACTTACCAGC
+G637SNQ08I95D7
IIIIIIIIIIIIIIHH????GIIE?GGG7GE8:G9?EFIIIIIIHHHHIIIIIIIIIIIIIIHHHIIIHHHIIIIIIIIIIDG??DIIIIIIII
@G637SNQ08I95NW
AGCCTGGAGTTCCACCCGAAGAAGCAGGGGCCGCGGTAGCTGCTGAATCTTCTACTGGTACATGGACAACTGTGTGGACTGATGGACTTACCAGC
+G637SNQ08I95NW
IIIIIIIIIIIIHHIIHIIIIIIIIIIIICIIIIIIIIIIIIIIIIIIIIIIIIIIIIIIIIIIIIIIIIIIIIHIHIIIIIIIIIIIIIIIIII
@G637SNQ08I97OD
AACCTGGAGTTCCACCCGAAGAAGCAGGGGCCGCGGTAGCTGCTGAATCGTCTACTGGTACATGGACAACTGTGTGGACTGATGGACTTACCAGC
+G637SNQ08I97OD
IIIIIIIIIIIIIGHHHIIIIIIIIIHHH@HHIIIIIIIIIIIIIIII;;;?IIIIIIIIIIIIIIIIIIIIIIIIIIIIIIIIIIIIIIIIIII
@G637SNQ08I9B65
AACCTGGAGTTCTATCCGAAGAAGCAGGGGCCGCGGTAGCTGCTGAATCTTCTACTGGTACATGGACAACTGTGTGGACTGATGGACTTACCAGC
+G637SNQ08I9B65
IIIIIIIIIIIIIIIIIIIIIIIIIIHHHCIIIIIIIIIIIIIIIIIIIIIIIIIIIIIIIIIIIIIIIIIIIIIIIIIIIIIIIIIIIIIIIII
@G637SNQ08I9C91
AACCTGGAGTTCCACCCGAAGAAGCAGGGGCCGCGGTAGCTGCTGAATCTTCTACTAGTACATGAACAACTGTGTGGACTGATGGACTTACCAGC
+G637SNQ08I9C91
IIIIIIIIIIIIIIIIHIIIIIIIIIIIICIIIIIIIIIIIIIIIIIIIIIIIIIIIIIIIHHHIHIIIIIIIIIIIIIIIIIIIIIIIIIIIII
@G637SNQ08I9EMK
AACCTGGAGTTCCACTCGAAGAAGCAGGGGCCGCGGTAGCTGCTGAATCTTTTACTGGTACATGGACAACTGTGTGGACTGATGGACTTACCAGC
+G637SNQ08I9EMK
IIIIIIIIIIIIIIIIIIIIIIIIIIIIICIIIIIIIIIIIIIIIIIIIIII@IIIIIIIIIIIIIIIIIIIIIIIIIIHHHIIIIIIIIIIIII
@G637SNQ08I9MJA
AACCTGGAGTTCCACCCGAAGAAGCAGGGGCCGCGGTAGATGCTGAATCTTCTACTGGTACATGGACAACTGTGTGGACTGATGGACTTACCAGC
+G637SNQ08I9MJA
IIIIIIIIIIIIIIIIHIIIIIIIIIIIICIIIIIIIIIIIIIIIIIIIIIIIIIIIIIIIIIIIIIIIIIIIIIIIIIIIIIIIIIIIIIIIII
@G637SNQ08I9TTS
AACCTGGAGTTCCACCCGAAGAAGCAGGGGCCGCGGTAGCTGCTGAATCTTCTACTGGTACATGGACAACTGTGTGGACTGATGGACTTATCAGC
+G637SNQ08I9TTS
IIIIIIIIIIIIHHIIHIIIIIIIIIIIICIIIIIIIIIIIIIIIIIIIIIIIIIIIIIIIIIIIIIIIIIIIIIIIIIHHHIIIIIIIIIIIII
@G637SNQ08I9U36
AACCTGGAGTTCCACCCGAAGAAGCAGAGGCCGCGGTAGCTGCTGAATCTTCTACTAGTACATGGACAACTGTGTGGACTGATGGACTTACCAGC
+G637SNQ08I9U36
IIIIIIIIIIIIIIIIHIIIIIIIIIIIIIIIIIIIIIIIIIIIIIIIIIIIIIIIIIIIIIIIIIIIIIIIIIIIIIIIIIIIIIIIIIIIIII
@G637SNQ08J0BID
AACCTGGAGTTCCACCCCAAAGAAGCAGGGGGCCGCGGTAGCTGCTGAATCTTCTACTGGTACATGGACAACTGTGTAAACTGATGGACTTACCAGC
+G637SNQ08J0BID
IIIIIIEEAD@E94DDD.DD.<D9?@<DDDD-D91:D8@@@EGIIE?D?DIIIIIIIIIIIIIIIIIIIIIIIIIIIHHHIIIIIIIIIIIIIIIII
@G637SNQ08J0ESO
AACCTGGAGTTCCACCCGAAGAAGCAAGAGCCGCGGTAGCTGCTGAATCTTCTACTGGTACATGGACAACTGTGTGGACTGATGGACTTACCAGC
+G637SNQ08J0ESO
IIIIIIIIIIIIIIIIHIIIIIIIIIIIIIIIIIIIIIIIIIIIIIIIIIIIIIIIIIIIIIIIIIIIIIIIIIIIIIIIIIIIIIIIIIIIIII
@G637SNQ08J0HP4
AACCTGGAGTTCCATCCGAAGAAGCAGGGGCCGCGGTAGCTGCTGAATCTTCTACTGGTACATGGACAACTGTGTGGACTGATGGACTTACCAGC
+G637SNQ08J0HP4
IIIIIIIIIIIIIIIIIIIIIIIIIIIIICIIIIIIIIIIIIIIIIIIIIIIIIIIIIIIIIIIIIIIIIIIIIIIIIIIIIIIIIIIIIIIIII
@G637SNQ08J0OO6
AACCTGGAGTTCCACCCGAAGAAGTAGGGGCCGCGGTAGCTGCTGAATCTTCTACTGGTATATGGACAACTGTGTGGACTGATGGACTTACCAGC
+G637SNQ08J0OO6
IIIIIIIIIIIIIIIIHIIIIIIIIIIII@IHIIIIIHHHIIIIIIIIIIIIIIIHIHIIIIIIIIIIIIIIIIIIIIIIIIIIIIIIIIIIIII
@G637SNQ08J0T66
AATCTGGAGTTCCACCCGAAGAAGCAGGGGCCGCGGTAGCTGCTGAATCTTCTACTGGTACATGGACAACTGTGTGGACTGATGGACTTACCAGC
+G637SNQ08J0T66
IIIIIIIIIIIIHHIIGIIIIIIIIIIIICIIIIIIIIIIIIIIIIIIIIIIIIIHIHIIIIIIIIIIIIIIIIIIIIIIIIIIIIIIIIIIIII
@G637SNQ08J0UAO
AACCTGGAGTTCCACCCGAAGAAGAAGGGGCCGCGGTAGCTGCTGAATCTTCTACTGGTACATGGACAACTGTGTGGACTGATGGACTTACCAGC
+G637SNQ08J0UAO
IIIIIIIIIIIIIIHHHIIIIIIIIIHHHCIIIIIIIIIIIIIIIIIIIIIIIIIIIIIIIIIIIIIIIIIIIIIIIIIIIIIIIIIIIIIIIIH
@G637SNQ08J0UPC
AACCTGGAGTTCCACCCGAAGAAGCAGGGGCCGCGGTAGCTGCTGAATCTTCTACTGATACATGGACAACTGTGTGGACTGATGGACTTACCAGT
+G637SNQ08J0UPC
IIIIIIIIIIIIIIIIHIIIIIIIIIIIICIIIIIIIIIIIIIIIIIIIIIIIIIIIIIIIIIIHHIIIIIIIIIIIIIIIIIIIIIIIIIIIII
@G637SNQ08J1DKM
AACCTGAAGTTCCACCCGAAGAAGCAGAGGCCGCGGTAGCTGCTGAATCTTCTACTGGTACATGGACAACTGTGTGGACTGATGGACTTACCAGC
+G637SNQ08J1DKM
IIIIIIIIIIIIHHIIHIIIIIIIIIIIIIIIIIIIIIIIIIIIIIIIIIIIIIIIIIIIIIIIIIIIIIIIIIIIIIIIIIIIIIIIIIIIIII
@G637SNQ08J1GJF
AACCTGGAGTTCCACCCGAAGAAGCAGGGGCCGTGGTAGCTGCTGAATCTTCTACTGGTACATGGACAACTGTGTGGACTGATGGACTTACCAGC
+G637SNQ08J1GJF
IIIIIIIIIIIIIIIIHIIIIIIIIIIIICIIIIIIIIIIIIIIIIIIIIIIIIIIIIIIIIIIIIIIIIIIIIIIIIIIIIIIIIIIIIIIIII
@G637SNQ08J1WGT
AACCTGGAGTTCCACCCGAAGAAGCAGGGGCCGCGGTAGCTGCTGAATCTTCTACTGGTACATGGACAACTGTGTGGACTGATGGATTTACCAGC
+G637SNQ08J1WGT
IIIIIIIIIIIIIIIIHIIIIIIIIIIIICIIIIIIIIIIIIIIIIIIIIIIIIIIIIIIIIIIIIIIIIIIIIIIIIIIIIIIIIIIHIIIIII
@G637SNQ08JA094
AACCTGGAGTTCCACCCGAAGAAGCAGGGGCCGCGGTAGCTGCTGAATCTTCTACTGGTACATGGACAACTGGGGTGTGGACTGATGGACTTACCAGC
+G637SNQ08JA094
IIIIIIIIIIIIIIHHHIIIIIIIIIHHHCIIIIIIIIIIIIIIIIIIIIIIIIIHHHIIIIIIIIIIIECHHH5C:IIIIIIIIHHHIIIIIIIIII
@G637SNQ08JA0K4
AACCTGGAGTTCCACCCGAAGAAGCAGGGGCCGCGGTAGCTGCTGAATCTTCTACTGGTACATGGACAATTGTGTGGACTGATGGACTTACCAGC
+G637SNQ08JA0K4
IIIIIIIIIIIIIIIIHIIIIIIIIIIIICIIIIIIIIIIIIIIIIIIIIIIIIIIIIIIIIIIIIIIIIIIIIIIIIIIIIIIIIIIIIIIIII
@G637SNQ08JA40C
AACCTGGAGTTCCACCCTAAGAAGCAGGGGCCGCGGTAGCTGCTGAATCTTCTACTGGTACATGGACAACTGTGTGGACTGATGGACTTACCAGC
+G637SNQ08JA40C
IIIIIIIIIIIIIIHHHIIIIIIIIIHHH@HC;IIIIIIIIIIIIIIIIIIIIIIIIIIIHHHHHIIIIIIIIIHHHIIIIIIIIIIIIIIIIII
@G637SNQ08JA5DH
AACCTGGAGTTCCACCCGAAGAAGCAGGGGCCGCGGTAGCTGCTGAATCTTCTACTGGTATATGGACAACTGTGTGGACCGATGGACTTACCAGC
+G637SNQ08JA5DH
IIIIIIIIIIIIIIHHGEG;:GIIIIGGG=G;4=GCIIIIIIIIIIIIIIIIIIIGGGIIIIIIIIIIIIIIIIIGGGIIIIIIIIIIIIIIIIG
@G637SNQ08JA5X3
AACCTGAAATTCCACCCGAAGAAGCAGAGGCCGCGGTAGCTGCTGAATCTTCTACTGGTACATGGACAACTGTGTGGACTGATGGACTTACCAGC
+G637SNQ08JA5X3
IIIIHGII;IIIIIIIHIIIIIIIIIIIIIIIIIIIIIIIIIIIIIIIIIIIIIIHIHIIIIIIIIIIIIIIIIIIIIIHHHIIIIIIIIIIHHI
@G637SNQ08JA932
AACCTGGAGTTCCACCCGAAGAAGCAGGGGCCGCGGTAGCTTCTGAATCTTCTACTGGTACATGGACAACTGTGTGGACTGATGGACTTACCAGC
+G637SNQ08JA932
IIIIIIIIIIIIIIHHHHHHHIIIIIHHH@HHFIIIIIDDHCIIIIIIIIIIIIIIIIIIIIIIIIIIIIIIIIIIIIIIIIIIIIIIHHHHHII
@G637SNQ08JADRN
AACCTGGAGTTCCACCCGAAGAAGCAGGAGCCGCGGTAGCTGCTGAATCTTCTACTGGTACATGGACAACTGTGTGGACTGATGGACTTACCAGC
+G637SNQ08JADRN
IIIIIIIIIIIIIIIIHIIIIIIIIIIIIIIIIIIIIIIIIIIIIIIIIIIIIIIIIIIIIIIIIIIIIIIIIIIIIIIIIIIIIIIIIIIIIII
@G637SNQ08JAE4A
AACCTGGAGTTCCACCCGAAGAAGCAGGGGCCGCGGTAGCTGCTGAATCTTCTACTGGTACATGGACAACTGCGTGGACTGATGGACTCACCAGC
+G637SNQ08JAE4A
IIIIIIIIIIIIIIHHHIIIIIIIIHHHH;HHFIIIIIIIIIIIIIIIIIIIIIIIIIIIIIIIIIIIIIIIIIIIIIIIIIIIIIIIIIIIIII
@G637SNQ08JB1HV
AACCTGGAGTTCCACCCGAAGAAGCAGGGGCCGCGGTAGCTGCTGAATCTCCTACTGGTACATGGACAACTGTGTGGACTGATGGACTTACCAGC
+G637SNQ08JB1HV
IIIIIIIIIIIIIIIIHIIIIIIIIIIIICIIIIIIIIIIIIIIIIIIIIIIIIIIIIIIIIIIIIIIIIIIIIIIIIIIIIIIIIIIIIIIIII
@G637SNQ08JB3AF
AACCTGGAGTTCCACCCGAAGAAGCAGGAGCCGCGGTAGCTGCTGAATCTTCTACTGGTACATGGACAACTGTGTGTACTGATGGACTTACCAGC
+G637SNQ08JB3AF
IIIIIIIIIIIIIIGGGIIIIIGID>F:::F==<FIIIFIIIIIIF>>CGGGIIFFGGIIIIIF::>GIIIGF:99FIIIGIGF9::GGIIGABF
@G637SNQ08JB681
AACCTGGAGTTCCACCCGAAGAAGCAGGGGCCGCGGTAGCTGCTGAATCTTCTACTGGTACATAGACAGCTGTGTGGACTGATGGACTTACCAGC
+G637SNQ08JB681
IIIIIIIIIIIIIGHH:IIIIIIIIIHHHAIIIIIIIIIIIIIIIIIIIIIIIIIIIIIIIIIIIIIIIIIIIIIIIIIIIIIIIIIIIIIIIII
@G637SNQ08JB7LC
AACCTGGAGTTCCACCCGAAGAAGCAGGGGCCGCGGTAGCTGCTGAATCTTCTACTGTACATGGACAACTGTGTGGACTGATGGACTTACCAGC
+G637SNQ08JB7LC
IIIIIIIIIIIIIIIIHIIIIIIIIIIIICIIIIIIIIIIIIIIIIIIIIIIIIIIIIIIIIIIIIIIIIIIIIIIIIIIIIIIIIIIIIIIII
@G637SNQ08JB8QO
AACCTGGAGTTCCACCTGAAGAAGCAGGGGCCGCGATAGCTGCTGAATCTTCTACTGGTACATGGACAACTGTGTGGACTGATGGACTTACCAGC
+G637SNQ08JB8QO
IIIIIIIIIIIIIIIIHGHCIIIIICHHH;HC8IIEEEIIIIIIIIIIIIIIIIIIIIIIIIIIIIIIIIIIIIIIIIIIIIIIIIIIIDHCHII
@G637SNQ08JBB23
AACCTGGAGTTCCACCCAAAGAAGCAGGGGCCGCGGTAGCTGCTGAATCTTCTACTGGTACATGGACAACTGTGTGGACTGATGGACTTACCAGC
+G637SNQ08JBB23
IIIIIIIIIIIIIIIIHIIHIIIIIIIIICIIIIIIIIIIIIIIIIIIIIIIIIIIIIIIIIIIIIIIIIIIIIIIIIIIIIIIIIIIIIIIIII
@G637SNQ08JBGXU
CCAACCTGGAGTTCCACCCGAAGAAGCAGGGGCCGCGGTAGCTGCTGAATCTTCTACTGGTACATGGACAACTGTGTGGACTGATGGACTTACCAGC
+G637SNQ08JBGXU
HCIIIIIIIIIIIIIIHHHIIIIIIIIDHHH;IIFIIIIIIIIIIIIIIIIIIIIIIIIIIIIIIIIIIIIIIIIIIIIIIIIIIIIIIIIIIIIII
@G637SNQ08JBJY1
AACCTGGAGTTCAACCCGAAGAAGCAGGGGCCGCGGTAGCTGCTGAATCTTCTACTGGTACATGGACAACTGTGTGGACTGATGGACTTACCAGC
+G637SNQ08JBJY1
IIIIIIIIIHHHHHHHGIIIIIIIIIHHHCIIIIIIIIIIIIIIIIIIIIIIIIIIIIIIIIIIIIIIIIIIIIIIIIIIIIIIIIIIIIIIIII
@G637SNQ08JC2RF
AACCTGGAGTTCCACCCGAAGAAGCAGGGGTCGCGGTAGCTGCTGAATCTTCTACTGGTACATGGACAACTGTGTGGACTGATGGACTTACCAGC
+G637SNQ08JC2RF
IIIIIIIIIIIIIIIIHIIIIIIIIIIIICIIIIIIIIIIIIIIIIIIIIIIIIIIIIIIIIIIIIIIIIIIIIIIIIIIIIIIIIIIIIIIIII
@G637SNQ08JC6QM
GACCTGGAGTTCCACCCGAAGAAACAGGGGCCGCGGTAGCTGCTGAATCTTCTACTGGTACATGGACAACTGTGTGGACTGATGGACTTACCAGC
+G637SNQ08JC6QM
IIIIIIIIIEEE?<EE4?HIIEEBI>EEECHC;DEIIIIIIIIIIHHHDE??HIIIIIIIIIIIIIIIIIIIIIIIIIIIIIHHHIIECDHHIII
@G637SNQ08JC7CQ
AACCTGGAGTTCCACCCGAAGAAGCAGGGGCCGCGGTAGCTGCTGAATCTTCTACTAGGTACATGGACAACTGTGTGGACTGATGGACTTACCAGC
+G637SNQ08JC7CQ
IIIIIIIIIIIIH?HH6HIIIIIIIIHHHCIIIIIIIIIIIIIIIIIIIIIIIIE55H56?IIHHEIIIIIIIIIIIIIIIIIIIIIIIIIIIIII
@G637SNQ08JCFSO
AACCTGGAGTTCCACCCGAAGAAGCAGGGGCCGCGGTAGCTGCTGAATCTTCTACTGGTACATGGACAGCTGTGTGGACTGATGGACTTACCAGC
+G637SNQ08JCFSO
IIIIIIIIIIIII?GG6GIIIIIIIEGGG;HHAIIIIIIIIIIIIIIIIIIIIIIDGCIIIIHHHIIIIIIIIIIIIIIIIIIIIIIIIIIIDDG
@G637SNQ08JCLP8
GACCTGGAGTTCCACCCGAAGAAGCAGGGGCCGCGGTAGCTGCTGAATCTTCTACTGGTACATGGACAACTGTGTGGACTGATGGACTTACCAGC
+G637SNQ08JCLP8
IIIIIIIIIIIIIIIIHIIIIIIIIIIIICIIIIIIIIIIIIIIIIIIIIIIIIIIIIIIIIIIIIIIIIIIIIIIIIIIIIIIIIIIIIIIIII
@G637SNQ08JCMUS
AACCTGGAGTCCCACCCGAAGAAGCAGGGGCCGCGGTAGCTGCTGAATCTTCTACTGGTACATGGACAACTGTGTGGACTGATGGACTTACCAGT
+G637SNQ08JCMUS
IIIIIIIIIIIIHIIIHIIIIIIIIIIIICIIIIIIIIIIIIIIIIIIIIIIIIIIIIIIIIIIIIIIIIIIIIIIIIIIIIIIIIIIIIIIIIH
@G637SNQ08JCO75
AACCTGGAGTTCCACCCGAAGAAGCAGGGGCCGCGATAGCTGCTGAATCTTCTACTGGTACATAGACAACTGTGTGGACTGATGGACTTACCAGC
+G637SNQ08JCO75
IIIIIIIIIIIIIIHHHIIIIIIIIDHHH;IIAIIIIIIIIIIIIIIIIIIIIIIIIIIIIIDDDDHIIIIIIIIIIIIHHHIIIIIIIIIIIHH
@G637SNQ08JCQLU
AACCTGGAGTTCCACCCGAAGAAGCAGGGCGCGATAGCTGCTGAATCTTCTACTGGTACATGGACAACTGTGTGGACTGATGGACTTACCAGC
+G637SNQ08JCQLU
IIIIIIIIIIIIIIHHHIIIIIIIE>GG22/8;>>;GIIIIIIIIIIIIIIIIIIIIIIGEGCIIIIIIIIIGGGIGGGGIIIIIIIIIIIII
@G637SNQ08JCVW4
AACCTGGAGTTCCACCCGAAGAAGCAGGGGCCGCGGTAGCTGCTGAATCTTCTACTGGTACATGGACAACTGTGTGGACTGATGGACTTACTAGC
+G637SNQ08JCVW4
IIIIIIIIIIIIIIIIHIIIIIIIIIIIICIIIIIIIIIIIIIIIIIIIIIIIIIIIIIIIIIIIIIIIIIIIIIIIIIIIIIIIIIIIIIIIII
@G637SNQ08JD8JY
AACCTGGAGTTCTACTCGAAGAAGCAGGGGCCGCGGTAGCTGCTGAATCTTCTACTGGTACATGGACAACTGTGTGGACTGATGGACTTACCAGC
+G637SNQ08JD8JY
IIIIIIIIIIIIIIIIIIIIIIIIIIIIICIIIIIIIIIIIIIIIIIIIIIIIIIIIIIIIIIIIIIIIIIIIIIIIIIIIIIIIIIIIIIIIII
@G637SNQ08JD8PM
AACTTGGAGTTCCACCCGAAGAAGCAGGGGCCGCGGTAGCTGCTGAATCTTCTACTGGTACACGGACAACTGTGTGGACTGATGGACTTACCAGC
+G637SNQ08JD8PM
IIIIIIIIIIIIIHGG?IIIIGECA>GGG2G7/5G7AAEEIIIIIIIIIIIIIIIIIIIIIIIIIIIIIIIIIIIIIIIIIIIIIIIIIHHHHHH
@G637SNQ08JDANW
AACCTGGAGTTCCACCTGAAGAAGCGAGGGGCCGCGGTAGCTGCTGAATCTTCTACTGGTACATGGATAACTGTGTGGACTGATGGACTTACCAGC
+G637SNQ08JDANW
HHHHIGGG:C;C63C27<CDEC?:<77CCC9C;06CGG@@@DGGIIC@@@CDEEIEDDDIIIHEC===CIIHIHHHHHIIIIIIIIIICBBCB>=C
@G637SNQ08JDAPJ
AACCTGGAGTTCCACCTGAAGAAGCAGGGGCCGCGGTAGCTGCTGAATCTTCTACTGGTACATGGACAACTGTGTGGACTGATGGACTTACCAGCT
+G637SNQ08JDAPJ
IIIIIIIIIIIIH?H?HIIIIIIIIIHHHCIIIIIIIIIIIIIIIIHHHH??HIIIIIIIIIIIIIIIIIIIIIIIIIIIIIIIIIIIIIIIIIIH
@G637SNQ08JDE4W
AACCTGGAGTTCCACTCGAAGAAGCAGGGGCCGCGGTAGCTGCTGAATCTTCTACTGGTACATGGACAACTGTGTGAACTGATGGACTTACCAGC
+G637SNQ08JDE4W
IIIIIIIIIIIIIIIIIIIIIIIIIIIIICIIIIIIIIIIIIIIIIIIIIIIIIIIIIIIIIIIIIIIIIIIIIIHIHIIIIIIIIIIIIIIIII
@G637SNQ08JDGJM
AACCTGGAGTTCCACCCGAAGAAGCAGGGGCCGCGGTAGTTGCTGAATCTTCTACTGGTATATGGACAACTGTGTGGACTGATGGACTTACCAGC
+G637SNQ08JDGJM
IIIIIIIIIIIIIHHH?IIIIIIIIIHHHCIIIIIIIIIIIIIIIIIIIIIIIIIIIIIIIIIIIIIIIIIIIIIIIIIIIIIIIIIIIIIIIIH
@G637SNQ08JDIKQ
AACCTGGAGTTCCACCTGAAGAAGCAGGGGCCGCGGTAGCTGCTGAATCTTCTACTGGTACATGGACAACTGTGTGGACTGATGGACTTACCAGC
+G637SNQ08JDIKQ
IIIIIIIIIIIIIIIIIIIIIIIIIIIIICIIIIIIIIIIIIIIIIIIIIIIIIIIIIIIIIIIIIIIIIIIIIIIIIIIIIIIIIIIIIIIIII
@G637SNQ08JDL0C
AACCTGGAGTTCCACCCGAAGAAGCAGGGGCCGCGGTAGCTGCTGAATCTTCTACTGGTATATGGACAACTGTGTGGACTGATGGACTTACCAGC
+G637SNQ08JDL0C
IIIIIIIIIIIIIIIIHIIIIIIIIIIIICIIIIIIIIIIIIIIIIIIIIIIIIIIIIIIIIIIIIIIIIIIIIIIIIIIIIIIIIIIIIIIIII
@G637SNQ08JDM6V
AACCTGGAGTTCCACCCGAAGAAGCAGGGGCCGCGGTAGCCGCTGAATCTTCTACTGGTACATGGACAACTGTGTGGACTGATGGACTTACCAGC
+G637SNQ08JDM6V
IIIIIIIIIIIIIIHHBIIIIIIIIIHHHAIIIIIIIIIIIIIIIIIIIIIIIIIIIIIIIIIIIIIIIIIIIIIIIIIIIIIIIIIIIIIIIII
@G637SNQ08JDOWE
AACCTGGAGTTCCACCCGAAGAAGCAGGGGCCGCGGTAGCTGCTGAATCTTCTACTAGTACATGGACAACTGTGTGGACTGATGGACTTACCAGC
+G637SNQ08JDOWE
IIIIIIIIIIIIIIIIHIIIIIIIIIIIICIIIIIIIIIIIIIIIIIIIIIIIIIIIIIIIIIIIIIIIIIIIIIIIIIIIIIIIIIIIIIIIII
@G637SNQ08JDWXG
AACCTAGAGTTCCACCCGAAGAAGCAGGGGCCGCGGTAGCTGCTGAATCTTCTACTGGTACATGGACAACTGTGTGGACTGATGGACTTACCAGC
+G637SNQ08JDWXG
IIIIIIIIIIIIIIIIHIIIIIIIIIIIICIIIIIIIIIIIIIIIIIIIIIIIIIIIIIIIIIIIIIIIIIIIIIIIIIIIIIIIIIIIIIIIII
@G637SNQ08JE746
AACCTGGAGTTCCACCCGAAGAAGCAGAGGCCGCGGTAGCTGCTGAATCTTCTACTGATACATGGACAACTGTGTGGACTGATGGACTTACCAGC
+G637SNQ08JE746
IIIIIIIIIIIIIIIIHIIIIIIIIIIIIIIIIIIIIIIIIIIIIIIIIIIIIIIIIIIIIIIIIIIIIIIIIIIIIIIIIIIIIIIIIIIIIII
@G637SNQ08JEP23
AACCTGGAGTTCCACCCGAAAGAAGCAGGGGCCGCGGTAGCTGCTGAATCTTCTACTGGTACATGGACAACTATGTGGACTGATGGACTTACCAGC
+G637SNQ08JEP23
IIIIIIIIIIIE>@EE?<EE08E5?E>EEE0EA2:E;>AFIIIIIDECIIIIIIIIIIIIIIIIIIIIIIIIIIIIIIIIIIIIIIIIIIHHHIII
@G637SNQ08JEUXH
AACCTGGAGTTCCACCCGAAGAAGCAGGGGCCGCGGTAGCTGCTGAATCTTCAACTGGTACATGGACAACTGTGTGGACTGATGGACTTACCAGC
+G637SNQ08JEUXH
IIIIIIIIIIIIIIIIHIIIIIIIIIIIICIIIIIIIIIIIIIIIIIIIIIIIIIHIHIIIIIIIIIIIIIIIIIIIIIIIIIIIIHIHHIIIII
@G637SNQ08JFKOW
AACCTGGAGTTCCACCCGAAGAAGCAGGGGCCGCGGTAGCTGCTGAATCTTCTACTGGTGCATGGACAACTGTGTGGACTGATGGACTTACCAGC
+G637SNQ08JFKOW
IIIIIIIIIIIIIIIIHIIIIIIIIIIII@IIIIIIIIIIIIIIIIIIIIIIIIIIIIIIIIIIIIIIIIIIIIIIIIIIIIIIIIIIIIIIIII
@G637SNQ08JFTGK
AACCTGGAGTTCCACCCGAAGAAGCAGGGGCCGCGGTAGCTGCTGAATCTTCTACCGGTACATGGACAACTGTGTGGACTGATGGACTTATCAGC
+G637SNQ08JFTGK
IIIIIIIIIIIIIIHHHIIIIIIIICFFF5F:2EIIIIIIIIIIIIIIIIIIIIIIIIIIIHGGIIGFHEEEEIIIIICCBEEFEEBF8878>EF
@G637SNQ08JG1E3
AACCTGGAGTTCCACCCGAAGAAGCAGGGGCCGCGGTAGCTGCTGAATCTTCTACTGGTACATGGACAACTGTGTGGACTGATGGACTTACCAGCT
+G637SNQ08JG1E3
IIIIIIIIIIIIIIIIHIIIIIIIIIIIICIIIIIIIIIIIIIIIIIIIIIIIIIIIIIIIIIIIIIIIIIIIIIIIIIIIIIIIIIIIIIIIIII
@G637SNQ08JGA0B
AACTTGGAGTTCCACCCGAAGAAGCAGGGGCCGCGGTAGCTGCTGAATCTTCTACTAGTACATGGACAACTGTGTGGACTGATGGACTTACCAGC
+G637SNQ08JGA0B
IIIIIIIIIIIIIIIIHIIIIIIIIIIIICIIIIIIIIIIIIIIIIIIIIIIIIIIIIIIIIIIIIIIIIIIIIIIIIIIIIIIIIIIIIIIIII
@G637SNQ08JGDBB
AACCTGGAGTTCCACCCGAGAAGCAGGGCCGCGGTAGCTGCTGAATCTTCTACTGGTACATGGACAACTGTGTGGACTGATGGACTTACCAGC
+G637SNQ08JGDBB
IIIIIIIIIIIIHIDD697:D???9DD/D61<D>??=DDGHGCD899DDDGIGCDCBCFFIDBCDGGGGGGGADBCCCCCIIIIIIIIIIIII
@G637SNQ08JGESL
AACCTGGAGTTCCACCCGAAGAAGCAGGGGCCGCGGTAGCTGCTGAATCTTCTACTGGTACATGGACAACTATGTGGACTGATAGACTTACCAGC
+G637SNQ08JGESL
IIIIIIIIIIIIIIIIHIIIIIIIIIIIICIHEIIIIIIIIIIIIIIIIIHHIIIHIHIIIIIIIIIIIIIIIIIIIIIIIIIIIIIIIIIIIII
@G637SNQ08JGILL
AACCTGGAGTTCCGCCCGAAGAAGCAGGGGCCGCGGTAGCTGCTGAATCTTCTACTGGTACATGGACAACTGTGTGGACTGATGGACTTACCAGT
+G637SNQ08JGILL
IIIIIIIIIIIIIIIIHIIIIIIIIHIIIAIIIIIIIIIIIIIIIIIIIIIIIIIIIIIIIIIIIIIIIIIIIIIIIIIIIIIIIIIIIIIIIII
@G637SNQ08JGLGZ
AACCTGGAGTTCCACCCGAAGAAAGCGAGGGGCCGCGGTAGCTGCTGAATCTTCTACTGGTACATGGACAACTGTGTGGACTGATGGACTTACCAGC
+G637SNQ08JGLGZ
IIIIGBAADGEGA<BB/9B<:BB.2972BBB.B91:B@BA?DDGGGGB;>=B==DGA=B=IIIIIBBCCGIIIIGGGGIIIIIIIIBCCIIBBBFFF
@G637SNQ08JGMBQ
AACCTGGAGTTCCACCTGAAGAAGCGAGGGGCCGCGGTAGCTGCTGAATCTTCTACTGGTACATGGACAACTGTGTGGACTGATGGACTTACCAGC
+G637SNQ08JGMBQ
IIIIIIIIHHHID=E;==EEEEE;<67EEE=E;4;EGIHEEEEHHHFFFHHHHIIFFFFIIFFFEDEHFIEDDD;=EDGDDEEII==>E@IIIFFF
@G637SNQ08JGTQW
AACCTGGAGTTCCACCGAAGAAGCAGGGGCCGCGGTAGCTGCTGAATCTTCTACTGGTACATGGACAACTGTGTGGACTGATGGACTTACCAGC
+G637SNQ08JGTQW
IIFCGFEIFFEF>4F2<F?AF6:@<FFF0F52=F;>AFIIIIIIIIIIIIIIIIIIIIIIIIIIIIIIIIIIIIIIIIIIIIIIIIIIIIIIII
@G637SNQ08JGUJN
AACCTGGAGTTCTACCCGAAGAAGCAGGGGCCGCGGTAGCTGCTGAATCTTCTACTGGTACATGGACAACTGTGTGGGCTGATGGACTTACCAGC
+G637SNQ08JGUJN
IIIIIIIIIIIIIIIIHIIIIIIIIIIIIAIIIIIIIIIIIIIIIIIIIIIIIIIIIIIIIIIIIIIIIIIIIIIIIHIIIIIIIIIIIIIIIII
@G637SNQ08JGVTQ
AACCTGGAGTTCCACCCCGAAGAAGCAGGGGCCGCGGTAGCTGCTGAATCTTCTACTGGTACATGGACAACTGTGTGGACTGATGGACTTACCAGCCT
+G637SNQ08JGVTQ
GGGGIIGIAAAG@:AAA1:A;;A;?GIAAA@A?7FGGIIGGGIIIIIIIIIIIFCCHCCCIIECA??BACEGGEEAA=?BEE@<A<?BA42A223A/A
@G637SNQ08JH4VU
AACCTGGAGTTCCACCCGAAAAGACAGGGCCGCGGTAGCTGCTGAATCTTCTACTGGTACATGGACAACTGTGTGGACTGATGGACTTACCAGC
+G637SNQ08JH4VU
DCDCIIIIIIIII?DD2ADDD4:3>2DD/D4.:D;C@<BEIIIIGEIIIHEACCIIIICCCEIIIIII???HIIIIIIIIIIIIE?D??DCCGI
@G637SNQ08JH773
AACCTGGAGTTCCACCCGAAGAGGCAGGAGCCGCGGTAGCTGCTGAATCTTCTACTGGTACATGGACAACTGTGTGGACTGATGGACTTACCAGC
+G637SNQ08JH773
HHHHIIIIIIIIIIHH?IIHHDHCIIIIIIIIIIIIIIIIIIIIIIIIIIIIIIIIIIIIIIIIIIIIIIIIIIIIIIIIIIIIIIIIIIIIIII
@G637SNQ08JHGUY
AACCTGGAGTTCCACCCGAAGAAGCAGGGGCCGCGGTAGCTGCTGAATTTTCTACTGGTACATGGACAACTGTGTGGACTGATGGACTTACCAGC
+G637SNQ08JHGUY
IIIIIIIIIIII?5FF4<FGIGGG@9FFF5F?DFFGIIIIIIIIIIIFFF>IFIIIIIIIIIIIIIIIIIIIIIIIIIIHHHHHHIIHHHIIHDF
@G637SNQ08JHHY1
AACCTGGAGTTCTACCCGAAGAAGCAGGGGCCGCGGTAGCTGCTGAATCTTCTACTGGTACATGGACAACTGTGTGGACTGATGGACTTACCAGC
+G637SNQ08JHHY1
IIIIIIIIIIIIIIIIHIIIIIIIIIIIICIIIIIIIIIIIIIIIIIIIIIIIIIIIIIIIIIIIIIIIIIIIIIIIIIIIIIIIIIIIIIIIII
@G637SNQ08JHPB7
AACCTGGAGTTCCACCCGAAGAAGCAGGGGGCCGCGGTAGCTGCTGAATCTTTTACTGGTACATGGACAACTGTGTGGACTGATGGACTTACCAGC
+G637SNQ08JHPB7
CCCCIIIIIIII?:AA2:ACAA;?@>AAAA1A>?FCGIGIIIIIGCCCIIAAA>II>GGICCCCEEC?A?EEEEIIIIIEEEEIIIB>A77A;;AA
@G637SNQ08JHUBF
AACCTGGAGTTCCACCCGAAGAAGCAAGGGCCGCGGTAGCTGCTGAATCTTCTACTGGTACATGGACAACTGTGTCGGACTGATGGACTTACCAGC
+G637SNQ08JHUBF
IIIIIIIIIIIIIIHH?IIIIIIIIIIHHHIIIIIIIIIIIIIIIIIIIIIIIIIIIIIIIIIIIIIIIIIIH;;6H6IIIIIIIIIIIIIIIIII
@G637SNQ08JHZ01
AACCTGGAGTTCCACCCGAAGAAGCAGGGGCCTCGGTAGCTGCTGAATCTTCTACTGGTACATGGACAACTGTGTGGACTGATGGACTTATCAGC
+G637SNQ08JHZ01
IIIIIIIIIIIIHHGG6HIGIGGIG;GGG6G?IIIIIIIIIIIIIIIIIIIIIIIHHHIIIIHHHIIIIIIIIIIIIIIIIIIIIIIIIIIIIII
@G637SNQ08JI16Z
AACCTGGAGTTCCACCCGAAAGAAGCAGGGGCCGCGGTAGCTGCTGAATCTTCTACTGGTACATGGACAACTGTGTGGACTGATGGACTTACCAGC
+G637SNQ08JI16Z
IIIIIHHHGEDEDAEE22EE2;E?EDDEEECHHIHHHHHHHHHHHHHHHHHHHHHHHHHHBBBBEBEHHHHHHHHHHHHHHHHFFEHHHHHHHHHH
@G637SNQ08JI2X5
AACCTGGAGTTCCACCCGAAGAAGCAGGGGCCGGCGGTAGCTGCTGAATCTTCTACTGGTACATGGACAACTGTGTGGACTAATGGACTTACCAGC
+G637SNQ08JI2X5
IIIIIIIIE@7@67@@=EEA:@47<?@@@:@:@3?@FGEEEEEEEE@;<<@<;:DBBBEEDDD@@<<@DDGG<<<<BIIIIDDDGIIEDDB@777G
@G637SNQ08JI87W
AACCTGGAGTTCCACCCGAAGAAGCAGGGGCCGCGGTAGCTGCTGAATCTTCTACTGGTACGTGGACAACTGTGTGGACTGATGGACTTACCAGC
+G637SNQ08JI87W
IIIIIIIIIIIIIIIIHIIIIIIIIIIIICIIIIIIIIIIIIIIIIIIIIIIIIIIIIIIIIIIIIIIIIIIIIIIIIIIIIIIIIIIIIIIIII
@G637SNQ08JI8BM
AACCTGGAGTTCCACCCGAAGAAGTAGGGGCCGCGGTAGCTGCTGAATCTTCTACTGGTACATGGACAACTGTGTGGACTGATGGACTTACCAGC
+G637SNQ08JI8BM
IIIIIIIIIIIIIIIIHIIIIIIIIIIIICIIIIIIIIIIIIIIIIIIIIIIIIIIIIIIIIIIIIIIIIIIIIIIIIIIIIHIHIIIIIIIIII
@G637SNQ08JI8HM
AACCTGGAGTTCCACCCGAAGAAGCAGGGGCCGCGGTAGCTGCTGAATCTTCTAATGGTACATGGACAACTGTGTGGACTGATGGACTTACCAGC
+G637SNQ08JI8HM
IIIIIIIIIFCF;;FFEIIIIIIIDDFFFCHC?DHIIIIIIIIIIHHHHIIIIIIIIIIIIIIIIIIIIIIIIIIIIIIIIIIIIIIIIIIIIIF
@G637SNQ08JIBM2
AACCTAGAGCTCCACCCGAAGAAGCAGGGGCCGCGGTAGCTGCTGAATCTTCTACTGGTACATGGACAACTGTGTGGACTGATGGACTTACCAGC
+G637SNQ08JIBM2
IIIIIIIIIIIIIIIIHIIIIIIIIIIIICIIIIIIIIIIIIIIIIIIIIIIIIIIIIIIIIIIIIIIIIIIIIIIIIIIIIIIIIIIIIIIIHI
@G637SNQ08JIBUO
AACCCGGAGTTCCACCCGAAGAAGCAGGGGCCGCGGTAGCTGCTGAATCTTCTACTGGTACATGGACAACTGTGTGGACTGATGGACTTACCAGC
+G637SNQ08JIBUO
IIHHHIIIIIIIHHGG:HHHHIIIIIGGGAHH>HHHIIIIIIIHDGCHIIIIIIIIIIIIIIIIIIIIIIIIIIIIIIIIIIIIIIHGCDHIIHG
@G637SNQ08JICRZ
AACCTGGAGTTCCTACCCGAAGAAGCGAGGGGCCGCGGTAGCTGCTGAATCTTCTACTGGTACATGGACAACTGTGTGGACTGATGGACTTACCAGC
+G637SNQ08JICRZ
==A<<<89<<9<224<<34<44>A??==<<<?<:5:<DDDDBBBDCC<<<?FFFDDAAAADDBAA====<::A@A@@@@A<<<<<<<<9<44<<89<
@G637SNQ08JIGBT
AACCTGGAGTTCCACCCGAAGAAGCAGGGGCCGCGGTAGCTGCTGAATCTTCTACTGGTACATGGACAACTGTGTGGACTGATGGACTTACCAGC
+G637SNQ08JIGBT
IIIIIIIIIIIIIIIIHIIIIIIIIIIIICIIIIIIIIIIIIIIIIIIIIIIIIIIIIIIIIIIIIIIIIIIIIIIIIIIIIIIIIIIIIIIIII
@G637SNQ08JITGT
AACCTGGAGTTCCACCCGAAGAAGCAGGGGCCGCGGTAGCTGCTGAATCTTCTGCTGGTACATGGACAACTGTGTGGACTGATGGACTTACCAGC
+G637SNQ08JITGT
IIIIIIIIIIIIIIIIHIIIIIIIIIIIICIIIIIIIIIIIIIIIIIIIIIIIIIIIIIIIIIIIIIIIIIIIIIIIIIHHHIIIIIIIIIIIII
@G637SNQ08JIXCW
AACCTGGAGTTCCACCCGAAAAGACAGGGGCCGCGGTAGCTGCTGAATCTTCTACTGGTACATGGACAACTGTGTGGACTGATGGACTTACCAGC
+G637SNQ08JIXCW
ECECIIIIIIEGGEEE<CEEE.2->8EEE.E91:E@IEFIIIIIHHHIIIIE<??EEEIHHHIIIIIIIIIIIIIIIIIIIIIIIIIE??ECIII
@G637SNQ08JJ09L
AACCTGGAGTTCCACCCGAAGAAGCAGGGGCCGCGGTAGCTGCTGAATCTTCTACTGGTACATGGACGAACTGTGTGGACTGATGGACTTACCAGC
+G637SNQ08JJ09L
IIIIIIIIIIIIIIIIHIIIIIIIIIIIICIIIIIIIIIIIIIIIIIIIIIIIIIIIIIIIIIIIID?I?IIIIIIIIIIIIIIIIIIIIIIIIII
@G637SNQ08JJ1CC
AACCTGGAGTTCCACCCGAAGAAGCAGGGGCCGCGGTAACTGCTGAATCTTCTACTGGTACATGGACAACTGTGTGGACTGATGGACTTACCAGC
+G637SNQ08JJ1CC
IIIIIIIIIIIIIIHHBIIIIIIIIHHHH;IIIIIIIIIIIIIIIIIIIIIIIIIIIIIIIIIIIIIIIIIIIIIIIIIIIIIIIIIIIIIIIII
@G637SNQ08JJ6HT
AACCTGGAGTTCCACGCGAAGAAGCAGGGGCCGCGGTAGCTGCTGAATCTTCTACTGGTACATGGACAACTGTGTGGACTGATGGACTTACCAGC
+G637SNQ08JJ6HT
IIIIIIIIIIIIIIIIIIIIIIIIIIIIICIIIIIIIIIIIIIIIIIIIIIIIIIIIIIIIIIIIIIIIIIIIIIIIIIIIIIIIIIIIIIIIII
@G637SNQ08JJCLL
GACCTGGAGTTCCACCCGAAGAAGCAGGGGCCGCGGTAGCTGCTAAATCTTCTACTGGTACATGGACAACTGTGTGGACTGATGGACTTACCAGC
+G637SNQ08JJCLL
IIIIIIIIIIIIHHIIHIIIIIIIIIIIICIIIIIIIIIIIIIIIIHIIIIIIIIIIIIIIIIIIIIIIIIIIIIIIIIIIIIIIIIIIIIHHII
@G637SNQ08JJCUT
AACCTAGAGTTCCACCCGAAGAAGCAGGGGCCGCAGTAGCTGCTGAATCTTCTACTGGTACATGGACAACTGTGTGGACTGATGGACTTACCAGC
+G637SNQ08JJCUT
IIIIIGGGIIIIIIGGCEG::G<>@>GGG5G2/5>AE>ABEIIIIIIIIIIIIIIIIIIIIIIIIIIIIIIIIIIIIIGGGIIIIIIIIIIIIII
@G637SNQ08JJQYU
AACCTGGAGTTCCACCCGAAGAAGCAGGGGCCGCGGTAGCTGCTGAATCTTCTACTGGTACATGAACAACTGTGTGGACTGATGGACTTACCAGC
+G637SNQ08JJQYU
IIIIIIIIIIIIIIIIHIIIIIIIIIIIICIIIIIIIIIIIIIIIIIIIIIIIIIIIIIIIIIIIIIIIIIIIIIIIIIIIIIIIIIIIIIIIII
@G637SNQ08JJRUG
AACCTGGAGTTCCACCCGAAGAGGCAGGGGCCGCGGTAGCTGCTGAATCTTCTACTGGTACATGGACAACTGTGTGGACTGATGGACTTACCAGC
+G637SNQ08JJRUG
IIIIIIIIIIIIIIIIHIIIIIIIIIIIICIIIIIIIIIIIIIIIIIIIIIIIIIIIIIIIIIIIIIIIIIIIIIIIIIIIIIIIIIIIIIIIII
@G637SNQ08JJWDU
AACCTGGAGTTCCACCCGAAGAAGCAGGGGCCGCGGTAGCTGCTGAATCTTCTACTGATACATGGACAACTGTGTGGACTGATGGACTTACCAGC
+G637SNQ08JJWDU
IIIIIIIIIIIIIIIIHIIIIIIIIIIIICIIIIIIIIIIIIIIIIIIIIIIIIIIIIIIIIIIIIIIIIIIIIIIIIIIIIIIIIIIIIIIIII
@G637SNQ08JJWT7
AACCTGGAGTTCCACCCGAAGAAGCAGGGGCCGCGGTATCTGCTGAATCTTCTACTGGTACATGGACAACTGTGTGGACTGATGGACTTACCAGC
+G637SNQ08JJWT7
IIIIIIIIIIIIIIIIHIIIIIIIIIIIICIIIIIIIIIIIIIIIIIIIIIIIIIIIIIIIIIIIIIIIIIIIIIIIIIIIIHIHIIIIIIIIII
@G637SNQ08JJYA2
AACCTGGAGTTCCACCCGAAGAAGCAGGGGCCGCGATAGCTGCTGAATCTTCTACTGGTACATGGACAACTGTGTGGACTGATGAACTTACCAGC
+G637SNQ08JJYA2
IIIIIIIIIIIIIIHHHIIIIHHHIIHHHCHH?HHIIIIIIIIIIIIIIHHHHIH?H?IIIHHHHIIIIIIIIIIIIIIIIHHHHIIIIIIIIHH
@G637SNQ08JJZMA
AACCTGGAGTTCCACCCGAAGAAGCAGGGGCCGCGATAGCTGCTGAATCTTCTACTGGTACATGGACAGCTGTGTGGACTGATGGACTTACCAGC
+G637SNQ08JJZMA
IIIIIIIIIIIIIIIIHIIIIIIIIIIII>IIIIIIIIIIIIIIIIIIIIIIIIIIIIIIIIIIIIIIIIIIIIIIIIIIIIIIIIIIIIIIIII
@G637SNQ08JJZOX
AACCTGGAGTTCCACCCGAAGAAGCAGGGGCCGCGGTAGCTGCTGAATCTTCTACTGGTACATGGACAACTGTGTGAACTGATGGACTTACCAGC
+G637SNQ08JJZOX
IIIIIIIIIIIIIIIIHIIIIIIIIIIIICIIIIIIIIIIIIIIIIIIIIIIIIIIIIIIIIIIIIIIIIIIIIIIIIIIIIIIIIIIIIIIIII
@G637SNQ08JK0KJ
AAACCTGGAGTTCCACCCCGAAGAAGCAGGGGGCCGCGGTAGCTGCTGAATCTTCTACTGGGTACATGGACAACTGTGTGGACTGATGGACTTTACCAGC
+G637SNQ08JK0KJ
<<.</C<9<<<3<9<<<<.<<8:<389<<<<<-<3-:<8EHFIIIIIIIIIIEEEEA>;<<04:A85<5:@<56DIIIIIIIIIID=<<=7<<00<2:?<
@G637SNQ08JK2Z5
AACCTGAAGTTCCACCCGAAGAAGCAGGGGCCGCGGTAGCTGCTGAATCTTCTACTGGTACATGGACAACTGTGTGGACTGATGGACTTACCAGC
+G637SNQ08JK2Z5
IIIIIIIIIIIIIIIIHIIIIIIIIIIIICIIIIIIIIIIIIIIIIIIIIIIIIIIIIIIIIIIIIIIIIIIIIIIIIIIIIIIIIIIIIIIIII
@G637SNQ08JK9QN
AACCTGGAGTTCCACCCGAAGAAGCAAGGGGCCGCGGTAGCTGCTGAATCTTCTACTGGTACATGGACAACTGTGTGGACTGATGGACTTACCAGC
+G637SNQ08JK9QN
IIIIIIIIIIIIIIHHHIIIIHGFEH4HHH2H<=DHGIIIIIIIIIIIIIIIIIIIIIIIIIIIIIIIIIIIIIIIIIIIIIIIIIIIIIIIIIII
@G637SNQ08JKB3J
AACCTGGAGTTCCACCCGAAGAAGCAGGGGCCGCGGTAGCTGCTGAATCTTCTACTGGTACATGGACAACTGTGTGGACTGATCGGACTTACCAGC
+G637SNQ08JKB3J
IIIIIIIIIIIIIIHH:IIIIIIIIIHHHCIIIIIIIIIIIIIIIIIIIIIIIIIIIIIIIIHHHIIIIIIIIIIIIIIIIIIIIIIIIIIIIIII
@G637SNQ08JKGPJ
AACCTGGAGTTCCACCCGAAGAAGCAGGGGCCGCGGTAGCTGCTGAATCTTCTACTGGCACATGGACAACTGTGTGGACTGATGGACTTACCAGC
+G637SNQ08JKGPJ
IIIIIIIIIIIIIIHHHIIIIIIIIIHHHCIIIIIIIIIIIIIIIIIIIIIIIIIIIIIIIIIIIIIIIIIIIIIIIIIIIIIIIIIIIIIIIHH
@G637SNQ08JKKOT
AACCTGGAGTTCCGCCCGAAGAAGCAGAGGCCGCGGTAGCTGCTGAATCTTCTACTGGTACATGGACAACTGTGTGGACTGATGGACTTACCAGC
+G637SNQ08JKKOT
IIIIIIIIIIIIIIIIHIIIIIIIIIIIIIIIIIIIIIIIIIIIIIIIIIIIIIIIIIIIIIIIIIIIIIIIIIIIIIIIIIIIIIIIIIIIIII
@G637SNQ08JKNOE
AACCTGGAGTTCCACCCGAAGAAGCAGGGGCCGCGGTAGCTGCTGAATCTTCTACTGGTACATGGACGACTGTGTGGACTGATGGACTTACCAGC
+G637SNQ08JKNOE
IIIIIIIIIIIIIIIIHIIIIIIIIIIIICIIIIIIIIIIIIIIIIIIIIIIIIIIIIIIIIIIIIIIIIIIIIIIIIIIIIIIIIIIIIIIIII
@G637SNQ08JKOVL
AACCTGGAGTTCCACCCGAAGAAGCAGGGACCGCGATAGCTGCTGAATCTTCTACTGGTACATGGACAACTGTGTGGACTGATGGACTTACCAGC
+G637SNQ08JKOVL
IIIIIIIIIIIIIIIIHIIIIIIIIHII?IIIIIIIIIIIIIIIIIIIIIIIIIIIIIIIIIIIIIIIIIIIIIIIIIIIIIIIIIIIIIIIIHI
@G637SNQ08JKR93
AACCTGGAGTTCCACCCGAAGAAGCAGGGGCCGCAGTAGCTACTGAATCTTCTACTGGTACATGGACAACTGTGTGGACTGATGGACTTACCAGC
+G637SNQ08JKR93
IIIIIIIIIIIIIIIIHIIIIIIIIIIIICIIIIIIIIIIIIIIIIIIIIIIIIIIIIIIIIIIIIIIIIIIIIIIIIIIIIIIIIIIIIIIIII
@G637SNQ08JKRSP
AACCTGGAGTTCCACCCGAAGAAGCAGGGGCCGCGGTAGCTGCTGAATCTTCTACTGGTACATGGACAACTGTGTGGACTGGTGGACTTACCAGC
+G637SNQ08JKRSP
IIIIIIIIIIIIH;HH6GIIIIIIIHHHHAIIIIIIIIIIIIIIIIIIIIIIIIIHHHIIIIIIIIIIIIIIIIIIIIHDHCIIIIIIIIIIIII
@G637SNQ08JKYJX
AACCTGGAGTTCCACCCGAAGAAGCAGGGGCCGCGGTAGCTGCTGAATCTTCTACTAATACATGGACAACTGTGTGGACTGATGGACTTACCAGC
+G637SNQ08JKYJX
IIIIIIIIIIIIIIIIHIIIIIIIIIIIICIIIIIIIIIIIIIIIIIIIIIIIIIIIIIIIIIIIIIIIIIIIIIIIIIIIIIIIIIIIIIIIII
@G637SNQ08JL399
AACCTGGAGTTCCACCCGAAGAAGCAGGGGCCGCGGTAGCTGCTGAATCTTCTACTGGTACATGGACAACTGTGTGGACTGATGGACTTGCCAGC
+G637SNQ08JL399
IIIIIIIIIIIIHHGGGIGEEGEII?GGG5G?DIIIIIIIIIIIIIIIIIIIIIIIIIIIIIHHHHDG??HIIIIIIIIIIIIHHHIIIIIIIII
@G637SNQ08JL5OC
AACCTGGAGTTCCACCCGAAGAAGCAGGGGCCGCGGTAGCTGCTGAATCTTCTACTGGTACATGGACAACTGTGTGGACTGATGGACTTACCAGT
+G637SNQ08JL5OC
IIIIIIIIIIIIIIIIHIIIIIIIIIIIICIIIIIIIIIIIIIIIIIIIIIIIIIIIIIIIIIIIIIIIIIIIIIIIIIIIIIIIIIIIIIIIII
@G637SNQ08JLANS
AACCTGGAGTTCCACCCGAAGAAGCAGGGGCCGGCGATAGCTGCTGAATCTTCTACTGGTACATGGACAACTGTGTGGACTGATGGACTTACCAGC
+G637SNQ08JLANS
IIIHIHHHBB@IIIAA=HIIIDDDDEAAA8A1A/117<<=<<<<<<A477A::6;:<A<BED;<A;@GFFGG@@@@DDIIIG@@A@@GBB?A<67A
@G637SNQ08JLEDY
AACCTGGAGTTCCACCCGAAGAAGCAGGGGCCACGGTAGCTGCTGAATCTTCTACTGGTACATGGACAACTGTGTGGACTGATGGACTTACCAGC
+G637SNQ08JLEDY
IIIIIIIIIIIIIIIIHIIIIIIIIIIIICIIIIIIIIIIIIIIIIIIIIIIIIIIIIIIIIIIIIIIIIIIIIIIIIIIIIIIIIIIIIIIIII
@G637SNQ08JLEXA
AACCTGGAGTTCCACCCCGAAGAAGCAGGGGACCGCGGTAGCTGCTGAATCTTCTACTGGTACATGGACAGCTGTGTGGACTGATGGACTTACCAGC
+G637SNQ08JLEXA
ECECIIGIIGGGB<EEE1<ECCE6:@>EEE5CII:EEIIIIIIIIIIIIIIIIIIIIIIIIIIIIIIIIIIIIIIIIIIIIIIIIIIIIIIIIIHHH
@G637SNQ08JLHWE
AACCTGGAGTTCCACCCGAAGAAGCAGGGGCCGCGGTAGCTGCTGAATCCTCTACTGGTACATGGACAACTGTGTGGACTGATGGACTTACCAGC
+G637SNQ08JLHWE
IIIIIIIIIIIIIIIIHIIIIIIIIIIIICIIIIIIIIIIIIIIIIIIIIIIIIIIIIIIIIIIIIIIIIIIIIIIIIIIIIIIIIIIIIIIIII
@G637SNQ08JLKV1
AACCTGGAGTTCCACCCGAAGAAGCAGGGGCCGCGGTAGCTGCTGAATCTTCTACTGGTACATGGACAACTGTGTGGACTAATAGACTTACCAGC
+G637SNQ08JLKV1
IIIIIIIIIIIIIIHHHIIIIIIIIIHHHBIIIIIIIIIIIIIIIIIIIIIIIIIIIIIIIIIIIIIIIIIIIIIIIIIIIIIIIIIIIIIIIII
@G637SNQ08JLNHH
AACCTGGAGTTCCACCCGAAGAAGCAGGGGCCGCGGTAGCTGCTGAATCTTCTACTGGTACATGGACAACTGTGTGGACTGATGGATTACCAGC
+G637SNQ08JLNHH
IIIIIIIIIIIIIIHHHIIIIIIIIIHHHCIIIIIIIIIIIIIIIIIIIIIIIIIIIIIIIIIIIIIIIIIIIIIIIIIIIIII?;H66HIIII
@G637SNQ08JLO0H
AACCTGGAGTTCCACCCGGAGAAGCAGGGGCCGCGGTAGCTGCTGAATCTTCTACTGGTACATGGACAACTGTGTGGACTGATGGACTTACCAGC
+G637SNQ08JLO0H
IIIIIIIIIIIIIIIIHIIIIIIIIIIIICIIIIIIIIIIIIIIIIIIIIIIIIIIIIIIIIIIIIIIIIIIIIIIIIIIIIIIIIIIIIIIIII
@G637SNQ08JLR9N
AACCTGGAGTTCCACCCGAAGAAGCAGGGGCCGCGGTAGCTGCTGAATCTTCTATTGGTACATGGACAACTGTGTGGACTGATGGACTTACCAGC
+G637SNQ08JLR9N
IIIIIIIIIIIIIIIIHIIIIIIIIIIIICIIIIIIIIIIIIIIIIIIIIIIIIIIIIIIIIIIIIIIIIIIIIIIIIIIIIIIIIIIIIIIIII
@G637SNQ08JLSE5
AACCTGGAGTTCCACCCGAAGAAGCAGGGGCCGCGGTAGCTGCTGAATCTTCTACTTGTACATGGACAACTGTGTGTACTGATGGACTTACCAGC
+G637SNQ08JLSE5
IIIIIIIIIIIIIIHHHHH??HIIIDHHH@IIFIIIIIIIIIIIIIIIDHCHIIIIIIIIIIIIIIIIIIIIIH?;;;IIIIIIIIIIIIIIIII
@G637SNQ08JLTHR
AACCTGGAGTTCCACCCGAAGAAAGCAGGGGCTGCGGTAGCTGCTGAATCTTCTACTGGTACATGGACAACTGTGTGGACTGATGGACTTACCAGC
+G637SNQ08JLTHR
BAB;@B9CAB9B34BB.4B/4BB.8<<BBB/?DIIIIEEIIIIIIIIIIIGCCFCCIIIIIIHGGGGCCCCIIIIIIIIIIIIIIIIIIIIIIIII
@G637SNQ08JLUKC
AACCTGGAGTTCCACCCGAAGAAGCAGGGGCTGCGGTAGCTGCTGAATCTTCTACTGGTACATGGACAACTGTGTGGACTGATGGACTTACCAGC
+G637SNQ08JLUKC
IIIIIIIIIIIIIHHH:IIIIIIIIIHHHBIIIIIIIIIIIIIIIIIIIIIIIIIIIIIIIHHHHIIIIIIIIIIIIIIIIIIIIIIIIIIIHHH
@G637SNQ08JLXWB
AACCTGGAGTTCCACCCGAAGAAGCAGGGCCGCGGTAGCTGCTGAATCTTCTACTGGTACACGGACAACTGTGTGGACTGATGGACTTACCAGC
+G637SNQ08JLXWB
IIIIIIIIIIIIIIFF9:F7AFBD?9FF/F2/<F?@CBGIIIIIGGGGIIIGGGIIIIIIIIIIIIIICCCCCCIIICCCCCFCIIIIHHGGII
@G637SNQ08JM0VV
AACCTGGAGTTCCACCCGAAGAAGCAGGGGCCGCGGTAGCTGCTGAATCTTCTACTGGTACATGGACAACTGTGTGGACTGATGGACTTACCAGCC
+G637SNQ08JM0VV
HHIHGBBBDGGGGGB>:6>5:>6=?:>>>4>415>477;AAAAAD>@@D@@@DDGEFFGHGE>>>>EHGGGEEEBB>?>>>:6>463>22>4;3>>
@G637SNQ08JMB0B
AACCTGGAGCTCCACCCGAAGAAGCAGGGGCCGCGGTAGCTGCTGAATCTTCTACTGGTACATGGACAACTGTGTGGACTGATGGACTTACCAGC
+G637SNQ08JMB0B
IIIIIIIIIIIIIIIIHIIIIIIIIIIIIAIIIIIIIIIIIIIIIIIIIIIIIIIIIIIIIIIIIIIIIIIIIIIIIIIIIIIIIIIIIIIIIII
@G637SNQ08JMC5L
AACCTGGAGTTCCACCCGAAGAAGCAGGGGCCGCGGTAGCTGCTGAATCTTCTACTGGTACATGGACAACTGTGTGGACTAATGGACTTACCAGC
+G637SNQ08JMC5L
IIIIIIIIIIIIIIIIHIIIIIIIIIIIICIIIIIIIIIIIIIIIIIIIIIIIIIIIIIIIHDICHIIIIIIIIIIIIIIIIIIIIIIIIIIIHI
@G637SNQ08JMH47
AACCTGGAGTTCCACCCGAAGAAGCAGGGGCCGCAGTAGCTGCTGAATCTTCTACTGGTACATGGACAACTGTGTGGACTGATGGACTTACCAGC
+G637SNQ08JMH47
IIIIIIIIHIHIIIIIHIIIIIIIIIIII;IIFIIIIIIIIIIIIIIIIIIIIIIIIIIIIIIIIIIIIIIIIIIIIIIIIIIIIIIIIIIIIII
@G637SNQ08JMIH0
AACCTGGAGTTCCACCCGAAGAAGCAGGGGCCGCGGGTAGCTGCTGAATCTTCTACTGGTACATGGACAACTGTGTGGACTGATGGACTTACCAGC
+G637SNQ08JMIH0
DDGD<B<B@DDDDDBBBDBBBBBB?6BBB4B=15BB/7>9>>>>>DB>@=B;@BGEBBBGGGDDDDGGEDBD@??@EEE@=666BGGGGEBB@@BD
@G637SNQ08JMNPO
AACTTGGAGTTCCACCCGAAGAAGCAGGGGCCGCGGTAGCTGCTGAATCTTCTACTGGTACATGGACAACTGTGTGGACTGATGGACTTACCAGC
+G637SNQ08JMNPO
IIIIIIIIIIIIIIIIHIIIIIIIIIIIICIIIIIIIIIIIIIIIIIIIIIIIIIIIIIIIIIIIIIIIIIIIIIIIIIIIIIIIIIIIIIIIII
@G637SNQ08JMOCX
AACCTGGAGTTCCACCCGAAGAAGCAGGGGCCGCGATAGCTGCTGAATCTTCTACTGGTACATGGACAACTGTGTGGACTGATGGACTTACCAGC
+G637SNQ08JMOCX
IIIIIIIIIIIIIIIIHIIIIIIIIIIIIBIH?IIIIIIIIIIIIIIIIIIIIIIIIIIIIIIIIIIIIIIIIIIIIIIIIIIIHHIIIIIIIII
@G637SNQ08JN0UZ
AACCTGGAGTTCCACCCGAAGAAGCAGGGCCGCGGTAGCTGCTGAATCTTCTACTGGTACATGGACAACTGTGTGGACTGATGGACTTACCAGC
+G637SNQ08JN0UZ
IIIIIIIIIIIIIIIIGIIIIIIIIIIIHIHIIIIIIIIIIIIIIIIIIIIIIIIIIIIIIIIIIIIIIIIIIIIIIIIIIIIIIIIIIIIIII
@G637SNQ08JN0V2
AACCTGGAGTTCCACCCGAAGAAGCAGGGGCCGCGGTAGCTGCTGAATCTTCTACTGGTACATGGACAACTGTGTGGATTGATGGACTTACCAGT
+G637SNQ08JN0V2
IIIIIIIIIIIIH?IIHIIIIIIIIIIIICIIIIIIIIIIIIIIIIIIIIIIIIIIIIIIIIIIIIIIIIIIIIIIIIIIIIIIIIIIIIIIIII
@G637SNQ08JN2JF
AACCTGGAGTTCCACCCGAAGAAGCAGGGGCCGCGGTAGCTGCTGAATCTTCTACTGGTACATGGACAACTGTGTGGACTGATGGACCTACCAGC
+G637SNQ08JN2JF
IIIIIIIIIIIIIIIIHIIIIIIIIIIIICIIIIIIIIIIIIIIIIIIIIIIIIIIIIIIIIIIIIIIIIIIIIIIIIIIIIIIIIIIIIIIIII
@G637SNQ08JN5FI
AACCTGGAGTTCCACCCAAAGAAGCAGGGGCCGCGGTAGCTACTGAATCTTCTACTGGTACATGGACAACTGTGTGGGCTGATGGACTTACCAGC
+G637SNQ08JN5FI
IIIIIIIIIIIIIIHHHHHHIIIIIDHHH;IIFIIIIHHHIIIIIIIIIIIIIIIIIIIIIIIIIIIIIIIIIIIHHHIIIIIIIIIIIIIIIII
@G637SNQ08JNGAK
GACCTGGAGTTCCACCCGAAGAAGCAGGGGCCGCGGTAGCTGCTGAATCTTCTACTGGTACATGAACAACTGTGTGGACTGATGGACTTACCAGC
+G637SNQ08JNGAK
;;H?IIIIIIIIIIHHHIIIIIIIIIHHHBIIIIIIIIIIIIIIIIIIIIIIIIIIIIIIII?6H6;HIIIIIIIIIIIIIIIIIIIIIIIIIII
@G637SNQ08JNJCZ
AATCTGGAGTTCCACCCGAAGAAGCAGGGGCCGCGGTAGTTGCTGAATCTTCTACTGGTACATGGACAACTGTGTGGACTGATGGACTTACCAGC
+G637SNQ08JNJCZ
IIIIIIIIIIIIIIIIHIIIIIIIIIIIICIIIIIIIIIIIIIIIIIIIIIIIIIIIIIIIIIIIIIIIIIIIIIIIIIIIIIIIIIIIIIIIII
@G637SNQ08JNPKK
AACCTAGAATTCCATCCAAAGAAGTAGGGATCGCAATAGCTATTGAATCTTCTACTGGTACATGGATAGGTGTGTGGATTGATGGACTTACCAGT
+G637SNQ08JNPKK
IIIIIIIIIIIIIIIIIIIHIIIIIIIIHIIIIIIIIIIIHDICIIIIIIIIIIIIIIIIIIIIIIIIIIIIIIIIIIIIIIIIIIIIIIIIIII
@G637SNQ08JNXDJ
AACCTGGAGTTCCGCCCGAAGAAGCAGGGGCCGCGGTAGCTGCTGAATCTTCTACTGATACATGGACAACTGTGTGGACTGATGGACTTACCAGC
+G637SNQ08JNXDJ
IIIIIIIIIIIIIIHHHIGCGIIIIDGGG5GC:IIIIEHHIIIIIIIIIIIIIIIIIIIIIIIIIIIIIIIIIIIIIIIIIIIIIIIIIIIIIHH
@G637SNQ08JNYZC
GACCTGGAGTTCCACCCGAAGAAGCAGGGACCGCGGTAGCTGCTGAATCTTCTACTGGTACATGGACAACTGTGTGGACTGATGGACTTACCAGC
+G637SNQ08JNYZC
IIIIIIII?I?IHIIIHIIHHIIIIIIIHIIIIIIIIIIIIIIIIIIIIIIIIIIIIIIIIIIIIIIIIIIIIIIIIIIIIIIIIIIIIIIIIII
@G637SNQ08JNZHE
AACCTGAAGTTCCACCCGAAGAAGCAGGGGCCGCGGTAGCTACTGAATCTTCTACTGGTACATGGACAACTGTGTGGACTGATGGACTTATCAGC
+G637SNQ08JNZHE
IIIIIIIIIIIIIIHHHIIIIIIIIIHHHCIIIIIIIIIIIIIIIIIIIIIIIIIIIIIIIIIIIIIIIIIIIIIIIIIIIIIIIIIIIIIIIHH
@G637SNQ08JO6P8
AACCTGGAGTTCCACCCGAAGAAGCAGGGGCCGCGGTAGCTGCTGAATCTTCTACTGGTACATGAACAACTGTGTAGACTGATGGACTTACCAGC
+G637SNQ08JO6P8
GEIA@G::;GBGBBGGBEGCIGBCIIGGG@IIFIIIICFCCIIIIIIIIIIIIIIIIIIIIC:5G6GGIIIIIIIIIIIIIIIIIIIIIIIIIII
@G637SNQ08JOFGG
AACCTGGAGTTCCACCCGAAGAAGCAGGGGCCGCGGTAGCTGCGTGAATCTTCTACTGGTACATGGACAACTGTGTGGACTGATGGACTTACCAGC
+G637SNQ08JOFGG
IIIIIIIIHIIIGEFF4:F>IIIIIIFFFCIIIIIIGGFGI>>>>>IIIIIIIIIIIIIIIC??FGIIIIEGGDA=F>99::IIIIIGGGIIIIII
@G637SNQ08JOLA0
AACCTGGAGTTCCACCCGAAGAAGCAGGGGACGCGGTAGCTGCTGAATCTTCTACTGGTACATGGACAACTGTGTGGACTGATGGACTTACCAGC
+G637SNQ08JOLA0
IIIIIIIIIIIIIIIIHIIIIIIIIHIII@HIIIIIIIIIIIIIIIIIIIIIIIIIIIIIIIIIIIIIIIIIIIIIIIIIIIIIIIIIIIIIIII
@G637SNQ08JON4J
AACCTGGAATTCCACTCGAAGAAGCAGGGGCCGCGGTAGCCGCTGAATCTTCTACTGGTACATGGACAACTGTGTGGACTGATGGACTTACCAGC
+G637SNQ08JON4J
IIIIIIIIIIIICGHIIIIIIIIIIIIIICIIIIIIIHHIHIIIIIIIIIIIIIIHIHIIIIIIIIIIIIIIIIIIIIIIIIIIIIIIIIIIIII
@G637SNQ08JOPM3
AACCTGGAGTTCCACCCGAAGAAGCAGGGGCCGCGGTAGCTGCTGAATCTTCTACTGGTACATGGCAACTGTGTGGACTGATGGATTACCAGC
+G637SNQ08JOPM3
IIIIIIHIGDBB?AAA6=A::AADD@AAA5A<4DFGIGGIIIIIIA==AA<<DGB?A?EDDBEA77AGB@@??BBEEEEEGDA88A8EEEEEA
@G637SNQ08JOTRZ
AACCTGGAGTTCCACCCGAAAAGCAGGGCCGCGGTAGCTGCTGAATCTTCTACTGGTACATGGACAACTGTGTGGACTGATGGACTTACCAGC
+G637SNQ08JOTRZ
IIIIIIIIIFEF<<FF/@FFF2<>9FF0F925F7E@?CIIIIIIIIIIIH???IIIIIIIIIIIIIIIIIIIIIIIIIIIIIIIIIIIIIHHH
@G637SNQ08JOYFN
AACCTGGAGTTCCACCCGAAGAAGCAGGGGCCGCGGTAGCTGCTGAATCTTCTACTGGTACATGGACAACTGTGTGGACTGATGGACTCACCAGC
+G637SNQ08JOYFN
IIIIIIIIIIIIHGHH6?IIIIIIIIHHHCIIIHHHIIIIIIIIIIIIIIIIIIIIIIIIIIIIIIIIIIIIIIIIIIIIIIHHHIIIIIIIIII
@G637SNQ08JP0Z2
AACCTGGAGTCCACCCGAAGAAGCAGGGGCCGCGGTAGCTGCTGAATCTTCTACTGGTACATGGACAACTGTGTGGACTGATGGACTTACCAGC
+G637SNQ08JP0Z2
IIIIIDD@44D/:DD.4D3:D9?@<DDD/D4.:DCC@<BBEIIIGGGIIIIIIIIIIIIIIIIIIIIIGGGHHIIIIIGEEEGGIIIIIIIIII
@G637SNQ08JP13D
AACCTGGAGTTCCACCCGAAGAAGCAGGGGCCGCGGTAGCTGCTGAATCTTCTACTGGTACATGGACAACTGTGTGGACTGATGGACTTACCAGA
+G637SNQ08JP13D
IIIIIIIIIIIIIIIIHIIIIIIIIIIIICIIIIIIIIIIIIIIIIIIIIIIIIIIIIIIIIIIIIIIIIIIIIIIIIIIIIIIIIIIIIIIIII
@G637SNQ08JP5ZT
AACCTGGAGTTCCACCCGAAGAAGCAAGGGCCGCGGTAGCTGCTGAATCTTCTACTGGTACATGGACAACTGTATGGACTGATGGACTTACCAGC
+G637SNQ08JP5ZT
IIIIIIIIIIIIIIHH?IIIIIIIIIIHHHIIIIIIIIIIIIIIIIIIIIIIIIIIIIIIIIIHCDIIIIIIIIIIIIIIIIIIIIIIIIIIIIH
@G637SNQ08JP7Y8
AACCTGGAATTCCACCCGAAGAAGCAGGGGCCGCGGTAGCTGCTGAATCTTCTACTGGTACATGGACAACTGTGTGGACTGATGGACTTACCAGC
+G637SNQ08JP7Y8
IIIIIIIIIIIIIIIIHIIIIIIIIIIIICIIIIIIIIIIIIIIIIIIIIIIIIIIIIIIIIIIIIIIIIIIIIIIIIIIIIIIIIIIIIIIIII
@G637SNQ08JP8G1
AACCTGGGGTTCCACCCAAAGAAGCAGGGGCCGCGGTAGCTGCTGAATCTTCTACTGGTACATGGACAACTGTGTGGACTGATGGACTTACCAGC
+G637SNQ08JP8G1
IIIIIGGG=IIGEIGGBGG6GGIIIIGGGCIIIIIIIIIIIIIIHHHIIIIIIIIHHHIIIIIIIIIIIIIIIIIIIIIIIIIIIIIIIIIIIII
@G637SNQ08JP9T4
AGCCTGGAGTTCCACCCGAAGAAGCAGGGGCCGCGGTAGCTGCTGAATCTTTTACTGGTACATGGACAACTGTGTGGACTGATGGACTTACCAGC
+G637SNQ08JP9T4
IIIIIIIIIIIIIIHHHIIIIIIIIIHHHBIIIIIIIIIIIIIIIIIIIHHHCIIIIIIIIIIIIIIH??DIIIIIIIIIIIIIIIIIIIIIIII
@G637SNQ08JPDU2
AACCTGGAGTTCCACCCGAAGAAGCAGGGGCCGCGGTAGCTGCTGAATCTTCTACTGGTACATGGACAACTGTGTGGACTGATGGACTTACAAGC
+G637SNQ08JPDU2
IIIIIIIIIIIIIIHHHIIIIIIIIIHHH@IIIIIIIIIIIIIIIIIIIIIIIIIIIIIIIIHHHIIIIIIIIIIIIIIIIIIIIIIIIIIIIIH
@G637SNQ08JPII2
CCAACCTGGAGTTCCACCTGAAGAAGCAGGGGCCGCGGTAGCTGCTGAATCTTCTACTGGTACATGGACAACTGTGTGGACTGATGGACTTACCAGC
+G637SNQ08JPII2
H;HCHEIIIIIIIIIIIIIIIIIIIIIDHHH;HC:HHIIIIIIIIIIIIIIIIIIIIIIIIHHHIHHHIIIHHHHIIIIIIIIIIIIIIIIIIIIII
@G637SNQ08JPIMS
AACCTGGAGTTCCACCCGAAGAAGCAGGGGCTGCGGTAGCTGCTGAATCTTCTACTGGTACATGGACAACTGTGTGGACTGATGAACTTACCAGC
+G637SNQ08JPIMS
IIIIIIIIIIIIIIHHHIIIHHBDDIHHHCIIIIIIIIIIIIIIIIIIIIIIIIIIIIIIIIIIIIIIIIIIIIIIIIIIIIDDHHIIIIIIIII
@G637SNQ08JPOZ1
AACCTGGAGTTCCACCCGAAGAAGCAAGGGCCGCGGTAGCTGCTGAATCTTCTACTGGTACATGGACAACTGTGTGGACTGATGGACTTACCAGC
+G637SNQ08JPOZ1
IIIIIIIIIIIIIHIIHIIIIIIIIIIIIHIIIIIIIIIIIIIIIIIIIIIIIIIIIIIIIIIIIIIIIIIIIIIIIIIIIIHIHIIIIIIIIII
@G637SNQ08JQD4V
AACCTGGAGTTCCACCCGAAGAAGCAGGGGCCGCGGTAGCTGCTGAATTTCTACTGGTACATGGACAACTGTGTGGACTGATGGACTTACCAGC
+G637SNQ08JQD4V
C?C?IIIIIGGG?<CC4<CGIGGG@9CCC5C?BGGGIGFIIIIIICCCC4E?IEEEEEBCCDEEIEEEEEHHIHHHIIIII?C?GEC@>C>>=C
@G637SNQ08JQFRS
AACCTGGAGTTCCACCCGAAGAAGCAGGGACCGCGGTAGCTGCTGAATCTTCTACTGGTACATGGACAACTGTGTGGACTGATGGACTTACCAGC
+G637SNQ08JQFRS
IIIIIIIIIIIIIIIIHIIIIIIIIIIIHIIIIIIIIIIIIIIIIIIIIIIIIIIIIIIIIIIIIIIIIIIIIIIIIIIIIIIIIIIIIIIIIII
@G637SNQ08JQIUB
TAACCTGGAGTTCCACCCGAAGAAGCAGGGGCCGCGGTAGCTGCTGAATCTTCTACTGGTACATGGACAACTGTGTGGACTGATGGACTTACCAGC
+G637SNQ08JQIUB
IIIIIIIIIIIIIIIHHHIIIIIIIIHHHH>HH?IIIIIIIIIIIIIIIIIIIIIIIIIIIIIIIIIIIIIIIIIIIIIIHHHIIIIHHHIIIIIH
@G637SNQ08JQJ6V
AACCTGGAGTTCCACCCGAAGAAGCAGGGGCCGCGGTAGCTGCTGAATCTTCTACTGGTACATGGACAACTGTGTGGACTGCTGGACTTACCAGC
+G637SNQ08JQJ6V
IIIIIIIIIIIIIIHHHIIIIIIIIHHHHBIIFIIIIHHHHIIIIIIIIIIIIIIIIIIIIIIHHHHHHHIIIIIIIIIIIIIIIIIIIIIIIII
@G637SNQ08JQN3E
AACCTGGAGTTCCACCCGAAGAAGCAGGGGCCGCGGTAGCTGCTGAATCTTCTACTGGTACATGGACAACTGCGTGGACTGATGGACTTACCAGC
+G637SNQ08JQN3E
IIIIIIIIIIIIHHIIHIIIIIIIIIIIICIIIIIIIIIIIIIIIIIIIIIIIIIIIIIIIIIIIIIIIIIIIIIIIIIIIIIIIIIIIIIIIII
@G637SNQ08JQP2E
AACCTGGAGTTCCACCCGAAGAAGCAGGGGCCGCGGTAGCTGCTGAATCTTCTACTGGTACATGGATAACTGTGTGGACTGATGGACTTACCAGC
+G637SNQ08JQP2E
IIIIIIIIIIIIIIIIHIIIIIIIIIIIICIIIIIIIIIIIIIIIIIIIIIIIIIIIIIIIIIIIIIIIIIIIIIIIIIIIIIIIIIIIIIIIII
@G637SNQ08JQTZN
AACCTGGAGTTCCACCCGAAGAAGCAGGGGCCGCGGTAGCTGCTGAATCTTCTACTGGTACATGGACAACTGTGTGGACTGATAGACTTACCAGC
+G637SNQ08JQTZN
IIIIIIIIIIIIIIIIHIIIIIIIIIIIICIIIIIIIIIIIIIIIIIIIIIIIIIIIIIIIIIIIIIIIIIIIIIIIIIIIIIIIIIIIIIIIII
@G637SNQ08JQWED
AACCTGGAGTTCCACCTGAAGAAGCAGGGGCCGCGGTAGCTGCTGAATCTTCTACTGGTACATGGATAACTGTGTGGACTGATGGACTTACCAGC
+G637SNQ08JQWED
IIIIIIIIIIIHHHIIIIIIIIIIIDHHH;HHFIIIIIIIIIIIIIIIIIIIIIIHHHIIIIIIIIIIIIIIIIIIIIIIIIIIIIIIIIIIIII
@G637SNQ08JQYE6
AACCTGGAGTTCCACCCGAAGAAGCAGGGGCCGCGGCAGCTGCTGAATCTTCTACTGGTACATGGACAACTGTGTGGACTGATGGACTTACCAGC
+G637SNQ08JQYE6
IIIIIIIIIIIIIIHHBIIIIHHHHIHHHCHH>HHHIIIIIIIIIIIIIIIIIIIIIIIIIIHHHHIIIIIIIIIIIIHHHIIIIIIIIIIIIII
@G637SNQ08JQZ8W
AACCTGGAGTTCCACCCGAAGAAGCAGAGGCCGCGGTAGCTGCTGAATCTTCTACTGGTACATAGACAACTGTGTGGACTGATGGACTTACCAGC
+G637SNQ08JQZ8W
IIIIIIIIIIIIIIIIHIIIIIIIIIIIIIIIIIIIIIIIIIIIIIIIIIIIIIIIIIIIIIIIIIIIIIIIIIIIIIIIIIIIIIIIIIIIIII
@G637SNQ08JR0CA
AACCTGGAGTTCCACCCGAAGAAGCAGGGGCCGCGGTAGCTGCTGAATCTTCTACTGGTACATGGACAACTGTGTGGACTTATGGACTTACCAGC
+G637SNQ08JR0CA
IIIIIIIIIIIIIIHHHIIIIIIIIIHHHAIIIIIIIIIIIIIIIIIIIIIIIIIIIIIIHHHHIIIIIIIIIIIIIIIHHHIIIIIIIIIIIII
@G637SNQ08JR18O
AACCTGGAGTTCCACCCGAAGAAGCAGGGGCCGCGGTAGTTGCTGAATCTTCTACTGGTACATGGACAACTGTGTGGACTGATGGACTTACCAGC
+G637SNQ08JR18O
IIIIIIIIIIIIIIIIHIIIIIIIIIIII@IIIIIIIIIIIIIIIIIIIIIIIIIIIIIIIIIIIIIIIIIIIIIIIIIIIIHIHIIIIIIHHII
@G637SNQ08JR1G6
AACCTGGAGTTCCACCCGAAGAAGCAGGGGCCGCGGTAGCTGCTGAATCTTCTACTGGTACATGGACAACTGTGTGGACTGATGAACTTACCAGC
+G637SNQ08JR1G6
IIIIIIIIIIIIIIIIHIIIIIIIIIIIICIIIIIIIIIIIIIIIIIIIIIIIIIIIIIIIIIIIIIIIIIIIIIIIIIIIIIIIIIIIIIIIII
@G637SNQ08JR9AA
AACCTGGAGTTCCACCCGAAGAAGCAGGGGCCGCGGTAGCTGCTGAATCTTCTACTGGTACATGGACAACTGTATGGACTGATGGACTTACCAGC
+G637SNQ08JR9AA
IIIIIIIIIIIIIIIIHIIIIIIIIIIIICIIIIIIIIIIIIIIIIIIIIIIIIIIIIIIIIIIIIIIIIIIIIIIIIIIIIIIIIIIIIIIIII
@G637SNQ08JRB9Y
AACCTGGAGTTCCACCCGAAGAAGCAGGGGCCGTGGTAGCTGCTGAATCTTCTACTGGTACATGGACAACTGTGTGGACTGATGGACTTACTAGC
+G637SNQ08JRB9Y
IIIIIIIIIIIIIIIIHIIIIIIIIIIIICIIIIIIIIIIIIIIIIIIIIIIIIIIIIIIIIIIIIIIIIIIIIIIIIIIIIIIIIIIIIIIIII
@G637SNQ08JRD75
AACCTGGAGTTCCACCCGAAGAAGCAGGGCCGCGGTAGCTGCTGAATCTTCTACTGGTACATGGACAACTGTGTGGACTGATGGACTTACCAGCT
+G637SNQ08JRD75
IIIIIIIIIIIIH<GG4@G;<GGGA9GG4G?CEGEIIIIIIIIIIIIIIIIIIIIIIIIIIIIIIIIIIIIIIIIIIIIIIIIIIIIIIIIIIIG
@G637SNQ08JREJ7
AACCTGGAGTTCCACCCGAAAAGCAGGGGCCGCGGTAGCTGCTGAATCTTCTACTGGTACATGGACAACTGTGTGGACTGATGGACTTACCAGC
+G637SNQ08JREJ7
IIIIIIIIIIIIIIGG9GGGG=IE;GGG6IIFIIIIIIIIIIIHHHIIIIHHHHIIIIIIHHHIIIIIHDDDIIHHHH???HHHIIIIIIIIII
@G637SNQ08JRJP9
AACCTGGAGTTCCACCCGAAGAAGCAGGGGCCGCGGTAGCTGCTGAATCTTCTACTGGTTACATGGACAACTGTGTGGACTGATGGACTTACCAGC
+G637SNQ08JRJP9
IIIIIIIIIIIIIIHHHIIIIIIIIIHHHCIIIIIIIIIIIIIIIIIIIHGGEIA9H4H39BEIHGIIIIIIIIIIIIIIIIIIIIIIIIIIIIII
@G637SNQ08JRXDP
AACCTGGAGTTCCACCCGAAGAAGCAGGGGCCGCGGTAGCTGCTGAATCTTCTACTGGTACATGGACAACTGTGTGGACTGATGGGCTTACCAGC
+G637SNQ08JRXDP
IIIIIIIIIIIIIHIIGIIIIIIIIIIII;IIFIIIIIIIIIIIIIIIIIIIIIIIIIIIIIIIIIIIIIIIIIIIIIIIIIIIIHIIIIIIIII
@G637SNQ08JS0GA
AACCTGGAGTTCCACCCGAAGAAGCAGGGCCGCGGTAGCTGCTGAATCTTCTACTGGTACATGGACAACTGTGTGGACTGATGGACTTACAGC
+G637SNQ08JS0GA
?6?6?@BDBGGFFHHHCGGEEGGG@4??4?;?CEEDDEIHHHHHEEDGGGGGGED@@@@DBDBGGD?;;=@@@DGGGGGGGGFFGGID888=B
@G637SNQ08JS15F
AACCTGGAGTTCCACCCGAAGGAGCAGGGGCCGCGGTAGCTGCTGAATCTTCTACTGGTACATGGACAACTGTGTGGACTGATGGACTTACCAGC
+G637SNQ08JS15F
IIIIIIIIIIIIIIFFBBF4F45:@>FFF1F8<GIIIIIIIIIIIIIIIIIIIIIIIIIIIIIIIIIIIIIIIIIIIIIIIIIIIIIIIIIIIII
@G637SNQ08JS3OK
AACCTGGGGTTCCACCCGAAGAAGCAGGGGCCGCGGTAGCTGCTGAATCTTCTACTGGTACATGGACAACTGTGTGGACTGATGGACTTACCAGC
+G637SNQ08JS3OK
IIIIHHHH;HCIIIHHHIIIIIIIIIHHHCIIIIIIIIIIIIIIIIIIIIIIIIIHHHIIIIIIIIIIIIIIIIIIIIIIIIIIIIIHCDHHHII
@G637SNQ08JSFQN
AACCTGGAGTTCCACCCGAAGAAGCAGGGGCCGCGGTAGCTGCTGAATCTTCTACTGGTACATGGGCAACTGTGTGGACTGATGGACTTACCAGC
+G637SNQ08JSFQN
IIIIIIIIIIIIIIIIHIIIIIIIIIIIICIIIIIIIIIIIIIIIIIIIIIIIIIIIIIIIIIIIHIIIIIIIIIIIIIIIIIIIIIIIIIIIII
@G637SNQ08JSI1E
AACCTGGAGTTCCACCCGAAGAAGCAGGGGCCGCGGTAGCTGCTAAATCTTCTACTGGTACATGGACAACTGTGTGGACTGATGGACTTACCAGC
+G637SNQ08JSI1E
IIIIIIIIIIIIIHIIGIIIIIIIIIIII@IIIIIIIIIIIIIIIIHIIIIIIIIIIIIIIIIIIIIIIIIIIIIIIIIIIIIIHHIIIIIIIII
@G637SNQ08JSJQP
AACCTGGAGTTCCACCCGAAGAAGCAGGGGCCGCGGTAGCTGCTGAATCTTCTACTGGTACATGGACAACTGTGTGGACTGATGGACTTACCGGC
+G637SNQ08JSJQP
IIIIIIIIIIIIIIIIHIIIIIIIIIIII@IIIIIIIIIIIIIIIIIIIIIIIIIIIIIIIIIIIIIIIIIIIIIIIIIIIIIIIIIIIIIIIII
@G637SNQ08JSKG2
ACCCTGGAGTTCCACCCGAAGAAGCAGGGGCCGCGGTAGCTGCTGAATCTTCTACTGGTACATGGACAACTGTGTGGACTGATGGACTTACCAGC
+G637SNQ08JSKG2
IIIHIIIIIIIIIIIIHIIIIIIIIIIIICIIIIIIIIIIIIIIIIIIIIIIIIIIIIIIIIIIIIIIIIIIIIIIIIIIIIIIIIIIIIIIIII
@G637SNQ08JT0SV
AACCTGGAGTTCCACCCCGAAGAAGCAGGGGCCGCGGTAGCTGCTGAATCTTTTACTGGTACATGGACAACTGTGTGGACTGATGGACTTACCAGC
+G637SNQ08JT0SV
D;D;IIGIIGGG@<DDD1<D?<D5:@>DDD2D98FEGIGIIIIIIIIIIIDDD?IIIIIIIIIIIIIIIIIIIIIIIIIIIIIHHHIID??IIIID
@G637SNQ08JT7AQ
AACCTGGAGTTCCACCCGAAGAAGCAGGGGCCGCGATAGCTGCTGAATCTTCTACTGGTACATGGACAACTGTATGGACTAATGGACTTACCAGC
+G637SNQ08JT7AQ
IIIIIIIIIIIIIIIIHIIIIIIIIIIIIAIIIIIIIIIIIIIIIIIIIIIIIIIIIIIIIIIIIIIIIIIIIIIIIIIIIIIIIIIIIIIIIII
@G637SNQ08JTAQ4
AACCTGGAGTTCCACCCGAAGAAGCGGGGGCCGCGGTAGCTGCTGAATCTTCTACTGGTACACGGACAACTGTGTGGACTGATGGACTTACCAGC
+G637SNQ08JTAQ4
IIIIIIIIIIIIIIIIHIIIIIIIIIIII?IIIIIIIIIIIIIIIIIIIIIIIIIIIIIIIIIIIIIIIIIIIIIIIIIIIIIIIIIIIIIIIII
@G637SNQ08JTCWY
AACCTGGAGTTCCACCCGAAGAAGCAGGGGCCGCGGTAGCTGCTGAATCTTCTACTGGTACATGGACAACTGTATAGACTGATGGACTTACCAGC
+G637SNQ08JTCWY
IIIIIIIIIIIIIIIIHIIIIIIIIIIIICIIIIIIIIIIIIIIIIIIIIIIIIIIIIIIIIIIIIIIIIIIIIIIIIIIIIIIIIIIIIIIIII
@G637SNQ08JTCXU
AACCTGGAGTTCCACCCGAAGAAGCAGGGGCCGCGGTGGCTGCTGAATCTTCTACTGGTACATGGACAACTGTGTGGACTGATGGACTTACCAGC
+G637SNQ08JTCXU
IIIIIIIIIIIIIIIIHIIIIIIIIIIIICIIIIIIIIIIIIIIIIIIIIIIIIIIIIIIIIIIIIIIIIIIIIIIIIIIIIIIIIIIIIIIIII
@G637SNQ08JTG2G
AACCTGGAGTTCCACCCGAAGAAGCAGGGGCCGCGGTAGCTGCTAAATCTTCTACTGGTACATAGACAACTGTGTGGACTGATGGACTTACCAGC
+G637SNQ08JTG2G
IIIIIIIIIIIIIIHHHIIIIIIIIIHHHCIIIIIIIIIIIIIIHHGHHHIIIIIIIIIIIIIHHHHIIIIIIIIIIIIIIIIIIIIIIIIIIII
@G637SNQ08JTGBJ
AACCTGGAGTTCCACCCGAAGAAGCAGGGGCCACGGGTAGCTGCTGAATCTTCTACTTGGTACATGGACAACTGTGTGGACTGATGGACTTACCAGC
+G637SNQ08JTGBJ
98;24944394944998?<<<<=8949992924699.<94:7779:;67494<;4/9.94>998998@@@@@@@??<945::::===BDDFDDFFFF
@G637SNQ08JTGI0
AACCTGGAGTTCCACCCGAAGAAGCAGGGGCCGCGTTAGCTGCTGAATCTTCTACTGGTACATGGACAACTGTGTGGACTGATGGACTTACCAGC
+G637SNQ08JTGI0
IIIIIIIIIIIIIIHH=;D::DECA9DDD/D4.58D79;EGGIIIDCCEGIIIIIGGGIIIIIGGCCDCIIIIIIIIIIIIIIIIIIIIIIIIII
@G637SNQ08JTIEW
AACCTGGAGTTCCTACCCGAAGAAGCAGGGGCCGCGGTAGCTGCTGAATCTTCTACTGGTACATGGACAACTGTGTGGACTGATGGACTTACCAGC
+G637SNQ08JTIEW
IIIIIIIIIH;H66;HHHIIIIIIIIIHHHCHHEIIIIIIIIIIIIIIIIIIIIIIIIIIIIIIIIIIIIIIIIIIIIIIIIIIIIIIIIIIIIHH
@G637SNQ08JTPBY
AACCTGGAGTTCCACCTAAAGAAGCAGGGGCCGCGGTAGCTGCTGAATCTTCTACTGGTACATGGACAACTGTGTGGACTGATGGACTTACCAGC
+G637SNQ08JTPBY
IIIIIIIIIIIIHGHBIHHHIIIIIIHHHCIIIIIIIIIIIIIIIIIIIIIIIIIIIIIIIIIIIIIIIIIIIIIIIIIIIIIIIIIIIIIIIII
@G637SNQ08JTQJ3
AACCTGGAGTTCTACTCGAAGAAGCAGGGGCCGCGGTAGCTGCTGAATCTTCTACTGGTACATGAACAACTGTGTGGACTGATGGACTTACCAGC
+G637SNQ08JTQJ3
IIIIIIIIIIIIIIIIIIIIIIIIIIIII@IIIIIIIIIIIIIIIIIIIIIIIIIIIIIIIIIIIIIIIIIIIIIIIIIIIIIIIIIIIIIIIII
@G637SNQ08JTT61
AACCTGGAGTTCCACCCGAGGAAGCAGGGGCCGCGGTAGCTGCTGAATCTTCTACTGGTACATGGACAACTGTGTGGACTGATGGACTTACCAGC
+G637SNQ08JTT61
IIIIIIIIIIIIIIIIHIIIIIIIIIIIIBIIIIIIIIIIIIIIIIIIIIIIIIIIIIIIIIIIIIIIIIIIIIIIIIIIIIIIIIIIIIIIIII
@G637SNQ08JTWN5
AACCTAGAATTCCATCCAAAGAAGTAGGGATCGCGATAGCTATTGAATCTTCTACTGGTACATGGATAGGTGTGTGGATTGATGGACTTACCGGT
+G637SNQ08JTWN5
IIIIIIIIIIIIIIIIIIIHIIIIIIIIHIIIIIIIIIIIIIIIIIIIIIIIIIIIIIIIIIIIIIIIIIIIIIIIIIIIIIIIIIIIIIIIIII
@G637SNQ08JTWR2
AACCTGGAGTTCCACCCGAAGAAGCAGAGGCCGCGGTAGCTGCTGAATCTTCTACTGGTACATGGACAACTGTGTGGACTGATGGACTTACCAGC
+G637SNQ08JTWR2
IIIIIIIIIIIIIIIIHIIIIIIIIIIIIIIIIIIIIIIIIIIIIIIIIIIIIIIIIIIIIIIIIIIIIIIIIIIIIIIIIIIIIIIIIIIIIII
@G637SNQ08JTYTE
AACCTGGAGTTCCACCCGAAGAAGCAGGAACCGCGGTAGCTGCTGAATCTTCTACTGGTACATGGACAACTGTGTGGACTGATGGACTTACCAGC
+G637SNQ08JTYTE
HCHCIIIIIIIIH?HH:HIIIIIIIHHHIIIIIIIIIIIIIIIIIIIIIIIIIIIIIIIIIIIIIIIIIIIIIIIIIIIIIIIIIIIIIIIIIIH
@G637SNQ08JU19E
AACCTGGAGTTCCACCCGAAGAAGCAGGGGCCGCGGTAGCTGCTGAATCTTCTACTGGTACATGGACAACTGTGTGGACTGACGGACTTACCAGC
+G637SNQ08JU19E
IIIIIIIIIIIIIIHHGIIIIIIIIDHHH6HHAIIIIIIIIIIIIIIIIIIIIIIIIIIIIIHHHIIIIIIIIIIIIIIIIIIIIIIIIIIIIII
@G637SNQ08JU369
AACCTGGAGTTCCACTCGAAGAAGCAGGGGCCGCGGTAGCTGCTGAATCTTCTACTGGTACATGGACAACTGTGTGGACTGATGGACTTACCAGC
+G637SNQ08JU369
IIIIIIIIIIIIIIIIIIIIIIIIIIIIICIIIIIIIIIIIIIIIIIIIIIIIIIIIIIIIIIIIIIIIIIIIIIIIIIIIIIIIIIIIIIIIII
@G637SNQ08JU8VN
AACCTGAAGTTCCACCCGAAGAAGCAGGGGCCGCGGTAGCTACTGAATCTTCTACTGGTACATGGACAACTGTGTGGACTGATGGACTTACCAGC
+G637SNQ08JU8VN
IIIIIHIHIIIIIHIIGIIIIIIIIIIIICIIIIIIIIIIIIIIIIIIIIIIIIIIIIIIIIIIIIIIIIIIIIIIIIIIIIIIIIIIIIIIIII
@G637SNQ08JUC1R
AACCTGGAGTTCCACCCGAAGAAGCAGGGGCCGCGATAGCTGCTGAATCTTCTACTGGTACATGGACAACTGTGCGGACTGATGGACTTACCAGC
+G637SNQ08JUC1R
IIIIIIIIIIIIIIHHHIIIIHHHIEGGG=G;2<CEIIIIIIIIIIIIIH???CECGCIIIEDGCDIIIIIIEEHHIIHHDDDGHIIIIIIIIII
@G637SNQ08JUC9I
AACCTGGAGTTCCACCCGAAGAAGCAGGGGGCCGCGGTAGCTGCTGAATCTTCTACCGGTACATGGACAACTGTGTGGACTGATGGACTTACCAGC
+G637SNQ08JUC9I
IIIIIIIIIHHHHHEEBIGCCEBD>2EEEE-E95;ECIEFIIIIHHECDIIIIIIIIIIIIIIIIIIIIIIIIIIIIIIIIIIIIIIIECDIIIIE
@G637SNQ08JUG81
AACCTGGAGTTCCACCCGAAGAAGCAGGGGCCGCGGTAGCTGCTGAATCTTCTACTGGTACATGGACAACTGTGTGGATTGATGGACTTACCAGC
+G637SNQ08JUG81
IIIIIIIIIIIIIIIIHIIIIIIIIIIIICIIIIIIIIIIIIIIIIIIIIIIIIIIIIIIIIIIIIIIIIIIIIIIIIIIIIIIIIIIIIIIIII
@G637SNQ08JUGR0
AACCTGGAGTTCCACCCGAAGAAGCGAGGGGCTGCGGTAGCTGCTGAATCTTCTACTGGTACATGGACAACTGTGTGGACTGATGGACTTACCAGC
+G637SNQ08JUGR0
<8><<<<<<<8<44<<8><88<=8989<<<44449<BB<<<<????<444<44398<<<?A@??<45:ABA=:88<<BBBA======?BBBBBAAA
@G637SNQ08JUJPV
AACCTGGAGTTCCACCCCGAAGAAGCAGGGACCGCGGTAGCTGCTGAATCTTCTACTGGTACATGGACAAACTGTGTGGACTGATGGACTTGCCAGC
+G637SNQ08JUJPV
A?A?@A9A<A9A9<AAA/<ACDBBC@9AA6?HIIIIIIIIIIIIIIIIIIIIIII?;A97@E;:A55=AA31=ECBBCCEGEE?;A99?A99BGGGE
@G637SNQ08JV0YT
AACCCGGAGTTCCACCCGAAGAAGCAGGGGGCCGCGGTAGCTGCTGAATCTTCTACTGGTACATGGACAACTGTGTGGACTGATGGACTTACCAGC
+G637SNQ08JV0YT
IIHHHIIIIIIIIGGG:IIHIGGCA9GGGG3GB5FGGIIIIIIID?G?HIIIIIIIHGCDIIIDGCIIIIIIIIIIIIIIIIIIIIIIIIIIIIII
@G637SNQ08JV45B
AACCTGGAGTTCCACCCGAAGAGGCAGGGGCCGCGGTAGCTGTTGAATCTTCTACTGGTACATGGACAACTGTGTGGACTGATGGACTTACCAGC
+G637SNQ08JV45B
IIIIIIIIIIIIIIIIHIIIIIIIIHIII@IIIIIIIIIIIIIIIIIIIIIIIIIIIIIIIIIIIIIIIIIIIIIIIIIIIIHIHIIIIIIIHHI
@G637SNQ08JV8RR
AACCTGGAGTTCCACCCGAAGAAGCAGGGGTCGCGGTAGCTGCTGAATCTTCTACTGGTACATGGACAACTGTGTGGACTGATGGACTTACCAGCT
+G637SNQ08JV8RR
IIIIIIIIIIIIIIHHHHH??HIIIHHHH>IH>HHIIIIIIIIIIIIIIIIIIIIIIIIIIIIIIIIIIIIIIIIIIIIIIIIIIIIIIIIIIH;H
@G637SNQ08JV9YW
AACCTGGAGTTCCACCCGAAGAAGCAGGGGCCGCGGTAGTGCTGAATCTTCTACTGGTACATGGACAACTGTGTGGACTGATGGACTTACCAGC
+G637SNQ08JV9YW
FFIIIIIIIIIA==ABB@A@FDDEEEAAA?GG:FFEH<6667<<A;<<A<BAAABA67<<FDDDGGGGGG@@@@GED<<<<<AB??AA?A?EEE
@G637SNQ08JVDPJ
AACCTGGAGTTCCACCCAAAGAAGCGAGGGGCCGCGGTAGCTGCTGAATCTTCTACTGGTACATGGACAACTGTGTGGACTGATGGACTTACCAGC
+G637SNQ08JVDPJ
@9@;?@476@4@/1@@3@@/<@4566;@@@;@62;@GGEEEEGGEEBBBEHHHHHHHHHHHHHH@>>EEHHHGE@@BHHHHHEEEHHHHGGGGEB@
@G637SNQ08JVMSX
AACCTGGAGTTCCACCCGAAGAAGCAGGGGCCGCGGTAGCTGCTGAATCTTCTACTGGTACATAGACAACTGCGTGGACTGATGGACTTACCAGC
+G637SNQ08JVMSX
IIIIIIIIIIIIIIIIHIIIIIIIIIIIICIIIIIIIIIIIIIIIIIIIIIIIIIIIIIIIIIIIIIIIIIIIIIIIIIIIIIIIIIIIIIIIII
@G637SNQ08JVN75
AACCTGGAGTTCCACCCGAAGAAGCAGGGGCCGCGGTAGCTGCTGAATCTTCTACTGGTAAATGGACAACTGTGTGGACTGATGGGCTTACCAGC
+G637SNQ08JVN75
IIIIIIIIIIIIIIHHHIIIIIIIIIHHHAIIIIIIIIIIIIIIIIIIIIIIIIIHHHIHHGHHCDHII???DIIIIIDDDIHHH?HHHIIIIII
@G637SNQ08JVRRV
AACCTGGAGTTCCACCCGAAGAAGCAGGGGCCGCGGTAGCTGCTGAATCTTCTACTGGTACATGGACAACTGTGTGGACTGATGGACTTACCAAC
+G637SNQ08JVRRV
IIIIIIIIIIIIIIIIHIIIIIIIIIIIICIIIIIIIIIIIIIIIIIIIIIIIIIIIIIIIIIIIIIIIIIIIIIIIIIIIIIIIIIIIIIIIII
@G637SNQ08JW2WK
AACCTGGAGTTCCACCCGAAGAAGCAGGGGCCGCGGTAGCTAAAAGCTGAATCTTCTACTGGTACATGGACAACTGTGTGGACTGATGGACTTACCAGC
+G637SNQ08JW2WK
IIIIIIIIIIIF??FF6BGGIFCC@9FFF4F><DFGEEEHHFFF@HIIIIIIIIIIIIIIIIIIIIIIIIIIIIIIIIIIIIIIIIIIIIIIIIIIIII
@G637SNQ08JW5HA
AACCTGGAGTTCCACCCGAAGAAGCAGGGGCCGCGGTAGCTGCTGAATCTTCTACTGGTACATGGACAACCGTGTGGACTGATGGACTTACCAGC
+G637SNQ08JW5HA
FCFCIIIIEFEIC<FF4<FGGF@CE@FFF5FC8EIIIIIIIIIIHHHIIIIIIIIIHHHIIIHHHHIIIIIIIIIIIIIIIIIIIIIIIIIIIIF
@G637SNQ08JWAV5
AACCTGGAGTTCCACCCGAAGAAGCAGGGGCCGCGGTAGCTACTGAATCTTCTACTGGTACATGGACAACTGTGTGGACTGATGGACTTACCAGC
+G637SNQ08JWAV5
IIIIIIIIIIIIIIIIHIIIIIIIIIIIICIIIIIIIIIIIIIIIIIIIIIIIIIIIIIIIIIIIIIIIIIIIIIIIIIIIIIIIIIIIIIIIII
@G637SNQ08JWBGR
AACCTGGAGTTCCACCCGAAGAAGCAGGGGCCGCGGTAGCTGCTGAATCTTCTACTGGTACATGGACAACTGAGTGGACTGATGGACTTACCAGC
+G637SNQ08JWBGR
IIIIIIIIIIIIIIHHHIIIIIIIIHHHH>HCFIIIIIIIIIIIIIIIIIIIIIIIIIIIIIIIIIIIIIIIIIIIIIIIIIIIIIIIIIIIIII
@G637SNQ08JWJT5
AAACTGGAATTCCACCCGAAGAAGCAGGGGCCGCGGTAGCTGCTGAATCTTCTACTGGTACATGGACAACTGTGTGGACTGATGGACTTACCAGC
+G637SNQ08JWJT5
IIGHIIIIIIIIIIIIHIIIIIIIIIIII@IIIIIIIIIIIIIIIIIIIIIIIIIIIIIIIIIIIIIIIIIIIIIIIIIIIIIIIIIIIIIIIII
@G637SNQ08JWNYJ
AACCTGGAGTTCCACCCGAAGAAGCAGGGGCCGCGGTAGCTGCTGAATCTTCTTACTGGTACATGGACGAACTAGTGTGGACTGATGGACTTACCAGC
+G637SNQ08JWNYJ
IIIIIIIIIIIIIIHHHIIIIHHHHHCCCCHHFHGG=6666;???B677B40B,.-1B2:7326B;::2B44626488B;>6666;BBDDGGHHHHHH
@G637SNQ08JWOXS
AACCTGGAGTTCCACCCGAAGAAGCAGGGGCCGGCGGTAGCTGCTGAATCTTCTACTGGTACATGGACAACTGTGTGGACTGATGGACTTACCAGC
+G637SNQ08JWOXS
IIIIIIIIIIIIHICC@=>::>;=?7>>>.>.>,5>6<?;AAAEEE>;<<>BB676;>:ED>>>>A<7>6:776@@AAA776<<>:ED>56>5:A>
@G637SNQ08JWTW5
AACCTGGAGTTCCACCCGAAGAAGCAGGGGCCGCGGTAGCTGCTGAATCTTCTACTGGTACATGGACAACTATGTGGACTGATGGACTTACCAGC
+G637SNQ08JWTW5
IIIIIIIIIIIIIIIIHIIIIIIIIIIIICIIIIIIIIIIIIIIIIIIIIIIIIIIIIIIIIIIIIIIIIIIIIIIIIIIIIIIIIIIIIIIIII
@G637SNQ08JWW7Q
AACCTGGAGTTCCACCCGAAGAAGCAGGGGCCGCGGTAGCTGCTGAATCTTCTACTGGTACATGGACAACTGTGTAGACTGATGGACTTACCAGC
+G637SNQ08JWW7Q
IIIIIIIIIIIIIIIIHIIIIIIIIIIIICIIIIIIIIIIIIIIIIIIIIIIIIIIIIIIIIIIIIIIIIIIIIIIIIIIIIIIIIIIIIIIIII
@G637SNQ08JX0G0
AACCTGGAGTTCCACCCGAAGAAGCAGGGGCCGCTGTAGCTGCTGAATCTTCTACTGGTACATGGACAACTGTGTGGACTGATGGACTTACCAGC
+G637SNQ08JX0G0
IIIIIIIIIIIHHHHHHIHCGHIIIIHHH@IH>HHIIIIIIIIHHHHIIH???HIHHHIIIIHHHHIIIIIIIIIIIIIIIHHHIIIIIIIIIII
@G637SNQ08JX1YK
AACCTGGAGTTCCACCCGAAGAAGCAGGGGCCGCGGTAGCTGCTGAATTTTCTACTGATACATGGACAACTGTGTGGACTGATGGACTTACCAGC
+G637SNQ08JX1YK
IIIIIIIIIIIIIHEE:GHHIGGG@9EEE4E><BEGEEFGGIIIIE<EEE27/=8;==ACIECE;;CEEEIIIECECDIIIHEEEEIIIIIHHHI
@G637SNQ08JXB66
AACCTGGAGTTCCACCCGAAGAAGCAGGGGCCGCGGTAGCTGCTGAATCTTCTACTGGTACATGGACAACTGTGTGGACTGATGTACTTACCAGC
+G637SNQ08JXB66
IIIIIIIIIIIIIIIIHIIIIIIIIIIIICIIIIIIIIIIIIIIIIIIIIIIIIIIIIIIIIIIIIIIIIIIIIIIIIIIIIIIIIIIIIIIIII
@G637SNQ08JXLJX
AACCTGGAGTTCCACCCGAAGAAGCAGGGGCCGCGGTAGCTGCTGAATCTTCTACTGGTACATGGACAACTGTGCGGACTGATGGACTTACCAGC
+G637SNQ08JXLJX
IIIIIIIIIIIIIIIIHIIIIIIIIIIIICIIIIIIIIIIIIIIIIIIIIIIIIIIIIIIIIIIIIIIIIIIIIIIIIIIIIIIIIIIIIIIIII
@G637SNQ08JXOYA
AACCTGGAGTTCCACCCGAAGGAGCAAGAGCCGCGGTAGCTGCTGAATCTTCTACTGGTACATGGACAACTGTGTGGACTGATGGACTTACCAGC
+G637SNQ08JXOYA
IIIIIIIIIIIIIIIIHIIIIIIIIIIIIIIIIIIIIIIIIIIIIIIIIIIIIIIIIIIIIIIIIIIIIIIIIIIIIIIIIIIIIIIIIIIIIII
@G637SNQ08JXXPK
AACCTGGAGTTCCACCCGAAGAAGCAGGGGGCCGCGGTAGCTGCTGAATCTTCTACTGGTACATGGACAACTGTGTGGACTGATGGACTTACCAGC
+G637SNQ08JXXPK
IIIIIIIIDGCHHIHHHIIGIGGIE>GGGG/G<5DGCGIIIIIIIIIIIIIIIIIIHHHIIIIIIIIIIIIIIIIIIIIIIIIIIIIIIIIIIIII
@G637SNQ08JXYHQ
AACCTAGAGTTCCACCCGAAGAAGCAGGGGCCGCGGTAGCTGCTGAACCTTCTACTGGTACATGGACAACTGTGTAGACTGATGGACTTACCAGC
+G637SNQ08JXYHQ
IIIIIIIIIIIIGDCC>IIIIIIIIICCCBIIFIIIIIIGGHHGGC<C1C112?=8C9:;;<@C<>@EGA@CDGDFFF>>>CIIIIFFFIHHHIG
@G637SNQ08JY0W0
AACCTGGAGTTCCACCCGAAGAAGCAGGGGCCGCGGTAGCTGCTGAATCTTTTACTGGTACATGGACAACTGTGTGGACTGATGGACTTACCAGC
+G637SNQ08JY0W0
IIIIIIIIFEEE?5EE2<EGIEBD?9EEE5EC<FEGIIIIIIIIIIIIIEEE;;E8ECIIIIIHHHIIIIIIIIIIIIIIIIIIIIIHHHIIHDE
@G637SNQ08JY3TZ
AACCTGGAGTTCCACCCGAAGAAGCAGGGGCCGCGGTAGCTGTTGAATCTTCTACTGGTACATGGACAACTGTGTGGACTGATGGACTTACCAGC
+G637SNQ08JY3TZ
IIIIIIIIIIIIIIIIHIIIIIIIIHIII>IIIIIIIIIIIIIIIIIIIIIIIIIIIIIIIIIIIIIIIIIIIIIIIIIIIIIIIIIIIIIIIII
@G637SNQ08JY5LM
AACCTGGAGTTCCACCCGAAGAAGCAGGGGGCCGCGGTAGCTGCTGAATTTTCTACTGGTACATGGACAACTGTGTGGACTGATGGACTTACCAGC
+G637SNQ08JY5LM
IIIIGC@AACEE<4CC14CCCC@D@9CCCC-C95=CCIEFIIIIIIHECCC;E:EIEEEEIIIIIIIIIIIIIIIHHHIEEEC;C;CEC99CIEEC
@G637SNQ08JYAM4
AACCTGGAGTTCCACCCGAAGAAGCAGGGGCCGCGGCAGCTGCTGAATCTTCTACTGGTACATGGACAACCATGTGGACTGATGGACTTACCAGC
+G637SNQ08JYAM4
IIIIIIIIIIIIIHHH:IHCGIIIIIHHHCHH?IIIIIIIIIIIIIIIIIIIIIIIIIIIIIIIIIIIIHHHIIIIIIHHHIIHHHIIIIIIIII
@G637SNQ08JYC0Y
AACCTGGAGTTCCACCCGAAGAAGCAGGGGACCGCGGTAGCTGCTGAATCTTCTACTGGTACATGGACAACTGTGTGGACTGATGGACTTACCAGC
+G637SNQ08JYC0Y
IIIIIIIIIIIIIIHHHIIIIIIIE9HHH49HA6@HCIIIIIIIIHHHIIIIIIIIHHHIIIIIIIIIIIIIIIIIIIIIIIIIIIIIIHDHCIHH
@G637SNQ08JYC1A
AACCTGGAGTTCCGCCCGAAGAAGCAGGGGCCGCGGTAGCTGCTGAATCTTCTACTGGTACACTGGACAACTGTGTGGACTGATGGACTTACCAGC
+G637SNQ08JYC1A
IIIIIIIIIIIIIIIIHIIIIIIIIHIII;IIIIIIIIIIIIIIIIIIIIIIIIIIIIIIIIHHIIIIIIIIIIIIIIIIIIIIIIIIIIIIIIII
@G637SNQ08JYFTW
AACCTGGAGGTTCCACCCGAACGAAGACAGGGGCCGCGGTAGCTGCTGAATCTTCTACTGGTACATGGACAACTGTGTGGACTGATGGACTTACCAGC
+G637SNQ08JYFTW
:-:-/:-7:,:-:-/::,7:1.2:,/,72:::,:5-2:2=<=>>>?AA<=55:6:ADBBBBBBBB==:::::5444<@BDDFFFFFFFFFFFFFFFFD
@G637SNQ08JYIHK
AACCTGGAGTTCCACCCGAAGAGGCAGGGGCCGCGGTAGCTGCTGAATCTCCTACTGGTACATGGACAACTGTGTGGACTGATGGACTTACCAGC
+G637SNQ08JYIHK
IIIIIIIIIIIIH?HH:IIIIDHCIIHHHBIIIIIIIIIIIIIIIIIIIIIIIIIIIIIIIIIIIIIIIIIIIIIIIIIIIIIIIIIIIIIIIII
@G637SNQ08JYSV2
AACCTGGAGTTCCACCCCGAAGAAGCAGGGGGCCGCGGTAGCTGCTGAATTTTCTACTGGTACATGGACAACTGTGTGGACTGATGGACTTACCAGC
+G637SNQ08JYSV2
HHHHIIIIFEEGE4EEE1<ECDGGD@9EEEE/E<1;ECHGIIIIIIIIIEEECI?DDIIIIIIIIIIIIIIIIIIIIIIIIIIIIIIIIIIIIIIIH
@G637SNQ08JYTNF
AACCTGGAGTTCCACCCGAAGAAGCAGGGGCCGCGGTAGCTGCTGAACCTTCTACTGGTACATGGACAACTGTGTGGACTGATGGACTTACCAGC
+G637SNQ08JYTNF
HHHHIIIIIIIIH;GG6GHGIGEIGCGGG6GCFIIIIIIIIIIIIIIIIIIIIIIIIIIIIIIIIIIIIIIIIIIIIIIIIIIIIIIIIIIIIII
@G637SNQ08JYTQ8
AACCTGGAGTTCCACCCGAAGAAGCAGGGGCCGCGGTAGCTGCTGAATCTTCTACTGGTACATGGACAACTGTGCGGACTAATGGACTTACCAGC
+G637SNQ08JYTQ8
GGIIIIIIBEBIIIHHCIGGGIIIIIEEEBEB;BEGIIIIIIIIGGGGIIIIIIIIIIIIIIGFFIFE??FIHHIHIIIIII?E?IGGFIFAACE
@G637SNQ08JYV99
AACCTGGAGTTCCACCCGAAGAAGCAGGGGCCGCGGTAGCTGCTGAATCTGCTACTGGTACATGGACAACTGTGTGGACTGATGGACTTACCAGC
+G637SNQ08JYV99
IIIIIIIIIIIIIGGG?IIIIIIIIIGGGCIIIIIIIIIIIIIIIIIIICCCGIIIIIIIIGGGCCGHICCCCCCGIIIIIIII???G?IIIHCG
@G637SNQ08JYVSK
AACCTGGAGTTCCACCCGAAGAAGCAGGGGCCGCGGTAGCTGCAGAATCTTCTACTGGTACATGGACAACTGTGTGGACTGATGGACTTACCAGC
+G637SNQ08JYVSK
IIIIIIIIIIIIIIIIHIIIIIIIIIIIICIIIIIIIIIIIIIIIIIIIIIIIIIIIIIIIIIIIIIIIIIIIIIIIIIIIIIIIIIIIIIIIII
@G637SNQ08JYXME
AACCTGGAGTTCCACCCGAAGAAGCAGGGGCCGCGGTAGCTGCTGAATCTTCTACCGGTACATGGACAACTGTGTGGACTGATGGACTTACCAGC
+G637SNQ08JYXME
IIIIIIIIIIIIC<FF4<FHHFCCE>FFF5FCDIIIIIIIIIIIIIIIIIIIIIIIIIIIIIIIIIIIIIIIIIIIIIIIIIIIIIIHHHIIHEF
@G637SNQ08JYYZ1
AACCTGGAGTTCCACCCCGAAGAAGCAGGGGGCCGCGGTAGCTGCTGAATCTTCTACTGGTACATGGACAACTGTGTGGACTGATGGACTTACCAGC
+G637SNQ08JYYZ1
@0@1EHHA4@/@94@@@.<@7:@@DE<@@@@-@95/@0>>DIIIIC;@;?HIIIIIIIIIIIIIICCDHIIIIIIDDCCIIIIIIIIHHCCDIIIII
@G637SNQ08JZ3CY
AACCTGGAGTTCCACCCGAAGACGCAGGGGCCGCGGTAGCTGCTGAATCTTCTACTGGTACATGGACAACTGTGTGGACTGATGGACTTACCAGC
+G637SNQ08JZ3CY
IIIIIIIIIIIIHGGG:HGEGBIGB>GGG4G>8EGEIGIIIIIIIIIIIIIIIIIIIIIIIIIIIIIIIIIIIIIIIIIIIIIIIIIHHHIIIII
@G637SNQ08JZEN8
AACCTGGAGTTCCACCCGAAGAAACAAGGGCCGCGGTAGCTGCTGAATCTTCTACTGGTACATGGACAACTGTGTGGACTGATGGACTTACCAGC
+G637SNQ08JZEN8
IIIIIIIIIIIIF:@@29@BH@@9@@.@@/@4//@/B??AGDDDDDGGIGG=888DGGGGGEGCCCDAAADFFIIIIGDDDGGEE;7@11@1:?@
@G637SNQ08JZEWS
AACCTGGAGTTCCACCCGAAGAAGCAGGGGCCGCGGTAGCTGCTGAATCTTCTACTGGTACATGGACAACTGTGTGGACTGATGGACTTACCAGCCC
+G637SNQ08JZEWS
IIIIIIIIIHCHCGHH?IIIIIIIIIHHHCIIIIIIIIIIIIIIIIIIIIIIIIIIIIIIIIIIIHHHIIIIIIIIIIIIIIIIIIIIIIIIIIHH6
@G637SNQ08JZJY6
AACCTGGAGTTCCACCCGAAGAAGCAGGGGCCGCGGTAGCTGCTGAATCTTCTACTGGTACATGGACAACTGTGTGGACCGATGGACTTACCAGC
+G637SNQ08JZJY6
IIIIIIIIIIIIIIHHHIIIIIIIIHHHH;IIIIIIIIIIIIIIIIIIIIIIIIIIIIIIIIIIIIIIIIIIIIIIIIIIIIIIIIIIIIIIIII
@G637SNQ08JZVIM
AATCTGGAGTTCCACCCGGAGAAGCAGGGGCCGCGGTAGCTGCTGAATCTTCTACTGGTACATGGACAACTGTGTGGACTGATGGACTTACCAGC
+G637SNQ08JZVIM
IIIIIIIIIIIIIIIIHIIIIIIIIIIIIBIIFIIIIIIIIIIIIIIIIIIIIIIHIHIIIIIIIIIIIIIIIIIIIIIIIIIIIIIIIIIIDDI
@G637SNQ08JZVOC
AACCTGGAGTTCCACCCCGAAGAAGCAGGGGCCGCGGTAGCTGCTGAATTTTCTACTGGTACATGGACAACTGTGTGGACTGATGGACTTACCAGC
+G637SNQ08JZVOC
IIIIIIGIGHHGB4FFF2<FGGGGGE9FFF6HHDIIIIIIIIIGGIF>FFF5?8IEEFIIIIIIIIIIIIIIIIIIIIIIIIIHFCDIIIIIIIIH
@G637SNQ08JZZ96
AACCTGGAGTTCCACCCGAAGAAGCAGGGGCCGCGGTAGCTGCTGAATCTTCTACTGGTACATGGACAACTGTATGGACTGATAGACTTACCAGC
+G637SNQ08JZZ96
IIIIIIIIIIIIIIIIHIIIIIIIIIIIICIIIIIIIIIIIIIIIIIIIIIIIIIIIIIIIIIIIIIIIIIIIIIIIIIIIIIIIIIIIIIIIII
