# Supplementary material for: Optimization of DNA Recovery and Amplification from Non-Carbonized Archaeobotanical Remains
Source: PLoS One. 2014 Jan 27;9(1):e86827. doi: 10.1371/journal.pone.0086827 (PMC3903575; doi:10.1371/journal.pone.0086827)
Supplement: Data S3 — Deep-sequencing amplicon data of AmpliTaq Gold on VAD-B sample in FASTQ format. (FASTQ) [file pone.0086827.s010.fastq]

@G637SNQ08JU8UP
AACCTGGAGTTCCGCCTGAAGAAGCAGGGGCTGCGGTAGCTGCCGAATCTTCTACTGGTACATGGACAACTGTGTGGACCGATGGACTTACCAGC
+G637SNQ08JU8UP
IIIIIIIIIIIIIIIIIIIIIIIIIIIIICIIIIIIIIIIIIIIIIIIIIIIIIIIIIIIIIIIIIIIIIIIIIIIIIIIIIIIIIIIIIIIIII
@G637SNQ08I4LOB
AACCTGGAGTTCCGCCTGAAGAAGCGAGGGGCTGCGGTAGCTGCCGAATCTTCTACTGGTACATGGACAACTGTGTGGACCGATGGACTTACCAGC
+G637SNQ08I4LOB
IIIIIIIIIIIIHGHBHHIIIIID???HHHCIIIIIIIIIIIIIIIHHHIIIIIIIIIIIIIIIIIIIIIIIIIIIIIIIIIIIIIIIIIIIIIII
@G637SNQ08JBLRF
AACCTGGAGTTCCGCCTGAAGAAGCAGGGGCTGCGGTAGCTGCCGAATCTTCTACTGGTATATGGACAACTGTGTGGACCGATGGACTTACCAGC
+G637SNQ08JBLRF
IIIIIIIIIIIIIIIIIIIIIIIIIIIIICIIIIIIIIIIIIIIIIIIIIIIIIIIIIIIIIIIIIIIIIIIIIIIIIIIIIIIIIIIIIIIIII
@G637SNQ08JA2KQ
AACCTGGAGTTCCGCCTAAAGAAGCAGGGGCTGCGGTAGCTGCCGAATCTTCTACTGGTACATGGACAACTGTGTGGACCGATGGACTTACCAGC
+G637SNQ08JA2KQ
IIIIIIIIIIIIIIIIIIIHIIIIIIIIICIIIIIIIIIIIIIIIIIIIIIIIIIIIIIIIIIIIIIIIIIIIIIIIIIIIIIIIIIIIIIIIII
@G637SNQ08JT1RI
AACCTGGAGTTCCGCCTGAAGAAGCAGGGGCTGCGGTAGCTGCCGAATCTTCTACTGGTACATGGACAACTGTGTGAACCGATGGACTTACCAGC
+G637SNQ08JT1RI
IIIIIIIIIIIIIIIIIIIIIIIIIIIIICIIIIIIIIIIIIIIIIIIIIIIIIIIIIIIIIIIIIIIIIIIIIIIIIIIIIIIIIIIIIIIIII
@G637SNQ08I7QL6
AACCTGGAGTTCCGCCTGAAGAAGCAGGGGCTGCGGTAGCTGCCGAATCTTCTACTGGTACATGGACAACTGTGTGGACCGATGGACTTACCAGCT
+G637SNQ08I7QL6
IIIIIIIIIIIIIIIIIIIIIIIIIIIIICIIIIIIIIIIIIIIIIIIIIIIIIIIIIIIIIIIIIIIIIIIIIIIIIIIIIIIIIIIIIIIIIII
@G637SNQ08JZHZY
AACCTGGAGTTCCGCCTGAAGAAGCAGGGGCTGCGGTAGCTGCCGAATCTTCTACTGGTACATGGACAACTGTGTGGACTGATGGACTTACCAGC
+G637SNQ08JZHZY
IIIIIIIIIIIIIIIIIIIIIIIIIIIIICIIIIIIIIIIIIIIIIIIIIIIIIIIIIIIIIIIIIIIIIIIIIIIIIIIIIIIIIIIIIIIIII
@G637SNQ08I66N4
AACCTGGAGTTCCGCCTGAAGAAGCAGGGGGCTGCGGTAGCTGCCGAATCTTCTACTGGTACATGGACAACTGTGTGGACCGATGGACTTACCAGC
+G637SNQ08I66N4
IIIIIIIIIIIIIIIIIIIIIIIIIDHHHH3EIIIIIIIIIIIIIIIIIIIIIIIIIIIIIIIIIIIIIIIIIIIIIIIIIIIIIIIIIIIIIIII
@G637SNQ08JCO5U
AACCTGGAGTTCCGCCTGAAGAGGCAGGGGCTGCGGTAGCTGCCGAATCTTCTACTGGTACATGGACAACTGTGTGGACCGATGGACTTACCAGC
+G637SNQ08JCO5U
IIIIIIIIIIIIIIIIIIIIIIIIIIIIICIIIIIIIIIIIIIIIIIIIIIIIIIIIIIIIIIIIIIIIIIIIIIIIIIIIIIIIIIIIIIIIII
@G637SNQ08JHBGP
AACCTAGAGTTCCGCCTGAAGAAGCAGGGGCTGCGGTAGCTGCCGAATCTTCTACTGGTACATGGACAACTGTGTGGACCGATGGACTTACCAGC
+G637SNQ08JHBGP
IIIIIIIIIIIIIIIIIIIIIIIIIIIIICIIIIIIIIIIIIIIIIIIIIIIIIIIIIIIIIIIIIIIIIIIIIIIIIIIIIIIIIIIIIIIIII
@G637SNQ08JY6KO
AACCTGGAGTTCCGCCTGAAGAAGCAGGGGCTGCGGTAGCTGCCGAATCTTCTACTGGTACATGGACAACTGTGTGGACCAATGGACTTACCAGC
+G637SNQ08JY6KO
IIIIIIIIIIIIIIIIIIIIIIIIIIIIICIIIIIIIIIIIIIIIIIIIIIIIIIIIIIIIIIIIIIIIIIIIIIIIIIIIIIIIIIIIIIIIII
@G637SNQ08JV3US
AACCTGGAGTTCCGCTTGAAGAAGCAGGGGCTGCGGTAGCTGCCGAATCTTCTACTGGTACATGGACAACTGTGTGGACCGATGGACTTACCAGC
+G637SNQ08JV3US
IIIIIIIIIIIIIIIIIIIIIIIIIIIIICIIIIIIIIIIIIIIIIIIIIIIIIIIIIIIIIIIIIIIIIIIIIIIIIIIIIIIIIIIIIIIIII
@G637SNQ08JOJZX
AACCTGGAGTTCCGCCTGAAGAAGCAGGGGCTGTGGTAGCTGCCGAATCTTCTACTGGTACATGGACAACTGTGTGGACCGATGGACTTACCAGC
+G637SNQ08JOJZX
IIIIIIIIIIIIIIIIIIIIIIIIIIIIICIIIIIIIIIIIIIIIIIIIIIIIIIIIIIIIIIIIIIIIIIIIIIIIIIIIIIIIIIIIIIIIII
@G637SNQ08JYWX9
AACCTGGAGTTCCGCCTGAAGAAGCAGGGGCTACGGTAGCTGCCGAATCTTCTACTGGTACATGGACAACTGTGTGGACCGATGGACTTACCAGC
+G637SNQ08JYWX9
IIIIIIIIIIIIIIIIIIIIIIIIIIIIICIIIIIIIIIIIIIIIIIIIIIIIIIIIIIIIIIIIIIIIIIIIIIIIIIIIIIIIIIIIIIIIII
@G637SNQ08JY9L2
AACCTGGAGTTCCGCCTGAAGAAGCAGGGGCTGCGGTAGCTGCCGAATCTTCTACTGGTACATGGACAACTGTGTGGACCGATGGACTTATCAGC
+G637SNQ08JY9L2
IIIIIIIIIIIIIIIIIIIIIIIIIIIIICIIIIIIIIIIIIIIIIIIIIIIIIIIIIIIIIIIIIIIIIIIIIIIIIIIIIIIIIIIIIIIIII
@G637SNQ08JZ0FT
AACCTGGAGTTCCGCCTGAAGAAGCAGGGGCTGCGGTAGCTGCCGAATCTTTTACTGGTATATGGACAACTGTGTGGACCGATGGACTTACCAGC
+G637SNQ08JZ0FT
IIIIIIIIIIIIIIIIIHIHIIIIIIIIICIIIIIIIIIIIIIIIIHHIIIICIIIIIIIIIIIIIIIIIIIIIIIIIIIIIIIIIIIIIIIIII
@G637SNQ08JSB1G
AACCTGGAGTTCCACCCGAAGAAGCAGGGGCCGCGGTAGCTGCTGAATCTTCTACTGGTACATGGACAACTGTGTGGACTGATGGACTTACCAGC
+G637SNQ08JSB1G
IIIIIIIIIIIIIIIIHIIIIIIIIIIIICIIIIIIIIIIIIIIIIIIIIIIIIIIIIIIIIIIIIIIIIIIIIIIIIIIIIIIIIIIIIIIIII
@G637SNQ08JVK1S
AACCTGGAGTTCCGCCTGAAGAAGCAGGGGCTGCGGTAGCTGCCGAATCCTCTACTGGTACATGGACAACTGTGTGGACCGATGGACTTACCAGC
+G637SNQ08JVK1S
IIIIIIIIIIIIIIIIIIIIIIIIIIIIICIIIIIIIIIIIIIIIIIIIIIIIIIIIIIIIIIIIIIIIIIIIIIIIIIIIIIIIIIIIIIIIII
@G637SNQ08JUZTQ
AACCTGGAGTTCCACCTGAAGAAGCAGGGGCTGCGGTAGCTGCCGAATCTTCTACTGGTACATGGACAACTGTGTGGACCGATGGACTTACCAGC
+G637SNQ08JUZTQ
IIIIIIIIIIIIIIIIIIIIIIIIIIIIICIIIIIIIIIIIIIIIIIIIIIIIIIIIIIIIIIIIIIIIIIIIIIIIIIIIIIIIIIIIIIIIII
@G637SNQ08JQK1P
AACCTGGAGTTCCACCTGAAGAAGCGGGGGCCGCGGTAGCTGCCGAATCTTCTACTGGTACATGGACCACTGTGTGGACCGATGGACTTACCAGC
+G637SNQ08JQK1P
IIIIIIIIIIIIIIIIIIIIIIIIDHHHH8IIIIIIIIIIIIIIIIIIIIIIIIIIIIIIIIIIIIIIIIIIIIIIIIIIIIIIIIIIIIIIIII
@G637SNQ08JXE6C
AACTTGGAGTTCCGCCTGAAGAAGCAGGGGCTGCGGTAGCTGCCGAATCTTCTACTGGTACATGGACAACTGTGTGGACCGATGGACTTACCAGC
+G637SNQ08JXE6C
IIIIIIIIIIIIIIIIIIIIIIIIIIIIICIIIIIIIIIIIIIIIIIIIIIIIIIIIIIIIIIIIIIIIIIIIIIIIIIIIIIIIIIIIIIIIII
@G637SNQ08JCV4X
AACCTGGAGTTCCGCCTGAAGAAGCAGGGGCTGCGGTAGCTGCCGAATCTTCTACTGGTACATGGACAACTGTGTGGACCGATAGACTTACCAGC
+G637SNQ08JCV4X
IIIIIIIIIIIIIIIIIIIIIIIIIIIIICIIIIIIIIIIIIIIIIIIIIIIIIIIIIIIIIIIIIIIIIIIIIIIIIIIIIIIIIIIIIIIIII
@G637SNQ08JWPWT
AACCTGGAGTTCCGCCTGAAGAAGCAGGGGCTGCGGTAGCTGCCGAATCTTCTACTGGTACATGGACAATTGTGTGGACCGATGGACTTACCAGC
+G637SNQ08JWPWT
IIIIIIIIIIIIIIIIIIIIIIIIIIIIICIIIIIIIIIIIIIIIIIIIIIIIIIIIIIIIIIIIIIIHIHIIIIIIIIIIIIIIIIIIIIIIII
@G637SNQ08I6QJF
AACCTGGAGTTCCGCCTGAAGAAGCAGGGGCTGCGGTAGCTGTCGAATCTTCTACTGGTACATGGACAACTGTGTGGACCGATGGACTTACCAGC
+G637SNQ08I6QJF
IIIIIIIIIIIIIIIIIIIIIIIIIIIII@IIIIIIIIIIIIIIIIIIIIIIIIIIIIIIIIIIIIIIIIIIIIIIIIIIIIIIIIIIIIIIIII
@G637SNQ08JNTFZ
AACCTGGAGTTCCGCCTGAAGAAACAGGGGCTGCGGTAGCTGCCGAATCTTCTACTGGTACATGGACAACTGTGTGGACCGATGGACTTACCAGC
+G637SNQ08JNTFZ
IIIIIIIIIIIIIIIIIIIIIIIGIIIIICIIIIIIIIIIIIIIIIIIIIIIIIIHIHIIIIIIIIIIIIIIIIIIIIIIIIIIIIIIIIIIIII
@G637SNQ08JZMW6
AACCTGGAGTTCCGCCTGAAGAAGCAGGGGCTGAGGTAGCTGCCGAATCTTCTACTGGTACATGGACAACTGTGTGGACCGATGGACTTACCAGC
+G637SNQ08JZMW6
IIIIIIIIIIIIIIIIIIIIIIIIIIIIICIIIIIIIIIIIIIIIIIIIIIIIIIIIIIIIIIIIIIIIIIIIIIIIIIIIIIIIIIIIIIIIII
@G637SNQ08J0CPM
AACCTGGAGTTCCGCCTGAAGAAGCAGGGGCTGCGGTAGCTACCGAATCTTCTACTGGTACATGGACAACTGTGTGGACCGATGGACTTACCAGC
+G637SNQ08J0CPM
IIIIIIIIIIIIIIIIIIIIIIIIIIIIICIIIIIIIIIIIIIIIIIIIIIIIIIIIIIIIIIIIIIIIIIIIIIIIIIIIIIIIIIIIIIIIII
@G637SNQ08JFR56
AACCTGGAATTCCGCCTGAAGAAGCAGGGGCTGCGGTAGCTGCCGAATCTTCTACTGGTACATGGACAACTGTGTGGACCGATGGACTTACCAGC
+G637SNQ08JFR56
IIIIIIIIIIIIIIIIIIIIIIIIIIIIICIIIIIIIIIIIIIIIIIIIIIIIIIIIIIIIIIIIIIIIIIIIIIIIIIIIIIIIIIIIIIIIII
@G637SNQ08JXW0Z
AACCTGGAGTTCCGCCTGAAGAAGCAGGGGCTGCGGTAGCTGCCGAATCTTCTACTGGTACATGGACAACTGTGTGGACCGATGAACTTACCAGC
+G637SNQ08JXW0Z
IIIIIIIIIIIIIIIIIIIIIIIIIIIIICIIIIIIIIIIIIIIIIIIIIIIIIIIIIIIIIIIIIIIIIIIIIIIIIIIIIIIIIIIIIIIIII
@G637SNQ08JOEJE
AACCTGGAGTTCCGCCTGAAGAAGCAGGGGCTGCGATAGCTGCCGAATCTTCTACTGGTACATGGACAACTGTGTGGACCGATGGACTTACCAGC
+G637SNQ08JOEJE
IIIIIIIIIIIIIIIIIIIIIIIIIIIIICIIIIIIIIIIIIIIIIIIIIIIIIIIIIIIIIIIIIIIIIIIIIIIIIIIIIIIIIIIIIIIIII
@G637SNQ08JLR51
AACCTGTAGTTCCGCCTGAAGAAGCAGGGGCTGCGGTAGCTGCCGAATCTTCTACTGGTACATGGACAACTGTGTGGACCGATGGACTTACCAGC
+G637SNQ08JLR51
IIIIIIIIIIIIIIIIIIIIIIIIIIIIICIIIIIIIIIIIIIIIIIIIIIIIIIIIIIIIIIIIIIIIIIIIIIIIIIIIIIIIIIIIIIIIII
@G637SNQ08JFPWU
AACCTGGAGTTCCGCCTGAAGAAGCAGGGGCTGCGGTAGCTGCCGAATCTTCTACTGGTACATGGACAACTGCGTGGACCGATGGACTTACCAGC
+G637SNQ08JFPWU
IIIIIIIIIIIIIIIIIIIIIIIIIIIIICIIIIIIIIIIIIIIIIIIIIIIIIIIIIIIIIIIIIIIIIIIIIIIIIIIIIIIIIIIIIIIIII
@G637SNQ08JKEBQ
AATCTGGAGTTCCGCCTGAAGAAGCAGGGGCTGCGGTAGCTGCCGAATCTTCTACTGGTACATGGACAACTGTGTGGACCGATGGACTTACCAGC
+G637SNQ08JKEBQ
IIIIIIIIIIIIIIIIIIIIIIIIIIIIICIIIIIIIIIIIIIIIIIIIIIIIIIIIIIIIIIIIIIIIIIIIIIIIIIIIIIIIIIIIIIIIII
@G637SNQ08JJZNZ
AACCTGGAGTTCCGCCTGAAAAAGCAGGGGCTGCGGTAGCTGCCGAATCTTCTACTGGTACATGGACAACTGTGTGGACCGATGGACTTACCAGC
+G637SNQ08JJZNZ
IIIIIIIIIIIIIIIIHGHHHH6HIIHHHCIIIIIIIIIIIIIIIIIIIIIIIIIIIIIIIIIIIIIIIIIIIIIIIIIIIIIIIIIIIIIIIII
@G637SNQ08JBPTB
AACCTGGAGTTCCGCCTGAAGAAGCAGGGGCTGCGGTAGCTGCCGAATCTTCTACTGGTACATGGACAACTGTGCGGACCGATGGACTTACCAGC
+G637SNQ08JBPTB
IIIIIIIIIIIIIIIIIIIIIIIIIIIIICIIIIIIIIIIIIIIIIIIIIIIIIIIIIIIIIIIIIIIIIIIIIIIIIIIIIIIIIIIIIIIIII
@G637SNQ08JWJT1
AACCTGGAGTTCCGCCTGAAGAAGCAGGGGCTGCGGTAGCTGCCGAATCTTCTACTGGTACATGAACAACTGTGTGGACCGATGGACTTACCAGC
+G637SNQ08JWJT1
IIIIIIIIIIIIIIIIIIIIIIIIIIIIICIIIIIIIIIIIIIIIIIIIIIIIIIIIIIIIIIIIIIIIIIIIIIIIIIIIIIIIIIIIIIIIII
@G637SNQ08JGZI0
AACCTGGAGTTCCGCCTGAAGAAGCAGGGGCTGCGGTAGCTGCCGAATCTTCTACTGGTACATGGACAACTGTGTGGATCGATGGACTTACCAGC
+G637SNQ08JGZI0
IIIIIIIIIIIIIIIIIIIIIIIIIIIIICIIIIIIIIIIIIIIIIIIIIIIIIIIIIIIIIIIIIIIIIIIIIIIIIIIIIIIIIIIIIIIIII
@G637SNQ08JWWSS
AACCTGGAGTTCCGCCTGAAGAAGCAGGGGCTGCGGTAGCTGCCGAATCTTCTACTGATACATGGACAACTGTGTGGACCGATGGACTTACCAGC
+G637SNQ08JWWSS
IIIIIIIIIIIIIIIIIIIIIIIIIIIIICIIIIIIIIIIIIIIIIIIIIIIIIIIIIIIIIIIIIIIIIIIIIIIIIIIIIIIIIIIIIIIIII
@G637SNQ08J1TKY
AACCCGGAGTTCCGCCTGAAGAAGCAGGGGCCGCGGTAGCTGCCGAATCTTCTACTGGTACATGGACAACTGTGTGGACCGATGGACTTACCAGC
+G637SNQ08J1TKY
IIIIHIIIIIIIIIIIIIIIIIIIIIIIICIIIIIIIIIIIIIIIIIIIIIIIIIIIIIIIIIIIIIIIIIIIIIIIIIIIIIIIIIIIIIIIII
@G637SNQ08JUNT9
AACCTGGAGTTCCGCCTGAAGAAGCAGGGGCTGCGGTAGCTGCCGAATCTTCTACTGGTGCATGGACAACTGTGTGGACCGATGGACTTACCAGC
+G637SNQ08JUNT9
IIIIIIIIIIIIIIIIIIIIIIIIIIIIICIIIIIIIIIIIIIIIIIIIIIIIIIIIIIIIIIIIIIIIIIIIIIIIIIIIIIIIIIIIIIIIII
@G637SNQ08JPBKQ
AACCTGGAGTTCCGCCTGAAGAAGCAGGGGCTGCGGTAGCTGCCGAATCTTCTACTGGTACATGGACAACTGTGTGGACCGATGGACTTACCAGT
+G637SNQ08JPBKQ
IIIIIIIIIIIIIIIIIIIIIIIIIIIIICIIIIIIIIIIIIIIIIIIIIIIIIIIIIIIIIIIIIIIIIIIIIIIIIIIIIIIIIIIIIIIIII
@G637SNQ08JAX2O
AACCTGGAGTTCCGCCTGAAAAGCAGGGGCTGCGGTAGCTGCCGAATCTTCTACTGGTACATGGACAACTGTGTGGACCGATGGACTTACCAGC
+G637SNQ08JAX2O
IIIIIIIIIIIIIIIIIHHHH>IIIHHHCIIIIIIIIIIIIIIIIIIIIIIIIIHHHIIIIIIIIIIIIIIIIIIIIIIIIHHHIIIIIIIIII
@G637SNQ08JZP1Q
AACCTGGAGTTCCGCCTGAAGAAGCAGGGGCTGCGGTAGCTGCCGAATCTTCTACTGGTACATGGACAACTGTGTGGACCGATGGACCTACCAGC
+G637SNQ08JZP1Q
IIIIIIIIIIIIIIIIIIIIIIIIIIIIICIIIIIIIIIIIIIIIIIIIIIIIIIIIIIIIIIIIIIIIIIIIIIIIIIIIIIIIIIIIIIIIII
@G637SNQ08JW5RC
AACCTGGAGTTCCGCCTGAAGAAGCAGGGGCTGCGGTAGCTGCCGAATCTTCTACTGGTACATGGACAGCTGTGTGGACCGATGGACTTACCAGC
+G637SNQ08JW5RC
IIIIIIIIIIIIIIIHHIIIIIIIIIIIICIIIIIIIIIIIIIIIIHHIIIIIIIIIIIIIIHICDHIHHHIIIIIIIIIIIIIIIIIIIIIIII
@G637SNQ08JSE8F
AACCTGGAGTTCCGCCTGAAGAAGCAGTGGCTGCGGTAGCTGCCGAATCTTCTACTGGTACATGGACAACTGTGTGGACCGATGGATTTACCAGC
+G637SNQ08JSE8F
IIIIIIIIIIIIIIIIIIIIIIIIIIIIIIIIIIIIIIIIIIIIIIIIIIIIIIIIIIIIIIIIIIIIIIIIIIIIIIIIIIIIIIIIHIIIIII
@G637SNQ08JXUCY
AATCTGGAGTTCCGCCTGAAGAAGCAGGGGCTGCGGTAGCTGCCGAATCTTCTACTGGTACATGGACAACTGTGTGGACCGATGGACTTATCAGC
+G637SNQ08JXUCY
IIIIIIIIIIIIIIIIIIIIIIIIIIIII@IIIIIIIIIIIIIIIIIIIIIIIIIIIIIIIIIIIIIIIIIIIIIIIIIIIIIIIIIIIIIIIII
@G637SNQ08JO1PP
AACCTGGAGTTCCGCCTGAAGAAGCAGGGGCTGCAGTAGCTGCCGAATCTTCTACTGGTACATGGACAACTGTGTGGACCGATGGACTTACCAGC
+G637SNQ08JO1PP
IIIIIIIIIIIIIIIIIIIIIIIIIIIIICIIIIIIIIIIIIIIIIIIIIIIIIIIIIIIIIIIIIIIIIIIIIIIIIIIIIIIIIIIIIIIIII
@G637SNQ08JX2IJ
AGCCTGGAGTTCCGCCTGAAGAAGCAGGGGCTGCGGTAGCTGCCGAATCTTCTACTGGTACATGGACAACTGTGTGGACCGATGGACTTACCAGC
+G637SNQ08JX2IJ
IIIIIIIIIIIIHGHBIIIIFH?AECHHH;HHIIIIIIIIIIIIIIIIIIIIIIIHHHIIIHHHHIHHHIIIIIIIIIIHHHIIIIIIIIIIIII
@G637SNQ08JSN4K
AACCTGGAGTTCCGTCTGAAGAAGCAGGGGCTGCGGTAGCTGCCGAATCTTCTACTGGTACATGGACAACTGTGTGGACCGATGGACTTACCAGC
+G637SNQ08JSN4K
IIIIIIIIIIIIIIIIIIIIIIIIIIIIICIIIIIIIIIIIIIIIIIIIIIIIIIIIIIIIIIIIIIIIIIIIIIIIIIIIIIIIIIIIIIIIII
@G637SNQ08JZAHU
AACCTGGAGTTCCGCCTGAAGAAGCAGGGGCTGCGGTAACTGCCGAATCTTCTACTGGTACATGGACAACTGTGTGGACCGATGGACTTACCAGC
+G637SNQ08JZAHU
IIIIIIIIIIIIIIIIIIIIIIIIIIIIICIIIIIIIIIIIIIIIIIIIIIIIIIIIIIIIIIIIIIIIIIIIIIIIIIIIIIIIIIIIIIIIII
@G637SNQ08JXTYD
AACCTGGAGTTCCGCCTGAAGAAGCAGGGGCTGCGGTAGCTGCCGAATCTTCTACTGGTACATAGACAACTGTGTGGACCGATGGACTTACCAGC
+G637SNQ08JXTYD
IIIIIIIIIIIIIIIIIIIIIIIIIIIIICIIIIIIIIIIIIIIIIIIIIIIIIIIIIIIIIIIIIIIIIIIIIIIIIIIIIIIIIIIIIIIIII
@G637SNQ08JYHCL
AACCTGGAGTTCCGCCTGAAGAAGCAGGGGCTGCGGTAGCTGCCGAATCTTCTACTGGTACATGGACAACTGTGTGGGCCGATGGACTTACCAGC
+G637SNQ08JYHCL
IIIIIIIIIIIIIHHHIIIIIIIIHDHHH;HIIIIIIIIIIIIIIHHHIIIIIIIIIIIIIIIIIIIIIIIIIIIHHHIIIIIIIIIIIIIIIII
@G637SNQ08JUY25
AACCTGGAGTTCCGCCTGAAGAAGCAGGGGCTGCGGTAGCTGCCGAATCTTCTACTGGTACATGGACAACCGTGTGGACCGATGGACTTACCAGC
+G637SNQ08JUY25
IIIIIIIIIIIIIIIIIIIIIIIIIIIIICIIIIIIIIIIIIIIIIIIIIIIIIIIIIIIIIIIIIIIIIIIIIIIIIIIIIIIIIIIIIIIIII
@G637SNQ08JX0HO
AACCTGGAGTTCCGCCTGAAGAAGCAGGGGCTGCGGTAGCTGCCGAATCTTCTACTGGTACATGGACAACTGTGTGGACCGATGGACTTACCGGC
+G637SNQ08JX0HO
IIIIIIIIIIIIIIIIIIIIIIIIIIIIICIIIIIIIIIIIIIIIIIIIIIIIIIIIIIIIIIIIIIIIIIIIIIIIIIIIIHIHIIIIIIIIII
@G637SNQ08I4U50
AACCTGGAGTTCCGCCTGAAGAAGCAGGGGCCGCGGTAGCTGCCGAATCTTCTACTGGTACATGGACAACTGTGTGGACCGATGGACTTACCAGC
+G637SNQ08I4U50
IIIIIIIIIIIIIIIIIIIIIIIIIIHHHCH?9HIIIIIIIIIIIIIIIIIIIIIIIIIIIIIHHHIIIIIIIIIHHDHCHIIIIIIIIIIIIHH
@G637SNQ08JSWOK
AACCTGGAGTTCCGCCTGAAGAAGCAGGGGCTGCGGTAGCTGCCGAATCTTCTACTGGTACGTGGACAACTGTGTGGACCGATGGACTTACCAGC
+G637SNQ08JSWOK
IIIIIIIIIIIIIIIIIIIIIIIIIIIIICIIIIIIIIIIIIIIIIIIIIIIIIIIIIIIIIIIIIIIIIIIIIIIIIIIIIIIIIIIIIIIIII
@G637SNQ08JO1KZ
CCAACCTGGAGTTCCGCCTGAAGAAGCAGGGGCTGCGGTAGCTGCCGAATCTTCTACTGGTACATGGACAACTGTGTGGACCGATGGACTTACCAGC
+G637SNQ08JO1KZ
H6IIIFHHHIIIIIIIIIIIIIIIIIIHHHH;HIIIIIIIIIIIIIIIIIIIIIIIIHHHIIIIDHCIIIIIIIIIIIIIIIIIIIIIIHHHHIIIH
@G637SNQ08JV8OD
AACCTGGAGCTCCGCCTGAAGAAGCAGGGGCTGCGGTAGCTGCCGAATCTTCTACTGGTACATGGACAACTGTGTGGACCGATGGACTTACCAGC
+G637SNQ08JV8OD
IIIIIIIIIIIIIIIIIIIIIIIIIIIIICIIIIIIIIIIIIIIIIIIIIIIIIIIIIIIIIIIIIIIIIIIIIIIIIIIIIIIIIIIIIIIIII
@G637SNQ08I54YU
AACCTGGAGTTCCGCCCCGAAGAAGCAGGGGGCTGCGGTAGCTGCCGAATCTTCTACTGGTACATGGACAACTGTGTGGACCGATGGACTTACCAGC
+G637SNQ08I54YU
IIIIIIIIIIII?<DDD2<DGBD<>GGDDDD:IIIIIIIIIIIIIIHHHIIIIIIIHDD??HID?D?DHIIIIIIIIIIIIIIIIIIIIIIHHHIID
@G637SNQ08JOH03
AACCTGGAGTTCCGCCTGAAGAAGCAGGGGCTGCTGTAGCTGCCGAATCTTCTACTGGTACATGGACAACTGTGTGGACCGATGGACTTACCAGC
+G637SNQ08JOH03
IIIIIIIIIIIIIIIIIIIIIIIIIIIIIAIIIIIIIIIIIIIIIIIIIIIIIIIIIIIIIIIIIIIIIIIIIIIIIIIIIIIIIIIIIIIIIII
@G637SNQ08JJ74P
AACCTGGAGTTCCGCCTGAGGAAGCAGGGGCTGCGGTAGCTGCCGAATCTTCTACTGGTACATGGACAACTGTGTGGACCGATGGACTTACCAGC
+G637SNQ08JJ74P
IIIIIIIIIIIIIIIIIIIIIIIIIIIIICIIIIIIIIIIIIIIIIIIIIIIIIIIIIIIIIIIIIIIIIIIIIIIIIIIIIIIIIIIIIIIIII
@G637SNQ08JSIQG
AACCTGGGGTTCCGCCTGAAGAAGCAGGGGCTGCGGTAGCTGCCGAATCTTCTACTGGTACATGGACAACTGTGTGGACCGATGGACTTACCAGC
+G637SNQ08JSIQG
IIIIIHHHCIIIIIIIIIIIIIIIIIHHHCIIIIIIIIIIIIIIIIIIIIIIIIIHHHIIIIIHHHIHHHIIIIIIIIIIIIIIIIIIIIIIIII
@G637SNQ08I6KT9
AACCTGGAGTTCCGCCTGAAGAAGCAGGGGCTGCGGTAGCTGCCGAATCTTCTACTGGTACATGGACAACTGTGTAGACCGATGGACTTACCAGC
+G637SNQ08I6KT9
IIIIIIIIIIIIIIIIIIIIIIIIIIIIIBIIIIIIIIIIIIIIIIIIIIIIIIIIIIIIIIIIIIIIIIIIIIIIIIIIIIHIHIIIIIIIIII
@G637SNQ08I8YXW
AACCTGGAGTTCCGCCCTAAAGAAGCAGGGGGCTGCGGTAGCTGCCGAATCTTCTACTGGTACATGGACAACTGTGTGGACCGATGGACTTACCAGC
+G637SNQ08I8YXW
CCIIIEEE:A8E>:AA1:ABBBA:CCIAAAA>IIIIIIGGGGIIIG?A:99EEEEG;7A7>AD;7A77<A=EGGEEIEHGGGGGIIIIIEEEEE88A
@G637SNQ08JZHCA
AACCTGGAGTTCCGCCTGAAGAAGCAGGGGCTGCGGTAGCTGCCGAATCTTCTACTGGTACATGGACAACTGTATGGACCGATGGACTTACCAGC
+G637SNQ08JZHCA
IIIIIIIIIIIIIIIIIIIIIIHHIIIIICIIIIIIIIIIIIIIIIIIIIIIIIIIIIIIIIIIIIIIIIIIIIIIIIIIIIIIIIIIIIIIIII
@G637SNQ08JJ4TX
AACCTGGAGTTCCTCCTGAAGAAGCAGGGGCTGCGGTAGCTGCCGAATCTTCTACTGGTACATGGACAACTGTGTGGACCGATGGACTTACCAGC
+G637SNQ08JJ4TX
IIIIIIIIIIIIIIIIIIIIIIIIIIIIICIIIIIIIIIIIIIIIIHHIIIIIIIIIIIIIIIIIIIIIIIIIIIIIIIIIIIIIIIIIIIIIII
@G637SNQ08JI011
AACCTGGAGTTCCGCCTGAAGAAGCGGGGGCTGCGGTAGCTGCCGAATCTTCTACTGGTACATGGACAACTGTGTGGACCGATGGACTTACCAGC
+G637SNQ08JI011
IIIIIIIIIIIIIIIIIIIIIIIIDHHHH6HIIIIIIIIIIIIIIIIIIIIIIIIIIIIIIIIIIIIIIIIIIIIIIIIIIIIIIIIIIIIIIII
@G637SNQ08JUI3W
AACCTGGAGTTCCGCCTGAAGAAGCAGGGGCTGCGGTAGCTGCCGAATCTTCTACTGGTACATGGACGACTGTGTGGACCGATGGACTTACCAGC
+G637SNQ08JUI3W
IIIIIIIIIIIIIIIIIIIIIIIIIIIIICIIIIIIIIIIIIIIIIIIIIIIIIIIIIIIIIIIIIIIIIIIIIIIIIIIIIIIIIIIIIIIIII
@G637SNQ08JAGIE
GACCTGGAGTTCCGCCTGAAGAAGCAGGGGCTGCGGTAGCTGCCGAATCTTCTACTGGTACATGGACAACTGTGTGGACCGATGGACTTACCAGC
+G637SNQ08JAGIE
IIIIIIIIIIIIIIIIIIIIIIIIIIIIICIIIIIIIIIIIIIIIIIIIIIIIIIIIIIIIIIIIIIIHHIIIIIIIIIIIIHIHIIIIIIIIII
@G637SNQ08I83YJ
AACCTGGAGTTCCGCCTAGAAGAAGCGAGGGGCTGCGGTAGCTGCCGAATCTTCTACTGGTACATGGACAACTGTGTGGACCGATGGACTTACCAGC
+G637SNQ08I83YJ
IIIIIIIIIIIIH@D;===DB?D<:<57DDD5<<<<D<>ABE?<D;@DDEEIIIIIDDDDGGG;<D67>D??AAA66D6<D;;@GGGIIIIIIIIII
@G637SNQ08JENJE
AACCTGGAGTTCCGCCTGAAGAAGCAGGGGCTGCGGTAGCTGCCGAATCTTCTACTGGTACACGGACAACTGTGTGGACCGATGGACTTACCAGC
+G637SNQ08JENJE
IIIIIIIIIIIIIIIIIIIIIIIIIIIIIAIIIIIIIIIIIIIIIIIIIIIIIIIIIIIIIIIIIIIIIIIIIIIIIIIIIIIIIIIIIIIIIII
@G637SNQ08JO3SK
AACCTGGAGTTCCGCCTGAAGAAGCAGGGGCTGCGGTAGCTGCCGAATCTTCTACTGGTACATGGACAACTGTGTGGACCGATGGACTTACCAGA
+G637SNQ08JO3SK
IIIIIIIIIIIIIIIIIIIIIIIIIIIIICIIIIIIIIIIIIIIIIIIIIIIIIIIIIIIIIIIIIIIIIIIIIIIIIIIIIIIIIIIIIIIIII
@G637SNQ08JTNXF
AACCTGGAGTTCCGCCTAAAGAAGCAGGGGGCTGCGGTAGCTGCCGAATCTTCTACTGGTACATGGACAACTGTGTGGACCGATGGACTTACCAGC
+G637SNQ08JTNXF
C?HEEEEIEEEE8:C6:CCCEC=CCICCCC=IIIIIIIGIIIIIC:C:>>EEEIIE=C?CIIC?C?EIIIIIIIHGGGIIGGGIIIIIIIIEIEEC
@G637SNQ08JFECI
AACCTGGAGTTCCGCCTGAAGAAGCAGGGGCTGCGGTAGCTGCCGAATCTTCTATTGGTACATGGACAACTGTGTGGACCGATGGACTTACCAGC
+G637SNQ08JFECI
IIIIIIIIIIIIIIIIIIIIIIIIIIIIICIIIIIIIIIIIIIIIIIIIIIIIIIIIIIIIIIIIIIIIIIIIIIIIIIIIIHIHIIIIIIIIII
@G637SNQ08JBB8X
AACCTGGAGTTCCGCCTGAAGAAGCAGGGGTTGCGGTAGCTGCCGAATCTTCTACTGGTACATGGACAACTGTGTGGACCGATGGACTTACCAGC
+G637SNQ08JBB8X
IIIIIIIIIIIIIIIIIIIIIIIIIIIII@IIIIIIIIIIIIIIIIIIIIIIIIIIIIIIIIIIHHIIIIIIIIIIIIIIIIIIIIIIIIIIIII
@G637SNQ08JE7QS
AACCTGGAGTTCCGCCTGAAGAAGCGGGGGCGTGCGGTAGCTGCCGAATCTTCTACTGGTACATGGACAACTGTGTGGACCGATGGACTTACCAGC
+G637SNQ08JE7QS
IIIIIIIIIIIIIIIIIIGIIFA@@FFFF/7.97AFFD><=>IIIIGBCCIIIHIHIIIICCBFFBCFFHFFDGIIIIIF?>??GIIIIIIIIIII
@G637SNQ08JIZKD
AACCTGGAGTTCCGCCTGAAGAAGCAGGGGCTGCGGTAGCTGCCGAATCTTCTACTGGTACATGGGCAACTGTGTGGACCGATGGACTTACCAGC
+G637SNQ08JIZKD
IIIIIIIIIIIIIIIIIIIIIIIIIIIIICIIIIIIIIIIIIIIIIIIIIIIIIIIIIIIIIIIIHIIIIIIIIIIIIIIIIIIIIIIIIIIIII
@G637SNQ08JPNY6
AACCCGGAGTTCCGCCTGAAGAAGCAGGGGGCTGCGGTAGCTGCCGAATCTTCTACTGGTACATGGACAACTGTGTGGACCGATGGACTTACCAGC
+G637SNQ08JPNY6
IIHHHIIIIHHHHIIIIIIEIGGIGBGGGG3CIIIIIIIIIIIIIIHHHIIIIIIIIIIIIIIIIIIIIIIIIIIIIIIIIIIIIIIIIIIIIIIG
@G637SNQ08JJT2F
AACCTGGAGTTCCGCCTGAAGAAGGCAGGGGCTGCGGTAGCTGCCGAATCTTCTACTGGTACATGGACAACTGTGTGGACCGATGGACTTACCAGC
+G637SNQ08JJT2F
@;@66@<><AAA66@6;;AC@@:@8;6@@@06ADDBCDDGHHHHD@@@EEEB;;=@@DDHGGEEEEGGEG@@866BEEGGGGEDDDGDDDEEGED@
@G637SNQ08JCB9D
AACCTGGAGTTCCGCCTAGAAGAAGCAGGGGCTGCGGTAGCTGCCGAATCTTCTACTGGTACATGGACAACTGTGTGGACCGATGGACTTACCAGC
+G637SNQ08JCB9D
IIIIIIIIGFAF==F699>FEEFBB>>FFF=GDA=F=ADGGGGFDAFACAFDDDGGFGFFFIGFFFIIIIGGCBBGHIIIIIIGGGIIIIIIIIIG
@G637SNQ08I7OX4
AACCTGGAGTTCCACCTGAAGAAGCGAGGGGCTGCGGTAGCTGCCGAATCTTCTACTGGTACATGGACAACTGTGTGGACCGATGGACTTACCAGC
+G637SNQ08I7OX4
IIIIIIGGGBBB73B177BDEB47<:<BBB8@@@<B;@@BD@=B;?B;=@FEEEE>>BAE@<67B55<B;;=?=46B67B<DEIIIIIIIIIIIII
@G637SNQ08JCVL6
AACCTGGAGTTCCGCCTGAAGAAGCAGGGGCTGCGGTAGCTGCCGAATCTTCTACTGGTACATGGACAACTGTGTGGACCGATGGACTTACCAGCCT
+G637SNQ08JCVL6
IIIIIIIIIIIIIIIIIHHHIIIIIIHHHCIIIIIIIIIIIIIIIHHHIIIIIIIIIIIIIIIIIIIIIIIIIIIIIIIIIIIIIIIIIIHEECH5H
@G637SNQ08J1G78
AACCTGGAGTTCCGCCTGAGAAGCAGGGGCTGCGGTAGCTGCCGAATCTTCTACTGGTACATGGACAACTGTGTGGACCGATGGACTTACCAGC
+G637SNQ08J1G78
D5D6IIIIIIIIIIIIIGEBDGGIIDDD@IIIIIIIIIIIIGGGGGIIIIIIIIIIIIIIIDD;;>IIIHHECAD==D54==D=BDIIFFGIIG
@G637SNQ08JP3GW
AACCTGGAGTTCCGCCTGAAGAAGCAGGGGCTGCGGTAGCTGCCGAATTTTCTACTGGTACATGGACAATTGTGTGGACCGATGGACTTACCAGC
+G637SNQ08JP3GW
IIIIIIIIIIIIIIIIIIIIIIIIIIIIIBIIIIIIIIIIIIIIIIIIII@IIIIIIIIIIIIIIIIIIIIIIIIIIIIIIIIIIIIIIIIIIII
@G637SNQ08JOG5T
AACCTGGAGTTCCGCCTGAAGAAGCAGGGGCTGCGGTAGCTGCCGAATCTTCTACCGGTACATGGACAACTGTGTGGACCGATGGACTTACCAGC
+G637SNQ08JOG5T
IIIIIIIIIIIIIIIIIIIIIIIIIIIIICIIIIIIIIIIIIIIIIIIIIIIIIIIIIIIIIIIIIIICDIIIIIIIIIIIIIIIIIIIIIIIII
@G637SNQ08JYCI5
AACCTGGAGTTCCGCCGGAGGAAGCAGGGGCCGCGGTAGCTGCTGAATCTTCCACTGGGACATGGACAACTGTGTGGACTGACGGGCTTACCAGT
+G637SNQ08JYCI5
IIIIIIIIIIIIGEG=G?IIIIIIIIGGG@IIFIIIIIIIIIIIIIIIIGIIII;:GG5:?IIIIIIIIGGGGIIIIIIIIIIHGCCIIIIIIIG
@G637SNQ08I4UMW
AACCTGGAGTTCCGCCTGAAGAAGCAGGGGCTGCGGTAGCTGCCGAATCTCCTACTGGTACATGGACAACTGTGTGGACCGATGGACTTACCAGC
+G637SNQ08I4UMW
IIIIIIIIIIIIIIIIIIIIIIIIIHIII;HIIIIIIIIIIIIIIIIIIIIIIIIIIIIIIIIIIIIIIIIIIIIIIHIHIIIIIIIIIIIIIII
@G637SNQ08JIHFC
AACCTGGAGTTCCGCCTGAAGAAGCAGGGGCTGCGGTAGCTGCCGAATCTTCTACTGGTACATGGACAACTGTGTGGACCGATGGACTTACCAG
+G637SNQ08JIHFC
IIIIIIIIIIIIH?H?GHIIIIIIIDHHH;IIIIIIIIIIIIIIIIIIIIIIIIIHHHIIIIIIIIIIIIIIIIIIIIIIIIHHHIIIIIIIII
@G637SNQ08J0Q37
AACCTGGAGTTCCGCCTGAAGAAGCAGGGGCTGCGGTAGCTGCTGAATCTTCTACTGGTACATGGACAACTGTGTGGACCGATGGACTTACCAGC
+G637SNQ08J0Q37
IIIIIIIIIIIIIIIIIIIIIIIIIIIIIBIIIIIIIIIIIIIIIIIIIIIIIIIIIIIIIIIIIIIIIIIIIIIIHHIIIIIIIIIIIIIIIII
@G637SNQ08JVLKE
AACCTGGAGTTTCGCCTGAAGAAGCAGGGGCTGCGGTAGCTGCCGAATCTTCTACTGGTACATGGACAACTGTGTGGACCGATGGACTTACCAGC
+G637SNQ08JVLKE
IIIIIIIIIIIHIIIIIIIIIIIIIIIIICIIIIIIIIIIIIIIIIIIIIIIIIIIIIIIIIIIIIIIIIIIIIIIIIIIIIIIIIIIIIIIIII
@G637SNQ08JABDM
AACCTGGAGTTCCGCCTGAAGAAGCAGGGGCTGCGGTAGCTGCCGAATCTTCTACTGGTACATGGACAACTGTGTGGTCCGATGGACTTACCAGC
+G637SNQ08JABDM
IIIIIIIIIIIIIIIIIIIIIIIIIIIIICIIIIIIIIIIIIIIIIIIIIIIIIIIIIIIIIIIIIIIIIIIIIIIIIIIIIHIHIIIIIIIIII
@G637SNQ08JFIVL
AACCTGGAGTTCCGCCTGAAGAAGCAGGGGCTGCGGTAGCTGCCGAATCTTCTACTGGTACATGGACAACTGTGTGGACCTATGGACTTACCAGC
+G637SNQ08JFIVL
IIIIIIIIIIIIIIIIIIIIIIIIIIIIICIIIIIIIIIIIIIIIIIIIIIIIIIIIIIIIIIIIIIIIIIIIIIIIIIIIIIIIIIIIIIIIII
@G637SNQ08JJYQ0
AACCTGGAGTTCCGCCTGAAGAAGCAGGGGCTGCGGTAGCTGCCGAATCTTCTACTGGTACATGGACAACTGTGTGGCCGATGGACTTACCAGC
+G637SNQ08JJYQ0
IIIIIIIIIIIIIIIIIIIIIIIIIIHHHCIIIIIIIIIIIIIIIIIIIIIIIIIIIIIIIIIIIIIIIIIII??H;H;IIIIIIIIIIIIIII
@G637SNQ08J0FML
AACCTGGAGTTCCGCCTGAAGAAGCAGGGGCTGCGGTAGCTGCCGAATCTTCCACTGGTACATGGACAACTGTGTGGACCGATGGACTTACCAGC
+G637SNQ08J0FML
IIIIIIIIIIIIIIIIIIIIIIIIIIIIICIIIIIIIIIIIIIIIIIIIIIIIIIIIIIIIIIIIIIIIIIIIIIIIIIIIIIIIIIIIIIIIII
@G637SNQ08JSQNX
AACCTGGAGTTCCGCCTGAAGAAGCAGGGGCTGCGGTAGCTGCCGAATCTTCTACTAGTACATGGACAACTGTGTGGACCGATGGACTTACCAGC
+G637SNQ08JSQNX
IIIIIIIIIIIIHHIHIIIIIIIIIIIII@IIIIIIIIIIIIIIIIIIIIIIIIIIIIIIIIIIIIIIIIIIIIHIHIIIIIIIIIIIIIIIIII
@G637SNQ08JSSCF
AACCTGGAGTTCCGCCTGAAGAAGCAGGGGCTGCGGTAGCTGCCGAATCTTCTACTGGTACATGGACAACTATGTGGACCGATGGACTTACCAGC
+G637SNQ08JSSCF
IIIIIIIIIIIIIIIIIIIIIIIIIIIIICIIIIIIIIIIIIIIIIIIIIIIIIIIIIIIIIIIIIIIIIIIIIIIIIIIIIIIIIIIIIIIIHI
@G637SNQ08JL9OE
AACCTGGAGTTCCGCCTTAAGAAGCAGGGGCTGCGGTAGCTGCCGAATCTTCTACTGGTACATGGACAACTGTGTGGACCGATGGACTTACCAGC
+G637SNQ08JL9OE
IIIIIIIIIIIIIIIIIHIHIIIIIIIIICIIIIIIIIIIIIIIIIIIIIIIIIIIIIIIIIIIIIIIIIIIIIIIIIIIIIHIHIIIIIIIIII
@G637SNQ08JD193
AACCTGGAGTTCCGCCTGAAGAAGCAGGGGCTGCGGTAGCTGCCGAATCTTCTACTGGTACATGGACAACTGTGTGGACCGGTGGACTTACCAGC
+G637SNQ08JD193
IIIIIIIIIIIIIIIIIIIIIIIIIIIIICIIIIIIIIIIIIIIIIIIIIIIIIIIIIIIIIIIIIIIIIIIIIIIIIIIIIIIIIIIIIIIIII
@G637SNQ08JXYTB
AACCTGGAGTTCCGCCTGAAGAAGCAGGGGCTGCGGTAGCTGCCGAATCTTCTAATGGTACATGGACAACTGTGTGGACCGATGGACTTACCAGC
+G637SNQ08JXYTB
IIIIIIIIIIIIIIIIIIIIIIIIIIIIICIIIIIIIIIIIIIIIIIIIIIIIIIIIIIIIIIIIIIIIIIIIIIIIIIIIIIIIIIIIIIIIII
@G637SNQ08JBZM1
AACCTGGAGTTCCGCCTGAAGAAGCAGGGGATGCGGTAGCTGCCGAATCTTCTACTGGTACATGGACAACTGTGTGGACCGATGGACTTACCAGC
+G637SNQ08JBZM1
IIIIIIIIIIIIIIIHHIIIIIIIIIIIICIIIIIIIIIIIIIIIIIIIIIIIIIIIIIIIIIIIIIIIIIIIIIIIIIIIIDICHHIIIIIIII
@G637SNQ08I3WPF
AACCTGGAGTTCCGCCTGAAGAAGCAGGGGCTGCGGTAGCTGCCGAATCTTCTACTGGCACATGGACAACTGTGTGGACCGATGGACTTACCAGC
+G637SNQ08I3WPF
IIIIIIIIIIIIIIIIIHHHIIIIIIHHH;IIIIIIIIIIIIIIIIIIIIIIIIIHH??IIHHHIIIIIIIIH??HCIIIIHHHIIIIIIIHHHI
@G637SNQ08JYZXL
AACCTGGAGTTCCGCCTGAAGAAGCAGGGGCTGCGGTAGTTGCCGAATCTTCTACTGGTACATGGACAACTGTGTGGACCGATGGACTTACCAGC
+G637SNQ08JYZXL
IIIIIIIIIIIIIIIIIIIIIIIIIIIIICIIIIIIIIIIIIIIIIIIIIIIIIIIIIIIIIIIIIIIIIIIIIIIIIIIIIIIIIIIIIIIIII
@G637SNQ08JD76W
AACCTGGAGTTCCGCCTGAAGAAGCAGGGGCTGCGGTAGCTGCCGAATCTTCTACTGGTACATGGACAACTGTGTGGACCGATGGACTTACCAGCCC
+G637SNQ08JD76W
IIIIIIIIIIIIIIIIIIIIIIIIIIIIICIIIIIIIIIIIIIIIIIIIIIIIIIIIIIIIIIIIIIIIIIIIIIIIIIIIIIIIIIIIIIIIIIIH
@G637SNQ08JJ2TM
AACCTGGAGTTCCGCCTGAAGAAGCAGGGGCTGCGGTAGCTGCCGAATCTTCTACTGGTACATGGACAACTGTGTGGACCGATGGGCTTACCAGC
+G637SNQ08JJ2TM
IIIIIIIIIIIIIIIIIIIIIIIIIIIIICIIIIIIIIIIIIIIIIIIIIIIIIIIIIIIIIIIIIIIIIIIIIIIIIIIIIHIICDIIIIIIII
@G637SNQ08JKDXG
AACCTGGAGTTCCGCCTGAAGAAGTAGGGGCTGCGGTAGCTGCCGAATCTTCTACTGGTACATGGACAACTGTGTGGACCGATGGACTTACCAGC
+G637SNQ08JKDXG
IIIIIIIIIIIIIIIIIIIIIIIIEDHHH;??DIIIIIIIIIIIIIIIIIIIIIIIIIIIIIIIIIIIIIIIIIIIIIIIDDDHIIIIIIIIIIH
@G637SNQ08JFJTB
AACCTGGAGTTCCGCCTGAAGAAGCAGGGGCTGCGGCAGCTGCCGAATCTTCTACTGGTACATGGACAACTGTGTGGACCGATGGACTTACCAGC
+G637SNQ08JFJTB
IIIIIIIIIIIIIIIIIIIIIIIIIIIIICIIIIIIIIIIIIIIIIIIIIIIIIIIIIIIIIIIIIIIHHIIIIIIIIIIIIHIHIIIIIIIIHI
@G637SNQ08JSE7L
AACCTGGAGTTCCGCCTGAAGAAACAGGGGCTGCGGTAGCTGCCGAATCTTCTACTGGTACATGGACAACTGTGTGGACCGATGGACTTACCAGCT
+G637SNQ08JSE7L
IIIIIIIIIIIIIIIIIIIIIII?IIIIICIIIIIIIIIIIIIIIIIIIIIIIIIIIIIIIIHIHIIIIIIIIIIIIIIIIIIIIIIIIIIIIIII
@G637SNQ08JD3ZM
AACCTGGAGTTCCACCTGAAGAAGCGGGGGCTGCGGTAGCTGCCGAATCTTCTACTGGTACATGGACAACTGTGTGGACCGATGGACTTACCAGC
+G637SNQ08JD3ZM
IIIIIIIIIIIIIIIIIIIIIIHHIIIII<IIIIIIIIIIIIIIIIIIIIIIIIIIIIIIIIHIHIIIIIIIIIIIIIIIIIIIIIIIIHIHIII
@G637SNQ08JKIQI
AACCTGGAGTTCCGCCTGAAGAAGCAGGGGCTGCGGTAGCTGCCGAATCTTCTACTGGTACATGGATAACTGTGTGGACCGATGGACTTACCAGC
+G637SNQ08JKIQI
IIIIIIIIIIIIIIIIIIIIIIIIIIIII>IIIIIIIIIIIIIIIIIIIIIIIIIIIIIIIIIIIIHICDIIIIIIIIIIIIHIHIIIIIIIIII
@G637SNQ08JJLG0
AACCTGGAGTTCCGCCTGAAGAAGCAGGGGCTGCGGTAGCTGGCGAATCTTCTACTGGTACATGGACAACTGTGTGGACCGATGGACTTACCAGC
+G637SNQ08JJLG0
GCGCIIIIIIIIH?G?GHIIIIIIIHGGG>IIIIIIIIIIIGCDIIIIIIIIIIIIIIIIIIIIIIIIIIIIIIIIIIIIIIIIIIIIIIIIIIG
@G637SNQ08JOES0
AACCTGGAGTTCCGCCTGAAGAAGCAGGGGCTGCGGTAGCTGCCGAATCTTCTACTGGTACATGGACAACTGTGTGGACCGATGGACTTGCCAGC
+G637SNQ08JOES0
HHIIHHHIIIIIIIIIIIIIIIIIIHHHHAIIIIIIIHHHIIIIIIIIIIIIIIIIIIIIIIIIIIIIIIIIIIIIIIIIIIIIIIIHCDIIIII
@G637SNQ08JINJ8
AACCTGGAGTTCCGCCTGAAGAAGCAGGGGCGTGCGGTAGCTGCCGAATCTTCTACTGGTACATGGACAACTGTGTGGACCGATGGACTTACCAGC
+G637SNQ08JINJ8
III?;F;?AIIIIIIIIEFCIIIIIIFFF@?6;;GGIIIIIIIIIIF???GIIIIIIIIIIIIGF???FCHIIIIIIIIIIIIGGGIIIIIIIIIG
@G637SNQ08JYBO5
AACCTGGAGTTCCGCCTGAAGAAGCAGTGGCTGCGGTAGCTGCCGAATCTTCTACTGGTACATGGACAACTGTGTGGACCGATGGACTTACCAGC
+G637SNQ08JYBO5
IIIIIIIIIIIIIIIIIIIIIIIIIIIIIIIIIIIIIIIIIIIIIIIIIIIIIIIIIIIIIIIIIIIIIIIIIIIIIIIIIIIIIIIIIIIIIII
@G637SNQ08JALQQ
AACCTGGAGTTCCGCCTGAAGAAGCAGGGGCTGCGGTAGCTGCCGAATCGTCTACTGGTACATGGACAACTGTGTGGACCGATGGACTTACCAGC
+G637SNQ08JALQQ
IIIIIIIIIIIIIIIIIIIIIIIIIIIIICIIIIIIIIIIIIIIIIIIIIIIIIIIIIIIIIIIIIIIIIIIIIIIIIIIIIIIIIIIIIIIIII
@G637SNQ08I74TH
AACCTGGAGTTCCGCCTGAAGAAGCAGGAGCTGCGGTAGCTGCCGAATCTTCTACTGGTACATGGACAACTGTGTGGACCGATGGACTTACCAGC
+G637SNQ08I74TH
IIIIIIIIIIIIIIIIIIIIIIIIIIIIIIIIIIIIIIIIIIIIIIIIIIIIIIIIIIIIIIIIIIIIIIIIIIIIIIIIIIIIIIIIIIIIHHI
@G637SNQ08JE5D3
AACCTGGATTCCGCCTGAAGAAGCAGGGGCTGCGGTAGCTGCCGAATCTTCTACTGGTACATGGACAACTGTGTGGACCGATGGACTTACCAGC
+G637SNQ08JE5D3
IIIIIG;;G;IIIIIIHHHIIIIIIGGGCIIHHHIIIIIIDGCHHHHIIIIIIIIIIIIIIIGCDHHHHIIIIIIIIIIIIIHCDDIIIIIIII
@G637SNQ08JGHTL
AACCTGGAGTTCCGCCTGAAGAAGCAGGGGCTGCGGTAGCTGCCGAATCTTCTACTGGTACATGGACAACTGTGTGGACCGATGGACTTACCACC
+G637SNQ08JGHTL
IIIIIIIIIIIIIIIIIIIIIIIIIIIIICIIIIIIIIIIIIIIIIIIIIIIIIIIIIIIIIIIIIIIIIIIIIIIIIIIIIIIIIIIIIIIIII
@G637SNQ08JO1QR
AACCTGGAGTTCCGCCTGAAGAAGTAGGGGCTGCGATAGCTGCCGAATCTTCTACTGGTACATGGACAACTGTGTGGACCGATGGACTTACCAGC
+G637SNQ08JO1QR
IIIIIIIIIHCHCIIIIIIIIIIIIIHHHAIIIIIIIIIIIIIIIIIIIIIIIIIIIIIIIIIIIIIIIIIIIIIIIIIIIIIIIIIIIIIIIII
@G637SNQ08JAFAV
GAACCTGGAGTTCCGCCTGAAGAAGCAGGGGCTGCGGTAGCCGCCGAATCTTCTACTGGTACATGGACAACTGTGTGGACCGATGGACTTACCAGC
+G637SNQ08JAFAV
6H6H6IIIIIIIIIIIIIIIIIIIIIIHHH@IIIIIIIIIIIIIIIIIIIIIIIIIIIIIIIIIIIIIIIIIIIIIIIIIIIIIIIIIIIIIIIII
@G637SNQ08I80LY
AACCTGGAGTTCCGCCTGAAGAAGGCAGGGGGCTGCGGTAGCTGCCGAATCTTCTACTGGTACATGGACAACTGTGTGGACCGATGGACTTACCAGC
+G637SNQ08I80LY
@;@56@AA?@5@00@<?BC=>@3@47:@@@@,7:?>@47>BDGDDB;@;ED@<<=DEGHHHHHHHHHHHHHEEEEHHHHHHHHHHHHHHHHHHHHHH
@G637SNQ08JGV0I
AACCTGGAGTTCCGCCTGAAGAAGCAGGGGCTCCGGTAGCTGCCGAATCTTCTACTGGTACATGGACAACTGTGTGGACCGATGGACTTACCAGC
+G637SNQ08JGV0I
IIIIIIIIIIIIIIIIIIIIIIIIIIIIIBIIIIIIIIIIIIIIIIIIIIIIIIIIIIIIIIIIIIIIIIIIIIIIIIIIIIIIIIIIIIIIIII
@G637SNQ08I6FZZ
AACCTGGAGTTCCGCCTGAAGAAGCAGGGGGCTGCGGTAGCTGCCGAATCCTCTACTGGTACATGGACAACTGTGTGGACCGATGGACTTACCAGC
+G637SNQ08I6FZZ
IIIIIIIIIIIIIIIIIIIGHF;??>FFFF-9>??FBGGGIIIIIIIIIIIIIIIIIIIIIIGGFBCCIIIIGGGGGGIIIIIDFDIIIIIIIIII
@G637SNQ08JHEAD
AACCTGGAGTTCCGCCGGAGGAAGCAGGGGCCGCGGTAGCTGCTGAATCTTCCACTGGGGACATGGACAACTGTGTGGACTGACGGGGCTTACCAGC
+G637SNQ08JHEAD
CCHHIIIIACBI?<C4C1CC<C?;@>CCC2C@5?CEIGIIIIIIIIIIIIIIII;?CCC4?BEEEEEGEIHHHHIEC@?AEE=2CCC1;CDBC@CEE
@G637SNQ08JJF4Y
AACCTGGAGTTCCGTCTGAAGAAGCAGGGGCTGCGGTAGCTGCCGAATCTTCTACTGGTACATGGACAACTGTGTGGATCGATGGACTTACCAGC
+G637SNQ08JJF4Y
IIIIIHHHDHCHCIIIIIIIIIIIIDHHH6DIIIIIIIIIIIIIIIIIIIIIIIIIIIIIIIIIIHHHCDIIIIIIIIIIIIIIIIIIIIIIIII
@G637SNQ08JBY1I
AACCTGGAGTTCCGCCTGAAGAAGCAGGGGCTGCGGTAGCTGCCGAATCTTCTACTGGTACATGGACAACTGTGTGACCGATGGACTTACCAGC
+G637SNQ08JBY1I
IIIIIIIIIIIIIIIIIIIIIIIIIIHHHCIIIIIIIIIIIIIIIIIIIIIIIIIIIIIIIIIIIIIIIIIIID;66H;IIIIIIIIIIIIIII
@G637SNQ08JSIO5
AACCTGGAGTTCCGCTTGAAGAAGCGAGGGGCTGCGGTAGCTGCCGAATCTTCTACTGGTACATGGACAACTGTGTGGACCGATGGACTTACCAGC
+G637SNQ08JSIO5
IIIIIIIIIIIHB97D79DGDD:7922DDD5AAA@D>@GEHA=D=BDFFFIIIIIIIIIIIIBCDBAGEEEGGE77D67D7ADGDDFIIIIIIIII
@G637SNQ08JNMZC
AGCCTGGAGTTCCGCCTGAAGAAGCAGGGGCTGCGGTAGCTGCCGAATCTTTTACTGGTACATGGACAACTGTGTGGACCGATGGACTTACCAGC
+G637SNQ08JNMZC
IIIIIIIIIIIIIIIIIIIIIIIIIIHHHCIIIIIIIIIIIIIIIIIICHHH5;CDIIIIIIIIIIIIIIIIIIIIIIIIIIIIIIIIIIIIIII
@G637SNQ08JH9BS
AACCTGGAGTTCCGCCTGAAGAAGCAGGGGCTGCGGTAGATGCCGAATCTTCTACTGGTACATGGACAACTGTGTGGACCGATGGACTTACCAGC
+G637SNQ08JH9BS
IIIIIIIIIIIIIIIIIIIIIIIIIIIIICIIIIIIIIIIIIIIIIIIIIIIIIIIIIIIIIIIIIIIIIIIIIIIIIIIIIIIIIIIIIIIIII
@G637SNQ08JAHN2
AACCTGGAGTTCCGCCTGAAGAAGCGAGGGGCTGCGTAGCTGCCGAATCTTCTACTGGTACATGGACAACTGTGTGGACCGATGGACTTACCAGC
+G637SNQ08JAHN2
IIIIIIIIIHHHB=C:=DDDEC47777CCC5DA<<:<<BED?C;;CBDDCBBBD??C?@GGDDC;<?CGDDDF<<C<DDIIH>C>FFIIIIIIII
@G637SNQ08JV6FV
AACCTGGAGTTCCGCCTGAAGAAGCAGGGGCTGCGGTAGCTGCCGAATCTTTCTACTGGTACATGGACAACTGTGTGGACCGATGGACTTACCAGC
+G637SNQ08JV6FV
IIIIIIIIHHHIIIIIIIIIIIIIIIHHHBIIIIIIIIIIIIIIIIIH?HH6?IIIIIIIIIIIIIIIIIIIIIIIIIIIIIIIIIIIIIIIIIII
@G637SNQ08JUPQ6
AACCTGGAGTTCCGCCTGAAGAAGCAGGGGCTGCGGTAGCTGCCGAATCTTCTACTGGTACATGGACAACTGTGTGGACCGATGGACTGACCAGC
+G637SNQ08JUPQ6
IIIIIIIIIIIIIHIHHHIIIIIIHDIII@IIIIIIIIIIIHIHIIIIIIIIIIIHIHIIIIIIIIIIIIIIIIIIIIIIIIIIIIIIIIIIIII
@G637SNQ08JYH1Z
AACCTGGAGTTCCGCCTGAAGAAGCAGGGGCTGCGGTAGCTGCCGTAATCTTCTACTGGTACATGGACAACTGTGTGGACCGATGGACTTACCAGC
+G637SNQ08JYH1Z
HHD==DAAAHHHA=D<AAGGFDAADFDDD@FIIIIHHGFGDDD783D3?@DAFGHGIIIIIIGGGIIGGGHIIIIGGGGIIIHCDBIIIIIHHHII
@G637SNQ08JSAIJ
AACCTGGAGTTCCGCCTGAAGAAGCAGGGGCTGCGGTAGCTGCCAAATCTTCTACTGGTACATGGACAACTGTGTGGACCGATGGACTTACCAGC
+G637SNQ08JSAIJ
IIIIIIIIIIIIIIIIIIIIAH?AE?HHH5CIIIIIIIIIIIIIHHHIIIIIIIIIIIIIIIIIIIIIIIIIIIIIIIHCDHHIIIIIIIIIIIH
@G637SNQ08JQ554
CACCTGGAGTTCCGCCTGAAGAAGCAGGGGCTGCGGTAGCTGCCGAATCTTCTACTGGTACATGGACAACTGTGTGGACCGATGGACTTACCAGC
+G637SNQ08JQ554
H;G:IIIIIIIIHGGBGIIIHGEFICGGG6DIIIIIIIIIIIIIIIIIIIIIIIIIIIIIIIIIIIIIIIIIIIIIIIIIIIIIIIIHHHIIIII
@G637SNQ08I51AQ
AACCTGGAGTTCCGCCTGAGAAGCAGGGGGCTGCGGTAGCTGCCGAATCTTCTACTGGTACATGGACAACTGTGTGGACCGATGGACTTACCAGC
+G637SNQ08I51AQ
D=D=ID;;BIIIIIIIIIGGGGGI@DDDD/AGG@D69CIIIIGGGIIIIIIIIIIIIGGGIIIGGGIIIIIIIIIIIIIIIG?D??GIIIHHHID
@G637SNQ08JAD9H
AACCTGGAGTTCCGCCTGAAGAAGCAGGGGCTGCGGTAGCTGCCGAATCTTCTACTGGTACATGGACAACTGTGTGGACCGATGGACTTACCGACGTACT
+G637SNQ08JAD9H
DDHHHHHHFIIIHHHHIIIIIFFFFFDDBBFFFFFFFDDDFFFFFFFFFFFFFFFFFFFFFFFFFFDDB<<<<63>23>-,2.>-..>-->-.512322>
@G637SNQ08I4X31
AACCTGGAGTTCCGCCTGAAGAAGCAGGGGCTGCGGTAGCTGCCGAATCTTCTACTGGTACATGGACAACTGTGTGGACCGACGGACTTACCAGC
+G637SNQ08I4X31
IIIIIIIIHHCHCIIIIIIIIIIIIEHHH4BGGEHEIIIIIIIIIIIIIIIIIIIHHHIIIIIIIIIHHHIIIIIIIIIIIIIIIIIIIIIIIIH
@G637SNQ08JVNKW
AACCTGGAGTTCCGCCTGAAGAACAGGGGCTGCGGTAGCTGCCGAATCTTCTACTGGTACATGGACAACTGTGTGGACCGATGGACTTACCAGC
+G637SNQ08JVNKW
IIHEEEGGFGHE?:B;==B;7B12<BBB9==<@BE@=;=@8B9BHIIIIIIIIIHIIIIIIIIIICB;;CIIHEEDGGGGDDBB==B;?B;;?D
@G637SNQ08JDYIQ
AACCTGGAGTTCCGCCTGAAGAAGCAGGGGCTGCGGTAGCTGCCGAATCTTCTACTGGTACATGGACAATTGTGTGGACCGATGGACTTACCAGCT
+G637SNQ08JDYIQ
IIIIIIIIIIIIIIIIIIIIIIIIIIHHH@IIIIIIIIIIIIIIIHHHIIIIIIIIIIIIIIIIIIIIIIIIIIIIIIIIIHHHHIIIIIIIIIIH
@G637SNQ08JL4VB
AACCTGGAGTTCCGCCTGAAGAAGCAGGGGCTGCGGTGGCTGCCGAATCTTCTACTGGTACATGGACAACTGTGTGGACCGATGGATTTACCAGC
+G637SNQ08JL4VB
IIIIIIIIIIIIIEHBGGIIIHGGIIHHHCIIIIIIIIIIIIIIIHCEGIIIIIIIIIIIIIIIIIIIGGGIICCHGIIIIIGHGIHHHIIIIII
@G637SNQ08JNOBE
AACCTGGAGTTCCGCCTGAAGAAGCAGGGGCTGCGGTAGCTGCCGAATCTTCTACTGGTACATGGAAAACTGTGTGGACCGATGGACTTACCAGC
+G637SNQ08JNOBE
IIIIIIIIIIIIIIIIIIIIIIIIIDHHH6DIIIIIIIIIIIIIIIIIIIIIIIIIIIIIIIIIIHHH@IIIIIIIIIIIIIIIIIIIIIIIIII
@G637SNQ08JVJDK
AACCTGGAGTTCCGCCTGAAGAAGCAGGGCTGCGGTAGCTGCCGAATCTTCTACTGGTACATGGACAACTGTGTGGACCGATGGACTTACCAGC
+G637SNQ08JVJDK
IIIIIIIIIIIIIIIIIIIIIIIIH;HH6?DIIIIIIIIIIIIIIIIIIIIIIIIIIIIIIIIIIIIIIIIIIIIIIIIIIIIIIIIIIIIIII
@G637SNQ08I4B2B
AACCTGGAGTTCCGCCTGAAGAAGCAGGGGGCTGCGGTAGCTGCCGAATCTTCTACTGGTACATGGACAACTGTGTGGACCGATGGACTTACCAGCCT
+G637SNQ08I4B2B
IIIIIIIIIIIIIIIII;C8=EGIG>CCCC3CIIIEEIIIIIIC??IIIIIIIIIIIGGHIII?C55:EEEIIEAAC=>C87E>C>>>CDBEEGIC8C
@G637SNQ08JFDSR
AACCTGGAGTTCCGCCTGAAGAAGCAGGGACTGCGGTAGCTGCCGAATCTTCTACTGGTACATGGACAACTGTGTGGACCGATGGACTTACCAGC
+G637SNQ08JFDSR
IIIIIIIIIIIIIIIIIIIIIIIIH?HH6;?IIIIIIIIIIIIIIIIIIIIIIIIIIIIIIIIIIIIIIIIIIIIIIIIIIIIIIIIIIIIIIII
@G637SNQ08JO7XO
AACCTGGAGTTCCGCCTGAAGAAGCAGGGGCTGCGGTAGCTGCCGAATCTTCTACTGGTACATGGACAACTGTGTGGACCGATGGACTTACCAGCCG
+G637SNQ08JO7XO
IIIIIIIIIIIIIIIIIIIIIIIIIIIIICIIIIIIIIIIIIIIIIIIIIIIIIIIIIIIIIIIIIIIIIIIIIIIIIIIIIIIIIIIIIIIIIIII
@G637SNQ08JVNR5
AACCTGGAGTTCCGCCTGAAGAAGCAGGGGCGTGCGGTAGCTGCCGAATCTTCTACTGGTACATGGACAACTGTGTGGACCGATGGACTTACCGGC
+G637SNQ08JVNR5
DDF<7B6=:B;BB?B?DADDBB37<7BBB17/<:ABDA<:<@GHGBB<<<DGF<<;DDDG@<<<BDDEDDEEEIIIIIIIHBBCDDGGGGDB7B9B
@G637SNQ08JM5W9
AACCTGGAGTTCCGCCTGAAGAAGCAGGGGACTGCGGTAGCTGCCGAATCTTCTACTGGTACATGGACAACTGTGTGGACCGATGGACTTACCAGC
+G637SNQ08JM5W9
IIIIIIIIIIIIIIIIIIIIIIIII?HHH55?IIIIIIIIIIIIIIIIIIIIIIIIIIIIIIIIIIIIIIIIIIIIIIIIIIIIIIIIIIIIIIII
@G637SNQ08I44G5
AACCTGGAGTTCCGCCTCGAAGAAGCAGGGGGCTGCGGTAGCTGCCGAATCTTCTACTGGTACATGGACAACTGTGTGGACCGATGGACTTACCAGC
+G637SNQ08I44G5
CCB;9B8=DGGGGII<;89BAEEBD@9BBBB-9<<?BE?@?AACHIIIIIGB>@GIIIIIIIIICBBIIIGGGIIIIIIIIIIIIIIIGGGIIIIII
@G637SNQ08I7CTH
AACCTGGAGTTCCGCCTGAAGAAGCAGGGGCTGCGGTAGCTGCCGAATCTTCTACTGGTACATGGACAACTGTGTTGGACCGATGGACTTACCAGC
+G637SNQ08I7CTH
IIIIIIIIIIIIIHHHIIIIIIIIH?HHH6HIIIIIIIIIIIIIIIIIIIIIIIIIIIIIIIIHHHIIIIIIIIIIIIIIIIIHHHIIIIIIIIII
@G637SNQ08JC1GF
AACCTGGAATTCCGCCTGAAGAAGCAGGGGCGTGCGGTAGCTGCCGAATCTTCTACTGGTACATGGACAACTGTGTGGACCGATGGACTTACCAGC
+G637SNQ08JC1GF
BBBB?>4>0>0>44>344>@@A@??A>>>;?5::BBD?:9:?ACCFCAAAFFFFFFCCCFFFFFCCCFFFFFAAAAADDD=<<?>==B>84>4AA>
@G637SNQ08JAX5I
AACCTGGAGTTCCGCCTGAAGAAGCGAGGGGCTGCGGTAGCTGCCGAATCTTCTACTGGTACATGGGACAACTGTGTGGACCGATGGACTTACCAGC
+G637SNQ08JAX5I
IIHHIIIIIDDD88DDA=D<;FGDDAADDDBFCCCDIIIGGD>D=EDBCCEIIGD??DADDA:7DD/00D;=???66D<ADDIIIIIIIIIIIIIIE
@G637SNQ08JC3B3
AACCTGGAGTTCCGCCTGAAGAAGCAGGGGCTGCGGTAGCTGCCGAATCTTCTGCTGGTACATGGACAACTGTGTGGACCGATGGACTTACCAGC
+G637SNQ08JC3B3
IIIIIIIIIIIIIIIIIIIIIIIIIDHHH>HHHIIIIHHHIIIIIIIIIIIIIIIIIIIIIIIHHHHHHIIIIIIIIIHHHHHIIIIIIIIIIII
@G637SNQ08JJ5RX
AACCTGGAGTTCCGCCTGAAGAAGCAGGGGCTGCGGTAGCTGCCGAATCTTCTGCTGGTACATAGGACAACTGTGTGGACCGATGGACTTACCAGC
+G637SNQ08JJ5RX
G?G?IIIIIIIIIGGGGIIIIIIIIIGGGCIIIIIIIIIIIIIIIIIIIII?????GEIIE??:G;IIIIEGGHHIIIIIIGGGGIIIIIGGHIGG
@G637SNQ08JUBOT
AACCTGGAGTTCCGCCCTAAAGAAGCAGGGGGCTGCGGTAGCTGCCGAATCTTCTACTGGTACATGGACAACTGTGTGGACCGATGGACTTACCAGCC
+G637SNQ08JUBOT
>/>/7>4<5>4><<>>9A>>88><DGI>>>>;IGGGHIIIHIIIHBBBAEEEEEBD:6>33=E;7>7@DGIIIGFHHIII>98EIIHED>:8>::7>>
@G637SNQ08JUG85
AACCTGGAGTTCCGCCTGAAGAAGACGAGGGGCTGAGGTAGCTGCCGAATCTTCTACTGGTACATGGACAACTGTGTGGACCGATGGACTTACCAGC
+G637SNQ08JUG85
BBA>??>?>?<?00?3>>?==?<<455B???9====?=BA<<<9?8??<99?8?>>88?889984?449?>AAAA55?66?FFFCCCFFFFFFFFFF
@G637SNQ08JGW80
AACCTGAAGTTCCGCCTGAAGAAGCAGGGGCTGCGGTAGCTGCCGAATCTTCTACTGGTACATGGACAACTGTGTGGACCGATGGACTTACCAGC
+G637SNQ08JGW80
IIIIH?G?GHIIIIIIIIIIIIIIIDGGG6DIIIIIIIIIIIIIIIIIIIIIIIIIIIIIIIIIIIIIIIIIIIIIIIIIIIIIIIIIIIIIIIG
@G637SNQ08JJOM2
AACCTGGAGTTCCGCCTGAAGAAGCAGGGGCTGCGGTAGCTGCCGAATCTTCTACTGGTACATGGGACAACTGTGTGGACCGATGGACTTACCAGC
+G637SNQ08JJOM2
IIIIIIIIIIIIIIIIIIIIIIIIIIIIICIIIIIIIIIIIIIIIIIIIIIIIIIIIIIIIIIIIHIIIIIIIIIIIIIIIIIIIIIIIIIIIIII
@G637SNQ08I7EIW
AACCTGGAGTTCCGCCTGAAGAAGCAGGGGCTGCGGTAGCTGCCGAATCTTCTACTGGTCCATGGACAACTGTGTGGACCGATGGACTTACCAGC
+G637SNQ08I7EIW
IIIIIIIIIIIIIIIIIIIIIIIIIHIII;HIIIIIIIIIIIIIIIIIIIIIIIIIIIIIHHIIIIIIIIIIIIIIIIIIIIIIIIIIIIIIIII
@G637SNQ08JY2FS
AACCTGGAGTTCTGCCTGAAGAAGCAGGGGCTGCGGTAGCTGCCGAATCTTCTACTGGTACATGGACAACTGTGTGGACCGATGGACTTACCAGC
+G637SNQ08JY2FS
IIIIIHHHIIHHHIIIIIIIIIIIIIHHHCIIIIIIIIIIIIIIIIIIIIIIIIIIIIIIIIIIIIIIIIIIIIDHCDHIIIIIIIIIIIIIIHH
@G637SNQ08I7JQC
AACCTGGAATTCCGCCCCGAAGAAGCAGGGGGCTGCGGTAGCTGCCGAATCTTCTACTGGTACATGGACAACTGTGTGGACCGATGGACTTACCAGC
+G637SNQ08I7JQC
C>CAIC>C<C>EEECCC9=EEECBCCICCCC:IIIIIIIHHHIIIC?C?BBEEEEG;7C45?IEBCBEGIIE???IIC??C;9?DCCIIIIIIIIIC
@G637SNQ08JUS72
AACCTGGAGTTCCGCCTGAAGAAGCAGGGGCTGCGGTAGCTGCCCGAATCTTCTACTGGTACATGGACAACTGTGTGGACCGATGGACTTACCAGC
+G637SNQ08JUS72
IIIIIIIIIIIIIIIIIIIIIIIIIIHHHCIIIIIIIIIIH?HH6DIIIIIIIIIIIIIIIIIIIIIIIIIIIIIIIIIIIIIIIIIIIIIIIIII
@G637SNQ08JOPFD
AACCTGGAGTTCCGCCTGAAGAAGCAGGGGCTGCGGTAGCTGCCGAATCTTCTACTGGTACATGGACAACTGTGTGGACCGATGGATTTACCAGC
+G637SNQ08JOPFD
IIIIHIHIIIIIIIIIIIIIIIIIIIIIIBIIIIIIIIIIIIIIIIIIIIIIHHHIIIIIIIIIIHHIIIIIIIIIIIIHHHHIIIIIFIIHHHI
@G637SNQ08JS5SW
AACCTGGAGTTCCGTCCTGAAGAAGACAGGGGGCTGCGGTAGCTGCCGAATACTTCTACTGGTACATGGACAAACTGTGTGGACCGATGGACTTACCAGC
+G637SNQ08JS5SW
94<84926696?63/9.349729,/,4/9999,7:==<<44349@@A?=8989988898<<<?>>=>==<9990/7<<<<99:988849444>=898899
@G637SNQ08I46QM
AACCTGGAGTTCCGCCTGAAGAAGCAGGGGCTGCGGTAGCTGCCGAATCTTCTACTGGTACATGGACAACTGTGTGGACCGATGGACTTCCAGC
+G637SNQ08I46QM
IIIIIIIG?F?IIIFFE:F;:FIIIIFFF@III?F?GGIIIIIIIGGGGGGIIIGGGIIIIIIIIIIIIIECCGIIIIICACCFEEEF8F8GGF
@G637SNQ08JKOAH
AACCTGGAGTTCCGCCTGAAGAGCGAGGGGCTGCGGTAGCTGCCGAATCTTCTACTGGTACATGGACAACTGTGTGGACCGATGGACTTACCAGC
+G637SNQ08JKOAH
IIIIIIIIIIIIB>G<DDII=<99:=GGG=IIIIIIIIIIIGGGIGGGIIIIIIGGGIIIIGGG>>CHIIIIIFFGGGGIIIGGGIIIIIIIIGG
@G637SNQ08JYVGC
AACCTGGAGTTCCGCCTGGAGAAGCAGGGGGCTGCGGTAGCTGCCGAATCTTCTACTGGTACATGGACAACTGTGTGGACCGATGGACTTACCAGC
+G637SNQ08JYVGC
IIIIIIHHBBBHHHHHHFDBBBBBA=@@@@3ABAA@@@BBFFFC<8@8FFFFFFFFFFFFFFDDDF?=@:::<<41@1<@ABB=@=AABBB@@@<@
@G637SNQ08JA6K5
AACCTGGAGTTCCGCCTGAAGAAGCAGGGGCTGCGGTAGCTGCCGAATCTTCTACTGGTTTTACATGGACAACTGTGTGGACCGATGGACTTACCAGC
+G637SNQ08JA6K5
E>E>EEBIGEDGGFFFIIIGIE?A==EEE:=DIIIIIIIIIGGGIIIIIHHHIIB;E;EEEBIIIIIIGCECIIIIIIIIIIIIICEBIIIIIGEA=E
@G637SNQ08I6SU0
AACCCGGAGTTCCGCCTGAAGAAGCAGGGGCTGCGGTAGCTGCCGAATCTTCTACTGGTACATGGACAACTGTGTGGACCGATGGACTTACCAGC
+G637SNQ08I6SU0
IIGFCFCIIIIIIIIIIIIIIIIIIHFFF6IIIIIIIIIIHDF??FCDIIIIIIIIIIIIIIHHHH?F65?IIIIIICF??HHFCCEFEEFEIEF
@G637SNQ08I60ZE
AACCTGGAGTTCCGCCTGAAGAAGCAGGGGCTGCGGTAGCTGCCGAATCTTCTACTGGTACATGGAACAACTGTGTGGACCGATGGACTTACCAGC
+G637SNQ08I60ZE
IIIIIIIIGGGIIIIIIIIIIIIIECFFF5>BEEFGGEIGGGGGIIIIIIIIIIIIIIIIIC:F4F48FEEEEEEIIIIIGGGIIIIIIIIIIIII
@G637SNQ08I4X02
AACCTGGAGTTCCGGCCTGAAGAAGCAGGGGCTGCGGTAGCTGCCGAATCTTCTACTGGTACATGGACAACTGTGTGGACCGATGGACTTACCAGC
+G637SNQ08I4X02
IIIIIIIIIIIIIHHHHIIIIIIIIIIHHHBIHHHHIIIIIIIIIIIIIIIIIIIIIIIIIIIIIIIIIIIIIIIIIIIIIIH?H?IIIIIIIIHH
@G637SNQ08JI8Y7
AACCTGGAGTTCCGCCTGAAGAAGCGAGGGGCTGCGGTAGCTGCCGAATCTTCTACTGGTACATGGACAATTGTGTGGACCGATGGACTTACCAGC
+G637SNQ08JI8Y7
IIIIIIIIIIIIIHHHHIIIIGB????GGG@IIH?G??HIIECGCCGCDDIIIIIHEGHIIIDDG??CGEGEIIEHHHHHIIIIIIIIIIIIIIHH
@G637SNQ08JV2K1
AACCTGGAGTTCCGCCTGAAGAAGCAGGGGCTGCGGTAGTTGCCGAATCTTCTACTGGTACATGGACAACTGTGTGGACCGATGGACTTACCAGCT
+G637SNQ08JV2K1
GGGE=B;DBBDD<;B666BDEBABA;BBB2;>>>BBA;6B8DGGEFFGGHHHBBBHGGHGGEEB@@@B<;DEGGEEEGGHHHHFFGDDDGB@;<<B
@G637SNQ08JB3C1
GACCTGGAGTTCCGCCTGAAGAAGCGAGGGGCTGCGGTAGCTGCCGAATCTTCTACTGGTACATGGACAACTGTGTGGACCGATGGACTTACCAGC
+G637SNQ08JB3C1
EEHIIIIIIIIIIIIIIIIIIHA????HHHBIGGGIIIIIIIIIIIIIIIIIIIIIIIIIIIIIHCEGIIIIIIGGHGIIIIIIIIIIIIIIIIII
@G637SNQ08JXKK8
AACCTGGAGTTCCGCCTGAAGAAGCAGGGGCTGTGGTAGCTGCCGAATCTTCTACTGGTACATGGACAACTGTGTGGACCGATGGACTTACCGGC
+G637SNQ08JXKK8
IIIIIIIIIIIIIIIIIIIIIIIIIIIIICIIIIIIIIIIIIIIIIIIIIIIIIIIIIIIIIIIIIIIIIIIIIIIIIIIIIIIIIIIIIIHIHI
@G637SNQ08JM1MU
AACCTGGAGTTCCGCCTAAAGAAGCAGGGGCTGCGATAGCTGCCGAATCTTCTACTGGTACATGGACAACTGTGTGGACCGATGGACTTACCAGC
+G637SNQ08JM1MU
IIIIIIIIIIIIIIIIIIIHIIIIIIIIICIIIIIIIIIIIIIIIIIIIIIIIIIIIIIIIIIIIIIIIIIIIIIIIIIIIIHIHIIIIIIIIII
@G637SNQ08JKQH2
AACCTGGAGTTCCGCCTGAAGAAGCAGGGGCTGCGGTAGTTGCCGAATCTTCTACTGGTACATGGACAATTGTGTGGACCGATGGACTTACCAGC
+G637SNQ08JKQH2
IIIIIIIIIIIIIIIIIIIIIIIIIIIIIAIIIIIIIIIIHHIIIIIIIIIIIIIIIIIIIIIIIHDICICIIIIIIIIIIIIIIIIIIIIIIII
@G637SNQ08JGIUU
AACCTGGAGTTCCGCCTGAAGAAGCAGGGGCTTGCGGTAGCTGCCGAATCTTCTACTGGTACATGGACAACTGTGTGGACCGATGGACTTACCAGC
+G637SNQ08JGIUU
IIIIIIIIIIIIIIIIIIIIIIIIIIIIIA?I?DHIIIIIIIIIIIIIIIIIIIIIIIIIIIIIIIIIIIIIIIIIIIIIIIIIIIIIIIIIIIII
@G637SNQ08I6C2C
AACCTGGAGTTCCGCCTGAAGAAGCAGGGGCTGCGGTAGGCTGCCGAATCTTCTACTGGTACATGGACAACTGTGTGGACCGATGGACTTACCAGC
+G637SNQ08I6C2C
HHHHHHIIIHHGCGHIIGGECGEFG?GGG4BEGGGGIEHHHIIIIIIIIIIIIIIIIIIIIIIIIIDDG;;HIIIIIIIHHHIIIIIIIIIIIIII
@G637SNQ08JPJSB
AACCTGGAGTTCCGCCCTAAAGAAGCAGGGGGCTGCGGTAGCTGCCGAATCTTCTACTGGTACATGGACAACTGTGTGGACCGATGGACTTACCACGC
+G637SNQ08JPJSB
====BAA<0;1;8<;;04;<==;68<B;;;;5555:=A?98994;44;27:;<<8963;44>?84;449AB=:::AAAADDDBA==<?<<<=;4434;
@G637SNQ08JIT46
AACCTGGAGTTCCGCCCTAAAGAAGCAGGGGGCGTGCGGTAGCTGCCGAATCTTCTACTGGTACATGGACAACTAGTGTGGACCGATGGACTTACCAGC
+G637SNQ08JIT46
<9<96<5</</<8;<<3<<<06<16>A<<<<9<2>HHHHHEEEEEDDGGEEE@;;;=;;<;EDD<>>>;;<;;;9;:BA<<><9466<8AA<84<446<
@G637SNQ08JJA9T
AATCTGGAGTTCCGCCTGAAGAGGCAGGGGCTGCGGTAGCTGCCGAATCTTCTACTGGTACATGGACAACTGTGTGGACCGATGGACTTATCAGC
+G637SNQ08JJA9T
IIIIIIIIIIIIIIIIIIIIIIHCDDHHH;DIIIIIIIIIIIIIIIIHDHCHIIIHHHIIIIIIIIIIIIIHHHIIIIIIIIIIIIIIIIIIIII
@G637SNQ08JTF4P
AACCTGGAGCTCCGCCTGAAGAAGCAGGGGCTGCGGTAGCTGCCGAATCTTCTACTGGTACATGGACAACTGTGTGGACCGATGGACTTACCAGCT
+G637SNQ08JTF4P
IIIIIIIIIIIIIIIIIIIIIIIIIIIIICIIIIIIIIIIIIIIIIIIIIIIIIIIIIIIIIIIIIIIIIIIIIIIIIIIIIIIIIIIIIIIIIII
@G637SNQ08JMBWQ
AACCTGGAGTTCCGCCTGAAAAGCAGGGGCTGTGGTAGCTGCCGAATCTTCTACTGGTACATGGACAACTGTGTGGACCGATGGACTTACCAGC
+G637SNQ08JMBWQ
IIIIIIIIIIIIIIIIIHHHH>IIIHHHBIIIIIIIIIIIIIIIIIIIIIIIIIIIIIIIIIIIIIIIIIIIIIIIIIIIIIIIIIIIIIIHHH
@G637SNQ08I9T75
AACCTGGAGTTCCGCCTGAAAGAAGCAGGGGCTGCGGTAGCTGCCGAATCTTCTACTGGTACATGGACAACTGTGTGGACCGATGGACTTACCAGC
+G637SNQ08I9T75
IIIIIIIIIIIIIIIIH;HH6?HIIIIHHHCIIIIIIIIIIIIIIIIIIIIIIIIIIIIIIIIIIIIIIIIIIIIIIIIIIIIIIIIIIIIIIIII
@G637SNQ08JIGJF
AACCTGGAGTTCCGCCTGAAGAAGCGGGGGCTGCGGTAGCTGCCGAATCTTTTACTGGTACATGGACAACTGTGTGGACCGATGGACTTACCAGC
+G637SNQ08JIGJF
HHIIIIIIIIIIIIIIIIIIIIIIIHHHH?IIIIIIIIIIIIIIIHHHIHHH?DIFIIIIIIIIIIIIIIIIIIIIIIIIIIIIIIIHCDIIIII
@G637SNQ08JCK6H
AACCTGGAGTTCCGCCTGAAGAAGCAAGGGCTGCGGTAGCTGCCGAATCTTCTACTGGTACATGGACAACTGTGTGGACCGATGGACTTACCAGC
+G637SNQ08JCK6H
IIIIIIIIIIIIIIIIIIIIIIIIIIIIIHIIIIIIIIIIIIIIIIIIIIIIIIIHIHIIIIIIIIIIIIIIIIIIIIIIIIIIIIIIIIIIIII
@G637SNQ08I78WX
AACCTGGAGTTCCGCCTGAAGAAAGCAGGGGGCTGCGGTAGCTGCCGAACTCTTCTACTGGTACATGGACAACTGTGTGGACCGATGGACTTACCACGC
+G637SNQ08I78WX
<;??GGAD;<;G;7<49<D?:<</7@<<<<<3DGGGGH==<=AHGGE<31<=?;=9@66<7BDD:;<;AA<66;A@>:<:D<116@A=?B<44<4647<
@G637SNQ08JG04S
AACCTGGAGTTCCGCCTGGAGAAGCAGGGGCTGCGGTAGCTGCCGAATCTTCTACTGGTACATGGACAACTGTGTGGACCGATGGACTTACCAGC
+G637SNQ08JG04S
IIIIIIIIIIIIIIIIIIIIIIIIIIIIIBIIIIIIIIIIIIIIIIIIIIIIIIIIIIIIIIIIIIIIIIIIIIIIIIIIIIIIIIIIIIIIIII
@G637SNQ08JAODD
AACCTGGAGTTCCGCCTGAAGAAGCGGGGCTGCGGTAGCTGCCGAATCTTCTACTGGTACATGGACAACTGTGTGGACCGATGGACTTACCAGC
+G637SNQ08JAODD
IIIIIIIIIIIIIIIIIIGGIGC;2GGG3;@EEGCIGIIIIIIIIIIIIIIIIIIIIIIIIIIIIIIIIIIIIIHHHIIIHDGCIIIIIIIIII
@G637SNQ08I6JOL
AACCTGGAGTTCCGCCTGAAGAAGGCAGGGGCTGCGGTAGCTGCCGTAATCTTCTACTGGTACATGGACAACTGTGTGGACCGATGGACTTACCAGC
+G637SNQ08I6JOL
BB@66@6;:@AB9:@9AA@88@3@/1:@@@0;;AAECDDBDDDE666@5AA@<6466:@<BD?;;@>?DBBED=;;DEEG@@@EHHHEEEHHHHHHH
@G637SNQ08I6KLB
AACCTGGAGTTCCGCCTGAAGAAACAAGGGCTGCGGTAGCTGCCGAATCTTCTACTGGTACATGGACAACTGTGTGGACCGATGGACTTACCAGC
+G637SNQ08I6KLB
IIIIIIIIIIIIIIIIIIIIIIIHIIGII?HIIIIIIIIIIIIIIIIIIIIIIIIIIIIIIIIIIIIIIIIIIIIIIIIIIIIIIIIIIIIIIII
@G637SNQ08JJ69X
AACCTGGAGTTCCGCCTGAAGAAGCGAGGGGCTGTGGTAGCTGCCGAATCTTCTACTGGTACATGGACAACTGTGTGGACCGATGGACTTACCAGC
+G637SNQ08JJ69X
E4E3>E=>:E;G><E;>@EDEE<;>89EEE<==>CEEIIGIB:E;?E>>GIIIIIIIIIIIGGGGIIIIIIIIIB?E?GGIIIIIIIGGGIIIIII
@G637SNQ08JC0VO
AACCTGGAGTTCCGCCTGAAGAAGCAGGGGCTGCGGTAGCTGCCGAATCTTCTACTGGTACATGGACAACTGTGTGGACTGATGGACTTACCAGT
+G637SNQ08JC0VO
IIIIIIIIIIIIIIIIIIIIIIIIIIIIICIIIIIIIIIIIIIIIIIIIIIIIIIIIIIIIIIIIIIIIIIIIIIIIIIIIIIIIIIIIIIIIII
@G637SNQ08JYL8X
AACCTGGAGTTCCGCCCGAAGAAGCAGGGGCTGCGGTAGCTGCCGAATCTTCTACTGGTACATGGACAACTGTGTGGACCGGTGGACTTACCAGC
+G637SNQ08JYL8X
IIIIIIIIIIIIIIIIHIIIIIIIIIIIICIIIIIIIIIIIIIIIIIIIIIIIIIIIIIIIIIIIIIIIIIIIIIIIIIIIIIIIIIIIIIIHDI
@G637SNQ08JW912
AACCTGGAGTTCCGCCTGAAGAAGCAGGGGCTGCGGTAGCTGCCGAATCTTCTACTGGTACATGGACAACTGTGTGAACCGATGGACTTACCGGC
+G637SNQ08JW912
IIIIIIIIIIIIIIIIIIIIIIIIIIIIICIIIIIIIIIIIIIIIIIIIIIIIIIIIIIIIIIIIIIIIIIIIIIIIIIIIHHIHIIIIIIIIII
@G637SNQ08JMBFU
AACCTGGAGTTCCGCCTGAAGAAGCAGGGGCTGCGGTAGCTGCCGAATCTTCTACTGGTACATGGACAACTCTGTGGACCGATGGACTTACCAGC
+G637SNQ08JMBFU
IIIIIIIIIIIIIIIIIIIIIIIIIIIIICIIIIIIIIIIIIIIIIIIIIIIIIIIIIIIIIIIIIIIIIIIIIIIIIIIIIIIIIIIIIIIIII
@G637SNQ08JCW4Q
AATCTGGAGTTCCGCCTAAAGAAGCAGGGGCTGCGGTAGCTGCCGAATCTTCTACTGGTACATGGACAACTGTGTGGACCGATGGACTTACCAGC
+G637SNQ08JCW4Q
IIIIIIIIIIIIIIIIIHHHIIIIIIHHHCIIIIIIIIIIIIIIIIIIIIIIIIIIIIIIIIIIIIIIIIIIIIIIIIIIIIDHCIIIIIIIIIH
@G637SNQ08J1DFO
AACCTGGAGTTCCGCCTGAAGAAGCAGGGGCTGCGGTAGCTGCCGAATCTTCTACTGATACATGGACAACTGTGTGGACCGATGGACCTACCAGC
+G637SNQ08J1DFO
GGIIIIIIIIIIB>F8:9FEEFEEDDFFF:CGDIGIIIIIICFBIIIIIIIIIIHBCCGII>>F>IIIIIIGFGIIIIIIIIIIIIIIGCFBIII
@G637SNQ08I8IZ3
AACCTGGAGTTCCACCCGAAGAAGCAGGGGGCTGCGGTAGCTGCCGAATCTTCTACTGGTACATGGACAACTGTGTGGACCGATGGACTTACCAGC
+G637SNQ08I8IZ3
FFID@A?EEBDA;7AA2>BBBA@A?<AAAA-77=AA@=>?@DGHHIIHHHAB@EIE=A=FIHFHDDEGIIFGGFDDA==DDEFHHHHGGGGGF;<A
@G637SNQ08JIDIH
AACCTGGAGTTCCGCCTGAAGAAGCAGGGGCTGCGGTAGCTGCCGAATCTTTTACTGGTACATGGACAACTGTGTGGACCGATGGACTTACCAGC
+G637SNQ08JIDIH
IIIIIIIIIIIIIHHBGHIIIIIIIIHHHCIIIIIIIIIIIIIIIIIIIHHH@IIIIIIIIIIIIIIIIIIIIIIIIIIIIIIIIIIIIIIIIII
@G637SNQ08JPUNF
AACCTGGAGTTCCGCCTGAAGAAGCAGGGGCCGCGGTAGCTGCTGAATCTTCTACTGGTACATGGACAACTGTGTGGACTGATGGACTTACCAGC
+G637SNQ08JPUNF
IIIIIIIIIIIIIHHHHHIIIIIIIHHHHBHC;DHIIIIIIIIIIIIIIIIIIIHDHCIIIIIIIIIIIIIIIIHHHIIIIIIIIIIIIIIIIII
@G637SNQ08JSTEC
AACCTGGAGTTCCGCCCCGAAGAAGCAGGGGCGTGCGGTAGCTGCCGAATCTTCTACTGGTACATGGACAACTGTGTGGACCGATGGACTTACCAGC
+G637SNQ08JSTEC
BBHEEEB;0>0>5<>>>28>:8>5881>>>/7.A>A??:7566AAA<>577><<9;::>9<DD<?>;;?BE@???EEEGG>6666>BGEEEGGEDDB
@G637SNQ08JG5QN
AACCTTGAGTTCCGCCTGAAGAAGCAGGGGCTGCGGTAGCTGCCGAATCTTCTACTGGTACATGGACAACTGTGTGGACCGATGGACTTACCAGC
+G637SNQ08JG5QN
IIIIIIIIIIIIIIIIIIIIIIIIIHIII@IIIIIIIIIIIIIIIIIIIIIIIIIIIIIIIIIIIIIIIIIIIIIIIIIIIIIIIIIIIIIIIII
@G637SNQ08JBTQ2
CCAACCTGGAGTTCCGCCTGAAGAAGCAGGGGGCTGCGGTAGCTGCCGAATCTTCTACTGGTACATGGACAACTGTGTGGACCGATGGACTTACCAGC
+G637SNQ08JBTQ2
F>HEF:<F;?HHHHHIIIIIIGFFEFG>FFFF/@A@BF@AIIIIIIHHHHHIIIIIIIIIIIIIIHHHIIIIIIIIIIIIIIIIIIFCDIIIIIIIII
@G637SNQ08JJFPM
AACCTGGAGTTCCGCCTGAAGAAGCAGGGGCTGCGGTGGCTGCCGAATCTTCTACTGGTACATGGGCAACTGTGTGGACCGATGGACTTACCAGC
+G637SNQ08JJFPM
IIIIIIIIIIIIIIIIIIIIIIIIIIHHHCIIIIIIIIIIIIIIIIIIIIIIIIIIIIIIIHHHH;DHIIIIIIIIIIIIIIHHHIIIIIIIIII
@G637SNQ08JRHJG
AACCTGGAGTTCCGCCTGAAGAAGCATGGGCTGCGGTAGCTGCCGAATCTTCTACTGGTACATGGACAACTGTGTGGACCGATGAACTTACCAGC
+G637SNQ08JRHJG
IIIIIIIIIIIIIHHHHIIIIHEFB;;HH6?CEEIIIIIIIIIIIHHHHIIIIIIHHHIIIIIHCDHHIIIIIIIIIIIIIIIIHHHHHIIIHHH
@G637SNQ08JSJZ5
AACCTGGAGTTCCGCCTGAAGAAAGACAGGGGCTGCGGTAGCTGCCGAATCTTCTACTGGTACATGGACAACTGTGTGGACCGATGGACTTACCAGC
+G637SNQ08JSJZ5
GGIHECCI<@?IEE@@CCA9:@@.8.?8@@@/>@CDCC@><??IIIIIIIIIIIFCCCCCIIIIIIIC?@53>EBB@@@D@427@AAEB@44@7;7@
@G637SNQ08I4E71
AACCTGGAGTTCCGCCTGAAGAAGCAGGGGCTGCGGTAGCTGCCGAATCTTCTACTGGTACATGGACAACTGTGTGGACCGATGGGACTTACCAGC
+G637SNQ08I4E71
C?C?IIIIIIIIIIIII?C?IIIIIECCC5EIGECA@EFIIEC??HHHHIIIIIIIIIIIECCC99?C;;DA>>;C;5C76=5CC055C98C8??C
@G637SNQ08JRBFH
AACCTGGAGTTCCACCTGAAGAAGCGGGGCCGCGGTAGCTGCCGAATCTTCTACTGGTACATGGACCACTGTGTGGACCGATGGACTTACCAGC
+G637SNQ08JRBFH
IIIIIIIIIIIIIIHEDDEDHA?=<AAA/A/,3A3<<:<<<A:>A:<<A>:476@AAB<767A:<A564==@@@A@DA7667ABEEEEBA;;<A
@G637SNQ08I40PD
AACCTGGAGTTCCGCCTGAAGAAGCAGGGGCTGCGGTAGCTGCCGAGTCTTCTACTGGTACATGGACAACTGTGTGGACCGATGGACTTACCAGC
+G637SNQ08I40PD
IIIIIIIIIIIHHHHBGIIIIIIIHHHHHCIIIIIIIIIIIIIIIIIIIIIIIIIIIIIIIHDHCIIIIIIIIIIIIIIIIHDHCIIIIIIIIDH
@G637SNQ08JGJTD
AACCCGGAGTTCCGCCTGAAGAAGCAGGGGCCGCTGTAGCTGCCGAATCTTCTACTGGTACATGGACAACTGTGTGGACCGATGGACTTACCAGC
+G637SNQ08JGJTD
IIHFCFCIIF>F?GII?<F5AFBD@9FFF0F2-:@EBHFIIIIIIIIIIIIIIIIIIIIIIIIIIIIIIIIIIIIIIIHHHIIIIIIIIIIIIII
@G637SNQ08JG6KU
AACCTGGAGTTCCGCCTGAAGAAGCAGGGGCTGCGGTAGCTGCCGAATCTTCTACTGGTACATGGGCAACTGTGTGGACCAATGGACTTACCAGC
+G637SNQ08JG6KU
IIIIIIIIIIIIIIIIIIIIIIIIIIIIIAIIIIIIIIIIIIIIIIIIIIIIIIIIIIIIIIIIIHIIIIIIIIIIIIIIIIIIIIIIIIIIIII
@G637SNQ08JG2W9
AACCTGGAGTTCCGCCCTAAAGAAGCAGGGGGCTGCGGTAGCTGCCGAATCTTCTACTGGTACATGGGACAACTGTGTGGACCGATGGACTTACCAGC
+G637SNQ08JG2W9
@9@=IHGA<@7@<<@@1<@@?9@3=BI@@@@:IIIIIIIHHHHIIC?@?EEAA>@A84@005A85@@05:@@@EEC@A@??@;7=BBBIE@<8@>;7@
@G637SNQ08JJ61S
AACCTGGAGTTCCGCCTGAAGAAGCGGGGGGCTGCGGTAGCTGCCGAATCTTCTACTGGTACATGGACAACTGTGTGGACCGATGGACTTACCAGC
+G637SNQ08JJ61S
HHHFECADDDDD54>449><=>,/7>>>>>-5777><<<=><4>5=>=ABDDDDFFCCDFFFFFFFFFFFFFFFD@@@?CFFDBBB::>:A>455>
@G637SNQ08I7PSH
AACCTGGAGTTCCGCCTGAAGAAGCAGGGGCTGCGGTAGCTGCCGAATCTTCTACTGGTACATGGACAACTGTGTGGACCGATGGACTTACCAGCCA
+G637SNQ08I7PSH
IIIIIIIIIIIIIIIIIIIIIIIIIIIIICIIIIIIIIIIIIIIIIIIIIIIIIIIIIIIIIIIIIIIIIIIIIIIIIIIIIIIIIIIIIIIIIIII
@G637SNQ08JHE8K
AACCTGGAGTTCCGCCTGAAGAAGCAGGGGGCTGCGGTAGCTGCCGAATCTTCTACTGGTACATGGACAACTGTGTGGACCTATGGACTTACCAGC
+G637SNQ08JHE8K
HHDBCD>=ADDDDDD?@@DAHD5799DDDD-9<>>D;?EEGIIHHIIGGGIIIIIIIIIIIIGDDDIIIIHIFFB>D>FFIGHHDBCCIIIIIIII
@G637SNQ08JEW41
AACCTGGAGTTCCGCCTGAAGAAGCAGGGGCTGCGGTAGCTGCCGAATCTTCTACTGGTACATGGACAATTGTGTGGACCGATGGATTTACCAGC
+G637SNQ08JEW41
IIIIIIIIIIIIIIIIIIIIIIIIIIIIICIIIIIIIIIIIIIIIIIIIIIIIIIIIIIIIIIIIIIIIIIIIIIIIIIIIIIIIIIIHIIIIII
@G637SNQ08JNQH4
AACCTGGAGTTCCGCCTGAAGAAGCGAGGGGCTGCGGTAGCTGCCGAATCTTCTACTGGTACATGGACAACTGTGTGAACCGATGGACTTACCAGC
+G637SNQ08JNQH4
IIIIIIHIGC=C<@C<@@C>?C47979CCC7DAADCCGGFGGDDFBCCCDDDDGD88C=GIGACC<>@C@@DDC:77C7C7EGIDDDGGIIIIIIC
@G637SNQ08I4K71
AACCTGGAGTTCCGCCGGAGGAAGCAGGGGCCGCGGTAGCTGCTGAATCTTCCACTGGGGACATGGACAACTGTGTGGACTGACGGGCTTACCAGC
+G637SNQ08I4K71
C6C5EEGIIGGGC?C9C8CC?C;:?9CCC2C<2<CCGGIIIIIIIIGEACCC=?65CCC/05ABC9:?CIHGGGIHHHIIIIIICC??CCCIEEGC
@G637SNQ08JRTRA
AACCTGGAGTTCCGCCTGAAGAAGCAGGGGCTGCGGTAGCTGCCGAATCTTCTACTGGTACATGGACGAACTGTGTGGACCGATGGACTTACCAGC
+G637SNQ08JRTRA
IIIIIIIIIIIIIIIIIIIIIIIIIIIIICIIIIIIIIIIIIIIIIIIIIIIIIIIIIIIIIIIIIIDICIIIIIIIIIIIIIIIIIIIIIIIIII
@G637SNQ08JF3P5
AACCTGGAGTTCCGCCTGAAGAAGCGAGGGGCTGCGGTAGCTGCCGAATCTTCTACTGGTACATGGACAACTGTGTGGACCGATGGACTTACCAGCT
+G637SNQ08JF3P5
IIIIIIIIHEBE>=E<>>EGHE<>@89EEE8BAADECDGEIIDEGIEBCCEIIIIDDEDGIGABE88>EEEDBAAAEBIIIIIIIIIIIIIIIIIIH
@G637SNQ08I5WEI
AACCTGGAGTTCCGCCTAAAGGAGCAGGGGCTGCGGTAGCTGCCGAATCTTCTACTGGTACATGGACAACTGTGTGGACCGATGGACTTACCAGC
+G637SNQ08I5WEI
IIIIIIIIIIIIIIIIIIIHIIIIIIIIICIIIIIIIIIIIIIIIIIIIIIIIIIIIIIIIIIIIIIIIIIIIIIIIIIIIIHIHIIIIIIIIII
@G637SNQ08I4R0A
AACCTGGAGTTCCGCCTGAAGAAGCAGGGGCTGCGGTAGCTGCCGAATCTTCTACTGGTACATGGACAACTGTGTGGACCGATGGAATTACCAGC
+G637SNQ08I4R0A
IIIIIIIIIIIIIIIIIIIIIIIIIIHHHCIIIIIIIIIIIIIIIIIIIIIIIIIIIIIIIIIIIIHHHIIIIIIIIIIIIIIHHHHIIIIIIII
@G637SNQ08I6G7R
AACCTGGAGTTCCGCCCCGAAGAAGCAGGGGGCTGCGGTAGCTGCCGAATCTTCTACTGGTACATGGACAACTGCGTGGACCGATGGACTTACCAGC
+G637SNQ08I6G7R
FCFCGFCG<F?IIGFFF9HIIIIIIIIFFFF>IIIIIIHHHHIIIIIIIIIIIIIIHHHHIIIIHHHIIIIIIIIIIIIIHHHIIIIIIIIIIIIIF
@G637SNQ08JV5IH
AACCTGGAGTTCCGCCTGAAAGAAGCGAGGGGCTGCGGTAGCTGCCGAATCTTCTACTGGTACATGGACAACTGTGTGGACCGATGGACTTACCAGC
+G637SNQ08JV5IH
IIIIIGGIIFBFBCF9::FF2:F<EE=?FFFCGGGGIIIIIIIIIIGFCCEIIGGGIIIIIIIIIIIIIIIGGGGGIIIIIIIIIIGGGGGGIIIII
@G637SNQ08JQXYP
AACCTGGAGTTCCGCCGGAGGAAGCAGGGGCCGCGGTAGCTGCTGAATCTTCCACTGGGGACATGGACAACTGTGTGGACTGACGGGCTTACCAGT
+G637SNQ08JQXYP
IIIIIIIIHHHIIIHHHHGFBIIIIIFFFBHH?HIIIIIIIIIIIIIIGGGFEI;=FFF47@BAFAAGIIHHHHIIIIIIEEE?FF5;FIIIIIII
@G637SNQ08JX3I3
AACCTGGAGTTCCGCCTGAAGAAGCAGGGGCTGCGGTAGCTGCCGAATCTTCTACTGGTACATGGACAACTGTGTGGACCGAATGGACTTACCAGC
+G637SNQ08JX3I3
IIIIIIIIIIIIC?H?HHIIIIIIIIHHHCIIIIIIIIIIIIIIIIIIIIIIIIIIIIIIIIIIIIIIIIHEEEEHEIH54H5?HIIIIIIIIIIH
@G637SNQ08JEVM5
AACCTGGAGTTCCGCCTGAAGAAGCAGGGGCTGCGGTAGCTGCCGAATTTTCTTACTGGTACATGGACAACTGTGTGGACCGATGGACTTACCAGC
+G637SNQ08JEVM5
DBB=5<558<4<4?@A?:<8ABBBBA<<<5:::9<A??=>>><66<6<<<.4<-//?<<=998<<449<<<<<<?=>=><0044<<:<<99<44<>
@G637SNQ08JSGK6
AACCTGGAGTTCCGCCTGAAGAAGCGAGGGGCCGCGGTAGCTGCCGAATCTTCTACTGGTACATGGACAACTGTGTGGACCGATGGACTTACCAGC
+G637SNQ08JSGK6
IIIIIIIIIIIIIGHBEGIIIHF>>??HHHBIIFIIIIGGGGGHGIIIIIIIIIIIIIIIIIIGHBCIHBBIIIIIIIIIIIIIIIIIIIIIIIII
@G637SNQ08JAM3F
AACCTGGAGTTCCGCCCTAAAGAAGCAGGGGGCGTGCGGTAGCTGCCGAATCTTCTACTGGTACATGGACAACTGTGTGGACCGATGGACTTACCAGC
+G637SNQ08JAM3F
=<FEEA>A<>>D52==17=@?@=4:=D====7>099IHGED?AAAB77=575=;;:A40=117I:7=5<ABDDDDEBDEEI=87EDGGED=:8A@65=
@G637SNQ08I9ETY
AACCTAGAGTTCCGCCTGAAGAAGCAGGGGCTGCGGTAGCTGCCGAACCTTCTACTGGTACATGGACAACTGTGTGGACCGATGGACTTACCAGC
+G637SNQ08I9ETY
IIIIIIIIIIIIIIIIIIIIIIIIIIIIICIIIIIIIIIIIIIIIIIIIIIIIIIIIIIIIIIIIIIIIIIIIIIIIIIIIIIIIIIIIIIIIII
@G637SNQ08JXXJK
AACCTGGAGTTCCGCCTGAAGAAGCAGGGGGCTGCGGTAGCTGCCGAATCTTCTACTGGTACATGGACAACTGTGCGGACCGATGGACTTACCAGC
+G637SNQ08JXXJK
IIIIIIIIIIIIIIIIIIIIIGEIE@GGGG/>A@@GCIIIIIIIIIIIIIIIIIIIHHHIIIIIG???GIIIIIC;G;HHIIIHHHIIIIIIIIII
@G637SNQ08JG44E
AACCTGGAGTTCCGCCTGAAGAAGCAGGGGCGTGCGGTAGCTGCCGAATCTTCTACTGGCACATGGACAACTGTGTGGACCGATGGACTTACCAGC
+G637SNQ08JG44E
IIIIGGGIIIIIB>F=>EFEHFBCA>FFF491>;GFGDBACCIIIIGGGGIIIIIHFGGIGFFGGGGGFIBCCIIIIIIIIIIIIIIGGGFFFFII
@G637SNQ08I4EY9
ACCTGGAGTTCCGCCTGAGAGCAGGGGCTGCGGTAGCTGCCGAATCTTCTACTGGTACATGGACAACTGTGTGGACCCGATGGACTTACCAGC
+G637SNQ08I4EY9
:=<GHHHHFFFFHGGD:566DD?===5ADFFFDDDDFFFFFC=<<<CFC??=BBDDAAAA=::?=<<><?===2/==.264=17:=./=4??=
@G637SNQ08JVMLB
AACCTGGAGTTCCGCCTGAAGAAGCAGGGGCGTGCGGTAGCTGCCGAATCTTCTACTGGTACATGGACAACTGTGTGGACCGATGGACCTACCAGC
+G637SNQ08JVMLB
>8@84>448><>><><<<>9<>;<:4>>>.4.43:><:989=BDD??:::DDBAAABBBB=:::>===>ABBBBBDDDDFD????ADDDDDAACFF
@G637SNQ08JBOFS
AACCCGGAGTTCCGCCTGAAGAAGCAGGGGCTGCGGTAGCTGCCGAATCTTCTACTGGTACATGGACAACTGTGTGGACCGAGGGACTTACCAGC
+G637SNQ08JBOFS
IIHHHIIIIIIIIIIIIIIIIIIIIIGGG;HIIIIIIIIIIIIIIIIIIIIIIIIIIIIIIIIIIIIIIIIIIIEGEGGCB?GG3=CIIIIIIII
@G637SNQ08JKCEN
AACCTGGAGTTCCGCCTGAAGGAGCAGGGGCTGCGGTAGCTGCCGAATCTTCTACTGATACATGGACAACTGTGTGGACCGATGGACTTACCAGC
+G637SNQ08JKCEN
IIIIIIIIIIIIIIIIIIIIIIIIH?HHH6HIIIIIIIIIIIIIIIIIIIIIIIIIIIIIIIIIIIIIIIIIIIIIIIIIIIIIIIIIIIIIIII
@G637SNQ08JSZ3T
AACCTGGAGTTCCACCCGAAGAAGCAGGGGGCCGCGGTAGCTGCTGAATTTTCTACTGGTACATGGACAACTGTGTGGACTGATGGACTTACCAGC
+G637SNQ08JSZ3T
IIIIIIIIIIIIC<AA4<ACCA@C>9AAAA-A55;ACHEDGIIIIIA?AAA;E:EEEEEIIID?A??DIIIIIIIECCCEAA@7A77:A00A;?AA
@G637SNQ08JJEEG
AACCTGGAGTTCCGCCTGAAGAAGCAGGGGCTGCGGTAGCCGCCGAATCTTCTACCGGTACATGGACAACTGTGTGGACCGACGGACTTACCAGC
+G637SNQ08JJEEG
IIIIIIIIIIIIIIIIIIIIIIIIIIIIICIIIIIIIIIIIIIIIIIIIIIIIIIIIIIIIIIICDHIIIIIIIIIIIIIIIIIIIIIIIIIIHI
@G637SNQ08JIGTY
AACCTGGAGTTCCGCCTGAAGAAGCAGGGGCTGCGGTAGCTGCCGAATCTTCTACTGGTACATGGACAACTGTGTGGACCGATGGACTTACCAGCC
+G637SNQ08JIGTY
IIIIIIIIIIIIIIIIIIHHHIIIIHHHH>IIIIIIIIIIIIIIIIIIIIIIIIIIIIIIIIIIIIIHHHIIIIIIIIIIIIHHHIIIIIIIIHHH
@G637SNQ08JBW0Y
GAACCTGGAGTTCCGCCTGAAGAAGCGAGGGGCTGCGGTAGCTGCCGAATCTTCTACTGGTACATGGACAACTGTGTGGACCGATGGACTTACCAGC
+G637SNQ08JBW0Y
5C5C8EEDEDDEG<8C677CDEC47777CCC8@@@@C:<DEE=7C7ACAADGGGGGAACDHIGAAC;=ADGDDDDAACBEFFHIIIIIIIIIIIIII
@G637SNQ08I64ZL
AACCTGGAGTTCCGCCTAGAAGAAGCGAGGGGCTGCGGTAGCTGCCGAATCTTCTACTGGTACACGGACAACTGTGTGGACCGATGGACTTACCAGC
+G637SNQ08I64ZL
DHHFFFDDB>=><8>3449><<>34:99>>>6<444><A@@?99>:=>::=BBBB:88><BAA<4>445BAAAABAACDFFFFFDDDDD>:3>3::>
