# Supplementary material for: Optimization of DNA Recovery and Amplification from Non-Carbonized Archaeobotanical Remains
Source: PLoS One. 2014 Jan 27;9(1):e86827. doi: 10.1371/journal.pone.0086827 (PMC3903575; doi:10.1371/journal.pone.0086827)
Supplement: Data S4 — Deep-sequencing amplicon data of Omni Klentaq on LUG sample in FASTQ format. (FASTQ) [file pone.0086827.s011.fastq]

@G637SNQ08J01D5
AACCTGGAGTTCCACCCGAAGAAGCAGGGGCCGCGGTAGCTGCTGAATCTTCTACTGGTACATGGACAACTGTGTGGACTGATGGACTTACCAGC
+G637SNQ08J01D5
IIIIIIIIIIIIIIIIHIIIIIIIIIIIICIIIIIIIIIIIIIIIIIIIIIIIIIIIIIIIIIIIIIIIIIIIIIIIIIIIIIIIIIIIIIIIII
@G637SNQ08I8Q09
GACCTGGAGTTCCACCCGAAGAAGCAGGGGCCGCGGTAGCTGCTGAATCTTCTACTGGTACATGGACAACTGTGTGGACTGATGGACTTACCAGC
+G637SNQ08I8Q09
IIIIIIIIIIIIIIIIHIIIIIIIIIIIICIIIIIIIIIIIIIIIIIIIIIIIIIIIIIIIIIIIIIIIIIIIIIIIIIIIIIIIIIIIIIIIII
@G637SNQ08JMCS9
AACCTGGAGTTCCACCCGAAGAAGCAGGGGCCGCGGTAGTTGCTGAATCTTCTACTGGTACATGGACAACTGTGTGGACTGATGGACTTACCAGC
+G637SNQ08JMCS9
IIIIIIIIIIIIH;HH6GIIIIIIIHHHH;IIIIIIIIIIIIIIIIIIIIIIIIIIIIIIIIIIIIIIIIIIIIIIIIIIIIIIIIIIIIIIIII
@G637SNQ08I6EJ7
AACCTGGAGTTCCACCCGAAGAAGCAGGGGGCCGCGGTAGCTGCTGAATCTTCTACTGGTACATGGACAACTGTGTGGACTGATGGACTTACCAGC
+G637SNQ08I6EJ7
IIIIIIIIIIIIIGGG:IIIIGEFGCGGGG3GE<IIIIIIIIIIIIIIIIIIIIIIIIIIIIIIIIIIIIIIIIIHHHIIIIIIIIIIIIIIIIII
@G637SNQ08JU2ZA
AACCTGGAGTTCCACCCGAAGAAGCAGGGGCCGCGGTAGCTACTGAATCTTCTACTGGTACATGGACAACTGTGTGGACTGATGGACTTACCAGC
+G637SNQ08JU2ZA
IIIIIIIIIIIIIIIIHIIIIIIIIIIII@IIIIIIIIIIIIIIIIIIIIIIIIIIIIIIIIIIIIIIIIIIIIIIIIIIIIIIIIIIHHIIIII
@G637SNQ08JPW37
AACCTGGAGTTCCGCCCGAAGAAGCAGGGGCCGCGGTAGCTGCTGAATCTTCTACTGGTACATGGACAACTGTGTGGACTGATGGACTTACCAGC
+G637SNQ08JPW37
IIIIIIIIIIIIIIIIHIIIIIIIIIIIICIIIIIIIIIIIIIIIIIIIIIIIIIIIIIIIIIIIIIIIIIIIIIIIIIIIIIIIIIIIIIIIII
@G637SNQ08JIBYW
AACCTGGAGTTCCACCCAAAGAAGCAGGGGCCGCGGTAGCTGCTGAATCTTCTACTGGTACATGGACAACTGTGTGGACTGATGGACTTACCAGC
+G637SNQ08JIBYW
IIIIIIIIIIIIIIIIHIIHIIIIIIIIICIIIIIIIIIIIIIIIIIIIIIIIIIIIIIIIIIIIIIIIIIIIIIIIIIIIIIIIIIIIIIIIII
@G637SNQ08JLCZ1
AACCTGGAGTTCCACCCGAAGAAGTAGGGGCCGCGGTAGCTGCTGAATCTTCTACTGGTACATGGACAACTGTGTGGACTGATGGACTTACCAGC
+G637SNQ08JLCZ1
IIIIIIIIIIIIIIIIHIIIIIIIIIIIICIIIIIIIIIIIIIIIIIIIIIIIIIIIIIIIIIIIIIIIIIIIIIIIIIHHHIIIIIIIIIIIII
@G637SNQ08I8GCY
AACCTGGAGTTCCACCCGAAGAAGCAGGGGTCGCGGTAGCTGCTGAATCTTCTACTGGTACATGGACAACTGTGTGGACTGATGGACTTACCAGC
+G637SNQ08I8GCY
IIIIIIIIIIIIIIIIHIIIIIIIIIIIICIIIIIIIIIIIIIIIIIIIIIIIIIIIIIIIIHIHIIIIIIIIIIIIIIIIIIIIIIIIIIIIII
@G637SNQ08JN4L7
AACCTGGAGTTCCACCCGAAGAAGCAGGGGCCGCGGTAGCTGCTGAATCTTCTACTGGTACATGGACAACTGTGTGGATTGATGGACTTACCAGC
+G637SNQ08JN4L7
IIIIIIIIIIIIIIIIHIIIIIIIIIIIICIIIIIIIIIIIIIIIIIIIIIIIIIIIIIIIIIIIIIIIIIIIIIIIIIIIIIIIIIIIIIIIII
@G637SNQ08JR3P6
AACCTGGAGTTCCACCCGAAGAAGCAGGGGCCGCGGTAGCTGCTGAATCTTCTACTAGTACATGGACAACTGTGTGGACTGATGGACTTACCAGC
+G637SNQ08JR3P6
IIIIIIIIIIIIIIIIHIIIIIIIIIIIICIIIIIIIIIIIIIIIIIIIIIIIIIIIIIIIIIIIIIIIIIIIIIIIIIIIIIIIIIIIIIIIII
@G637SNQ08JVIUD
AACCTGGAGTTCCACCCGAAGAAGCAGGGGCCGCGGTAGCTGCTGAATCTTCTACTGGTACATGGATAACTGTGTGGACTGATGGACTTACCAGC
+G637SNQ08JVIUD
IIIIIIIIIIIIIIIIHIIIIIIIIIIIICIIIIIIIIIIIIIIIIIIIIIIIIIIIIIIIIIIIIIIIIIIIIIIIIIIIIIIIIIIIIIIIII
@G637SNQ08JHR5W
AACCTGGAGTTCCACCCCGAAGAAGCAGGGGCCGCGGTAGCTGCTGAATCTTCTACTGGTACATGGACAACTGTGTGGACTGATGGACTTACCAGC
+G637SNQ08JHR5W
IIIIIIEIIHHG<4GGG14GGIGEFIIGGGCIIIIIIIIIIIIIIIIIIIIIIIIIIIIIIIIIIIIIIIIIIIIIIIIIIIIHHHIIIIIIIIII
@G637SNQ08JTLKW
AACTTGGAGTTCCACCCGAAGAAGCAGGGGCCGCGGTAGCTGCTGAATCTTCTACTGGTACATGGACAACTGTGTGGACTGATGGACTTACCAGC
+G637SNQ08JTLKW
IIIIIIIIIIIIIIIIHIIIIIIIIIIIICIIIIIIIIIIIIIIIIIIIIIIIIIIIIIIIIIIIIIIIIIIIIIIIIIIIIIIIIIIIIIIIII
@G637SNQ08JXKH0
AACCTGGAGTTCCACCCGAAGAAGCAGGGGCCGCGGTAGCTGCTGAATCTTCTACTGGTACATGGACAACTGTGTGGACTAATGGACTTACCAGC
+G637SNQ08JXKH0
IIIIIIIIIIIIIIIIHIIIIIIIIIIIICIIIIIIIIIIIIIIIIIIIIIIIIIIIIIIIIIIIIIIIIIIIIIIIIIIIIIIIIIIIIIIIII
@G637SNQ08JJPL4
AACCTGGAGTTCCACCCGAAGAAGCAGGGGCCGCGGTAGCTGCTGAATCTTCTACTGATACATGGACAACTGTGTGGACTGATGGACTTACCAGC
+G637SNQ08JJPL4
IIIIIIIIIIIIIIIIHIIIIIIIIIIIICIIIIIIIIIIIIIIIIIIIIIIIIIIIIIIIIIIIIIIIIIIIIIIIIIIIIIIIIIIIIIIIII
@G637SNQ08JL8MD
AACCTGGAGTTCCACCCGAAGAAGCAGGGGCCGCGGTAGCTGCTGAATCTTCTACTGGTACATGGACAACTGTATGGACTGATGGACTTACCAGC
+G637SNQ08JL8MD
IIIIIIIIIIIIIIIIHIIIIIIIIIIIICIIIIIIIIIIIIIIIIIIIIIIIIIIIIIIIIIIIIIIIIIIIIIIIIIIIIIIIIIIIIIIIII
@G637SNQ08JG6IQ
AACCTGGAGTTCCACCCGAAGAAGCAGGGGCCGCGGTAGCTGCTGAATCTTCTACTGGTACATGGACAACTGTGTGGACTGATGGACTTACCAGT
+G637SNQ08JG6IQ
IIIIIIIIIIIIIIIIHIIIIIIIIIIIICIIIIIIIIIIIIIIIIIIIIIIIIIIIIIIIIIIIIIIIIIIIIIIIIIIIIIIIIIIIIIIIII
@G637SNQ08JHKZM
AACCTGGAGTTCCACCCGAAGAAGCAGGGGCTGCGGTAGCTGCTGAATCTTCTACTGGTACATGGACAACTGTGTGGACTGATGGACTTACCAGC
+G637SNQ08JHKZM
IIIIIIIIIIIIIIIIHIIIIIIIIIIIICIIIIIIIIIIIIIIIIIIIIIIIIIIIIIIIIIIIIIIIIIIIIIIIIIIIIIIIIIIIIIIIII
@G637SNQ08JQHHW
AATCTGGAGTTCCACCCGAAGAAGCAGGGGCCGCGGTAGCTGCTGAATCTTCTACTGGTACATGGACAACTGTGTGGACTGATGGACTTACCAGC
+G637SNQ08JQHHW
IIIIIIIIIIIHHHHHHIHCGHHHHIHHH=IIAIIIIIIIIIIIIIIIIIIIIIIIIIIIIIIIIIIIIIIIIIIIIIIHHHIIIIIIIIIIIHH
@G637SNQ08JU92I
AACCTAGAATTCCATCCAAAGAAGTAGGGATCGCGATAGCTATTGAATCTTCTACTGGTACATGGATAGGTGTGTGGATTGATGGACTTACCGGT
+G637SNQ08JU92I
IIIIIIIIIIIIIIIIIII?HIIIIIIIHIIIIIIHHHHHIIIIIIIIIIIIIIIIIIIIIIIIIIIHIHIIIIIIIIIIIIHIHIIIIIIIIII
@G637SNQ08I9CGL
AACCTGGAGTTCCACCCGAAGAAGCAGGGGCCGCGGTAGCTGCTAAATCTTCTACTGGTACATGGACAACTGTGTGGACTGATGGACTTACCAGC
+G637SNQ08I9CGL
IIIIIIIIIIIIIIHH?IIIIIIIIIHHH>IIIIIIIIIIIIIIHHHIIIIIIIIIIIIIIIIIIIIIIIIIIIIIIIIIIIIIIIIIIIIIIII
@G637SNQ08J1KLM
AACCTGGAGTTCCACCCGAAGAAGCAGGGGCCGCGGTAGCTGCCGAATCTTCTACTGGTACATGGACAACTGTGTGGACTGATGGACTTACCAGC
+G637SNQ08J1KLM
IIIIIIIIIIIIIIHH?IIIIIIIIHHHH>HHFIIIIIIIIIIIIIIIIIIIIIIIIIIIIIIIIIIIIIIIIIIIIIIIIIIIIIIIIIIIIII
@G637SNQ08JVP5E
AACCTGGAGTTCCACCCGAAGAAGCAGGGGCCGCGGTAGCTGCTGAATCTTCTACTGGTACATGGACAACTGTGCGGACTGATGGACTTACCAGC
+G637SNQ08JVP5E
IIIIIIIIIIIIIIIIHIIIIIIIIIIIICIIIIIIIIIIIIIIIIIIIIIIIIIHIHIIIIIIIIIIIIIIIIIIIIIIIIIIIIIIIIIIIII
@G637SNQ08JNYBI
AACCTGGAGTTCCACCCGAAGAAGCAGGGACCGCGGTAGCTGCTGAATCTTCTACTGGTACATGGACAACTGTGTGGACTGATGGACTTACCAGC
+G637SNQ08JNYBI
IIIIIIIIHIHIHHII:HIIIIIIIIIIHIIIIIIIIIIIIIIIIIIIIIIIIIIIIIIIIIIIIIIIIIIIIIIIIIIIIIIIIIIIIIIIIHI
@G637SNQ08JUAUQ
AACCTGGAGTTCCACCCGAAGAAGCAGGGGCCGCGGTAACTGCTGAATCTTCTACTGGTACATGGACAACTGTGTGGACTGATGGACTTACCAGC
+G637SNQ08JUAUQ
IIIIIIIIIIIIIIIIHIIIIIIIIIIIIAIIIIIIIIIIIIIIIIIIIIIIIIIIIIIIIIIIIIIIIIIIIIIIIIIIIIIIIIIIIIIIIII
@G637SNQ08JUNLF
AACCTGGAGTTCCATCCGAAGAAGCAGGGGCCGCGGTAGCTGCTGAATCTTCTACTGGTACATGGACAACTGTGTGGACTGATGGACTTACCAGC
+G637SNQ08JUNLF
IIIIIIIIIIIIIIIIIIIIIIIIIHIII;IHFIIIIIIIIIIIIIIIIIIIIIIIIIIIIIIIIIIIIIIIIIIIIIIIIIIIIIIIIIIIIII
@G637SNQ08JDBAA
AACCTGGAGTTCCACCTGAAGAAGCAGGGGCCGCGGTAGCTGCTGAATCTTCTACTGGTACATGGACAACTGTGTGGACTGATGGACTTACCAGC
+G637SNQ08JDBAA
IIIIIIIIIIIIIIIIIIIIIIIIIIIIIAIIIIIIIIIIIIIIIIIIIIIIIIIIIIIIIIIIHHHIIIIIIIIIIIIIIIHIHHIIIIIIIII
@G637SNQ08JSPEM
AACCTGGAGTTCTACCCGAAGAAGCAGGGGCCGCGGTAGCTGCTGAATCTTCTACTGGTACATGGACAACTGTGTGGACTGATGGACTTACCAGC
+G637SNQ08JSPEM
IIIIIIIIIIIIIIIIHIIIIIIIIIIIICIIIIIIIIIIIIIIIIIIIIIIIIIIIIIIIIIIIIIIIIIIIIIIIIIIIIIIIIIIIIIIIII
@G637SNQ08J0BGE
AACCTGGAGTTCCACCCGAAGAAGCAGGGGCCGCGGTAGCTGCTGAATCTTCTACTGGTACATGGACAACTGTGTGGACTGATGGATTTACCAGC
+G637SNQ08J0BGE
IIIIIIIIIIIIIIIIHIIIIIIIIIIIICIIIIIIIIIIIIIIIIIIIIIIIIIIIIIIIIIIIIIIIIIIIIIIIIIIIIIIIIIIHIIIIII
@G637SNQ08JCDRR
AACCTGGAGTTCCACCCGAAGAAGCAGAGGCCGCGGTAGCTGCTGAATCTTCTACTGGTACATGGACAACTGTGTGGACTGATGGACTTACCAGC
+G637SNQ08JCDRR
IIIIIIIIIIIIIIIIHIIIIIIIIIIIIIIIIIIIIIIIIIIIIIIIIIIIIIIIIIIIIIIIIIIIIIIIIIIIIIIIIIIIIIIIIIIIIII
@G637SNQ08JZ544
AACCTGGAGTTCCACCCGAAGAAGCAGGGGCCGCGGTAGCTGCTGAATCTTCTACTGGTACATGGACAATTGTGTGGACTGATGGACTTACCAGC
+G637SNQ08JZ544
IIIIIIIIIIIIIIIIGIIIIIIIIIIIICIIIIIIIIIIIIIIIIIIIIIIIIIIIIIIIIIIIIIIIIIIIIIIIIIIIIIIIIIIIIIIIHI
@G637SNQ08JIO3X
AACCTGGAGTTTCACCCGAAGAAGCAGGGGCCGCGGTAGCTGCTGAATCTTCTACTGGTACATGGACAACTGTGTGGACTGATGGACTTACCAGC
+G637SNQ08JIO3X
IIIIIIIIIIIGIIIIHIIIIIIIIIIIICIIIIIIIIIIIIIIIIIIIIIIIIIIIIIIIIIIIIIIIIIIIIIIIIIIIIIIIIIIIIIIIII
@G637SNQ08JFKUI
AACCTGGAGTTCCACCCGAAGAAGCAGGGGCCGCGGTAGCTGCTGAATCTTCTACTGGTACATGGACAACTATGTGGACTGATGGACTTACCAGC
+G637SNQ08JFKUI
IIIIIIIIIIIIIIIIHIIIIIIIIIIIICIIIIIIIIIIIIIIIIIIIIIIIIIIIIIIIIIIIIIIIIIIIIIIIIIIIIIIIIIIIIIIIII
@G637SNQ08I58JZ
AACCTGGAGTTCCACCCGAAGAAGCAGGGGCCGCGGTAGCTGCTGAATCTTCTACTGGTACATGAACAACTGTGTGGACTGATGGACTTACCAGC
+G637SNQ08I58JZ
IIIIIIIIIIIIIIIIHIIIIIIIIIIIICIIIIIIIIIIIIIIIIIIIIIIIIIIIIIIIIIIIIIIIIIIIIIIIIIIIIIIIIIIIIIIIII
@G637SNQ08JYQD7
AACCTGGAGTTCCACCCGAAGAAGCAGGGGCCGCGGTAGCTGCTGAATCTTCTACTGGTACATGGACAACTGTGTGGACTGATGGACTTACCAGCC
+G637SNQ08JYQD7
IIIIIIIIIIIIIIIIHIIIIIIIIIIIIAIIIIIIIIIIIIIIIIIIIIIIIIIHIHIIIIIIHHIIIIIIIIHIHIIHHHHIIIIIIIIIIIII
@G637SNQ08I9JJV
AACCTGGAGTTCCACCCGAAGAAGCAGGGGCCGCGGTAGCTGCTGAATCTTCTACTGGTACATGGACAACTGTGTGAACTGATGGACTTACCAGC
+G637SNQ08I9JJV
IIIIIIIIIIIIIIIIHIIIIIIIIIIIICIIIIIIIIIIIIIIIIIIIIIIIIIIIIIIIIIIIIIIIIIIIIIIIIIIIIIIIIIIIIIIIHI
@G637SNQ08JFOVV
AACCTGGAGTTCCACCCGAAGAAGCAGGGGCCGCGGTAGCTGCTGAATCTTCTACTGGTACATGGACAACTGTGTGGACTGATGAACTTACCAGC
+G637SNQ08JFOVV
IIIIIIIIIIIIIIIIHIIIIIIIIIIII@IIIIIIIIIIIIIIIIIIIIIIIIIIIIIIIIIIIIIIIIIIIIIIIIIIIIHHIIIIIIIIIII
@G637SNQ08JLUUA
AACCTGGAGTTCCACCCGAGGAAGCAGGGGCCGCGGTAGCTGCTGAATCTTCTACTGGTACATGGACAACTGTGTGGACTGATGGACTTACCAGC
+G637SNQ08JLUUA
IIIIIIIIIIIIIIIIHIIIIIIIIIIIICIIIIIIIIIIIIIIIIIIIIIIIIIIIIIIIIIIIIIIIIIIIIIIIIIIIIIIIIIIIIIIIII
@G637SNQ08JZA7M
AACCTGGAGTTCCACCCGAAGAAGCAGGGGCCGCGGTAGCTGCTGAATCTTCTACTGGTACATGGACAACTGTGTGGACTGATGGACTTACCAGCCC
+G637SNQ08JZA7M
IIIIIIIIIIIIIIIIGIIIIIIIIIIIICIIIIIIIIIIIIIIIIIIIIIIIIIIIIIIIIIIIIIIIIIIIIIIIIIHHHIIIIIIIIIIIIIIH
@G637SNQ08JBSJX
AACCTGGAGTTCCACCCGAAGAAGCAGGGGCCGCGGTAGCTGCTGAATCTTCTACTGGTACATGGACAACTGTGTGGACTGATGGACTTACCAAC
+G637SNQ08JBSJX
IIIIIIIIIIIIIIIIHIIIIIIIIIIII@IIIIIIIIIIIIIIIIIIIIIIIIIIIIIIIIIIIIIIIIIIIIIIIIIIIIIIIIIIIIIIIII
@G637SNQ08JBEM2
AACCTGGAGTTCCACCCGAAGAAGCGGGGGCCGCGGTAGCTGCTGAATCTTCTACTGGTACATGGACAACTGTGTGGACTGATGGACTTACCAGC
+G637SNQ08JBEM2
IIIIHHHIIIIIIIHHHIIIIIIIIHHHH;HH=IIIIIIIIIIIIIIIIIIIIIIIIIIIIIIIIIIIIIIIIIIIIIIIIIIIIIIIIIIIIII
@G637SNQ08I9K97
AACCTGGAGTTCCACCCGAAGAAGCAGGGGCCGCGGTAGCTGCTGAATCTTCTACTGGTACATGGACAACTGCGTGGACTGATGGACTTACCAGC
+G637SNQ08I9K97
IIIIIIIIIIIIIIIIHIIIIIIIIIIIIAIIIIIIIIIIIIIIIIIIIIIIIIIIIIIIIIIIIIIIIIIIIIIIIIIIIIIIIIIIIIIIIII
@G637SNQ08JIOES
AACCTGGAGTTCCACCCGAAGAAACAGGGGCCGCGGTAGCTGCTGAATCTTCTACTGGTACATGGACAACTGTGTGGACTGATGGACTTACCAGC
+G637SNQ08JIOES
IIIIIIIIIIIIIIIIHIIIIIIHIIIIICIIIIIIIIIIIIIIIIIIIIIIIIIIIIIIIIIIIIIIIIIIIIIIIIIIIIIIIIIIIIIIIII
@G637SNQ08JON46
AACCTGGAGTTCCACCCGAAGAAGCAGGGGCCGCGGTAGCTGCTGAATCCTCTACTGGTACATGGACAACTGTGTGGACTGATGGACTTACCAGC
+G637SNQ08JON46
IIIIHIHIIIIIIIIIHIIIIIIIIIIIICIIIIIIIIIIIIIIIIIIIIIIIIIIIIIIIIIIIIIIIIIIIIIIIIIIIIHIHIIIIIIIIII
@G637SNQ08JANXN
AACCTGGAGTTCCACCCGAAGAGGCAGGGGCCGCGGTAGCTGCTGAATCTTCTACTGGTACATGGACAACTGTGTGGACTGATGGACTTACCAGC
+G637SNQ08JANXN
IIIIIIIIIIIIIIIIHIIIIIIIIIIIICIIIIIIIIIIIIIIIIIIIIIIIIIIIIIIIIIIIIIIIIIIIIIIIIIIIIIIIIIIIIIIIHI
@G637SNQ08JVSA6
AACCTGGAGTTCCACCCGAAGAAGCAGGGGCCGCGGTAGCTGCTGAATCTTCTATTGGTACATGGACAACTGTGTGGACTGATGGACTTACCAGC
+G637SNQ08JVSA6
IIIIIIIIIIIIIIIIHIIIIIIIIIIIICIIIIIIIIIIIIIIIIIIIIIIIIIIIIIIIIIIIIIIIIIIIIIIIIIIIIIIIIIIIIIIIII
@G637SNQ08JI7QM
AACCTGGAGTTCCACCCGAAGAAGCAGGGGCCGCGGTAGCTGCTGAATCTTCTACTGGTATATGGACAACTGTGTGGACTGATGGACTTACCAGC
+G637SNQ08JI7QM
IIIIIIIIIIIIIIIIHIIIIIIIIIIIICIIIIIIIIIIIIIIIIIIIIIIIIIIIIIIIIIIIIIIIIIIIIIIIIIIIIIIIIIIIIIIIII
@G637SNQ08JG665
AACCTGGAGTTCCACCCGAAGAAGCAGGGGCCGCAGTAGCTGCTGAATCTTCTACTGGTACATGGACAACTGTGTGGACTGATGGACTTACCAGC
+G637SNQ08JG665
IIIIIIIIIIIIIIHH?IIIIIIIIDHHH@HC:HIIIIIIIIIIIIIIIIIIIIIIIIIIIHHHIIIIIIIIIIHHHIIDDDDHCIIIIIIIHDH
@G637SNQ08JVCGZ
AACCTGGAATTCCACCCGAAGAAGCAGGGGCCGCGGTAGCTGCTGAATCTTCTACTGGTACATGGACAACTGTGTGGACTGATGGACTTACCAGC
+G637SNQ08JVCGZ
IIIIIHCHCHCIIIHHHIIIIIIIIIHHHCIIIIIIIIIIIIIIIIIIIIIIIIIIIIIIIIIHHHIIIIIIIIIIIIIIIIIIIIIIIIIIHHH
@G637SNQ08JFA2C
AACCTGGAGTTCCACCCGAAGAAGCAGGGGCCGCGGTAGCTGCTGAATCTTCTACTGGTACATGGACAACTGTGTGGACTGATGGACCTACCAGC
+G637SNQ08JFA2C
IIIIIIIIIIIIIIIIHIIIIIIIIIIIICIIIIIIIIIIIIIIIIIIIIIIIIIIIIIIIIIIIIIIIIIIIIIIIIIIIIIIIIIIIIIIIII
@G637SNQ08JA1KH
AACCTGGAGTTCCACCCGAAGAAGCAGGGGCCGCGGTAGCTGCTGAATCTTCTAATGGTACATGGACAACTGTGTGGACTGATGGACTTACCAGC
+G637SNQ08JA1KH
IIIIIIIIIIIIIIIIHIIIIIIIIIIIICIIIIIIIIIIIIIIIIIIIIIIIIIIIIIIIIIIIIIIIIIIIIIIIIIIIIIIIIIIIIIIIII
@G637SNQ08JI34V
AACCTGGAGTTCCACCCGAAGAAGCAGGGGCCGCGGTAGCTGCTGAATCTTCTACTGGTGCATGGACAACTGTGTGGACTGATGGACTTACCAGC
+G637SNQ08JI34V
IIIIIIIIIIIIHHHH:IIIIIIIIIHHH>IIIIIIIIIIIIIIIIIIIIIIIIIIIIIIIIIIIIIIIIIIIIIIIIIHHHIIIIIIIIIIIII
@G637SNQ08JQHQK
AACCTGGAGTTCCACCCGAAGAAGCAGGGGCCGCGGTAGCTGCTGAATCTTCTACTGGTACACGGACAACTGTGTGGACTGATGGACTTACCAGC
+G637SNQ08JQHQK
IIIIIIIIIIIIIIIIHIIIIIIIIIIIICIIIIIIIIIIIIIIIIIIIIIIIIIIIIIIIIIIIIIIIIIIIIIIIIIIIIIIIIIIIIIIIII
@G637SNQ08JEPSW
AACCTGGAGTTCCACCCGAAGAAGCAGGGGCCGCGGTAGCTGCTGAATCTTCTACTGGTACATGGACAACTGTGTAGACTGATGGACTTACCAGC
+G637SNQ08JEPSW
IIIIIIIIIIIIIIIIGIIIIIIIIIIIICIIIIIIIIIIIIIIIIIIIIIIIIIIIIIIIIIIIIIIIIIIIIIIIIIIIIIIIIIIIIIIIII
@G637SNQ08JSPDH
AACCTGGAGTTCCACCCGAAGAAGCAGGGGCCGCGATAGCTGCTGAATCTTCTACTGGTACATGGACAACTGTGTGGACTGATGGACTTACCAGC
+G637SNQ08JSPDH
IIIIIIIIIIIIH?GG6?GGIGABA>GGG4G>4?EIIIIIIIIIIIIIIIIIIIIIIIIIIIIIIIIIIIIIIIIIIIIIIIIIIIIIIIIIDDG
@G637SNQ08JWT4F
AACCTGGAGTTCCACCCGAAGAAGCAGGGGCCGCGGTAGCTGCTGAATCTTCTACTGGTACATGGACAACTGTGTGGACTGATGGACTTATCAGC
+G637SNQ08JWT4F
IIIIIIIIIIIIIIIIHIIIIIIIIIIIIAIIIIIIIIIIIIIIIIIIIIIIIIIHIHIIIIHIHIIIIIIIIIIIHHIIIIIIIIIIIIIIIII
@G637SNQ08I7WFF
AACCTGGAGTTCCACCCGAAGAAGCAAGGGCCGCGGTAGCTGCTGAATCTTCTACTGGTACATGGACAACTGTGTGGACTGATGGACTTACCAGC
+G637SNQ08I7WFF
IIIIIIIIIIIIIIIIHIIIIIIIIICIIHIIIIIIIIIIIIIIIIIIIIIIIIIIIIIIIIIIIIIIIIIIIIIIIIIIIHHIHIIIIIIIIII
@G637SNQ08JS36B
AACCTGGAGTTCCACCCGAAGAAGCAGGGGCCGCGGTAGCCGCTGAATCTTCTACTGGTACATGGACAACTGTGTGGACTGATGGACTTACCAGC
+G637SNQ08JS36B
IIIIIIIIIIIIH?HH6GIIIIIIIIHHHAIIIIIIIIIIIIIIIIIIIIIIIIIIIIIIIIIIIIIIIIIIIIIIIIIIIIIIIIIIIIIIIIH
@G637SNQ08I40KM
AACCTGGAGTTCCACCCGAAAAGCAGGGGCCGCGGTAGCTGCTGAATCTTCTACTGGTACATGGACAACTGTGTGGACTGATGGACTTACCAGC
+G637SNQ08I40KM
IIIIIIIIIIIIIIHHHIHHH>HHIHHHBIIIIIIIIIIIIIIIIIIIIIIIIIIIIIIIIIIIIIIIIIIIIIIIIIIHHHHHIIIIIIIIHH
@G637SNQ08JNDSU
AACCTGGAGTTCCACCCGAAGAAGCAGGGGCCGCGGTAGCTGCTGAATCTTCTACTGGTACGTGGACAACTGTGTGGACTGATGGACTTACCAGC
+G637SNQ08JNDSU
IIIIIIIIIIIIIIIIHIIIIIIIIIIIICIIIIIIIIIIIIIIIIIIIIIIIIIIIIIIIIIIIIIIIIIIIIIIIIIIIIIIIIIIIIIIIII
@G637SNQ08I9ZHY
AACCTGGAGTTCCACCCGAAGAAGCAGGGGCCGTGGTAGCTGCTGAATCTTCTACTGGTACATGGACAACTGTGTGGACTGATGGACTTACCAGC
+G637SNQ08I9ZHY
IIIIIIIIIIIIIIIIHIIIIIIIIIIIICIIIIIIIIIIIIIIIIIIIIIIIIIIIIIIIIIIIIIIIIIIIIIIIIIIIIIIIIIIIIIIIII
@G637SNQ08JWG94
AACCTGGAGTTCCACCCGAAGAAGCAGGGGCCGCGGCAGCTGCTGAATCTTCTACTGGTACATGGACAACTGTGTGGACTGATGGACTTACCAGC
+G637SNQ08JWG94
IIIIHHEIIIIIC?HH4?HCGHEFIIHHH@HH>HHHIIIIIIIIIIIIIIIIIIIIIIIIIIIIIIIIIIIIIIIIIIIIIIIIIIIIIIIIHDH
@G637SNQ08I5Z74
AACCTGGAGTTCCACCCGAAGAAGCAGGGGCCGCGGTAGCTGCTGAATCTTCTACTGGTACATGGACAACTGTGTGGACTGATGGACTTACCGGC
+G637SNQ08I5Z74
IIIIIIIIIIIIIIIIHIIIIIIIIIIIICIHEIIIIIIIIIIIIIIIIIIIIIIIIIIIIIIIIIIIIIIIIIIIIIIIIIIIIIIIIIIIIII
@G637SNQ08JUEIP
AACCTAGAGTTCCACCCGAAGAAGCAGGGGCCGCGGTAGCTGCTGAATCTTCTACTGGTACATGAACAACTGTGTGGACTGATGGACTTACCAGC
+G637SNQ08JUEIP
IIIIIIIIIIIIIIIIHIIIIIIIIIIIIAIIHIIIIIIIIIIIIIIIIIIIIIIIIIIIIIIDICDIIIIIIIIIIIIIIIIIIIIIIIIIIII
@G637SNQ08JHNH0
AACCTGAAGTTCCACCCGAAGAAGCAGGGGCCGCGGTAGCTGCTGAATCTTCTACTGGTACATGGACAACTGTGTGGACTGATGGACTTACCAGC
+G637SNQ08JHNH0
IIIIIIIIIIIIIIIIHIIIIIIIIIIIICIIIIIIIIIIIIIIIIIIIIIIIIIIIIIIIIIIIIIIIIIIIIIIIIIIIIIIIIIIIIIIIII
@G637SNQ08J01SW
AACCTGGAGTTCCACTCGAAGAAGCAGGGGCCGCGGTAGCTGCTGAATCTTCTACTGGTACATGGACAACTGTGTGGACTGATGGACTTACCAGC
+G637SNQ08J01SW
IIIIIIIIIIIIIIIIIIIIIIIIIIIIICIIIIIIIIIIIIIIIIIIIIIIIIIIIIIIIIIIIIIIIIIIIIIIIIIIIIIIIIIIIIIIIII
@G637SNQ08JK74L
AACCTGGAGTTCCACCCGAAGAAGCAGGTGCCGCGGTAGCTGCTGAATCTTCTACTGGTACATGGACAACTGTGTGGACTGATGGACTTACCAGC
+G637SNQ08JK74L
IIIIIIIIIIIIIIIIHIIIIIIIIIIIIIIIIIIIIIIIIIIIIIIIIIIIIIIIIIIIIIIIIIIIIIIIIIIIIIIIIIIIIIIIIIIIIII
@G637SNQ08I9ZPK
AACCTGGAGTTCCACCCGAAGAAGCAGGGGCCGCGGTAGCTGCTGGATCTTCTACTGGTACATGGACAACTGTGTGGACTGATGGACTTACCAGC
+G637SNQ08I9ZPK
IIIIIIIIIIIIIIIIHIIIIIIIIIIII>IHFIIIIIIIIIIIIIIIIIIIIIIIIIIIIIIIIIIIIIIIIIIIIIIIIIIIIIIIIIIIIII
@G637SNQ08JRIBR
AACCTGGAGTTCCACCCGAAGAAGCAGGGGCCGCGGTAGCTGCTGAATCTTCTACTGGTACATGGGCAACTGTGTGGACTGATGGACTTACCAGC
+G637SNQ08JRIBR
IIIIIIIIIIIIIIIIHIIIIIIIIIIIICIIIIIIIIIIIIIIIIIIIIIIIIIIIIIIIIHIIGHIIIIIIIIIIIIIIIIIIIIIIIIIIII
@G637SNQ08JVS40
AACCTGGAGTTCCACCCGAAGAAGCAGGGGCCGCGGTAGCTGCTGAATCTTCTACTGGTACATGGACAACTGTGTGGACTGATGGACTTACTAGC
+G637SNQ08JVS40
IIIIIIIIIIIIIIIIHIIIIIIIIHIII@IHIIIIIIIIIIIIIIIIIIIIIIIIIIIIIIIIIIIIIIIIIIIIIIIIIIIIIIIIIIIIIII
@G637SNQ08JBYM9
AACCTGGAGCTCCACCCGAAGAAGCAGGGGCCGCGGTAGCTGCTGAATCTTCTACTGGTACATGGACAACTGTGTGGACTGATGGACTTACCAGC
+G637SNQ08JBYM9
IIIIIIIIIIIIIIHHHIIIIIIIIHHHH>IIFIIIIIIIIIIIIIIIIIIIIIIHHHIIIIIIIIIIIIIIIIIIIIIHHHIIIIIIIIIIDDH
@G637SNQ08J00RL
AACCTGGAGTTCCACCCGAAGAAGCAGGGGCCGCGGTAGCTGCTGAATCTTCTACTGGTACATGGACAACTGTGTGGACTGACGGACTTACCAGC
+G637SNQ08J00RL
IIIIIIIIIIIIH?HH6?IIIIIIIIHHH@IIFIIIIHHHIIIIIIIIIIIIIIIIIIIIIIIIIIIIIIIIIIIHHHIIIIIIIIIIIIIIIII
@G637SNQ08JAR87
AACCTGGAGTTCCACCCGAAGAAGCAGGGGCCGCGGTAGCTGCTGAATCTTCTATTGGTACATGGACAATTGTGTGGACTGATGGACTTACCAGC
+G637SNQ08JAR87
IIIIIIIIIIIIIIIIHIIIIIIIIIIIICIIIIIIIIIIIIIIIIIIIIIIIIIIIIIIIIIIIIIIIIIIIIIIIIIIIIIIIIIIIHIHIII
@G637SNQ08JRKGY
AACCTGGAGTTCCACCCGAAAAGACAGGGGCCGCGGTAGCTGCTGAATCTTCTACTGGTACATGGACAACTGTGTGGACTGATGGACTTACCAGC
+G637SNQ08JRKGY
HHIIHFEIBFBGEEFF:AFFF02-??FFF7FE>IIIIIIIIIIIIIIIIIII???HHHIIIIIIIIIIIIIIIIIIIIHDDDIIIIIIIHHHIII
@G637SNQ08JGHQV
AACCTGGAGTTCCACCCGAAGAAGCAGGGGGCCGCGGTAGTTGCTGAATCTTCTACTGGTACATGGACAACTGTGTGGACTGATGGACTTACCAGC
+G637SNQ08JGHQV
IIIIIIIIIIIIIIHHHIIHIGCC@9GGGG/G>5;G?IHIIIIHHHHHIIIIIIIIIIIIIIIHHHIIIIIIIIIIIIIIIIIHHHHIIIIIIIII
@G637SNQ08JUJOO
AACCTAGAATTCCATCCAAAGAAGTAGGGGATCGCGATAGCTATTGAATCTTCTACTGGTACATGGATAGGTGTGTGGATTGATGGACTTACCGGT
+G637SNQ08JUJOO
IIIIIIIIIIIIIHHHIGGBIG?B>5GGG18>@@>@EEFIIH?G?IIIIIIIIIIIHHHIIIIIHHHHHIIIIIHHHHIIIIIIIIIIIIHHHIII
@G637SNQ08JBRRL
AACCTGGAGTTCCACCCGAAGAAGCAGGGGCCGCGGTAGCTGCTGAACCTTCTACTGGTACATGGACAACTGTGTGGACTGATGGACTTACCAGC
+G637SNQ08JBRRL
IIIIIIIIIIIIIGFF9IF>AF@CE9FFF2F><FFGIIIIIIIIIIIIIIIIIIIIIIIIIIHHHIIIIIIIIIIIIIDDDIHHHIIIIIIIIIF
@G637SNQ08JD4B4
AACCTGGAGTTCCACCCGAAGAAGCAGGGGCCGCGGTAGATGCTGAATCTTCTACTGGTACATGGACAACTGTGTGGACTGATGGACTTACCAGC
+G637SNQ08JD4B4
IIIIIIIIIIIIIIIIGIIIIIIIIIIIIAIIIIIIIIIIIIIIIIIIIIIIIIIIIIIIIIIIIIIIIIIIIIIIIIIIIIIIIIIIIIIIIII
@G637SNQ08JI9IW
AACCTGGAGTTCCACCCGAAGAAGCAGGGGCCGCGGTAGCTGCTGAATCTTCCACTGGTACATGGACAACTGTGTGGACTGATGGACTTACCAGC
+G637SNQ08JI9IW
IIIIIIIIIIIHC?HH9IIIIIIIIIHHH@HH>HIIIHHHIIIIIIIIIIIIIIIIIIIIIIIIIIIIIIIIIIIIIIIIIIIIIIIIIIIIIII
@G637SNQ08JW5IO
AACCTGGAGTTCCACCCGAAGAAGCAGGGGCCGCGGTAGCTGCTGAATCTTCTACTGGTACATGGACAACTGTGTGGACTGGTGGACTTACCAGC
+G637SNQ08JW5IO
IIIIIIIIIIIHC?HH6HIIIIIIIIHHHCIIHHHHIIIIIIIIIIIIIIIIIIIIIIIIIIIIIIIIIIIIIIIIIIIIIIIIIIIIIIIIIII
@G637SNQ08JYBKR
AACCTGGAGTTCCACCCGAAGAAGCAGGGGCCGCGGTAGCTGCTGAATCTTCTACTGGTACATGGACAACTGTGTGGACTGATGGGCTTACCAGC
+G637SNQ08JYBKR
IIIIIIIIIIIIIIIIHIIIIIIIIIIIIBIIIIIIIIIIIIIIIIIIIIIIIIIIIIIIIIIIIIIIIIIIIIIIIIIIIIHIICHIIIIIIII
@G637SNQ08JWXET
AACCTGGAGTTCCACCCGAAGAAGCAGGGGCCGCGGTAGCTGCTGAATCTCCTACTGGTACATGGACAACTGTGTGGACTGATGGACTTACCAGC
+G637SNQ08JWXET
IIIIIIIIIIIIIIIIHIIIIIIIIIIIICIIIIIIIIIIIIIIIIIIIIIIIIIIIIIIIIIIIIIIHHIIIIIIIIIIIIIIHHIIIIIIIII
@G637SNQ08JXU9Q
AACCTGGAGTTCCACCCGAAGAAGCAGGGGCCGCGGTAGCTGCTGAATCTTCTACTGGTACATGGACAACTGTGTGGACTGATGGACTCACCAGC
+G637SNQ08JXU9Q
IIIHGGCHHIIHCGGG9IHGIGCC@9GGG4G><FGGIGIIIIIIIIIIIIIIIIIHHHIIIIIIIIIIIIIIIIIIIIIIIIIIIIIIIIIIIII
@G637SNQ08JU4DQ
AACCTGGAGTTCCACCCCGAAGAAGCAGGGGGCCGCGGTAGCTGCTGAATCTTCTACTGGTACATGGACAACTGTGTGGACTGATGGACTTACCAGC
+G637SNQ08JU4DQ
IIIIIIIIFEEG><DDD14DGGD@CE9DDDD-D5-:DCEEFIIIIIIIIIIIIIIIHDDCIIIHHHHIIIIDDDDIIIIIIIIIIIIIIIHEEHHIH
@G637SNQ08JYE9M
AACCTGGGGTTCCACCCGAAGAAGCAGGGGCCGCGGTAGCTGCTGAATCTTCTACTGGTACATGGACAACTGTGTGGACTGATGGACTTACCAGC
+G637SNQ08JYE9M
IIIIIIII@IIIIIIIHIIIIIIIIIIIICIIIIIIIIIIIIIIIIIIIIIIIIIIIIIIIIIIIIIIIIIIIIIIIIIIIIIIIIIIIIIIIII
@G637SNQ08JEDQB
AACCTGGAGTTCCACCCGAAGAAGCAGGGGCCGCGATAGCTGCTGAATCTTCTACTGGTACATGGACAACTGTGTGGACTAATGGACTTACCAGC
+G637SNQ08JEDQB
IIIIIIIIIIIIIIIIHIIIIIIIIIIIIAIIIIIIIIIIIIIIIIIIIIIIIIIIIIIIIIIIIIIIIIIIIIIIIIIIIHHIIIIIIIIIIII
@G637SNQ08JL29H
AACCTGGAGTTCCACCCGAAGAAGCAGGGGCCGCGGTAGCTGTTGAATCTTCTACTGGTACATGGACAACTGTGTGGACTGATGGACTTACCAGC
+G637SNQ08JL29H
IIIIIIIIIIIIIIHH?IIIIIIIIIHHHCIIIIIIIIIIIIIIIIIIIIIIIIIIIIIIIIIIIIIIIIIIIIIIIIIIIIIIIIIIIIIIIIH
@G637SNQ08JFDJA
AACCTGGAGTTCCACCCGAAGGAGCAGGGGCCGCGGTAGCTGCTGAATCTTCTACTGGTACATGGACAACTGTGTGGACTGATGGACTTACCAGC
+G637SNQ08JFDJA
IIIIIIIIIIIIIIIIHIIIIIIIIIIIICIIIIIIIIIIIIIIIIIIIIIIIIIIIIIIIIIIIIIIIIIIIIIIIIIIIHHIHIIIIIIIIII
@G637SNQ08JDDJY
AACCTGGAGTTCCACCCGAAGAAGCAGGAACCGCGATAACTGCTGAATCTTCTACTGGTACATAAACAACTATGTGGACTGATGGACTTACCAGC
+G637SNQ08JDDJY
IIIIIIIIIIIIIIIIHIIIIIIIIIIIIHIHIIIIIIIIIIIIIIIIIIIIIIIIIIIIIIIIIHIIIIIIIIIIIIIIIIIIIIIIIIIIIII
@G637SNQ08JLSYR
AACCTGGAGTTCCACCCGAAGAAGCAGGGGCCACGGTAGCTGCTGAATCTTCTACTGGTACATGGACAACTGTGTGGACTGATGGACTTACCAGC
+G637SNQ08JLSYR
IIIIIIIIIIIIIIIIHIIIIIIIIIIIICIIIIIIIIIIIIIIIIIIIIIIIIIIIIIIIIIIIIIIIIIIIIIIIIIIIIIIIIIIIIIIIII
@G637SNQ08I7SVE
AACCTGGAGTTCCACCCGAAGAAGCAGGGGCCGCGGTAGCTGCTGAATCTTCTACTGGTACATGGACAACTGTGTGGACTAATGAACTTACCAGC
+G637SNQ08I7SVE
IIIIIIIIIHHH??GG4BGHIGEFE?GGG6HHAIIIIIIIIIIIIIIIIIIIIIIIIIIIIHHHHIIIIIIIIIIIIIIIHHHDGCIIIIIIIII
@G637SNQ08JDWMG
AACCTGGAGTTCCACCCGAAGAAGCGAGGGGCCGCGGTAGCTGCTGAATCTTCTACTGGTACATGGACAACTGTGTGGACTGATGGACTTACCAGC
+G637SNQ08JDWMG
C?C12C47:C4C42CC3AC>>C?@DB=CCC9C72<CEE@?@DDEDDC777CDDDGA<C<IIIHIEEEIIIIIEEBBCIIIIECCC=>>IIIIIIII
@G637SNQ08JOH7Z
AACCTGGAGTTCCACCCGAAGAAGCAGGGGCCGCGGTAGCTGCTGAATCTTCTACTGGTACATGGACGACTGTGTGGACTGATGGACTTACCAGC
+G637SNQ08JOH7Z
IIIIIIIIIIIIIIIIHIIIIIIIIIIIICIIIIIIIIIIIIIIIIIIIIIIIIIIIIIIIIIIIIIIIIIIIIIIIIIIIIIIIIIIIIIIIII
@G637SNQ08JRBFT
AACCTGGAGTTCCACCCGAAGAAGCAGGGGCCGCGGTAGCTGCTGAATCTTCTACTGGTACATGAACAACTGTGTGGACTGATGGACTTACCAGCC
+G637SNQ08JRBFT
IIIIIIIIHHHIH?GG6GGGIGGIE?GGG6HHAIIIIIIIIIIIIIIIIIIIIIIHHHIIIIIHHHIIIIIIIIIIIIIIIIIIIIIIIIIIIHG?
@G637SNQ08JPWS5
AACCTGGAGTTCCACCCGAAGAAGCAAGGGGCCGCGGTAGCTGCTGAATCTTCTACTGGTACATGGACAACTGTGTGGACTGATGGACTTACCAGC
+G637SNQ08JPWS5
IIIIIIIIIIIIIIGGGIIHIGGCIG2GGG2G7=GGGIIIIIIIIIIIIIIIIIIIIIIIIIIIIIIIIIIIIIIIIIIIIIHDGCDIIIIIIIII
@G637SNQ08JJ1H3
GGCCTGGAGTTCCACCCGAAGAAGCAGGGGCCGCGGTAGCTGCTGAATCTTCTACTGGTACATGGACAACTGTGTGGACTGATGGACTTACCAGC
+G637SNQ08JJ1H3
IIIIIIIIIIIIIIIIBIIIIIIIIIIIICIIIIIIIIIIIIIIIIIIIIIIIIIIIIIIIIIIIIIIIIIIIIIIIIIIIIIIIIIIIIIIIII
@G637SNQ08JN759
AACTTGGAGTTCCATCCGAAGAAGCAGGGGCCGCGGTAGCTGCTGAATCTTCTACTGGTACATGGACAATTGTGTGGACTGATGGACTTACCAGC
+G637SNQ08JN759
IIIIIIIIIIIIIIIIIIIIIIIIIDHHH6HCFIIIIIIIIIIIIIIIIIIIIIIIIIIIIIIIIIIHHHHHIIIIIIIIIIIIIIIIIIIIIII
@G637SNQ08JOFH3
AACCTAGAGTTCCACCCGAAGAAGCAGGGGCCGCGGTAGCTGCTGAATCTTCTACTGGTACATGGACAACTGTGTGGACTGATGGACTTACCAGC
+G637SNQ08JOFH3
IIIIIIIIIIIIIIIIHIIIIIIIIIIIICIIIIIIIIIIIIIIIIIIIIIIIIIIIIIIIIIIIIIIIIIIIIIIIIIIIIIIIIIIIIIIIII
@G637SNQ08JQWHT
AACCTGGAGTTCCACCCGAAGAAGCAGGGGCCGCGGTAGCTGCTGAATCTTCTACTGGTACATGGACAACTGTGTGGGCTGATGGACTTACCAGC
+G637SNQ08JQWHT
IIIIIIII?H;H;HHH?IIIIIIIIIHHH>IIIIIIIIIIIIIIIIIIIIIIIIIIIIIIIIHHHIIIIIIIIIIHHHIIIIIIIIIIIIIIIII
@G637SNQ08JLTRB
AACCTGGAGTTCCACCCGAAGAAGCAGGGGCCGCGGTAGCTGCTGAATCTTCTACTGGCACATGGACAACTGTGTGGACTGATGGACTTACCAGC
+G637SNQ08JLTRB
IIIIIIIIIIIIIIIIGIIIIIIIIHIII@IIIIIIIIIIIIIIIIIIIIIIIIIIIIIIIIIIIIIIIIIIIIIIIIIIIIIIIIIIIIIIIII
@G637SNQ08JFQXO
AACCTGGAGTTCCACCCGAAGAAGCAGAGGCCGCGGTAGCTGCTGAATCTTCTACTGGTACATGGACAACTGTGTAGACTGATGGACTTACCAGC
+G637SNQ08JFQXO
IIIIIIIIIIIIIIIIHIIIIIIIIIIIIIIIIIIIIIIIIIIIIIIIIIIIIIIHIHIIIIIIIIIIIIIIIIIIIIIIIIIIIIIIIIIIIII
@G637SNQ08J1GS5
AACCTGGAGTTCCACCCGAAGAAGCAGGGGACGCGGTAGCTGCTGAATCTTCTACTGGTACATGGACAACTGTGTGGACTGATGGACTTACCAGC
+G637SNQ08J1GS5
IIIIIIIIIIIIIIIIHIIIIIIIIIIIICIIIIIIIIIIIIIIIIIIIIHHIIIIIIIIIIIIIIIIIIIIIIIIIIIIIIHIHIIIIIIIIII
@G637SNQ08JPVAE
AACCTGGAGTTCCACCCTAAGAAGCAGGGGCCGCGGTAGCTGCTGAATCTTCTACTGGTACATGGACAACTGTGTGGACTGATGGACTTACCAGC
+G637SNQ08JPVAE
IIIIIIIIIIIIIIIIGIIIIIIIIIIIICIIIIIIIIIIIIIIIIIIIIIIIIIIIIIIIIHIHIIIIIIIIIIIIIIIIIIIIIIIIIIIIII
@G637SNQ08JXK85
AACCTGGAGTTCCACCCGAAGAAGCAGGGGCCGCGGTAGCTGCTGAATCTTCTACTGGTACATGGACAACTGTGTGGACTGATGGACTTACCAGCCT
+G637SNQ08JXK85
HHHHHIIIIHHHHHHHHIHHHFFFFFFFFEFFFFFFFFFFFFFFFFFFFFFFFFFEFEFFFFFFFFFFFFFFFFFFFFFFFFFFFFFFFFFFFDFDF
@G637SNQ08JL5ID
AACCTGGAGTTCCACCCGAAGAAGCAGGGGCCGCGGTAGCTGCTGAATCTTATACTGGTACATGGACAACTGTGTGGACTGATGGACTTACCAGC
+G637SNQ08JL5ID
IIIIHHHIIIIIIIHHHIIIIIIIIDHHH6HCFIIIIIIIIIIIIIIIIIIIIIIIIIIIIIIIIIIIIIIIIIIIIIIIIIIIIIIIIIIIIII
@G637SNQ08JSB4N
AACCTGGAGTTCCACCCGAAGAAGCAGGGGCCGCGGTAGCTGCTGAATCTTCTACTGGTACATGGACAACTGTGTGGACCGATGGACTTACCAGC
+G637SNQ08JSB4N
IIIIIIIIIIIIIIHH?IIIIIIIIHHHH>IIIIIIIIIIIIIIIIIIIIIIIIIHHHIIID?H?DIIIIIIIIIIIIIIIHHHHIIIIIIIIII
@G637SNQ08JGFB3
AACCTGGAGTTCCACCCGAAGAAGCAGGGGCCGCGGTAGCTGCTGAATCTTCTACTGGTACATGGACAACTGTGTGGACTGATAGACTTACCAGC
+G637SNQ08JGFB3
IIIIIIIIIIIIIIIIHIIIIIIIIIIIICIIIIIIIIIIIIIIIIIIIIIIIIIIIIIIIIIIHHIIIIIIIIIIIIIIIIIIIIIIIIIIIII
@G637SNQ08JXDAL
AACCTGGAGTTCCACCCGAAGAAGCAGGGGGCCGCGGTAGCTGCTGAATCTTCTACTGGTACATGGACAACTGTGTGGACTGATGGACTTGCCAGC
+G637SNQ08JXDAL
IIIIIIIIFFEI?5FF24FGIGBD@>FFFF1F@7@FEIIIIIIIIIIIIIIIIIIHDF??IIE?F?CCFCDIIIIIIIIIIIHDFCIIHHHIIIII
@G637SNQ08I9SS4
AACCTGGAGTTCCACACGAAGAAGCAGGGGCCGCGGTAGCTGCTGAATCTTCTACTGGTACATGGACAACTGTGTGGACTGATGGACTTACCAGC
+G637SNQ08I9SS4
IIIIIIIIIIIIIIIIIIIIIIIIIIIIICIIIIIIIIIIIIIIIIIIIIIIIIIIIIIIIIIIIIIIIIIIIIIIIIIIIIHIHIIIIIIIIII
@G637SNQ08JWS38
AACCTGGAGTTCCACCCGAAGAAAGCAGGGGCCGCGGTAGCTGCTGAATCTTCTACTGGTACATGGACAACTGTGTGGACTGATGGACTTACCAGC
+G637SNQ08JWS38
IIIIIIIIIIIIIIFFAIH8<FF/8@9FFF0F<?FFEGEEHIIIHDFCDDIIIIIIIIIIIIIIIIIIIIIIIIIIIIIIIIIIIIIIIIIIIIII
@G637SNQ08JNOQP
AACCTGGAGTTCCACCCGAAGAAGCGGGGCCGCGGTAGCTGCTGAATCTTCTACTGGTACATGGACAACTGTGTGGACTGATGGACTTACCAGC
+G637SNQ08JNOQP
IIIIIIIIIIIIIIHHHIIIIGC>9GGG0G4.5G3E?:@EGIIIHHHHIIIIIIIIIIHHHHHHHHHHHHHIIIIIIIIIIIIIIIIIIIIIII
@G637SNQ08JSFO3
AACCTGGAATTCCACCCGAAAAGACAGGGGCCGCGGTAGCTGCTGAATCTTCTACTGGTACATGGACAACTGTGTGGACTGATGGACTTACGAGC
+G637SNQ08JSFO3
GGEEIE8E7E<E@@EE7CEEE/2.@8EEE/E<4;EEIIIIIIIIIIIIIHHHBCCCECIIIHCECIIIIIIIGGGIIIIIIIGGGIIIIIIIIII
@G637SNQ08JO604
AACCTGGAGTTCCACCCGAAGAAGCAGTGGCCGCGGTAGCTGCTGAATCTTCTACTGGTACATGGACAACTGTGTGGACTGATGGACTTACCAGC
+G637SNQ08JO604
IIIIIIIIIIIIIIIIHIIIIIIIIIIIIIIIIIIIIHHHIIIIIIIIIIIIIIIIIIIIIIIIIIIIIIIIIIIIIIIHHHIIIIIIIIIIHHI
@G637SNQ08JUKEV
AACCTGGAGTTCCACCCAAAGAAGCAGGGGCCGCGGTAGCTGCTGAATCTTCTACTGGTACATGGACAACTGTGTGGACTGATGGACTTACCAAC
+G637SNQ08JUKEV
IIIIHHHIIIIIIIHHHHHHIIIIIIGGGCIIIDGCIIIIIIIIIIIIIIIIIIIIIIIIIIHHHHIIIIIIIIIIIIIIIIIIIIIIIIHHHHI
@G637SNQ08JCT8Y
AACCTGGAGTTCAACCCGAAGAAGCAGGGGCCGCGGTAGCTGCTGAATCTTCTACTGGTACATGGACAACTGTGTGGACTGATGGACTTACCAGC
+G637SNQ08JCT8Y
IIIIIIIIIIIHIHIIHIIIIIIIIIIIICIIIIIIIIIIIIIIIIIIIIIIIIIIIIIIIIIIHHIIIIIIIIIIIIIIIIIIIIIIIIIIIII
@G637SNQ08JXS7U
AACCTGGAGTTCCACCCGAAGAAGGCAGGGGCCGCGGTAGCTGCTGAATCTTCTACTGGTACATGGACAACTGTGTGGACTGATGGACTTACCAGC
+G637SNQ08JXS7U
IIIIIIIIIIIIIIHHAIIC=H2H3BIHHH=IIAIIIIIIIIIIIIIIIIIIIIIIIIIIIIIIIIIIIIIIIIIIIIIIIIIIIIIIIIIIIIIH
@G637SNQ08JQN3V
GGCCCGGGGTTCCACCTGAAGAAGCAGGGGCTGCAGTAGCTGCGGAATCTTCTACTGGTACATGGACAACTGTTTGGACTGATGGACTTACCAGT
+G637SNQ08JQN3V
IIHHHHHH>IIHGHIIIIIIIIIIIIHHHCIIIIIIIIIIIIIIIIIIIIIIIIIIIIIIIIIIIIIIIIIIHHHIIIIIIIIIIIIIIIIIIII
@G637SNQ08JURC0
AACCTGGAGTTCCACCCGAAGAAGCAGGGGACCGCGGTAGCTGCTGAATCTTCTACTGGTACATGGACAACTGTGTGGACTGATGGACTTACCAGC
+G637SNQ08JURC0
IIIIIIIIIHHHHIHHHIHHHHGIB9HHH5?HIDIHIIIIIIIIIIIIIIIIIIIIIIIIIIIHHHIIIIIIIIIIIIIIIIIHHHIIIIIIIIII
@G637SNQ08I93U0
AACCCGGAGTTCCACCCCGAAGAAGCAGGGGGCCGCGGTAGCTGCTGAATCTTCTACTGGTACATGGACAACTGTGTGGACTGATGGACTTACCAGC
+G637SNQ08I93U0
HHGGDIHCAF>F94FFF/4FCCF9C@>FFFF3II?IIIIIIIIIIIHHHHHIIIIIIDFCIIIHHFCDIIIIIIIIIIIIIIIIIIIIIIIIIIIIF
@G637SNQ08JASUZ
AACCCGGAGTTCCACCCGAAGAAGCAGGGGGCCGCGGTAGCTGCTGAATCTTCTACTGGTACATGGACAACTGTGTGGACTGATGGACTTACCAGC
+G637SNQ08JASUZ
ECEEEEEGCEEEA4EE14E<AE:<E?EEEE7II:IIIIIIIIIIIHHHHIIIIIID?E?DIIIIEE??E;;HHHIIIIIIIIIIIIIIIIDECIII
@G637SNQ08JYHLY
AACCTGGAGTTCCACCCGAAGAAGCAGGGGCCGCGGTAGCTGCTGAATCTTCTGCTGGTACATGGACAACTGTGTGGACTGATGGACTTACCAGC
+G637SNQ08JYHLY
IIIIIIIIIIIIIGHH6HIIIIIIIHHHH;IIFIIIIIIIIIIIIIIIIIIIIIIIIIIIIIIIIHHHHIIIIIIIIIIIIIIIIIIIIIIIIII
@G637SNQ08JTA19
AACCTGGAGTTCCACCCGAAGAAGCAGGGGCCGCTGTAGCTGCTGAATCTTCTACTGGTACATGGACAACTGTGTGGACTGATGGACTTACCAGC
+G637SNQ08JTA19
IIIHGHCIIIIIIIHHGIIIIIIIIHHHH>H?5BEIIIIIIIIIIIIIIIIIIIIIIIIIIHHHHIIIIIIIIIIIIIIIIIIIIIIIIIIIIHH
@G637SNQ08JXSNR
AACCTGGAGTTCCACCCGAAGAAGCAGGGGCAGCGGTAGCTGCTGAATCTTCTACTGGTACATGGACAACTGTGTGGACTGATGGACTTACCAGC
+G637SNQ08JXSNR
IIIIHHHIIIIIIIHHBIIIIIIIIHHHH@HHHIIIIIIIIIIIIIIIIIIIIIIIIIIIIDDHHIIIIIIIIIIIIIHDDDIIIIIIIIIIHDH
@G637SNQ08JN7P9
AACCTAGAATTCCATCCAAAGAAGTAGGGATCGCAATAGCTATTGAATCTTCTACTGGTACATGGATAGGTGTGTGGATTGATGGGCTTACCAGT
+G637SNQ08JN7P9
IIIIIIIIIIIIIIIIIIIHIIIIIIIIHIIIIIIIIIIIIHIHIIIIIIIIIIIIIIIIIIIIIIIIIIIIIIIIIIIIIIHII;IIIIIIIII
@G637SNQ08JLDMJ
AACCTGGAGTTCCACCCGAAGAAGCAGGGGCCGCGGTAGCTGCTGAATCTTCTACTGGTACATGGACAACTGTGTGGACTGATGGACTTACCAGCT
+G637SNQ08JLDMJ
IIIIIIIIIIIIIIIIHIIIIIIIIIIIICIIHIIIIIIIIIIIIIIIIIIIIIIHIHIIIIIIIIIIIIIIIIIIIIIIIIIIIIIIIIIIIIII
@G637SNQ08I5HD3
AACCTGGAGTTCCACCCCGAAGAAGCAGGGGCCGCGGTAGCTGCTGAATCTTCTACTGGTACATGGACAACTGTGTGGACTAATGGACTTACCAGC
+G637SNQ08I5HD3
C@C>EGHC<C7C<@CCC4EC48C=CE>CCC2C7/;CEIIIIIIIIIIIIIIIIIIIIIIIIIIIIIIICCDIIIIIIIIIIIIIIIIIHHHIIIIC
@G637SNQ08JU2HA
AACCTGGAGTTCCACCCGAAGAAGCAGGAGCCGCGGTAGCTGCTGAATCTTCTACTGGTACATGGACAACTGTGTGGACTGATGGACTTACCAGC
+G637SNQ08JU2HA
IIIIIIIIIIIIIIIIHIIIIIIIIIIIIIIIIIIIIIHHHIIIIIIIIIIIIIIIIIIIHHHIIIIIIIIIIIIIIIIIIIIIIIIIIIIIIII
@G637SNQ08JC2GR
AATGTATTTTGGATTGGGTGAAAATAATGTCTCTTTACAATATTTTGATAGATGGTTTTGGAATGCCTCATACCTTGGTAGGATGGGTGCTT
+G637SNQ08JC2GR
IIIIG?FFF3F@EFEFF<A<FFF6CFDIIIIIIHHHIIIIIIFFFCIIIIIIIIIFFF@IIIIIIIIIIHHHIIIIIIIIIIIHFF?IIIII
@G637SNQ08JZC0U
AACCTGGAGTTCCACCCGAAGAAGCAGGGGCCGCAGTAGCTGCTGAATCTTCTACTGGTGCATGGACAACTGTGTGGACTGATGGACTTACCAGC
+G637SNQ08JZC0U
IIIIIIIIIIIIIIIIHIIIIIIIIIIIICIIIIIIIIIIIIIIIIIIIIIIIIIIIIIIIIIIIIIIIIIIIIIIIIIIIIIIIIIIIIIHHII
@G637SNQ08JQP0N
AACCTGGAGTTCCACCCGAAGAAGCAGGGGCCGCGGTAGCTGCTGAATATTCTACTGGTACATGGACAACTGTGTGGACTGATGGACTTACCAGC
+G637SNQ08JQP0N
IIIIIIIIIHCH??HHCIIIIIIIHHHHH@IIFIIIIIIIIIIIIIIIIIIIIIIHHHIIIIIIIIIIIIIIIHDHCHIIIIDHCIIIIIIIIII
@G637SNQ08I9I5X
GCCTGGAGTTCCACCCGAAGAAGCAGGGGCCGCGGTAGCTGCTGAATCTTCTACTGGTACATGGACAACTGTGTGGACTGATGGACTTACCAGC
+G637SNQ08I9I5X
IIIIIIIIIIIIIHHHIIIIIIIIIHHHAIIIIIIIIIIIIIIIIIIIIIIIIIIIIIIIHHHHHIIIIIIIIIIIIIIIIIIIIIIIHHHIII
@G637SNQ08I47IV
AACCTGGAGTTCCACCCGAGAAGCAGGGGCCGCGGTAGCTGCTGAATCTTCTACTGGTACATGGACAACTGTGTGGACTGATGGACTTACCAGC
+G637SNQ08I47IV
IIIIIIIIIIIIIIHG@?;:GBBBIGGG=G=4BGHIBABDIIIGGGGGGBBIIIIIIIIIIIGGGIIIIIIIIIIIIIIIIIIIIIIIIIIIDG
@G637SNQ08JPNZA
AACCTGGAGTTCCACCCGAAGAAGCAGGGGCCGCGGTAGCTGCTGAATCTTCTACCGGTACATGGACAACTGTGTGGACTGATGGACTTACCAGC
+G637SNQ08JPNZA
IIIIIIIIIIIIC6FF4<FGIGCCE9FFF6HHAIIIIIIIIIIIIIIIIIIIIIIIIIIIIIIIIIIIIIIIIIIIIIIIIH?F??DHEEIIIIF
@G637SNQ08JGN2D
AACCTGGAGTTCCACCCCGAAGAAGCAGGGGCCGCGGTAGCTGCTGAATCTTCTACTGGTACATGGACAGCTGTGTGGACTGATGGACTTACCAGC
+G637SNQ08JGN2D
CCBA@B>A<BAB99BBB/4B@<B9<@9BBB/B4.5B4B??DDGIIIIIIIIIIIIGBBBIIIFCBBIG???IIIHGGFIIIIIGGFIIGFFIIHIH
@G637SNQ08JRWHB
AACCTGGAGTTCCACCCCGAAGAAGCAGGGGCCGCGGTAGCTGCTGAATCTTCTACTGGTACATGGACAACTGTGTGGACTGATGGACTTGCCAGC
+G637SNQ08JRWHB
E9E9IE@C<E9E9<EEE/4EGGE@D>9EEE2E<6@E@HGIIIIIIIIIIIIIIIIIDECHIIIIIIIIIIIIIIIIIIIIIIHDECDIIIIIIIII
@G637SNQ08JU7RL
AACCTGGAGTTCCACCCGAAGAAGCAGGGGCTGCAGTAGCTGCGGAATCTTCTATTGGTACATGGACAACTGTTTGGACTGATGGACTTACCAGC
+G637SNQ08JU7RL
IIIIIIIIIIIIIIIIHIIIIIIIIIIII@HHIIIIIIIIIIIIIIIIIIIIIIIIIIIIIIIIIIIIIIIIIIHIIIIIIIIIIIIIIHIHIII
@G637SNQ08JZK46
AACCTGGAATTCCACCCCGAAGAAGCAGGGGCCGCGGTAGCTGCTGAATCTTCTACTGGTACATGGACAACTGTGTGGACTGATGGACTTACCAGC
+G637SNQ08JZK46
C5C4AC9C3C3C3<CCC/<CGDCBCI?CCC;IIIIIIIIIIIIIIIIIHHHIIIIIIIIIIIIIIIIIC??IIIIIIIIIIIIIIIIIIIHHHIHH
@G637SNQ08I63ZP
AACCTGGAGTTCCACCCGAAGAAGCAGGGGCCGCGGTAGCTGCTGAATCTTCTACTGGTACATGGACAACTGTATGGACTGATGGACTTACTAGC
+G637SNQ08I63ZP
IIIIIIIIIIIHC;GG6HIIIIIIIIGGGCIIIIIIIIIIIIIIIIIIIIIIIIIIIIIIIIIIIHHHHHHHIH?G?IIIIIIIIIIIIHDDDII
@G637SNQ08JTRO8
AACCTGGAGTTCCACCCGAAGAAGCAGGGGCCGCGGTAGCTGCTGAATCTTCTACTGGTACATGGACAACTGTGTGACTGATGGACTTACCAGC
+G637SNQ08JTRO8
IIIIIIIIIIIIHHIIHIIHHIIIIIIII@IH?IIIIIIIIIIIIIIIIIIIIIIIIIIIIIIIHHIIIIIIIIIIIIIIIIIIIIIIIIIIII
@G637SNQ08JM88L
AACCTGGAGTTCCACCCGAAGAAGCAGGGGCCGCGGTAGCTGCTGAATCTTCTACTGGTACATGGACAACTAGTGTGGACTGATGGACTTACCAGC
+G637SNQ08JM88L
IIIIIIIIIIIIIIGG?IIIIG<?HIGGG@HHFIIIIIIIIIIIIIIIIIIIIIIIIIIIIIIIIIIIIH;9;;DIIIIIIIIDGCIIIIIIIIIG
@G637SNQ08JEPEY
AACCTGGAGTTACCACCCGAAGAAGCAGGGGCCGCGGTAGCTGCTGAATCTTCTACTGGTACATGGACAACTGTGTGGACTGATGGACTTACCAGC
+G637SNQ08JEPEY
IIIIIIIIIH66H6GHHEIIIIIIIIIHHHBIIIIIIIIIIIIIIIIIIIIIIIIIIIIIIIIIIIIIIIIIIIIIIIIIIIIIIIIIIIIIIIII
@G637SNQ08JL3F0
AACCTGGAGTTCCGCCCGAAGAAGCAGGGGCCGCGGTAGCTGCTGAATCTTCTACTGGTACATAGGACAACTGTGTGGACTGATGGACTTACCAGC
+G637SNQ08JL3F0
IIIIIIIIIIIG;;GGHIIIIIIIIIGGGCIIIIIIIIIIIIIIIIIIIIIIIIIGGGIIII;6G66;IIIIIIIIIIIIGGGEGCGGIIIIIIGG
@G637SNQ08I3TAE
AACCTGGAGTTCCACCCGAGAAGCAGGGGCCGCGGTAGCTGCTGAATCTTCTACTGGTACATGGACAACTGTGTGGACTGACGGACTTACCAGC
+G637SNQ08I3TAE
HHHFGCAA<C<C42CC/228C>>A?CCC=II=FFDIGGGEEED<C77<C<<DEEEEEGGGHIC99CCHIIIIIIIIICCCCIIIIIHHHHHEEC
@G637SNQ08JZXFJ
AACCTGGAGTTCCACCCGAAGAAGCAGGGGCCGCGGTAGCTGCTGAATCTTCTACTGGTACATGGACAACTGTGTGTACTGATGGACTTACCAGC
+G637SNQ08JZXFJ
IIIIIIIIIIIIIIIIHIIIIIIIIIIIICIIIIIIIIIIIIIIIIIIIIIIIIIIIIIIIIIIIIIIIIIIIIIIIIIIIIIIIIIIIIIIIII
@G637SNQ08JT526
AACCTGGAGTTCCACCCGAAGAAGCAGGAGCGCGGTAGCTGCTGAATCTTCTACTGGTACATGGACAACTGTGTGGACTGATGGACTTACCAGC
+G637SNQ08JT526
IIIIIIIIIIIGGGHHHIIIIGEID9G55243AGGIGFIIIIIIIIIIIIIIIIIIIIIIGGGGIIIIIIIIIIIIIIIIIIIIIIIIIIIIII
@G637SNQ08J0L9U
AACCTGGAGTTCCACCCGAAGAAGCAGGGGCCGCGGTAGCTGCTGAATCTTCTACTGGTACACGGACAACTGCGTGGACTGATGGACTTACCAGC
+G637SNQ08J0L9U
IIIIIIIIIIIIIIIIHIIIIIIIIIIIIBIIIIIIIIIIIIIIIIIIIIIIIIIIIIIIIIIIIIIIIHHHHIIIIIIIIIIIIIIIIIIIIII
@G637SNQ08JMWH6
AACCTGGAGTTCCACTCGAAGAAGCAGGGGCCGCGGTAGCTGCTGAATCTTCTACTGGTACATGGACAACTGTGTGGACTGACGGACTTACCAGC
+G637SNQ08JMWH6
IIIIIIIIIIIIIIIIIIIIIIIIIIIIICIIIIIIIIIIIIIIIIIIIIIIIIIIIIIIIIIIIIIIIIIIIIIIIIIIIIIIIIIIIIIIIII
@G637SNQ08I5V4T
AACCTGGAATTCCACCCGAAGAAGCAGGGGGCCGCGGTAGCTGTTGAATCTTCTACTGGTACATGGACAACTGTGTGGACTGATGGACTTACCAGC
+G637SNQ08I5V4T
EDGGGD6D6D;DB;DD6>D@@D=>>:DDDD/D4-6DCDDGDD@D@GIGI@D<>>>>HHHHHHHHHHHHHHHHHEEEFFHHHHHHHHHHHHHHHHHH
@G637SNQ08JMZJT
AACCTGGAGTTCCACCCGAAGAAGTAGGGGCCGCGGTAGCTGCTGAATCTTCTACTGGTACATGGACAACTGTGTGGACTGATGGACTTATCAGC
+G637SNQ08JMZJT
IIIIIIIIIIIIIIIIHIIIIIIIIIIIICIIIIIIIIIIIIIIIIIIIIIIIIIIIIIIIIIIIIIIIIIIIIIIIIIIIIIIIIIIIIIIIII
@G637SNQ08I8P4L
AACCTGGAGTTCCACCCGAAGAAGCGGGGGCCGCGGCAGCTGCTGAATCTTCTACTGGTACATGGACAACTGTGTGGACTGATGGACTTACCAGC
+G637SNQ08I8P4L
IIIIIIIIIIIIIIHHHIIIIHHHIHHHH=II?IIIIIIIIIIIIHHDDH??DIIIIIIIIIIIIIIIIIIDDDHIIIIIIIIIIIIIIIIIIII
@G637SNQ08I72DK
AACCTGGAGTTCCACCCGAAGAAGTAGGGGCCGCGGTAGCTGCTGAATCCTCTACTGGTACATGGACAACTGTGTGGACTGATGGACTTACCAGC
+G637SNQ08I72DK
IIIIIIIIIIIIIIHHHIIIIIIIIHGGG=GC49G9BB?BEEEIHHHHIIIIIIIIIIIIIIIIIIIIIIIIIIDGCIDCCEEGEIIG?;G;HII
@G637SNQ08I7S59
AACCTGGAGTTCCACCCGAAGAAAGCAGGGGGCCGCGGTAGCTGCTGAATCTTCTACTGGTACATGGACAACTGTGTGGACTGATGGACTTACCAGC
+G637SNQ08I7S59
IIIIIIIIIIIIE:DD1:D?:DD.8@9DDDD-D45BDCEGIIIIIIIIIIIIIIIIIIIIIIIIIIIIIIIII???CDHGGIIEEEEEII?:D:III
@G637SNQ08I5AZB
AGCCTGGAGTTCCACCCCGAAGAAGCAGGGGCCGCGGTAGCTGCTGAATCTTCTACTGGTACATGGACAACTGTGTGGACTGATGGACTTACCAGC
+G637SNQ08I5AZB
EEB57B<A<B<B87BBB/7BE@B;;DICCCCIIIIIIIIHIIIIIIGBCCFIIIIBBBAACGFGD?==B<AEGEBBBBDDACCEB<==IIIIIHBB
@G637SNQ08I8M3R
AACCTGGAGTTCCACCCGAAGAAGCAGGGGCCGCGGTAGCTGCTGAATCTTCTACTGGTACATGGACAACTGTCGTGGACTGATGGACTTACCAGC
+G637SNQ08I8M3R
IIIIIIIIIIIIIIHHHIIIIIIIIIHHHCIIIIIIIIIIIIIIIIIIIIIIIIIIIIIIIIIIIIIIII>4343?HEIIIIIIIIIIIIIIIIII
@G637SNQ08JB19T
AACCTGGAGTTCCACCCGAAGAAGCAGGGGCCGCGGTAGCTGCTGAATCTTCTACTGGTACATGGACAACTGTGTGGACTGATGGACTTACCGACGCCT
+G637SNQ08JB19T
IHHHFFHHHHHHHHHHHIIIIFFFFFBBBBFFFFFFFFFFFFFFFFFFFFFFFFFFFFFFFFFFFFFFFFFFFFDDDCFFDB=A<A?A<6A245,-A-A
@G637SNQ08I3AM0
AACCTGGAGTTCCACCCGAAGAGCAGGGGCCGCGGTAGCTGCTGAATCTTCTACTGGTACATGGACAACTGTGTGGACTGATGGACTTACCAGC
+G637SNQ08I3AM0
A8A8FFFFDCEEEGAA9<A575:@<AAA3CC:GGHGGGGGDFFCA==AA==EGEBCDEDDAAAAA@A;=DGGA?A?DGGGAAA;>>A==BEEAA
@G637SNQ08JU5QC
AACCTGGAGTTCCACCCGAAGAAGCAGGGGGCCGCGGTAGCTGCTGAATCTTCTACCGGTACATGGACAACTGTATGGACTGATGGACTTACCAGC
+G637SNQ08JU5QC
IIIIHEEIFGGE?5DD2<DCCDBD?9DDDD/D<6DDGHGIIIIIIIIIIIIIIIIIIIIIIIIIHHHIIIIIIIIIIIIIIIE?D??BD77DC@AD
@G637SNQ08JJ4GR
AACCTGGAGTTCCACCCGAAGAAGCAAGGGGCCGCGGTAGCTGCTGAATCTTCTACTGGTATATGGACAACTGTGTGGACTGATGGACTTACCAGC
+G637SNQ08JJ4GR
ADA?@@<<?FFDCEFFFIHHHFFFFFF@@@;DD;AADA::::AAAAADDDCCCFFFCCCFFFD@@@DFFFFFDDDDDDD??=::@8?@A<<@=<9@
@G637SNQ08JWG41
AACCTGGAGTTCCACCCGAAGAAGCAGGGCCGCGGTAGCTGCTGAATCTTCTACTGGTACATGGACAACTGTGTGGACTGATGGACTTACCAGC
+G637SNQ08JWG41
HHHHIIIIIHHHHIHHGIHHHIIIIIHHHIIIIIIIIIIIIIIIIIIIIIIIIIIIIIIIIIHCDIIIIIIIIIIIIIIIIIIIIDHCIIIIII
@G637SNQ08JAGNJ
CCAACCTGGAGTTCCACCCGAAGAAGCAGGGGCCGCGGTAGCTGCTGAATCTTCTACTGGTACATGGACAACTGTGTGGACTGATGGACTTACCAGC
+G637SNQ08JAGNJ
E@IIFFIIIIIIIIIIEE:IHHIGEC@9EEE4E><EE@GIIIIIIIIIIIIIIIIIIHECDIID?E?CCECDIIIIIIIIIIIIIIIIEE>=EEECE
@G637SNQ08JAEX1
GACCTAGAATTCCATCCAAAGAAGTAGGGATCGCAATAGCTATTGAATCTTCTACTGGTACATGGATAGGTGTGTGGATTGATGGACTTACCAGT
+G637SNQ08JAEX1
IIIIIIIIIIIIIIIIIIIHIIIIIIIIHIIIIIIIIIIDDDICIIIIIIIIIIIIIIIIIIIIIIIIIIIIIIIIIIIIIIIIIIIIIIIIIII
@G637SNQ08JVVTK
AACCTGGAGTTCCACCCGAAGAAGCAGGGGCCGCGGTAGCTGCTGAGTCTTCTACTGGTACATGGACAACTGTGTGGACTGATGGACTTACCAGC
+G637SNQ08JVVTK
IIIIIIIIIIIIIIHHHGHCGHIIIIHHH=HC8<H?IIIIIIIIIIIIIIIIIIIIIIIIIIIHCDIIIIIIIIIIIIIIIIIIIIIIIIIIIII
@G637SNQ08JHEHV
AACCTGGAGTTCCACCCGAAGAAGAAGGGGCCGCGGTAGCTGCTGAATCTTCTACTGGTACATGGACAACTGTGTGGACTGATGGACTTACCAGC
+G637SNQ08JHEHV
IIIIIIIIIIIFBCGGHIHHIFFGFFFFF>FB:BFGGCACCIFCCFBIIIIIIIIIIIIIIIGGGIFFFHIIHFFFFIIIIFCFCFCF>=GHHII
@G637SNQ08JY97Q
AACCTGGAGTCCCACCCGAAGAAGCAGGGGCCGCGGTAGCTGCTGAATCTTCTACTGGTACATGGACAACTGTGTGGACTGGTGGACTTACCAGC
+G637SNQ08JY97Q
IIIIIIEIABGG8:GG1:GEFIIIIIGGGCIIIIIIIIIIIIIIIIIIIIIIIIIIIIIIIIIIIIIIIIIIIIIGGGIIIIGGGIIIIIIIIII
@G637SNQ08JGIUR
AACCTGGAGTTCCACCCGAAGAAGCAGGGGCCGCGGTAGTTGCTGGATCTTCTACTGGTACATGGACAACTGTGTGGACTGATGGACTTACCAGC
+G637SNQ08JGIUR
G?IIIIIIIIIIIGGG4EGHHG@@@9GGG4GB:FIIIIIIIIIIIIIIIIIIIIIIIIIIIIIIIIIIIIIIIIIIIIIIIIIIIIIHHHIIIII
@G637SNQ08JLGPM
AACCTGGAGTTCCACCCGAACGAAGCAGGGGCCGCGGTAGCTGCTGAATCTTCTACTGGTACATGAACAACTGTGTGGACTGATGGACTTACCAGC
+G637SNQ08JLGPM
IIIFDC<=@C?C??CC?EC62;C?@A<CCC6C5/5C5?<9<<EGGIFBCCCIIIIIIIIICCBC=C=CCHEDDHIIIIIFFFFIIIIIID7C7@DG
@G637SNQ08JL5F2
AACCTGGAATTCCACCCGAAGAAGCAGGGGGCCGCGGTAGCTGCTGAATCTTCTACTGGTACATGGACAACTGTGTGGACTGATGGACTTACCAGC
+G637SNQ08JL5F2
IIIIIIIIIIIIC5FF2@FGIF@D@9FFFF-F55=FCEIIIIIIIIIIIIIIIIIIIIIIIIIIIIIIIIIIIIIIIIIIIIIIIIIIIIIIIIII
@G637SNQ08JQ1T6
AACCTGGAGTTCCACCCGAAGAAGCAGGGGCCGCGGTAGCTGCTGAATCTTCTACTTGTACATGGACAACTGTGTGGACTGATGGACTTACCAGC
+G637SNQ08JQ1T6
IIHGGIIIIIIIIIHHHIIIIIIIIIHHHCIIIIIIIIIIIIIIIIIIIIIIIIIHCEGIIIIIIIIIIIIIIIIIIIIIIIIIIIIIIIIIIGH
@G637SNQ08JYA9H
GACCTGGAGTTCCACCCGAAGAAGCGGGGGCCGCGGTAGCTGCTGAATCTTCTACTGGTACATGGACAACTGTGTGGACTGATGGACTTACCAGC
+G637SNQ08JYA9H
IIIIIIIIIIIIIIHHHIIIIIIIHHHHH:II>IIIIIIIIIIIIIIIIIIIIIIIIIIIIIIIIIIIIIIIIIIIIIIIIIIIIIIIIIIIIII
@G637SNQ08JD64K
AACCTGGAGTTCCGCCCGAAGAAGCAGGGGCCGCTGTAGCTGCTGAATCTTCTACTGGTACATGGACAACTGTGTGGACTGATGGACTTACCAGC
+G637SNQ08JD64K
IIIIIIIIIIIIIGGG6GGHIG@C@9GGG2G7/:AHBGIIIIIIIIIIIIIIIIIIIIIIIIIHHHIIIIIIIIIIIIIIIIHHHIIIIIIIIII
@G637SNQ08JQ8V2
AACCTGGAGCTCCACCCGAAGAAGCAGGGGGCCGCGGTAGCTGCTGAATCTTCTACTGGTACATGGACAACTGTGTGGACTGATGGACTTACCAGC
+G637SNQ08JQ8V2
IIIIIIIIIIIIIIHHHIIGGGAB@9GGGG-G57BGCEEEHIIIIIIIIIIIIIIIIIIIIIIIIIHHHHHIIIIIIIIIIIIIIIIIIIIIIIII
@G637SNQ08JYBYE
AACCTGGAGTTCCACCCGAAGAAGGAGGGGCCGCGGTAGCTGCTGAATCTTCTACTGGTACATGGACAACTGTGTGGACTGATGGACTTACCAGC
+G637SNQ08JYBYE
IIIIIIIIIIIIIIHHHIHHIF<F45FFF.F3-.F/99:>AIIIIIIIIIIIIIIIIIIIIIIIIIIIIIIIIIIIIIIIIIIHHHIIIIIIIIF
@G637SNQ08JXRBY
AACCTGGAGTTCCACCCGAAGAAGCAGAGGCCGCGGTAGCTGCTGAATCTTCTACTGGTACATGGACAACTGTGTAGACTGATGGACCTACCAGC
+G637SNQ08JXRBY
IIIIIIIIIIIIIIHHHIIIIIIIIHHHIIIIIIIIIIIIIIIIIIIIIIIIIIIIIIIIIIIIIIIIIIIIIIIIIIIIIIIIIIIIIDHBIII
@G637SNQ08JRNOY
AACCTAGAGTTCCACCCGAAGAAGCAGGGGCCGCGGTCGCTGCTGAATCTTCTACTGGTACATGGACAACTGTGTGGACTGATGGACTTACCAGC
+G637SNQ08JRNOY
IIIIIIIIIIIIIIIIHIIIIIIIIHIII>IIIIIIIIIIIIIIIIIIIIIIIIIIIIIIIIIIIIIIIIIIIIIIIIHHHIHIHIIIIIIIIII
@G637SNQ08JSWBQ
AACCTGGAGTTCCACCCGAAGAAGACAGGGGCCGCGGTAGCTGCTGAATCTTCTACTGGTACATGGACAACTGTGTGGACTGATGGACTTACCAGC
+G637SNQ08JSWBQ
IIIIIIIIIIICBCCC??C77C4767;CCC9C32@IIIIDDDDIIEC<<<DHHIGFDDDIIIECC@D?C?BD<::;C;<@@???CEIHGGDC<<=C
@G637SNQ08JJ9CA
AACCTGGAGTTCCACCCAAAGAAGCAGGGGCCGCGGTAGCTGCTGAATCTTCTACTGGTACATGGACAACTGTGTGGACTGATGGACCTACCAGC
+G637SNQ08JJ9CA
IIIIIIIIIIIIIHHH9HHCGHCFICHHH>IIFIIIIIIIIIIIIIIIIIIIIIIIIIIIIIIIIIIIIIIIIIIIIIIIIIHHHIIIIIIIIII
@G637SNQ08JVFKL
AACCTGGAGTTCCACCCGAAGAAGCAGGGGCCGCGGTAGCTGCTGAATCTTCTACTGGTACATGGACAACTGTGTGGACTGATGGACTCAGC
+G637SNQ08JVFKL
IIIIIIIIIIIHHHHHHIIIIIIIIIHHHCIIIIIIIHHHIIIIIIIIIIIIIIIIIIIIIIIIIIIIIIIIIIIIIIIIIIIIIIIIIIHH
@G637SNQ08JRXM1
AACCTGGAGTTCCACCCGAAGAAGCAGGGGCCGCGGTAGCTGCTGAATGTTCTACTGGTACATGGACAACTGTGTGGACTGATGGACTTACCAGC
+G637SNQ08JRXM1
IIIIIIIIDHCIIIHHHIIIIIIIIIHHH@HC?IIIIIIIIIIIIIIIIIIIIIIIIIIIIIIIIIIIIIIIIIIIIIIIIIIIIIIIIIHHHHH
@G637SNQ08JSIDI
AACCTTGGAGTTCCACCCGAAGAAGCAGGGGCCGCGGTAGCTGCTGAATCTTCTACTGGTACATGGACAACTGTATGGACTGATGGACTTACCAGC
+G637SNQ08JSIDI
IIG?G?G?IIIIIIIGGBIIEEGEBE?GGG4G>8EGEIIIIIIIIIIIIIIIIIIIIIIIIIIIIIIIIIIIIIIIIIIIIIHHHIIIIIIIIIII
@G637SNQ08JGR2H
AACCCGGAGTTCCGCCCGAAGAAGCAGGGGCCGCGGTAGCTGCTGAATCTTCTACTGGTACATGGACAACTGTGTGGACTGATGGACTTACCAGC
+G637SNQ08JGR2H
IIHHHIIIIHHHHHEE6AEA@EGGA9EEE5E?AIEEIIIIIIIHHHHHIIIIIIIHHHIIIIDECDIIIIIIIIIIIIIIIH?E?CEE@>EB@@E
@G637SNQ08JUV8X
AACCCGGAGTTCCACCCGAAGAAGCAGGGGCCGCGGTAGCTGCTGAATCTTCTACTGGTACATGGACAACTGTGTGGACTGATGGACTTACCAGC
+G637SNQ08JUV8X
IIHHHIIIEECEC<EE4@EGIGGG@9EEE5E?BGGGIGIIIIID?E?DIIIIIIIDECHIIH?E?DIIIIIIIIIIIIIIID?E??EE<;E@BEE
@G637SNQ08JHFQP
AACCTGGAGTTCCACCCGAAGAAGCAGGGGCCGCGGTGGCTGCTGAATCTTCTACTGGTACATGGACAACTGTGTGGACTGATGGACTTACCAGC
+G637SNQ08JHFQP
IIIIIIIIIIIIIIIIHIIIIIIIIIIIICIIIDICDIIIIIIIIIIIIIIIIIIIIIIIIIHIHIIIIIIIIIIIIIIIIIIIIIIIIIIIIII
@G637SNQ08I44BJ
AACCTAGAGTTCCACCCGAAGAAGCAGGGGGCCGCGGTAGCTGCTGAATCTTCTACTGGTACATGGACAACTGTGTGGACTGATGGACTTACCAGC
+G637SNQ08I44BJ
IIHCGDIIGECIIIEECEE?AE;?E9EEEE-E55=ECEGEHHIIIIIIIIIIIIIIIIIIIIIIIIIIIIIIIIIIIIIIIIIIIIIIIIIIIIII
@G637SNQ08JU2PE
AACCTGGAGTTCCACCCGAAGAAGCAGGGGCCGCGGTAGCTGCTGAACTCTTCTACTGGTACATGGACAACTGTGTGGACTGATGGACTTACCAGC
+G637SNQ08JU2PE
IIIIIIIIIIIIIIHH?IIIIIIIIIHHHCIIIIIIIIIIIIIIIH;;DHIIIIIIIIIIIIIIIIIIIIIIIIIIIIIIIIIIIIIIIIIIIIIH
@G637SNQ08JSVTK
AACCTGGAGTTCCACCCGAAGAAGCAGGGGCCGCGGTAGCTGCTGAATCTTCTACTGGTACATGGACAACTGTGTGGACTAATGGGCTTACCAGC
+G637SNQ08JSVTK
C?C?GDA</C/C49CC/2C4<C;=?DCCC=C82AFIHGFDDDIIIFFFIGGGHIIFFFIIIG>C>IIIIBCCFIICBCFIFFFDCAACCGCBBAC
@G637SNQ08JG7YQ
AATCTGGAGTTCCACCCGAAGAAGCAGGGGCCGCGGTAGCTGCTGAATCTTCTACTGGTACATGAACAACTGTGTGGACTGATGGACTTACCAGC
+G637SNQ08JG7YQ
IIIIIIIIIIIIIIFFBIIEGFEEEBFFF4FE:EFIIIIIIIIIIIIIIIIIIIIHHHIIIIECFCCF??IIIIIIIIIIIIIFCCII?;F;EEF
@G637SNQ08JB8NB
AACCTGGAGTTCCACCCGAAGAAGCAGGGGCCGCGGTAGCTGCTGAATCTTCTACTGGTACATAGACAACTGTGTGGACTGATGGACTTACCAGC
+G637SNQ08JB8NB
IIIIIIIIIIIIIIIIHIIIIIIIIIIIIAIIHIIIIIIIIIIIIIIIIIIIIIIIIIIIIIIIIIIIIIIIIIIIIIIIIIIIIIIIIIIIIII
@G637SNQ08JLYH2
AACCTGGAGTTCCACCCCGAAGAAGCAGGGGCCGGCCGATAGCTGCTGAATCTTCTACTGGTACATGGACAACTGTGTGGACTGATGGACTTACCACGC
+G637SNQ08JLYH2
;:;;EACB8;8>71;;;.7;33;./<<;;;.;7;.;//1<=??AA?AA????;777<@;;;GGGFGDDDG@@@G<;;;;;@DEEEEB;<<@???;;67;
@G637SNQ08JL7Z1
GACCTGGAGTTCCACCCGAAGAAGCAGGGGCCGCGGTAGCTGCTAAATCTTCTACTGGTACATGGACAACTGTGTGGACTGATGGACTTACCAGC
+G637SNQ08JL7Z1
IIIIIIIIIIII?5GG4<GIIIIIIIGGGCIIIIIIIIIIIIIIHHHIIIIIIIIIIIIIIIIIIIIIIIIIIIIIIIIIIIHG??IHHHIIIIG
@G637SNQ08JBUOY
AACCTGGAGTTCCACCCGAAGAAGCAGGGGCCGCGGTAGCTGCTGAATCTTCTACAGGTACATGGACAACTGTGTGGACTGATGGACTTACCAGC
+G637SNQ08JBUOY
IIIIIIIIIIIIIGHH6GIIIIIIIIHHH@IIIIIIIIIIIIIIIIIIIIIIIIIIIIIIIIIIIIIIIIIIIIIIIIIIIIIIIIIHHHIIIHH
@G637SNQ08I88QF
AACCTGGAGTTCCACCCGAAGAAGCAGGGGCCGCGGTAGCTACTGAATCTTCTACTGATACATGGACAACTGTGTGGACTGATGGACTTACCAGC
+G637SNQ08I88QF
IIIIIIIIIIIIIIIIHIIIIIIIIIIII@IIFIIIIIIIIIIIIIIIIIIIIIIHHHIIIIIIIIIIIIIIIIIIIIIIIIIIIIIIIIIIIII
@G637SNQ08JPPQH
AACCTGGAGTTCCACCCGAAGAAGCAGGGGCCGCGGTAGCTGCTGAATCTTCTACTGGTACATGGACAACTGTGTGGACTGATGGACTTGCCAGC
+G637SNQ08JPPQH
FCFCIGGEAF@F<<FF/<FCCF9?>9FFF2F<2DFGIGIIIIIIIIIIIIIIIIHDFCIIIIIIIIIIIIIIIIIIIIIIIIHHHHIIIIIIIII
@G637SNQ08JK88R
AACCTGGAGTTCCACCCCGAAGAAGCAGGGGCCGCGGTAGCTGCTGAATCTTCTACGGGTACATGGACAACTGTGTGGACTGATGGACTTACCAGC
+G637SNQ08JK88R
IIIIIIGIIHHG><DDD1<DCDD@D@9DDD4D><FEEIGIIIIIIIIIIIIIIIIIGGGHIIIIIIIIIIIIIIIIIIIEEED?D?CBD<;DC>@D
@G637SNQ08JIFKH
AACCTGGAGTTCCACCCGAAGAAGCGAGGGGCCGCGGTAGCTGCTGAATCTTCTACTGGTACATGGACAATTGTGTGGACTGATGGACTTACCAGC
+G637SNQ08JIFKH
D=D89D=>?D;D79DD@DD57D?:<79DDD5D;/5D@DGEGGGGGGDACCDFFFIHFFDIIIIIFF==DBIICBBBDIIIIIIIIGGGIIHHHIII
@G637SNQ08JNJE1
AACCCGGAGTTCCACCCGAAGAAGCAGGGGTCGCGGTAGCTGCTGAATCTTCTACTGGTACATGGACAACTGTGTGGACTGATGGACTTACCAGC
+G637SNQ08JNJE1
IIHHHIIEBCCC?5BB1<BCIBGG?9BBB49@8BCCEEFIIIID?B?DHIIIIIIHHHHIIECB??CB;;EIIIIIIIIIIECBBA=B54B485B
@G637SNQ08I6N2F
AACCTGGAGTTCCACCCGAAGAAGCAGGGGCCGCGGTAGCTGCTGAATCTTCTACTGGTACATGGACAACTGTGTGGACTGATGGACGTACCAGC
+G637SNQ08I6N2F
IIIIIIIIIIIIIIHHHIIIIIIIIIHHHCIIIIIIIIIIIIIIIIIIIIIIIIIIIIIIIIHHHIIIIIIIIIIIIIIIIIIIID;9;;HIIII
@G637SNQ08JPUCR
GACCTGGAGTTCCGCCCGAAGAAGCAGGGGCCGCGGTAGCTGCTGAATCTTCTACTGGTACATGGACAACTGTGTGGACTGATGGACTTACCAGC
+G637SNQ08JPUCR
GGGHIIIIIIIIIIHHB;G;GIEFGEGGG:G50EGEEGFIIIIIIIHHHIIIIIIIIIIIIIIHHHIIIHHHHIIIIIIIIIHHHIIIIIIIIII
@G637SNQ08JU68Y
AACCTGGAGTTCCACCCGAAGAAGCAGGGGCCGCGTAGCTGCTGAATCTTCTACTGGTACATGGACAACTGTGTGGACTGATGGACTTACCAGC
+G637SNQ08JU68Y
IIIIIIIIIIIIIIHHB:E6CE;=?>EEE/E/-57><=??AEGDE:::FIIIIGDEDICCBDEDCCEBACCBIIIIG???GIIIIIIIIIIIII
@G637SNQ08JTGC8
AACCTGGAGTTCCACCCGAAGAAGTAGGGGCCGCGGTAGCTGCTAAATCTTCTACTGGTACATGGACAACTGTGTGGACTGATGGACTTACCAGC
+G637SNQ08JTGC8
IIIIIIIIIIIHHHHHHIIIIIIIIIHHHCIIFIIIIHHHIIIIHHHIIIIIIIIIIIIIIIIIIIIIIIIIIIIIIIIIIIIIIIIIIIIIIII
@G637SNQ08I6SL2
AACCTGGAGTTCCACCCGAAGAAGCAGGGGTCGCGGTAGCTGCTGAATCTTCTGCTGGTACATGGACAACTGTGTGGACTGATGGACTTACCAGC
+G637SNQ08I6SL2
IIIIIIIIIIIHC?GG6GIIIIIIIHGGG@HI>HHIIIIIIIIIIIIIIIIIIIHDGCIIIIIIIIIIIIIII??G?EIHHDDGCIIIIIIIIII
@G637SNQ08JQRWH
AACCTGGAGTTCCACCCGAAGAAGCAGGGGGCCGCGGTAGCTACTGAATCTTCTACTGGTACATGGACAACTGTGTGGACTGATGGACTTACCAGC
+G637SNQ08JQRWH
IIIIIIIIIIIIIIHHHIFEECAEE7CCCC/C:;ECDDD@CCIIFFC<<<FIGDD?;C;FGEBDC;<?CB;776BBCBD<<<@@C@G@C@FFHEBC
@G637SNQ08JI4DV
AACCCGGAGTTCCACCCGAAGAAGCAGGGGCCGCGGTAGCTGCTGAATCTTCTACCGGTACATGGACAACTGTGTGGACTGATGGACTTACCAGC
+G637SNQ08JI4DV
IIIIHIIIIIIIIIIIHIIIIIIIIIIIICIIIIIIIIIIIIIIIIIIIIIIIIIIIIIHHHIIIIIIIIIIIIIIIIHHHHHICDHIIIIIIII
@G637SNQ08JCBWM
CCAACCTGGAGTTCCACCCGAAGAAGCAGGGGCCGCGGTAGCTGCTGAATCTTCTATTGGTACATGGACAACTGTGTGGACTGATGGACTTACCAGC
+G637SNQ08JCBWM
GAIIHFIIIIIIIIIHGG9HIHIGEFE?GGG6HHFIIIIIIIIIIIIIIIIIIIIHHHIIIIIIIIIIIIIIIIIIIIIIIIIIIIIIIIIIIIIHH
@G637SNQ08JYPG1
AACCTGGAGTTCCACCCGAAGAAGCAGGGGCCGCGGTAACTGCTGAATCTTCTGCTGGTACATGGACAACTGTGTGGACTGATGGACTTACCAGC
+G637SNQ08JYPG1
IIIIIIIIIIIIIIHHHIIIIIIIIHHHH;IIIIIIIIIIIIIIIIIIIIIIIIIIIIIIIIIIIIIIIIIIIIIIIIIIIIIIIIIIIIIIIII
@G637SNQ08JEV9O
AACCTGGAGTTCCACCCCGAAGAAGCAGGGGGCCGCGGTAGCTGCTGAATCTTTTACTGGTACATGGACAACTGTGTGGACTGATGGACTTACCAGC
+G637SNQ08JEV9O
HHIIIIIIIGIIC?DDD4ADGGD=C@9DDDD/D<6DDCHGIIIIIIIIIIIDDDCII;DCIIIIHHHIIIIIIIIIIIIIIIID?D??EEEEIIECD
@G637SNQ08JGWXZ
AACCTGGAGTTCCACCCGAAGAGGCAGGGGCCGCGGTAGCTGCTGAATCTTCTACTGGTACATGGACAACTGTGTGGATTGATGGACTTACCAGC
+G637SNQ08JGWXZ
IIIIIIIIIIIIIGHH6GIIHEHEICHHH6HHFIIIIIIIIIIIIIIIIIIIIIIIIIIIIIHHHIIIIIIIIIIIIIIIIIIIIIIIIIIIIII
@G637SNQ08JUO0C
AACCTGGAGTTCCACCCCGAAGAAGCAGGGGCCGGCGGTAGCTGCTGAATCTTCTACTGGTACATGGACAACTAGTGTGGACTGATGGACTTACCAGC
+G637SNQ08JUO0C
>/>1A>>A5>4>>E>>>5<>;;>477?>>>6>/>/5>9DA=?AADDE>777BBB?@?BAAD@@8<>:77>567274AA@@A<<<<7>555>44>@@DE
@G637SNQ08JPBEU
AACCTGGAGTTCCACCCGAAGAAGCAGGGGCCGGCGATAGCTGCTGAATCTTCTACTGGTACATGGACAACTGTGTGGACTGATGGACTTACCAGC
+G637SNQ08JPBEU
C=HB>C;GBCCC59CC2AC67C6:BDCCC6C1C/559@BDDDDDGGGGDDC88<DDACAHHGFFFFFIFFFIIIFFFGIGGGGIIIIIIIIIIIII
@G637SNQ08I9SWI
AACCTGGAGTTCCACCCGAAGAAGCAGGGGGCCGCGGTAGCTGCTGAATCTTCTACTGGTACATGGACAACTGTGTAGACTGATGGACTTACCAGC
+G637SNQ08I9SWI
IIIIIIIIIIIIIIHHHIIHGGAB@9GGGG-G95=GCEHIIIIIIIIIIIIIIIIIIIIIIIIIHHHIIIIIIIIIIIIIIIIIIIIIIIIIIIII
@G637SNQ08JJHKZ
AACCTGGAGTTCCACCCGAAGAAGCAGGGGCCGAGGTAGCTGCTGAATCTTCTACTGGTACATGGACAACTGTGTGGACTGATGGACTTACCAGC
+G637SNQ08JJHKZ
IIIIIIIIIIIHHHHHHIIIIIIII?HHH;HHFIIIIIIIIIIIIIIIIIIIIIIIIIIIIIIIIIIIIIIIIIIIIIIIIIHHHIIIIIIIIII
@G637SNQ08JO4EM
AACCTGGAGTTCCACCCGAAGAAGCCGGGGCCGCGGTAGCTGCTGAATCTTCTACTGGTACATGGACAACTGTGTGGACTGATGGACTTACCAGC
+G637SNQ08JO4EM
HHIIHHHIIIIGCGGHHIIIIIIIIIGGG?IH59G;CIIIIIIEEHHHIICDDDDHHHIIIIIIIIHHHIIIIIIIIIIIIIHHHIIIIIIIIHG
@G637SNQ08I6PT2
AACCTGGAGTTCCACCCGAAGAAGCAGGGGCCGCGGTAGCTGCTGAATCTTCTACTGGTACATGGACAACTGTGTGGACTGATGAACTTACCAGA
+G637SNQ08I6PT2
IIIIIHHHIIIGCGGHHIIIIIIIIDGGG;HHFIIIIIIIIIIIIHHHIIIIIIIIIIIIIIHHHIIIIIIIIIIIIIIIIHDDGHIIIIIIIII
@G637SNQ08JIODQ
AACTTGGAGTTCCACCCGAAGAAGCAGGGGCCGCGGTAGTTGCTGAATCTTCTACTGGTACATGGACAACTGTGTGGACTGATGGACTTACCAGC
+G637SNQ08JIODQ
IIIIIIIIIIIIIIHH:HIGIHCCB9HHH5H>?FHEIIIIIIIIIIIIIIIIIIIIIIIIIIIHHHIIIIIIIIIIIIIIIIHHHIIIIIIIIII
@G637SNQ08J0SAY
AACCTGGAGTTCCACCCGAAGAAGCAGGGGCCGCGGTAGCTGCTGAATCTTCTACTGGTACATGACAACTGTGTGGACTGATGGACTTACCAGC
+G637SNQ08J0SAY
IIIIIIIIIIIIIIHHHIIIIIIII?HHH;HCAIIIIIIIIIIIIIIIIIIIIIIIIIIIIHDDDDIIIIIIIIIIIIIIIIIIIIIIIIIIIH
@G637SNQ08JK692
AACCTGGAGTTCTACCCGAAGAAGCAGGGGCCGCGGTAGCTGCTGAATCTTCTACTGGTACATGGACAACTGTGTGGACTGATGGACTTACCAGCC
+G637SNQ08JK692
IIIIIIIIIIII??FF:EFEGFGGG>FFF4F??IFEIEGGIIIIIIIIIIIIIIIIIIIIIIIIIIIIIIIIIIIIIIIIIIIIIIIIIIIIIIII
@G637SNQ08JDGPC
AACCTGGAGTTCCACCCCGAAGAAGCAGGGGCCGCGGTAGCTGCTGAATCTTCTACTGGTACATGGACAACCGTGTGGACTGATGGACTTACCAGC
+G637SNQ08JDGPC
IIIIIIEICGGG;9CCC19C??CBDB@CCC4CB8CCCGGGIIIIIIIIIIIIIIIG?C?IIIIGGGGIIIIIIIIIIIIIGGGIIIIGED>C;;@C
@G637SNQ08JKHR1
AGCCTGGAGTTCCACCCGAAGAAGCAGGGGCCGCGGTAGCTGCTGAATCTTCTACTGGTACATGGACAACTGTGTGGACTGATGGACTTACCAGC
+G637SNQ08JKHR1
IIIIIIIIIIIIC?GG4@GHGG;?@>GGG4GB8?GEIGIIIIIIHHHIIIIIIIIHHHIIIIIIIIIIIIIIIIIIIIIDDDHHHIIIIIIIIII
@G637SNQ08JOFB8
AATCTGGAGTTCCACCCCGAAGAAGCAGGGGCCGCGGTAGCTGCTGAATCTTCTACTGGTACATGGACAACTGTGTGGACTGATGGACTTACCAGC
+G637SNQ08JOFB8
IIIIIEEE<E7E94EEE/<EC?E5:@9EEE0E5.:E>HEFIIIIIIIIIIIHHHHHIIIIIIIIIIIIIIIIIIIIIIIIIIIIHHHIIIIIIIII
@G637SNQ08JJ2LV
AACCTGGAGTTCCACTCGAAGAAGCAGGGGCCGCGGTAGCTGCTGAATCTTCTACTGGTACATGGACAACTGTGTGGACTGATGGACTTACTAGC
+G637SNQ08JJ2LV
IIIIIIIIIIIIIIIIIIIIIIIIIIHHHBIIIIIIIIIIIIIIIIIIIIIIIIIIIIIIIIHHHIIIIIIIIIIIIIIIIIIHHHHHHIIIIII
@G637SNQ08JYYV7
AACCTGGAGTTTCACCCGAAGAAGCAGGGGCCGCGGTAGCTGCTGAATCTTCTACTGGTACATGGACAACTGTGTGGACTGGTGGACTTACCAGC
+G637SNQ08JYYV7
IIIIIIIIHHH???HHHIIIIIIIIHHHH>II>HHIIIIIIIIIIIIIIIIIIIIIIIIIIIIIIIIIIIIIIIIIIIIIIIHHBDIIIIIIIII
@G637SNQ08JJJXJ
AACCTGGAGTTCCATCCGAAGAAGCAGGGGCCGCGGTAGCTACTGAATCTTCTACTGGTACATGGACAACTGTGTGGACTGATGGACTTACCAGC
+G637SNQ08JJJXJ
IIIIIIIIIIIIIIIIIIIIIIIIIIIIICIIIIIIIIIIIIIIIIIIIIIIIIIIIIIIIIIIIIIIIIIIIIIIIIIIIIIIIIIIIIIIIII
@G637SNQ08JDCZI
GACCTGGAGTTCCATCCGAAGAAGCAGGGGGCCGCGGTAGCTGCTGAATCTTCTACTGGTACATGGACAACTGTGTGGACTGATGGACTTACCAGC
+G637SNQ08JDCZI
IIIIIIIIIIIIIIIIIGF@AF;DE>FFFF-F57DFCIHIIIIIIIIIIIIIIIIIIIIIIIHDF??DHHHIIIIIIIIIDDDIIIIIIIIIIIII
@G637SNQ08JLAVU
AACCTGGAGTTCCACCCGAAGAAGCAGGGGCCGCGGTAGCTGCTGAATCTCCTACTGGTACATGGACAACTATGTGGACTGATGGACTTACCAGC
+G637SNQ08JLAVU
IIIIIIIIIIIIIIHHHIIIIIIIIIHHHCIIH?H?HIIIIIIIIIIIIIIIIIIIIIIIIIIIIIIIIIIIIIIIIIIIIIHHHIIIIIIIHDH
@G637SNQ08JBQD5
AACCTGGAGTTCCACCCGAAGAAGCAGGAGCCGCGGTAGCTGCTGAATCTTCTACTGGTACATAGACAACTGTGTGGACTGATGGACTTACCAGC
+G637SNQ08JBQD5
IIIIIIIIIIIIIIIIHIIIIIIIIIIIIIIIIIIIIIIIIIIIIIIIIIIIIIIIIIIIIIIIIIIIIIIIIIIIIIIIIIIIIIIIIIIIIII
@G637SNQ08JI48Z
AACTTGGAGTTCCACCCGAAGAAGCAGGGGCCGCGGTAGCTGCTGAATCTTCTACTGGTACATGGACAACTGTGTGGACTGATTGACTTACCAGC
+G637SNQ08JI48Z
GGFHIIIIGGGIIIHHHIGDDIIIIIGGGBIIFIIIIDDDGIIIIIIIIIIIIIIIIIIIIGCG??CGGGIIIIIIIIIIGCG66:>HHHGGGIG
@G637SNQ08JR8RM
AACCAGGAGTTCCACCCGAAGAAGCAGGGGCCGCGGTAGCTGCTGAATCTTCTACTGGTATATGGACAACTGTGTGGACTGATGGACTTACCAGC
+G637SNQ08JR8RM
IIG??HIIIIIIIIHHHIIIIIIIIIGGGCIIIIIIIIIIIIIIIIIIIIIIIIIIIIDDDDHIIIIIIIIIIIIIIIIIIIIIIIIIIIIIIII
@G637SNQ08JUFM6
GACCTGGAGTTCCACCCGAAGAAGCAGGAGCCGCGGTAGCTGCTGAATCTTCTACTGGTACATGGACAACTGTGTGGACTGATGGACTTACCAGC
+G637SNQ08JUFM6
IIIIIIIIIIIIIIIIHIIIIIIIIIIIIIIIIIIIIHHHIIIIIIIIIIIIIIIIIIIIIIIIIIIIIIIIIIIIIIIIIIIIIIIIIIIIIII
@G637SNQ08JDC38
AACCTGGAGTTCCACCCCGAAGAAGCAGGGGCCGCGGTAGCTGCTGAATCTCCTACTGGTACATGGACAACTGTGTGGACTAATGGACTTACCAGC
+G637SNQ08JDC38
GGGGIEAEA>>C9:===/:???=@CC>===:EE?EEEIIIIIIIC???CEIIIEI97=21<A40=/55=/0:A?52=/0.3=22=233=.-=223=
@G637SNQ08I50MJ
ACCAAAAAGAGGATGGCGTACTATCTTGTGATTAAACCAGAGCAGCGGCAACATCACCGCGATGGCGATATACCGGATGAGAATGTGTACAATACCGCGATCATAGTACTGCGCCAGGC
+G637SNQ08I50MJ
IHEHHHH1@7HHHIHIIIIIIIHHHIIIIIIIIHHHIIIIIIIIIIIIIIIIIIIHHHIIIHHHHHHIIIIIIIIIIIIIIIIIIIIIIIIIIIIIIIIIIIIIIIIIIIIIIIIIHHH
@G637SNQ08JD16P
AACCTGGAGTTCCACCCGAGGAAGCAGGGGCCGCGGTAGCTACTGAATCTTCTACTGGTACATGGACAACTGTGTGGACTGATGGACTTACCAGC
+G637SNQ08JD16P
IIIIIIIIIIIIHGHH:IIIIIIIIIHHHBIIIIIIIIIIIIIIIIIIIIIIIIIIIIIIIIIIIIIIIIIIIIIIIIIIIHHHHHIIIIIIIDH
@G637SNQ08JUWR2
AAACCTGGAGTTCCACCCGAAGAAGCAGGGGCCGCGGTAGCTGCTGAATCTTCTACTGGTACATGGACAACTGTGTGGACTGATGGACTTACCAGC
+G637SNQ08JUWR2
HHHIIIIIIIIIIIHHH:HIIIIIIIIHHHBIIIIIIIIIIIIIIIIIIIIIIIIIIIIIIIIIIIIIIIIIIIIIIIIIIIIIIIIIIIIIIIII
@G637SNQ08JJ7ZR
CCAACCTGGAGTTCCACCCGAAGAAGCAGGGGTCGCGGTAGCTGCTGAATCTTCTACTGGTACATGGACAACTGTGTGGACTGATGGACTTACCAGC
+G637SNQ08JJ7ZR
H>IIIIIIIIIIIIIIHHHIIIIIIIIIHHHBIIIIIIIIIIIIIIIIIIIIIIIIIIIIIIIIHHHIIIIIIIIIIIIIIIIIIIIIIIIIIIIII
@G637SNQ08JVI9U
AATCTGGAGTTCCACCCGAAGAAGCAGGGGCCGCGGTAGCTGCCGAATCTTCTACTGGTACATGGACAACTGTGTGGACTGATGGACTTACCAGC
+G637SNQ08JVI9U
IIIIIIIIIIIIHHIIHIIIIIIIIIIIIBIIIIIIIIIIIIIIIIIIIIIIIIIIIIIIIIIIIIIIIIIIIIIIIIIIIIIIIIIIIIIIIII
@G637SNQ08JQZ79
AACCTGGAGTTCCACCCGAAGAAACAGGGGCCGCGGTAGCTGCTGAATCTTCTACTGGTACATGGACAACTGTGTGGGCTGATGGACTTACCAGC
+G637SNQ08JQZ79
IIIIIIIIIIIIIIIIHIIIIIIHIIIIICIIHDICDIIIIIIIIIIIIIIIIIHHIHHIIIIIIIIIIIIIIIIIIHIIIIIIIIIIIIIIIII
@G637SNQ08JDNNV
AACCTGGAGTTCCACCCGAAGAAGCAGGGGGCCGCGGTAACTGCTGAATCTTCTACTGGTACATGGACAACCGTGTGGACTGATGGACTTACCAGC
+G637SNQ08JDNNV
IIIIIIIIIIIIIIHHHGEAAA:<?7AAAA-A45@A@DDE@@BE@@ADEEIFE==;DDDI@@@@A@@@DDEE;766A???<777A?EEEEEA?63A
@G637SNQ08JSYPP
AACCTGGAGTTCCACCCGAAGAAGTAGGGGCCGCGGTAGCTGCTGAATCTTCTACTGGTACATGGACAACTGTGTGGACTGATAGACTTACCAGC
+G637SNQ08JSYPP
IIIIIIIIIIIIIIIIHIIIIIIIIIIIICIHEIIIIIIIIIIIIIIIIIIIIIIIIIIIIIIIIIIIIIIIIIIIIIIIIIIIIIIIIIIIIII
@G637SNQ08JG71O
AACCTGGAATTCCACCCCGAAGAAGCAGGGGGCCGCGGTAGCTGCTGAATCTTCTACTGGTACATGGACAACTGTGTGGACTGATGGACTTACCAGC
+G637SNQ08JG71O
==CCDAAGGAAA>>===/>?<:=38<9====-=3-5=4BA?DDIIIIIGDDGGGEG<8=88>D88=8AE@CCGHE<8=88>B@@?==?B=/0=/45=
@G637SNQ08JAYSG
AACCTGGAGTTCCACCCGAAGAAGCAGGGGGCCGCGGTAGCTGCTGAATCTTTTACTGGTACATGGACAACTGTGTGGACTGATGGACTTACCAGC
+G637SNQ08JAYSG
IIIIIIEIEGGE=4@@24AHIECCDH@@@@;@?3BBGIGFGIGGGIEEDB@@@3>>/@6BEE>BBBGGAAABB@;6@6;;;;@7@6A=@=>@A;7@
@G637SNQ08JKZ55
AATCTGGAGTTCCACCCGAAGAAGCAGGGGCCGCGGTAGCTGCTGAATCTTCTATTGGTACATGGACAACTGTGTGGACTGATGGACTTACCAGC
+G637SNQ08JKZ55
GDD@@B@@@BFB@@BB=DB>>B6871BBB.B3-3B??:9;?DDEGG@==B;;@GBBBBGGGB@B@DDDDDDDB@@BBGGGEEEEEEEHHHHHBBB
@G637SNQ08I9EPZ
AACCTGGAGTTCCACCCCGAAGAAGCAGGGGGCCGCGGTAGCTGCTGAATCTTCTACCGGTACATGGACAACTGTGTGGACTGATGGACTTACCAGC
+G637SNQ08I9EPZ
IIIIIIGIGHHH@<EEE/4E7:E6<>EEEEE1E><IIIIIIIIIIIIIIIIIIIIIIIIIIIIIIIIIIIIIIIIIIIIIIIIIIIIIIIIIIIIIH
@G637SNQ08JQ9OG
AACCTGGAGTTCCACCCGAAGAAGCAGGGGCCGTGGTAGCTGCTGAATCTTCCACTGGTACATGGACAACTGTGTGGACTGATGGACTTACCAGC
+G637SNQ08JQ9OG
IIIIIIIIIIIG??GGCIIIIHHHIIGGGCIIIIIIIIIIIIIIIIIIIIIIIIIIIIIIIIIIIIIIIIIIIIIIIIIIIIIIIIIIIIIIIII
@G637SNQ08JY3BA
AACCTGGAGTTCCACCCGAAGAAGCAGGGGCCGCGGTAGCTGCTGAATCTTCTACTGGTACATGGACAACTGTGTGGACTGATAAACTTACCAGC
+G637SNQ08JY3BA
ECECGEAEAE@E<4EE/<E?AE9?>2EEE0E<6@ECEAEHHIIH?E?CIIIIIIE?E;;HIDDECDIHHHIIIIIIIIIIIIIHHHIIIIIIIIH
@G637SNQ08JYOL8
AACCTGGAGTTCCACCCCGAAGAAGCAGGGGCCGCGGTAGCTGCTGAACCTTCTACTGGTACATGGACAACTGTGTGGACTGATGGACTTACCAGC
+G637SNQ08JYOL8
F?F?IFGIBF@F<<FFF1<FCDGGGHEFFF;FCFIIIIIIIIIIIIIIIIIIIIIIIIIIIIIIIIIIIIIIIIIIIIIIIIIDF??HIIIIIIIF
@G637SNQ08JERS7
AACCTGGAGTCCCACCCGAAGAAGCAGGGGCCGCGGTAGCTGCTGAATCTTCTACTGGTACATGGACAACTGTGTGGACTGATGGACTTACCAGC
+G637SNQ08JERS7
IIIIIIIIIIIIHIIIHIIIIIIIIIIIICIIIIIIIIIIIIIIIIIIIIIIIIIHIHIIIIIIIIIIIIIIIIIIIIIIIHHIHIIIIIIIIII
@G637SNQ08JGID9
AACCTGGAGTTCCACCCGAAGAAGCAGGGGCCGCGGTAGCTGCTGAATCTTCTACTGGTACATGGCAACTGTGTGGACTGATGGATTACCAGC
+G637SNQ08JGID9
IIFDDEEEB@<@42@@12@57@ADEE@BBCIIEFFIIIIIIIIIIFFFEDIIGGB?@?BDDB>@12@A@D??>>@BDDDDA<@52@1>@B@A@
@G637SNQ08JWCTR
AACCTGGAGTTCCACCCGAAGAAGCAGGGGGCCGCGGTAGCTGCTGAATCTTCTACTGGTACATGGACAACTGCGTGGACTGATGGACTTACCAGC
+G637SNQ08JWCTR
IIIIIIGDDEGGD>EE29E@@EBDG?EEEE1ED7?E@IIIIIIIIIIIIGEBDIIIGGGGIIIIIIIIIIIIIIGDEBIIIIIGGGIIIIGGGIIE
@G637SNQ08JSLPG
AACCTAGAGTTCCACCCGAAGAAGCAGGGGCCGCGGTAGCTGCTGAATCTTCTACTGATACATGGACAACTGTGTGGACTGATGGACTTACCAGC
+G637SNQ08JSLPG
IIIIHDGGGIIHHHHHEIIIIIIHD?HHH@IIFIIIIIIIIIIIIHHHHIIIIIIIIIIIIIIIIIIIIIIIIHHHIIIHHDDHCIIIIHHHIII
@G637SNQ08JD3BU
AACCTGGAGTTCCACCCGGAGAAGCAGGGGCCGCGGTAGCTGCTGAATCTTCTACTGGTACATGGACAACTGTGTGGACTGATGGACTTACCAGC
+G637SNQ08JD3BU
IIIIIIIIHHHIIIHHGIHHHIIIIIHHHCIIIIIIIIIIIIIIIIIIIIIIIIIIIIIIIIIIIIIIIIIIIIIIIIIIIIIIIIIIIIIIIII
@G637SNQ08JC6Z3
AACCTGGAGTTCCACCCGAAGAAGTAGGGATCGCAATAGCTATTGAATCTTCTACTGGTACATGGATAGGTGTGTGGATTGATGGACTTACCAGT
+G637SNQ08JC6Z3
IIIIIIIIIIIIIIHHHIIIIIIIIHHH?IIIIIIHHHIIHDHCIIIIIIIIIIIIIIIIIIIIIIIIIIIIIIIIIIIIIIIIIIIIIIIIIHH
@G637SNQ08I6ZOP
AACCTGGAGTTCTACCCGAAGAAGCAGGGGCCGCGGTAGCTGCCGAATCTTCTACTGGTACATGGACAACTGTGTGGACTGATGGACTTACCAGC
+G637SNQ08I6ZOP
IIIIIIIIIIIIIHHH;IIIIIIIIIHHH>IIIIIIIIIIIIIIIIIIIIIIIIIIIIIIIIIIIIIIIIIIIIIIIIIIIIDHCDIIIIIIIEH
@G637SNQ08JZDYP
AACCTGGAGTTCCAACCGAAGAAGCAGGGGCCGCGGTAGCTGCTGAATCTTCTACTGGTACATGGACAACTGTGTGGACTGATGGACTTACCAGC
+G637SNQ08JZDYP
GGIIIGGGIIIIIIIIIIIIIIIII?GGG5GCAIIIICBEGIIIIIIIIIIIIIIIIIIIIIIIIIIIIIIIIIIIIIIIIIIIIIIIIIIIIGG
@G637SNQ08JTSMO
AACCTGGAGTTCCACCCGAAGAAGCAGGGGCCGTGGTAGCTGCTGAATCTTCTACTGGTACATGGACAACTGTGTGGACTAATGGACTTACCAGC
+G637SNQ08JTSMO
A;A;@A>A5A4A99AA19A@BA;?B>AAA4A=8DCEIGFIIIIIIIIIIIIIIIIIIIHIIBCA>=BGGGGIIIGGGDBBADCDD>>A=AA88BD
@G637SNQ08JM22W
AACCTGGAGTTCCAACCGAAGAAGCAGGAGCCGCGGTAGCTGCTGAATCTTCTACTGGTACATGGACAACTGTGTGGACTGATGGACTTACTAGC
+G637SNQ08JM22W
IIIIEGCI<G?GGGCG<?GIIIIII;G;?GIIIIIIIIIIIIIIIIIIIIIIIIIIIIIIIIIIIIIIIIIIIIIIIIIIIGGG??GIIIIIIII
@G637SNQ08JLLZJ
GACCTGGAGTTCCACCCGAAGAAGCAGGGGCCGCGGTAGCTGCTGAATCTTCTACTGGTACATGGACAACTGTGTGGACTGATGGACCTACCAGC
+G637SNQ08JLLZJ
EEHIIIIIIIIHCEHHHIIIIIIIIIHHHBIIFIIIIGGGIIIIIIIIIIIIIIIGHGIIIIIIIIIIIIIIIIIIIIIIIIIIIIHGEEHIIIH
@G637SNQ08JQ5F5
AACCTGGAGTTCCACCTGAAGAAGCAGGGGCCGCGGTAGCTGCTGAATCTTCTACTGGTACATGGACAACTGCGTGGACTGATGGACTTACCAGC
+G637SNQ08JQ5F5
GGIE?F?EAFCFCEFIEEFCIIIIIIFFF@FC:BFHIIIIIIIIIIIIIIIIIIIIIIIIIIIIIIGGGIIIIIIIIIIIIIIIIIIIIIIIIII
@G637SNQ08I9XJD
AACCTGGAGTTCCACCCGAAGAAGCAGGGGCCGCGGTAGTTGCTGAATCTTCTACTGGTACATGGACAACTGTGTAGACTGATGGACTTACCAGC
+G637SNQ08I9XJD
IIIIIIIIIIIII?HH4<HHHHEFGGHHH;HHFIIIIIIIIIIIIIIIIIIIIIIIIIIIIIIIIIIIIIIIIIIIIIIIIIIIIIIIIIIIIIH
@G637SNQ08JUW6W
AACCTGGAGTTCCACCCGAAGAAGCAGGGGCCGCGGTAGCTGCCGAATCTTCTACTGGTACGTGGACAACTGTGTGGACTGATGGACTTACCAGC
+G637SNQ08JUW6W
IIIIIIHHHIIIIIHHHIIIIIIIIIHHH@HH>IIIIHHHIDHCIIIIIIIIIIIIIIIIIIIIIIIIIIIIIIIIIIIIIIIIIIIIIIHHHII
@G637SNQ08JX9H5
AACCTGGAGTTCCACCCGAAGAAGCAGGGGCCGCGGTAGCTGCTGAATCTTCTACTGGTACATGGACAACTGTGTGAACTGATGGACCTACCAGC
+G637SNQ08JX9H5
IIIIIIIIHIHIHIIIHIIIIIIIIIIIIAIIIIIIIIIIIIIIIIIIIIIIIIIIIIIIIIIIIIIIIIIIIIIHIHIIIIIIIIIIIIIIIII
@G637SNQ08I7UO6
AACCTGGAGTTCCACCCCGAAGAAGCAGGGGCCGCGGTAGCTGCTGAATCTTCTACTGGTACATGGACAACTGTGTGGACTGATGGACTCACCAGC
+G637SNQ08I7UO6
D9D9BD>C<D3D9<DDD/<DCCD@C@>DDD4D?DIIIIIIIIIIIIIIIIIIIIIIIIIIIIIHHHHHIIIIIIIIIIIIIIIHHHIIIIIIIH?D
@G637SNQ08JBKCM
AACCTGGAGTTCCACCCGAAAAGACAGGGCCGGCGGTAGCTGCTGAATCTTCTACTGGTACATGGACAACTGTGTGGACTGATGGACTTACCAGC
+G637SNQ08JBKCM
IIHHHHHHHIGBBD@@9?@@@.8/83@@.@.@,.@3:757:AA??@>ADBB?666;@;E@???BBDDEE;;;;?@BBD????DBBD;@;;@;;@E
@G637SNQ08JYIRY
AACCTGGAGTTCCACCCGAAGAAGCAGGGGCCGCGGTAGCTGCTGAAGCTTCTACTGGTACATGGACAACTGTGTGGACTGATGGACTTACCAGC
+G637SNQ08JYIRY
IIIIIIIIIIIIIIHHHIIIIIIIIDHHH6HHFIIIIIIIIIIIIIIIIIIIIIIIIIIIIIIIIIIIIIIIIIIIIIIIIIIIIIIIIIIIIII
@G637SNQ08JX1PQ
AACCTGGAGTTCTACCCGAAGAAGCAGGGGCCGCGGTAGCTGCTGAATCTTCTACTGGTACATGGATAACTGTGTGGACTGATGGACTTACCAGC
+G637SNQ08JX1PQ
IIIIIIIIIIIIIIIIHIIIIIIIIDIII;IIFIIIIIIIIIIIIIIIIIIIIIIIIIIIIIHIHHIIIIIIIIIIIIIIIIIIIIIIIIIIIII
@G637SNQ08I5MV7
AACCCGGAGTTCCACCCCGAAGAAGCAGGGGCCGCGGTAGCTGCTGAATCTTCTACTGGTACATGGACAACTGTGTGGACTGATGGACTTACCAGC
+G637SNQ08I5MV7
IIHHEEAABC>C54CCC/4C??C@C>9CCC4CB?FEEIGIIIIIDDCCDHIIIIIIIIIIIIECCCCEC;;EIIIIIIIIIICCCCGGE<;C;=EC
@G637SNQ08JRLH4
AACCTGGAGTTCCACCCGAAGAAGTAGGGGCCGCGGTAGCTGCTGAATCTTCTACTGGTACATGGACAACCGTGTGGACTGATGGACTTACCAGC
+G637SNQ08JRLH4
IIIIIIIIIIIIIIIIHIIIIIIIIIIIICIIIIIIIIIIIIIIIIIIIIIIIIIIIIIIIIIIIIIIIIIIIIIIIIIIIIIIIIIIIIIIIII
@G637SNQ08JLUT1
GACCTGGAGTTCCACCCGAAGAAACAGGGGCCGCGGTAGCTGCTGAATCTTCTACTGGTACATGGACAACTGTGTGGACTGATGGACTTACCAGC
+G637SNQ08JLUT1
IIIIIIIIIIIIIIIIHIIIIIIHIIIIICIIFDICIIIIIIIIIIIIIIIIIIIIIIIIIIIIIIIIIIIIIIIIIIIIIIIIIIIIIIIIIII
@G637SNQ08JPI53
AACCTGGAGTTCCACCCGAAGAAGCAGGGGCCGCGGTGGCTGCTGAATCTTCTACTGGTACATGAACAACTGTGTGGACTGATGGACTTACCAGC
+G637SNQ08JPI53
IIIIIIIIIHHHHHHHHIIIIIIIIIHHHBIIIIIIIIIIIIIIIIIIIIIIIIIIIIIIID?;H;HHIIIIIIIIIIIIIIIIIIIIIIIIIIH
@G637SNQ08JHQ27
AACCTGGAGTTCCACCTGAAGAAGCAGGGGGCCGCGGTAGCTGCTGAATCTTCTACTGGTACATGGACAACTGTGTGGACTGATGGACTTACCAGC
+G637SNQ08JHQ27
IIIIIIIIIIIIIIIIIIGHIG@C?9GGGG-G95BGGHEEHIIIIIIIIIIIIIIIIIIIIIIIIIIIIIIIIIIHHHIIIIIIIIIIIIIIIIIH
@G637SNQ08JEEU3
AACCTGGAGTTCCACCCGAAGAAGCGGGGGCCGCGGTAGCTGCTGAATCTTCTACTGGTGCATGGACAACTGTGTGGACTGATGGACTTACCAGC
+G637SNQ08JEEU3
IIIIIIIIIIIIIIHHB?G??GIIIGGGG;HH=HIIIIIIIIIIIIIIIIIIIIIIIIIIIH?G?HHHHIIIIIIIIIIIIIIIIIIIIIIIIII
@G637SNQ08JI1S4
AACCTGGAGTTCCACCCGAAGAAGCAGGGGCCGCGGTAGCTGCTGAATCTTCTACTGGTACATGGACAGCTGTGTGGACTGATGGACTTACCAGC
+G637SNQ08JI1S4
IIIIHFEIEFEG><FF2<FCHF=C@>FFF2F<2=F>EGIIIIIIIIIIIIIIIIIIIIIIIIIIIIIIIIIIIIIHHHIIIIIIIIIIIIIIHHH
@G637SNQ08JOWEQ
AACCTGGAGTTCCACCCGAAGAAGCAGGGGCCGCGGTAGCTGCTGAATCTTTTACCGGTACATGGACAACTGTGTGGACTGATGGACTTACCAAC
+G637SNQ08JOWEQ
IIIIIIIIIIIIIIHHBIIIIIIIIIHHHCIIIIIIIIIIIIIIIIIIIHHHCIIIIIIIIIIIIIIIIIIIIIHHHHIHHHIIIIIIIHHHHHI
@G637SNQ08JLCQ7
AACCTGGAGTTCCGCCCGAAGAAGCAGGGGCCGCGGTAGCTACTGAATCTTCTACTGGTACATGGACAACTGTGTGGACTGATGGACTTACCAGC
+G637SNQ08JLCQ7
IIIIIIIIIIIIIHHHHIIIIIIIHHHHH>IIFIIIIIIIIIIIIIIIIIIIIIIHHHIIIIHHHIIIIIIIIIIIIIIIIIHHHIIIIIIIIHH
@G637SNQ08JSW25
AACCTGGAGTTCCACCCGAAGAAGCAGGGGCCGCGGTAGCTGCTGAATCTTCTACTGGTACATGGACAATTGTGTGGACTGATGGACTTACCGGC
+G637SNQ08JSW25
IIIIIIIIIIIIIIHHHIIIIIIII?HHH6H?8IIIIIIIIIIIIIIIIIIIIIIIIIIIIIIIIIIIIIIIIIIIIIIIIIIIIIIIIIIIIII
@G637SNQ08J01H4
AACCTGGAGTTCCGCCCGAAGAAGCAGGGGCCGCGGTAGCTGCTGAATCTTCTACTGGTACATGGACAACTGTGTGACTGATGGACTTACCAGC
+G637SNQ08J01H4
IIIIIIIIIIIG??GGHIIIIIIIIIGGGCIIIIIIIIIIIIIIIIIIIIIIIIIIIIIIIIIIIIIIIIIIII;;;;DIIIIIIIIIIIIIII
@G637SNQ08JMZTO
AACCTGGAGTTCCACCTCGAAGAAGCAGGGGCCGCGGTAGCTGCTGAATCTTCTACTGGTACATGGACAACTGTGTGGACTGATGGACTTACCAGC
+G637SNQ08JMZTO
IIIG?G>IIIII=9G454=IIIIIIIIGGGCIIIIIIIIIIIIIIIIIIIIIIIIIIIIIIIIIIIIIIIIIGGGIIIIIIGGCGDIIIIIIIIII
@G637SNQ08JXBUJ
AACCTGGAGTTCCACCCGAAGAAGTAGGGGGCCGCGGTAGCTGCTGAATCTTCTACTGGTACATGGACAACTGTGTGGACTGATGGACTTACCAGC
+G637SNQ08JXBUJ
IIIIIIIIIIIHHHHHHIIGIGC@91GGGG/G@7@G@IIIIIIIIIIIIIIIIIIIIIIIIIIIIIIIIIIIIIIIIIIIIIIIIIIIIIIIIIII
@G637SNQ08JLPRE
AACCTGGAGTTCCACCCGAAGAAGCAGGGGCCGCGGTAGCTGCTGAATCTTCTACTGGTACATGGGCAACTGTGTGGACTGATGGACTTACCAAC
+G637SNQ08JLPRE
IIIIIFCEGIIIIGFF?GIIIIIIIIFFFCIIIGFCEGIGGGIIIIIIIIIIIIIIIIIIIIGFF?CFIC???HHGGIIIIIIIIECFCCHHFCF
@G637SNQ08JYVM4
AACCTGGAGTTCTACCCGAAGAAGCAGGGGCCGCGGTAGCTGCTGAATCTTCTACTGGTACATGGACAACTGTGTGGACTGACGGACTTACCAGC
+G637SNQ08JYVM4
IIIIIIIIIIII??GG6?GGIGBFG?GGG6HEAIIIIIIIIIIIIIIIIIIIIIIDGCIIIHDGCIIIIIIIIIIIIIIIIIIIIIIIIIIIIDG
@G637SNQ08JHU5P
GACTTGGAGTTCCACCCGAATAAGCAAGGACTATAGCAGCTGTTGAATCTTTTACTGGTACATGAACAATTGCCAAC
+G637SNQ08JHU5P
IIIIIIIIIIIIIIHHHIIIIIIIIIIIIIIIIIIIIIIIIIIIIIIIIHHHCII?HHIIIIDDHCIIIIIIIIIII
@G637SNQ08JURUG
AACCTGGAGTTCCACCCGAAGAAGCAGGGGCCGCGGTAGCTGCTAAATCTTCTACTGGTACATGGACAACTGTATGGACTGATGGACTTACCAGC
+G637SNQ08JURUG
IIIIIHHHHIIFCGFHHIIGIGEIE?FFF4F>8BFGEBBDDIIIHFDIIHHHHHIIIIIIIIIIIIIIIIIIIIIIIIIIIHHHIIEF99FAE?F
@G637SNQ08JTBZS
AGCCTGGAGTTCCACCCGAAGAAGCAGGGGCCGCGGTAGCTGCTAAATCTTCTACTGGTACATGGACAACTGTGTGGACTGATGGACTTACCAGC
+G637SNQ08JTBZS
HHIIIIIIIIIIIIHHHIIIIIIIHCHHH;HE:EHIIIIIIIIIHHGIIIIIIIIIIIIIIIIIIIIIIIIIIIIIIIIIIIIIIIIIIIIIIII
@G637SNQ08I35I7
ACCTGGAGTTCCACCCGAGAGCAGGGGCCGCGGTAGCTGCTGATCTTCTACTGGTACATGGACAGCTGTGTGGACTGATGGACTTACCAGC
+G637SNQ08I35I7
FFHIHIIIHHHHB@@FHHHHFFA@@AAFFFFFDDDDFFFFFFFFFFF?866:B===BBB@::::ADFFFFDFFFFFDBB@<<<@84@449@
@G637SNQ08I66SP
AGCCCGGGGTTCCACCTGAAGAAGCAGGGGCTGCAGTAGCTGCGGAATCTTCTACTGGTACATGGACAACTGTTTGGACTGATGGACTTACCAGT
+G637SNQ08I66SP
IIIIHIIICIIIIIIIIIIIIIIIIIIIICIIIIIIIIIIIIIIIIIIIIIIIIIIIIIIIIIIIIIIIIIIIIHIHHIIIIIIIIIIIIIIIHH
@G637SNQ08JEUHZ
AACCTGGAGTTCCACCCGAAGAAGCTGGGGCCGCGGTAGCTGCTGAATCTTCTACTGGTACATGGACAACTGTGTGGACTGATGGACTTACCAGC
+G637SNQ08JEUHZ
IIIIIIIIIIIIIIIIHIIIIIIIIIIIICIIIIIIIIIIIIIIIIIIIIIIIIIIIIIIIIIIIIIIIIIIIIIIIIIIIIIIIIIIIIIIIII
@G637SNQ08JHL56
AACCTGGAGTTCCACCCGAGAGGCAGGGGCCGCGGTAGCTGCTGAATCTTCTACTGGTACATGGACAACTGTGTGGACTGATGGACTTACCAGC
+G637SNQ08JHL56
IIIIIIIIHGGE94EE/4488E3<@EEE8E81;EAIDABBIIIIIIIIGGGIIIIIIIIIIIGGGGGIIIIIIIIIIIIIIIIIIIIIIIIIII
@G637SNQ08JK0EF
AACCTGGAGTTCCACCCGAAGAAGCAGGGGCCGCGGTAGCTGCTGAACCTTCTACTAGTACATGGACAACTGTGTGGACTGATGGACTTACCAGC
+G637SNQ08JK0EF
HHIIIIIIIIIHCGGG:HHEGGEIIEGGG=G?4?GAGEEEEGIIIIIHHG??DHIIIIIIIIIHHHIIIIIIIIIIIIIIIIHHHHIIIIIIEEG
@G637SNQ08JWG3G
AACCTGGAGTTCCACCCGAAGAAGCAGGGGCCGCGGTAGCTGCTGAATCTTCTACTGGTGCATGGACAACTGCGTGGACTGATGGACTTACCAGC
+G637SNQ08JWG3G
IIIIIIIIIIIIIHHH6GIIIIIIIIHHHCIIIIIIIIIIIIIIIIIIIIIIIIIIIHDDDHHH??EIIEHHIHHHIIIIIIIIIIIIIHHHHHH
@G637SNQ08JNXFZ
AACCTGGAGTTCCACCCGAAGAAGCAGGGGCCGCGGTAGCTGCTGAATCTTCTACTGGTACATGGACAACTGTGTGGACTGATGGACTTATTAGC
+G637SNQ08JNXFZ
IIIIIIIIIIIIH<HH6<HHHHGIIBHHH6HHFIIIIIIIIIIIIIIIIIIIIIIIIIIIIIIIIIIIIIIIIIIIIIIIIIIIIIIIIIIIIII
@G637SNQ08JIBIT
AACCTGGAGTTCCACCCGAAAGAAGCAGGGGCCGCGGTAGCTGCTGAATCTTCTACTGGTACATGGACAACTGTGTGGACTGATGGACTTACCAGC
+G637SNQ08JIBIT
IIIIIIIIFF<F24FF:@FF0:F?@??FFF=IIAIIIIIHHHIIIIHHHIIIIIIIIIIIIIIIIIIIIIIIIIIIIIIIIIIIHHHHIIIIIIII
@G637SNQ08JTZM9
AACCTGGAGTTCCACCCGAAGAAGCAGGGGCCGCGGTAGCTGCTGAATCTTCTACTGGTACATAGGACAACTGTGTGGACTGATGGACTTACCAGC
+G637SNQ08JTZM9
IIIIIIIIIIIIIIHHHIIIIH??HIHHHCIIIIIIIIIIIIIIIIIIIIIIIIIIIIIIIIIHHHHIIIIIIIIIIIIIIIIIIIIIIIIIIIII
@G637SNQ08I8QUO
AACCTGGAGCTCCACCCGAAGAAGCAGGGGTCGCGGTAGCTGCTGAATCTTCTACTGGTACATGGACAACTGTGTGGACTGATGGACTTACCAGC
+G637SNQ08I8QUO
IIIIIIIIIIIII<FF4BFCCF@@A>FFF4?CDIIIIIIIIIIIIIIIIIIIIIIIIIIIIIIF;;DIIIIIIIIHHHIEEHIF???FEIIIECF
@G637SNQ08JDAEG
AGCCCGGGGTTCCACCTGAAGAAGCAGGGGCTGCAGTAGCTGCGGAATCTTCTACTGGTACATGGACAACTGTTTGGACTGATGGACTTACCAGC
+G637SNQ08JDAEG
IIHH;HHH5H?HFIIIIIIIIIIIIIHHHCIIIIIIIIIIIIIIIIIIIIIIIIIIIIIIIIIIIIIIIIIIHHHIIIIIIIIIIIIIIIIIIII
@G637SNQ08I6SJZ
AACCTGGAGTTCCACCCCGAAGAAGCAGGGGCCGCGGTAGCTGCTGAATCTTCTACTGGTACATGGACAACTGTGTGGACTGATGGACTTATCAGC
+G637SNQ08I6SJZ
IIIHGF@EBF@F54FFF/4FCDF@C>9FFF4F<<DFCIGIIIIIIIIIIIIIIIIH?F?IIIIIIIIIIIIIIIIIIIIIIIIIIIIIIIHHHIII
@G637SNQ08JIZS3
AACCTGGAGTTCCACCCGAAGAAGCAGGGGCCGCGGTAGCTGCTGGATCTTCTACTGGTACATGGACAACTGTGTAGACTGATGGACTTACCAGC
+G637SNQ08JIZS3
IIIIIIIIIIIIIIHHBIIIIIIIIIHHHCIIIIIIIIIIIIIIIIIIIIIIIIIIIIIIIIHHCDIIIIIIIIIIIIIIIIIIIIIIIIIIIII
@G637SNQ08JA3EV
AACCTGGAGTTCCACCCGAAGAAGCAAGGGCCGCGGTAGCTGCTGAATCTTCTACTGGTATATGGACAACTGTGTGGACTGATGGACTTACCAGC
+G637SNQ08JA3EV
IIIIIIIIIIIIIHGG9IIIIIIIIHHGG;HHIIIIIIIIIIIIIIIIIIIIIIIIIIIIIIIIIIIIIIIIIIDGCHIIIHDGCCIIEEGIIEG
@G637SNQ08JHFE3
AACCTGGAGTTCCACCCGAAGAAGCAGGGGCCGCGGTAGCTGCTGAATCTTCTACTGGTACATGGACAACTGTGTGGACTAATGGACTTACCGGC
+G637SNQ08JHFE3
IIIIIIIIIIIIIIHHHIIIIIIIIDHHH;IIIIIIIIIIIIIIIIIIIIIIIIIIIIIIIIIIIIIIIIIIIIIIIIIIIIIIIIIHHHIIIII
@G637SNQ08JG0ZU
AACCTAGAATTCCATCCAAAGAAGTAGGGATCGCAATAGCTATTGAATCTTCTACTGGTACATGGATAGGTGTGTGGATTGATGGACTTACCAGT
+G637SNQ08JG0ZU
IIIIIIIIIIIIIHHHIHHFIIIIH?HH6?DIIIHEEIIHHDHCIIIIIIIIIIIIIIIIIIIIIIIIIIIIIIIIIIIIIIIIIIIIIIIIIII
@G637SNQ08JQWF8
AACCTGGAGTTCCACCCGAAGAAGCAGGGGCCGGCGGTAGCTGCTGAATCTTCTACTGGTACATGGACAACTGTGTGGACTGATGGACTTACCAGC
+G637SNQ08JQWF8
<<><9;67/;.;67;;.4;24;237<;;;2;0;/0;3<4244>@??A<<<ABB===AA>A<<<<<<44;4899<?=;44<<<??>>@?>84;44:A
