# Supplementary material for: Optimization of DNA Recovery and Amplification from Non-Carbonized Archaeobotanical Remains
Source: PLoS One. 2014 Jan 27;9(1):e86827. doi: 10.1371/journal.pone.0086827 (PMC3903575; doi:10.1371/journal.pone.0086827)
Supplement: Data S5 — Deep-sequencing amplicon data of Omni Klentaq on VAD-A sample in FASTQ format. (FASTQ) [file pone.0086827.s012.fastq]

@G637SNQ08JD6BU
AACCTGGAGTTCCACCCGAAGAAGCAGGGGCCGCGGTAGCTGCTGAATCTTCTACTGGTACATGGACAACTGTGTGGACTGATGGACTTACCAGC
+G637SNQ08JD6BU
IIIIIIIIIIIIIIIIHIIIIIIIIIIIICIIIIIIIIIIIIIIIIIIIIIIIIIIIIIIIIIIIIIIIIIIIIIIIIIIIIIIIIIIIIIIIII
@G637SNQ08JI7D4
GACCTGGAGTTCCACCCGAAGAAGCAGGGGCCGCGGTAGCTGCTGAATCTTCTACTGGTACATGGACAACTGTGTGGACTGATGGACTTACCAGC
+G637SNQ08JI7D4
IIIIIIIIIIIIIIIIHIIIIIIIIIIIICIIIIIIIIIIIIIIIIIIIIIIIIIIIIIIIIIIIIIIIIIIIIIIIIIIIIIIIIIIIIIIIII
@G637SNQ08JYVO5
AACCTGGAGTTCCACCCGAAGAAGCGAGGGGCCGCGGTAGCTGCTGAATCTTCTACTGGTACATGGACAACTGTGTGGACTGATGGACTTACCAGC
+G637SNQ08JYVO5
IIHHHHHIIIIIIIHHHIIIIHHDD??HHHBHH>HHIIIIIIIIIIHCDDHIIIIHDHCIIIIIIIIIIIIIIIHHHHIIIIIIIHHHIIIIID?H
@G637SNQ08JNB4N
AACCTGGAGTTCCACCCGAAGAAGCAGGGGCCGCGGTAGCTGCTGAATCTTCTACTGATACATGGACAACTGTGTGGACTGATGGACTTACCAGC
+G637SNQ08JNB4N
IIIIIIIIIIIIIIIIHIIIIIIIIIIIICIIIIIIIIIIIIIIIIIIIIIIIIIIIIIIIIIIIIIIIIIIIIIIIIIIIIIIIIIIIIIIIII
@G637SNQ08JRGD4
AACCTGGAGTTCCACCCGAAGAAGCAGAGGCCGCGGTAGCTGCTGAATCTTCTACTGGTACATGGACAACTGTGTGGACTGATGGACTTACCAGC
+G637SNQ08JRGD4
IIIIIIIIIIIIIIIIHIIIIIIIIIIIIIIIIIIIIIIIIIIIIIIIIIIIIIIIIIIIIIIIIIIIIIIIIIIIIIIIIIIIIIIIIIIIIII
@G637SNQ08JCIAZ
AACCTGGAGTTCCACCCGAAGAAGCAGGGGCCGCGGTAGCTGCTGAATCTTCTACTGGTACATGGACAACTGTGTGGACTAATGGACTTACCAGC
+G637SNQ08JCIAZ
IIIIIIIIIIIIIIIIHIIIIIIIIIIIICIIIIIIIIIIIIIIIIIIIIIIIIIIIIIIIIIIIIIIIIIIIIIIIIIIIIIIIIIIIIIIIII
@G637SNQ08JM8TR
AACCTGGAGTTCCACCCGAAGAAGCAGGGGCCGCGGTAGCTGCTGAATCTTCTACTGGTACATGGACAACTGTGTGGATTGATGGACTTACCAGC
+G637SNQ08JM8TR
IIIIIIIIIIIIIIIIHIIIIIIIIIIIICIIIIIIIIIIIIIIIIIIIIIIIIIIIIIIIIIIIIIIIIIIIIIIIIIIIIIIIIIIIIIIIII
@G637SNQ08JWQ4T
AACCTGGAGTTCCACCCGAAGAAGCAGGGGCCGCGATAGCTGCTGAATCTTCTACTGGTACATGGACAACTGTGTGGACTGATGGACTTACCAGC
+G637SNQ08JWQ4T
IIIIIIIIIIIIIIIIHIIIIIIIIIIIICIIIIIIIIIIIIIIIIIIIIIIIIIIIIIIIIIIIIIIIIIIIIIIIIIIIIIIIIIIIIIIIII
@G637SNQ08J0YHQ
AACCTGGAGTTCCACCCGAAGAAGCAGGGGCCGCGGTAGCTGCTGAATCTTCTACTGGTACATGGACAACTATGTGGACTGATGGACTTACCAGC
+G637SNQ08J0YHQ
IIIIIIIIIIIIIIIIHIIIIIIIIIIIICIIIIIIIIIIIIIIIIIIIIIIIIIIIIIIIIIIIIIIIIIIIIIIIIIIIIIIIIIIIIIIIII
@G637SNQ08JH3C0
AACCTGGAGTTCCACCCGAAGAAGCAGGGGCCGCGGTAGCTGCTGAATCTTCTACTGGTACATGGACAACTGTGTGGACTGATGGACTTATCAGC
+G637SNQ08JH3C0
IIIIIIIIIIIIIIIIHIIIIIIIIIIIICIIIIIIIIIIIIIIIIIIIIIIIIIIIIIIIIIIIIIIIIIIIIIIIIIIIIIIIIIIIIIIIII
@G637SNQ08JJ0T2
AACCTGGAGTTCCACCCGAAGAAGCAGGGGCCGCGGTAGCTGCTGAATCTTCTACTAGTACATGGACAACTGTGTGGACTGATGGACTTACCAGC
+G637SNQ08JJ0T2
IIIIIIIIIIIIIIIIHIIIIIIIIIIIICIIIIIIIIIIIIIIIIIIIIIIIIIIIIIIIIIIIIIIIIIIIIIIIIIIIIIIIIIIIIIIIII
@G637SNQ08JNJKB
AACCTGGAGTTCCACCCGAAGAAGCAGGGGCCGCGGTAGCTGCTGAATCTTCTACTGGTACATGGACAACTGTGTGGACTGATAGACTTACCAGC
+G637SNQ08JNJKB
IIIIIIIIIIIIIIIIHIIIIIIIIIIIICIIIIIIIIIIIIIIIIIIIIIIIIIIIIIIIIIIIIIIIIIIIIIIIIIIIIIIIIIIIIIIIII
@G637SNQ08JGF5X
AACCTGGAGTTCCACCCGAAGAAGCAGGGGCCGCGGTAGCTGCTGAATCTTCTATTGGTACATGGACAACTGTGTGGACTGATGGACTTACCAGC
+G637SNQ08JGF5X
IIIIIIIIIIIIIIIIHIIIIIIIIIIIICIIIIIIIIIIIIIIIIIIIIIIIIIIIIIIIIIIIIIIIIIIIIIIIIIIIIIIIIIIIIIIIII
@G637SNQ08I725Q
AACCTGGAGTTCCACCCGAAGAAGCAGGGGCCGCGGTAGCTGCTAAATCTTCTACTGGTACATGGACAACTGTGTGGACTGATGGACTTACCAGC
+G637SNQ08I725Q
IIIIIIIIIIIIIIIIHIIIIIIIIIIIICIIIIIIIIIIIIIIIIHIIIIIIIIIIIIIIIIIIIIIIIIIIIIIIIIIIIIIIIIIIIIIIII
@G637SNQ08JUA2S
AACCTGGAGTTCCACTCGAAGAAGCAGGGGCCGCGGTAGCTGCTGAATCTTCTACTGGTACATGGACAACTGTGTGGACTGATGGACTTACCAGC
+G637SNQ08JUA2S
IIIIIIIIIIIIIIIIIIIIIIIIIIIIICIIIIIIIIIIIIIIIIIIIIIIIIIIIIIIIIIIIIIIIIIIIIIIIIHHHIIIIIIIIIIIIII
@G637SNQ08JLKLO
AACCTGGAGTTCCACCCGAAGAAGCAGGGGCCGCGGTAGCTGCTGAATCTTCTACTGGTACATGGACAACTGTATGGACTGATGGACTTACCAGC
+G637SNQ08JLKLO
IIIIIIIIIIIIIIIIHIIIIIIIIIIIICIIIIIIIIIIIIIIIIIIIIIIIIIIIIIIIIIIIIIIIIIIIIIIIIIIIIIIIIIIIIIIHHI
@G637SNQ08JV7DH
AACCTGGAGTTCCACCTGAAGAAGCAGGGGCCGCGGTAGCTGCTGAATCTTCTACTGGTACATGGACAACTGTGTGGACTGATGGACTTACCAGC
+G637SNQ08JV7DH
IIIIIIIIIIIIIIIIIIIIIIIIIIIIICIIIIIIIIIIIIIIIIIIIIIIIIIIIIIIIIIIIIIIIIIIIIIIIIIIIIIIIIIIIIIIIII
@G637SNQ08JJZ3L
AATCTGGAGTTCCACCCGAAGAAGCAGGGGCCGCGGTAGCTGCTGAATCTTCTACTGGTACATGGACAACTGTGTGGACTGATGGACTTACCAGC
+G637SNQ08JJZ3L
IIIIIIIIIIIIIIIIHIIIIIIIIIIIICIIIIIIIIIIIIIIIIIIIIIIIIIIIIIIIIIIIIIIIIIIIIIIIIIIIIIIIIIIIIIIIII
@G637SNQ08JMJP7
AACCTGGAGTTCCACCCGAAGAAGCAGGGGCCGCGGTAGCTGCTGAATCTTCTACTGGTATATGGACAACTGTGTGGACTGATGGACTTACCAGC
+G637SNQ08JMJP7
IIIIIIIIIIIIIIIIHIIIIIIIIIIIICIIIIIIIIIIIIIIIIIIIIIIIIIIIIIIIIIIIIIIIIIIIIIIIIIIIIIIIIIIIIIIIII
@G637SNQ08JR2C1
AACCTGGAGTTCCACCCGAAGAAGCAGGGGTCGCGGTAGCTGCTGAATCTTCTACTGGTACATGGACAACTGTGTGGACTGATGGACTTACCAGC
+G637SNQ08JR2C1
IIIIIIIIIIIIIIIIHIIIIIIIIIIIICIIIIIIIIIIIIIIIIIIIIIIIIIIIIIIIIIIIIIIIIIIIIIIIIIIIIIIIIIIIIIIIII
@G637SNQ08JNSWN
AACCTGGAGTTCCACCCGAAGAAGCAGGGGCCGCGGTAGCTGCTGAATCTTCTACTGGTACATGGACAACTGTGTGGACTGATGGACTTACCAGT
+G637SNQ08JNSWN
IIIIIIIIIIIIIIIIHIIIIIIIIIIIICIIIIIIIIIIIIIIIIIIIIIIIIIIIIIIIIIIIIIIIIIIIIIIIIIIIIIIIIIIIIIIIII
@G637SNQ08JCGTA
AACCTGGAGTTCCACCCGAAGAAGCAGGGGCCGCGGTAGCTGCTGAATCTTCTACTGGTACATGGACAACTGTGCGGACTGATGGACTTACCAGC
+G637SNQ08JCGTA
IIIIIIIIIIIIIIIIHIIIIIIIIIIIICIIIIIIIIIIIIIIIIIIIIIIIIIIIIIIIIIIIIIIIIIIIIIIIIIHHHIIIIIIIIIIIII
@G637SNQ08JS4UM
AACCTGGAGTTCCACCCGAAGAAGCAGGGACCGCGGTAGCTGCTGAATCTTCTACTGGTACATGGACAACTGTGTGGACTGATGGACTTACCAGC
+G637SNQ08JS4UM
IIIIIIIIIIIIIIHHHIIIIIIII?HH6HIIIIIIIIIIIIIIIIIIIIIIIIIIIIIIIIIIIIIIIIIIIIIIIIIIIIIIIIIIIIIIIIH
@G637SNQ08I9SDA
AACCTGGAGTTCCACCCGAAGAAGCAGGGGCCGCGGTAGCTGCTGAATCTTCTACTGGTACATGGACAATTGTGTGGACTGATGGACTTACCAGC
+G637SNQ08I9SDA
IIIIIIIIIIIIIIIIHIIIIIIIIIIIICIIIIIIIIIIIIIIIIHHHIIIIIIIIIIIIIIIIIIIIIIIIIIIIIIIIIIIIIIIIIIIIII
@G637SNQ08JFAVN
AACCTGGAGTTCCACCCGAAGAAGCAGGGGCCGCGGTAGCTGCTGAATCTTCTACTGGTACATGGACAACTGTGTGGACTGATGGACTTACCAGCT
+G637SNQ08JFAVN
IIIIIIIIIIIIIIIIHIIIIIIIIIIIICIIIIIIIIIIIIIIIIIIIIIIIIIIIIIIIIIIIIIIIIIIIIIIIIIIIIIIIIIIIIIIIIII
@G637SNQ08JTDVO
AACTTGGAGTTCCACCCGAAGAAGCAGGGGCCGCGGTAGCTGCTGAATCTTCTACTGGTACATGGACAACTGTGTGGACTGATGGACTTACCAGC
+G637SNQ08JTDVO
IIIIIIIIIIIIIIIIHIIIIIIIIIIIICIIIIIIIIIIIIIIIIIIIIIIIIIIIIIIIIIIIIIIIIIIIIIIIIIIIIIIIIIIIIIIIII
@G637SNQ08I56WN
AACCTAGAGTTCCACCCGAAGAAGCAGGGGCCGCGGTAGCTGCTGAATCTTCTACTGGTACATGGACAACTGTGTGGACTGATGGACTTACCAGC
+G637SNQ08I56WN
IIIIIIIIIIIIIIIIHIIIIIIIIIIIICIIIIIIIIIIIIIIIIIIIIIIIIIIIIIIIIIIIIIIIIIIIIIIIIIIIIIIIIIIIIIIIII
@G637SNQ08JJWWP
AACCTGAAGTTCCACCCGAAGAAGCAGGGGCCGCGGTAGCTGCTGAATCTTCTACTGGTACATGGACAACTGTGTGGACTGATGGACTTACCAGC
+G637SNQ08JJWWP
IIIIIIIIIIIIIIIIHIIIIIIIIIIIICIIIIIIIIIIIIIIIIIIIIIIIIIIIIIIIIIIIIIIIIIIIIIIIIIIIIIIIIIIIIIIHHI
@G637SNQ08I6NAP
AACCTGGAGTTCCACCCGAAGAAGCAGGGGCCGCAGTAGCTGCTGAATCTTCTACTGGTACATGGACAACTGTGTGGACTGATGGACTTACCAGC
+G637SNQ08I6NAP
IIIIIIIIIIIIIIIIHIIIIIIIIIIIICIIIIIIIIIIIIIIIIIIIIIIIIIIIIIIIIIIIIIIIIIIIIIIIIIIIIIIIIIIIIIIIII
@G637SNQ08JUP4F
AACCTGGAGTTCCACCCGAAGAAGCAGGGGCCGTGGTAGCTGCTGAATCTTCTACTGGTACATGGACAACTGTGTGGACTGATGGACTTACCAGC
+G637SNQ08JUP4F
IIIIIIIIIIIIIIIIHIIIIIIIIIIIICIIIIIIIIIIIIIIIIIIIIIIIIIIIIIIIIIIIIIIIIIIIIIIIIIIIIIIIIIIIIIIHHI
@G637SNQ08JXW9L
AACCTGGAGTTCCACCCGAAGAAGCAGGGGCCGCGGTAGCTGCTGAATTTTCTACTGGTACATGGACAACTGTGTGGACTGATGGACTTACCAGC
+G637SNQ08JXW9L
IIIIIIIIIIIIIIIIHIIIIIIIIIIIICIIIIIIIIIIIIIIIIIIIICIIIIIIIIIIIIIIIIIIIIIIIIIIIIIIIIIIIIIIIIIIII
@G637SNQ08JEX66
AACCTGGAGTTCCATCCGAAGAAGCAGGGGCCGCGGTAGCTGCTGAATCTTCTACTGGTACATGGACAACTGTGTGGACTGATGGACTTACCAGC
+G637SNQ08JEX66
IIIIIIIIIIIIIIIIIIIIIIIIIIIIICIIHIIIIIIIIIIIIIIIIIIIIIIIIIIIIIIIIIIIIIIIIIIIIIIIIIIIIIIIIIIIIII
@G637SNQ08JA4AA
AACCTGGAGTTCCACCCGAAGAAGCAGGGGCCGCGGTAGCTGCTGAATCCTCTACTGGTACATGGACAACTGTGTGGACTGATGGACTTACCAGC
+G637SNQ08JA4AA
IIIIIIIIIIIIIIIIHIIIIIIIIIIIICIIIIIIIIIIIIIIIIIIIIIIIIIIIIIIIIIIIIIIIIIIIIIIIIIIIIIIIIIIIIIIIII
@G637SNQ08JBV7O
AACCTGGAGTTCCACCCGAAGAGGCAGGGGCCGCGGTAGCTGCTGAATCTTCTACTGGTACATGGACAACTGTGTGGACTGATGGACTTACCAGC
+G637SNQ08JBV7O
IIIIIIIIIIIIIIIIHIIIIHIHIIIIICIIIIIIIIIIIIIIIIIIIIIIIIIIIIIIIIIIIIIIIIIIIIIIIIIIIIIIIIIIIIIIIII
@G637SNQ08JB90B
AACCTGGAGTTCCACCCGAAGAAGCAGGGGCCGCGGTAGCTGCTGAATCTTTTACTGGTACATGGACAACTGTGTGGACTGATGGACTTACCAGC
+G637SNQ08JB90B
IIIIIIIIIIIIIIIIHIIIIIIIIIIII@IIIIIIIIIIIIIIIIIIIIIICIIIIIIIIIIIIIIIIIIIIIIIIIIIIIIIIIIIIIIIIII
@G637SNQ08JVRJK
AACCTGGAGTTCCACCCGAAGAAGCAGGGGCCGCGGTAGCTGCTGAATCTTCTACTGGTACATGGACAACTGCGTGGACTGATGGACTTACCAGC
+G637SNQ08JVRJK
IIIIIIIIIIIIIIIIHIIIIIIIIIIIICIIIIIIIIIIIIIIIIIIIIIIIIIIIIIIIIIIIIIIIIIIIIIIIIIIIIIIIIIIIIIIIII
@G637SNQ08JHT1R
AACCTGGAGTTCCACCCGAAGAAGCAGGGGCCGCGGTAGCTGCTGAATCTTCTACTGGTACATAGACAACTGTGTGGACTGATGGACTTACCAGC
+G637SNQ08JHT1R
IIIIIIIIIIIIIIIIHIIIIIIIIIIIICIIIIIIIIIIIIIIIIIIIIIIIIIIIIIIIIIIIIIIIIIIIIIIIIIIIIIIIIIIIIIIIII
@G637SNQ08JYU06
AACCTGGAGTTCCACCCGAAGAAGCAGGGGCCGCGGTAGCTGTTGAATCTTCTACTGGTACATGGACAACTGTGTGGACTGATGGACTTACCAGC
+G637SNQ08JYU06
IIIIIIIIIIIIIIIIHIIIIIIIIIIIICIIIIIIIIIIIIIIIIIIIIIIIIIIIIIIIIIIIIIIIIIIIIIIIIIIIIIIIIIIIIIIIII
@G637SNQ08JXLYI
AACCTGGAGTTCCACCCGAAGAAGCAGGAGCCGCGGTAGCTGCTGAATCTTCTACTGGTACATGGACAACTGTGTGGACTGATGGACTTACCAGC
+G637SNQ08JXLYI
IIIIHIHIIIIIIIIIHIIIIIIIIIIIIIIHHIIIIIIIIIIIIIIIIIIIIIIIIIIIIHHIIIIIIIIIIIIIIIIIIIIIIIIIIIIIIHI
@G637SNQ08JDZGF
AACCTGGAGTTCCACCCGAAGAAGCAGGGGCCGCGGTAGCTGCTGAATCTTCTACTGGTACATGGACAACTGTGTGGACTGATGAACTTACCAGC
+G637SNQ08JDZGF
IIIIIIIIIIIIIIIIHIIIIIIIIIIIICIIIIIIIIIIIIIIIIIIIIIIIIIIIIIIIIIIIIIIIIIIIIIIIIIIIIIIIIIIIIIIIHI
@G637SNQ08JFN0J
AACCTGGAGTTCCACCCGAAGAAGCAGGGGCCGCGGTAGCTGCTGAATCTTCTACTGGTACATGGACAACTGTGTGGACTGATGGACTTACCAAC
+G637SNQ08JFN0J
IIIIIIIIIIIIIIIIHIIIIIIIIIIIICIIIIIIIIIIIIIIIIIIIIIIIIIIIIIIIIIIIIIIIIIIIIIIIIIIIIIIIIIIIIIIIHI
@G637SNQ08JIODD
AACCTGGAGTTCCACCCGAAGAAGCAGGGGCCGCGGTAGCTGCTGAATCTTCTACTGGTACATGGACAACTGTGTGGACTGATGGATTTACCAGC
+G637SNQ08JIODD
IIIIIIIIIIIIIIIIGIIIIIIIIIIIICIIIIIIIIIIIIIIIIIIIIIIIIIIIIIIIIIIIIIIIIIIIIIIIIIIIIIIIIIIHIIIIII
@G637SNQ08JW5KE
AACCTGGAGTTCCACCCGAAGAAGCAAGGGCCGCGGTAGCTGCTGAATCTTCTACTGGTACATGGACAACTGTGTGGACTGATGGACTTACCAGC
+G637SNQ08JW5KE
IIIIIIIIHIHIIIIIHIIIIIIIIIIIIHIIIIIIIIIIIIIIIIIIIIIIIIIIIIIIIIIIIIIIIIIIIIIIIIIIIIHIHHHIIIIIIII
@G637SNQ08JM8SI
AACCTGGAGTTCCACCCGAAGAAGCAGGGGCCGCGGTAGCTGCTGAATCTTCTACTGGTACATGAACAACTGTGTGGACTGATGGACTTACCAGC
+G637SNQ08JM8SI
IIIIIIIIIIIIIIIIHIIIIIIIIIIIICIIIIIIIIIIIIIIIIIIIIIIIIIIIIIIIIIIIIIIIIIIIIIIIIIIIIIIIIIIIIIIIII
@G637SNQ08JBUM6
AACCTGGAGTTCCACCCGAAGAAGCAGGGGCCACGGTAGCTGCTGAATCTTCTACTGGTACATGGACAACTGTGTGGACTGATGGACTTACCAGC
+G637SNQ08JBUM6
IIIIIIIIIIIIHHIIHIIIIIIIIIIIICIIIIIIIIIIIIIIIIIIIIIIIIIIIIIIIIIIIIIIIIIIIIIIIIIIIIIIIIIIIIIIIII
@G637SNQ08JWETQ
AACCTGGAATTCCACCCGAAGAAGCAGGGGCCGCGGTAGCTGCTGAATCTTCTACTGGTACATGGACAACTGTGTGGACTGATGGACTTACCAGC
+G637SNQ08JWETQ
IIIIIIIIIIIIIIIIHIIIIIIIIIIIICIIIIIIIIIIIIIIIIIIIIIIIIIIIIIIIIIIIIIIIIIIIIIIIIIIIIIIIIIIIIIIIII
@G637SNQ08JLTDJ
AACCTGGAGTTCCACCCGAAGAAGTAGGGGCCGCGGTAGCTGCTGAATCTTCTACTGGTACATGGACAACTGTGTGGACTGATGGACTTACCAGC
+G637SNQ08JLTDJ
IIIIIIIIIIIIIIIIHIIIIIHHIIIIICIIIIIIIIIIIIIIIIIIIIIIIIIIIIIIIIIIIIIIIIIIIIIIIIIIIIIIIIIIIIIIIII
@G637SNQ08JKC8V
AACCTGGAGTTCCACCCGAAGAAGCAGGGGCCGCGGTAGTTGCTGAATCTTCTACTGGTACATGGACAACTGTGTGGACTGATGGACTTACCAGC
+G637SNQ08JKC8V
IIIIIIIIIIIIIIIIHIIIIIIIIIIIICIIIIIIIIIIIIIIIIIIIIIIIIIIIIIIIIIIIIIIIIIIIIIIIIIIIIIIIIIIIIIIIII
@G637SNQ08JSO7G
AACCTGGAGTTCCACCCGAAGAAGCAGGGGCCGCGGTAGCTGCTGAATCTTCTACTGGTACATGGACAACTGTGTGGACTGATGGACTTACTAGC
+G637SNQ08JSO7G
IIIIIIIIIIIIIIIIHIIIIIIIIIIIICIIIIIIIIIIIIIIIIIIIIIIIIIIIIIIIIIIIIIIIIIIIIIIIIIIIIIIIIIIIIIIIII
@G637SNQ08JN0M0
AACCTGGAGTTCCACCCGAAGAAGCAGGGGCCGGCGGTAGCTGCTGAATCTTCTACTGGTACATGGACAACTGTGTGGACTGATGGACTTACCAGC
+G637SNQ08JN0M0
IIIIIIIIIIIIIIHHHIHHIIIFGBGGG7G7G/5GAD>;>?CIIIIIIIIIIIIIIIIIIIIIIIIIIIIIIIIIIIICCCGIIIIIIIIIIIII
@G637SNQ08JE6WH
AACCTGGAGTTCCGCCCGAAGAAGCAGGGGCCGCGGTAGCTGCTGAATCTTCTACTGGTACATGGACAACTGTGTGGACTGATGGACTTACCAGC
+G637SNQ08JE6WH
IIIIIIIIIIIIIIIIHIIIIIIIIIIIICIIIIIIIIIIIIIIIIIIIIIIIIIIIIIIIIIIIIIIIIIIIIIIIIIIIIIIIIIIIIIIIII
@G637SNQ08JN20V
AACCTGGAGTTCCACCCGAAGAAGCAGGGGCCGCGGTAGCTGCTGAATCTTCTACTGGTACATGGACAACTGTGTGGACTGATGGACTTACCGGC
+G637SNQ08JN20V
IIIIIIIIIIIIIIIIHIIIIIIIIIIIICIIIIIIIIIIIIIIIIIIIIIIIIIIIIIIIIIIIIIIIIIIIIIIIIIIIIIIIIIIIIIIIII
@G637SNQ08JLUCP
AACCTGGAGTTCCACCCGAAGAAGCAGGGGCCGCGGTAGCTGCTGAATCTTCTACTGGTACATGGACAACTGTGTAGACTGATGGACTTACCAGC
+G637SNQ08JLUCP
IIIIIIIIHIHIIIIIHIIIIIIIIIIIICIIIIIIIIIIIIIIIIIIIIIIIIIIIIIIIIIIIIIIIIIIIIIIIIIIIIIIIIIIIHIHIII
@G637SNQ08JNCLI
AACCTGGAGTTCTACCCGAAGAAGCAGGGGCCGCGGTAGCTGCTGAATCTTCTACTGGTACATGGACAACTGTGTGGACTGATGGACTTACCAGC
+G637SNQ08JNCLI
IIIIIIIIIIIIIIIIHIIIIIIIIIIIICIIIIIIIIIIIIIIIIIIIIIIIIIIIIIIIIIIIIIIIIIIIIIIIIIIIIIIIIIIIIIIIII
@G637SNQ08JHIX2
AACCTGGAGTTCCACCCGAAGAAGCAGGGGCCGCGGTAGCTGCTGAATCTTCTACTGGTACATGGACAACTGTGTGAACTGATGGACTTACCAGC
+G637SNQ08JHIX2
IIIIIIIIIIIIIIIIHIIIIIIIIIIIICIIIIIIIIIIIIIIIIIIIIIIIIIIIIIIIIIIIIIIIIIIIIIIIIIIIIIIIIIIIIIIHHI
@G637SNQ08JJAMK
AACCTGGAGTTCCACCCGAAGAAGCAGGGGCCGCGGTAGCTGCTGAATCTTCTACTGGTACATGGACAACTGTGTGGACCGATGGACTTACCAGC
+G637SNQ08JJAMK
IIIIIIIIIIIIIIIIHIIIIIIIIIIIICIIIIIIIIIIIIIIIIIIIIIIIIIIIIIIIIIIIIIIIIIIIIIIIIIIIIIIIIIIIIIIIII
@G637SNQ08JEXHM
AACCTGGAGTTCCACCCGAAGAAGCAGGGGCCGCGGTAGCTACTGAATCTTCTACTGGTACATGGACAACTGTGTGGACTGATGGACTTACCAGC
+G637SNQ08JEXHM
IIIIIIIIIIIIIIIIHIIIIIIIIIIIICIIIIIIIIIIIIIIIIIIIIIIIIIIIIIIIIIIIIIIIIIIIIIIIIIIIIIIIIIIIIIIIII
@G637SNQ08JP4VN
AACCTGGAGTTCCACCCGAAGAAGCAGGGGCCGCGGTAACTGCTGAATCTTCTACTGGTACATGGACAACTGTGTGGACTGATGGACTTACCAGC
+G637SNQ08JP4VN
IIIIIIIIIIIIIIIIHIIIIIIIIIIIICIIIIIIIIIIIIIIIIIIIIIIIIIIIIIIIIIIIIIIIIIIIIIIIIIIIIIIIIIIIIIIIII
@G637SNQ08JP597
AACCTGGAGTTCCACCCGAAGAAGCAGGGGCCGCGGTAGCTGCTGAATCTTCTACTGGTACATGGGCAACTGTGTGGACTGATGGACTTACCAGC
+G637SNQ08JP597
IIIIIIIIIIIIIIIIHIIIIIIIIIIIIAIIIIIIIIIIIIIIIIIIIIIIIIIIIIIIIIIIIHIIIIIIIIIIIIIIIIIIIIIIIIIIIII
@G637SNQ08JNYQI
AACCTGGAGTTCCACCCGAAGAAGCAGGGGACCGCGGTAGCTGCTGAATCTTCTACTGGTACATGGACAACTGTGTGGACTGATGGACTTACCAGC
+G637SNQ08JNYQI
IIIIIIIIIIIIIIHHHIHHIHBC@9HHH4=HG<FHGIIIIIIIIIIIIIIIIIIIHHHIIIIIIIIIIIIIIIIIIIIIIIIIIIIIIIIIIIII
@G637SNQ08JWB8V
AACCTGGAGTTCCACCCGAAGAAGCAGGGGCCGCGGTAGCTGCTGAATCTTCTACTGGTGCATGGACAACTGTGTGGACTGATGGACTTACCAGC
+G637SNQ08JWB8V
IIIIIIIIIIIIIIIIHIIIIIIIIIIIICIIIIIIIIIIIIIIIIIIIIIIIIIIIIIIIIIIIIIIIIIIIIIIIIIIIIIIIIIIIIIIIII
@G637SNQ08I9J6I
AACCTGGAGTTCCACCCGAAGAAACAGGGGCCGCGGTAGCTGCTGAATCTTCTACTGGTACATGGACAACTGTGTGGACTGATGGACTTACCAGC
+G637SNQ08I9J6I
IIIIIIIIIIIICGIIHIIIIIIHIIIIICIIIIIIIIIIIIIIIIIIIIIIIIHDICIIIIIIIIIIIIIIIIIIIIIIIIHIHIIIIIIIIII
@G637SNQ08JWWN1
AACCTGGAGTTCCACCCGAAGAAGCGGGGGCCGCGGTAGCTGCTGAATCTTCTACTGGTACATGGACAACTGTGTGGACTGATGGACTTACCAGC
+G637SNQ08JWWN1
IIIIIIIIIIIIIIIIHIIIIIIIIIIII=IIIIIIIIIIIIIIIIIIIIIIIIIIIIIIIIIIIIIIIIIIIIIIIIIIIIIIIIIIIIIIIII
@G637SNQ08JCZZ0
AACCTGGAGTTCCACCCGAAGAAGCAGGGGCCGCGGTGGCTGCTGAATCTTCTACTGGTACATGGACAACTGTGTGGACTGATGGACTTACCAGC
+G637SNQ08JCZZ0
IIIIIIIIIIIIIIIIHIIIIIIIIIIIICIIIIIIIIIIIIIIIIIIIIIIIIIIIIIIIIIIIIIIIIIIIIIIIIIIIIIIHHIIIIIIIII
@G637SNQ08JX4RA
AACCTGGAGTTCCACCCGAAGAAGCAGGGGTCGCGGTAGCTGCTGAATCTTTTACTGGTACATGGACAACTGTGTGGACTGATGGACTTACCAGC
+G637SNQ08JX4RA
IIIIIIIIIIIIIIIIHIIIIIIIIIIIICIIIIIIIIIIIIIIIIIIIIIICIIIIIIIIIHIHIIIIIIIIIIIIIIIIIIIIIIIIIIIIII
@G637SNQ08JMMU8
AACCTGGAGTTCCACCCGAAGAAGCAGGGGCCGCGGTAGCTGCTGAATCTTCTACTGGTACATGGATAACTGTGTGGACTGATGGACTTACCAGC
+G637SNQ08JMMU8
IIIIIIIIIIIIIIIIHIIIIIIIIIIIICIIEHIIIIIIIIIIIIIIIIIIIIIIIIIIIIIIIIIIIIIIIIIIIIIIIIHIHHHIHIIIIII
@G637SNQ08JK6HF
AACCTGGAGTTCCACCCGAAGAAGCAGGGGCCGCGGTAGCTGCTGAACCTTCTACTGGTACATGGACAACTGTGTGGACTGATGGACTTACCAGC
+G637SNQ08JK6HF
IIIIIIIIIIIIIIIIHIIIIIIIIIIIICIIIIIIIIIIIIIIIIIIIIIIIIIIIIIIIIIIIIIIIIIIIIIIIIIIIIIIIIIIIIIIIII
@G637SNQ08JBM1A
AACCTGGAGTTCCACCCGAAGAAGCGAGGGGCCGGCGGTAGCTGCTGAATCTTCTACTGGTACATGGACAACTGTGTGGACTGATGGACTTACCAGC
+G637SNQ08JBM1A
IIIIGE>>BE=E89EE=CECCE;<>:9EEE:E4E0:EEHGEGGG>==EBDDEAAABDFGGIIIGGGGGIIIIIGGGIIIIIIIIIIIIIID?E?GII
@G637SNQ08JHBVZ
AACCTGGAGTTCCACCCCGAAGAAGCAGGGGCCGCGGTAGCTGCTGAATCTTCTACTGGTACATGGACAACTGTGTGGACTGATGGACTTACCAGC
+G637SNQ08JHBVZ
E4E3EHHE<E5E94EEE/<E?:E38?EEEE;EE>IIIIIIIIIIIIIIIIIIHHHIIIIIIIIIIIIIIIIIIIIHHHIIIIIIIIIIIIIIIIII
@G637SNQ08JR0HD
AACCTGGAGTTCCACCCGAAGAAGCAGGGGCCGCGGTAGCTGCTGAATCTTCTACTGGTACATGGACAACTGTGTGGACTGATGGACCTACCAGC
+G637SNQ08JR0HD
IIIIIIIIIIIIHHIIHIIIIIIIIIIIICIIIIIIIIIIIIIIIIIIIIIIIIIIIIIIIIIIIIIIIIIIIIIIIIIIIIHIHIIIIIIIIII
@G637SNQ08I5WU4
AACCTGGAGTTCCACCCGAAGAAGCAGGGGCTGCGGTAGCTGCTGAATCTTCTACTGGTACATGGACAACTGTGTGGACTGATGGACTTACCAGC
+G637SNQ08I5WU4
IIIIIIIIIHHH??HHHIIIIIIIHHHHHCIIIIIIIIIIIIIIIIHHHHIIIIIIIIIIIIIIIIIIIHHHHIIIIIIIIIIIIIIIIIHHHII
@G637SNQ08JTVWY
AACCTGGAGTTCCACCCGAAGAAGCAGGGGCCGCGGTAGCTGCTGAATCTTCTACTGGTACGTGGACAACTGTGTGGACTGATGGACTTACCAGC
+G637SNQ08JTVWY
IIIIIIIIIIIIIIIIHIIIIIIIIIIIICIIIIIIIIIIIIIIIIIIIIIIIIIIIIIIIIHIHIIIIIIIIIIIIIIIIIIIIIIIIIIIIII
@G637SNQ08JKLM6
AACCTGGAGCTCCACCCGAAGAAGCAGGGGCCGCGGTAGCTGCTGAATCTTCTACTGGTACATGGACAACTGTGTGGACTGATGGACTTACCAGC
+G637SNQ08JKLM6
IIIIIIIIIIIIIIIIHIIIIIIIIIIIICIIIIIIIIIIIIIIIIIIIIIIIIIIIIIIIIIIIIIIIIIIIIIIIIIIIIIIIIIIIIIIIII
@G637SNQ08I6AW6
AACCTGGAGTTCCACCCGAAGAAGCAGGGGCCGCGGTAGCTGCTGAATCTTCTACTGGCACATGGACAACTGTGTGGACTGATGGACTTACCAGC
+G637SNQ08I6AW6
IIIIIIIIIIIIIIIIHIIIIIIIIIIIICIIIIIIIIIIIIIIIIIIIIIIIIIIIIIIIIIIIIIIIIIIIIIIIIIIIIIIIIIIIIIIIII
@G637SNQ08JG7U2
AGCCTGGAGTTCCACCCGAAGAAGCAGGGGCCGCGGTAGCTGCTGAATCTTCTACTGGTACATGGACAACTGTGTGGACTGATGGACTTACCAGC
+G637SNQ08JG7U2
IIIIIIIIIIIIIIIIHIIIIIIIIIIIICIIIIIIIIIIIIIIIIIIIIIIIIIIIIIIIIIIIIIIIIIIIIIIIIIIIIIIIIIIIIIIIII
@G637SNQ08JMF0M
AACCTGGAGTTCCACCCAAAGAAGCAGGGGCCGCGGTAGCTGCTGAATCTTCTACTGGTACATGGACAACTATGTGGACTGATGGACTTACCAGC
+G637SNQ08JMF0M
IIIIIIIIIIIIIIIIHIIGHIIIIIIIICIIIIIIIIIIIIIIIIHHIIIIIIIIIIIIIIIIIIIIIIIIIIIIIIIIIIIIIIIIIIIIIII
@G637SNQ08I8OST
AACCTGGAGTTCCACCCGAAGAAGCAGGGGCCGCGGTAGCTGCTGAATCTTCTACTGGTACATGGACAACTGTGTGGGCTGATGGACTTACCAGC
+G637SNQ08I8OST
IIIIIIIIIIIIIIIIHIIIIIIIIIIIICIHEHIIIHHHIIIIIIIIIIIIIIIIIIIIIIIIIIIIIIIIIIIIIGIIIIIIIIIIIIIIIII
@G637SNQ08JJ3FE
AACCTGGAGTTCCACCCGAAGAAGCAGGGGCCGCGGTAGCTGCTGAATCTTCTACTGGTACATGGACAACTGTGTGGACTGACGGACTTACCAGC
+G637SNQ08JJ3FE
IIIIIIIIIIIIIIIIHIIIIIIIIIIIICIIIIIIIIIIIIIIIIIIIIIIIIIIIIIIIIIIIIIIIIIIIIIIHHIIIIIIIIIIIIIIIII
@G637SNQ08JV7TK
AACCTGGAGTTCCACCCAAAGAAGCAGGGGCCGCGGTAGCTGCTGAATCTTCTACTGGTACATGGACAACTGTGTGGACTGATGGACTTACCAGC
+G637SNQ08JV7TK
IIIIIIIIIIIIIIHHHHH;HIIIIIHHHCIIIIIIIHHHIIIIIIIIIIIIIIIIIIIIIIIIIIIIIIIIIIIIIIHHHHIIIIIIIIIIIII
@G637SNQ08JWPXS
AACCTGGGGTTCCACCCGAAGAAGCAGGGGCCGCGGTAGCTGCTGAATCTTCTACTGGTACATGGACAACTGTGTGGACTGATGGACTTACCAGC
+G637SNQ08JWPXS
HHHCGHHHCIIIIIHHHIIIIIIIIIHHHCIIIIIIIIIIIIIIIIIIIIIIIIIIIIIIIIIIIIIIIIIIIIIIIIIIIIIIIIIIIIIIIII
@G637SNQ08JT0AE
AACCTGGAGTTCCACCCGAAGAAGCAGGGGCCTCGGTAGCTGCTGAATCTTCTACTGGTACATGGACAACTGTGTGGACTGATGGACTTACCAGC
+G637SNQ08JT0AE
IHIIIIIIIIHICGIIEIIHHIHHHIIIICIIIIIIIIIIIIIIIIIIIIIIIIIIIIIIIIIIIIIIIIIIIIIIIIIIIIIIIIIIIIIIIII
@G637SNQ08JMYUG
AACCTGGAGTTCCACCCGAATAAGCAGGGGCCGCGGTAGCTGCTGAATCTTCTACTGGTACATGGACAACTGTGTGGACTGATGGACTTACCAGC
+G637SNQ08JMYUG
IIIIHIHIIIIIIIIIHIIIIIIIIIIIICIIIIIIIIIIIIIIIIIIIIIIIIIIIIIIIHHIHIIIIIIIIIIIIIIIIIIIIIIIIIIIIII
@G637SNQ08JE2SA
AACCTGGAGTTCCACCCGAAGAAGCAGGGGCCGCGGTAGCTGCTGAATCTTCTACTGGTACATGGACAGCTGTGTGGACTGATGGACTTACCAGC
+G637SNQ08JE2SA
IIIIIIIIIIIIIIIIHIIIIIIIIIIIICIIIIIIIIIIIIIIIIIIIIIIIIIIIIIIIIIIIIIIIIIIIIIIIIIIIIIIIIIIIIIIIII
@G637SNQ08JNFW8
AACCTGGAGTTCCACCCGAAGAAGCAGGGGCCGCGGTAGCTGCTGAATCTTCTACTGGTACATGGACGACTGTGTGGACTGATGGACTTACCAGC
+G637SNQ08JNFW8
IIIIIIIIIIIIIIIIHIIIIIIIIIIIICIIIIIIIIIIIIIIIIIIIIIIIIIIIIIIIIIIIIIIIIIIIIIIIIIIIIIIIIIIIIIIIII
@G637SNQ08JD53I
AACCTGGAGTTCCACCCGAAGAAGCAGGGGCCGCGGTAGATGCTGAATCTTCTACTGGTACATGGACAACTGTGTGGACTGATGGACTTACCAGC
+G637SNQ08JD53I
IIIIIIIIIIIIHHIIHIIIIIIIIIIIICIIFIIIIIIIIIIIIIIIIIIIIIIIIIIIIIIIIIIIIIIIIIIIIIIIIIHIHIIIIIIIIII
@G637SNQ08JI0WI
AACCTGGAGTTCCACCCGAAGAAGCAGGGGCCGCGGTAGCTGCTGAGTCTTCTACTGGTACATGGACAATTGTGTGGACTGATGGACTTACCAGC
+G637SNQ08JI0WI
IIIIIIIIIIIIIIIIHIIIIIIIIIIIICIIIIIIIIIIIIIIIIIIIIIIIIIIIIIIIIIIIIIIIIIIIIIIIIIIIHHIHIIIIIIIIII
@G637SNQ08JM0FE
AACCTAGAATTCCATCCAAAGAAGTAGGGATCGCGATAGCTATTGAATCTTCTACTGGTACATGGATAGGTGTGTGGATTGATGGACTTACCGGT
+G637SNQ08JM0FE
IIIIIIIIIIIIIIIIIIIHIIIIIIIIHIIIIIIIIIIHHDICIIIIIIIIIIIIIIIIIIIIIIIIIIIIIIIIIIIIIIHIHIIIIIIHIHI
@G637SNQ08JD341
AACCTGGAGTTCCACCCGAAGAAGCAGGGGCCGCGGCAGCTGCTGAATCTTCTACTGGTACATGGACAACTGTGTGGACTGATGGACTTACCAGC
+G637SNQ08JD341
IIIIIIIIIIIIIIIIHIIIIIIIIIIIICIIIIIIIIIIIIIIIIIIIIIIIIIIIIIIIIIIIIIIIIIIIIIIIIIIIIIIIIIIIIIIIII
@G637SNQ08JJZ5P
AACCTGGAGTTCCACCTGAAGAAGCAGGGGCCGTGGTAGCTGCTGAATCTTCTACTGGTACATGGACAACTGTGTGGACTGATGGACTTACCAGC
+G637SNQ08JJZ5P
IIIIIIIIIIIIIIIIIIIIIIIIIIIII@IC:IIHHIIIIIIIIIIIIIIIIIIIIIIIIIIIIIIIIIIIIIIIIIIIIIIIIIIIIIIHHII
@G637SNQ08JG7J5
AACCTGGAGTTCCACCCGGAGAAGCAGGGGCCGCGGTAGCTGCTGAATCTTCTACTGGTACATGGACAACTGTGTGGACTGATGGACTTACCAGC
+G637SNQ08JG7J5
IIIIIIIIIIIIIIIIHIIIIIIIIIIIICIHEIIIIIIIIIIIIIIIIIIIIIIIIIIIIIHIHIIIIIIIIIIIIIIIIHDICIIIIIIIIII
@G637SNQ08JBCJ2
CCAACCTGGAGTTCCACCCGAAGAAGCAGGGGCCGCGGTAGCTGCTGAATCTTCTACTGGTACATGGACAACTGTGTGGACTGATGGACTTACCAGC
+G637SNQ08JBCJ2
GBGCG:EGGIBGCIIIGGEIIIIIIIICGGG@IG>IHIIIIIIIIIIIIIIIIIIIGCGCIGGGGGGIIIIIIIIGGGGIIIIIIIIIIIIIIIIIG
@G637SNQ08JW7T2
AACCTGGAGTTCCACCCGAAGAATCAGGGGCCGCGGTAGCTGCTGAATCTTCTACTGGTACATGGACAACTGTGTGGACTGATGGACTTACCAGC
+G637SNQ08JW7T2
IIIIIIIIIIIIIIIIHIIIIIIIIIIIICIIHIIIIIIIIIIIIIIIIIIIIIIHIHIIIIIIIIIIIIIIIIIIIIIIIIIIIIIIIIIIIII
@G637SNQ08I94I0
AACCTGGAGTTCCACCCGAAGAAGCAGAAGCCGCGGTAGCTGCTGAATCTTCTACTGGTACATGGACAACTGTGTGGACTGATGGACTTACCAGC
+G637SNQ08I94I0
IIIIIIIIIIIIIIIIHIIIIIIIIIIIIIIIIIIIIIIIIIIIIIIIIIIIIIIIIIIIIIIIIHHIHIIIIIIIIIHDDDHIIIIIIIIIIII
@G637SNQ08J1TK6
AACCTGGAGTTCCACCCGAGGAAGCAGGGGCCGCGGTAGCTGCTGAATCTTCTACTGGTACATGGACAACTGTGTGGACTGATGGACTTACCAGC
+G637SNQ08J1TK6
IIIIGICIIIIIIIIIHIIIIIIIIIIIICIIIIIIIIIIIIIIIIIIIIIIIIIIIIIIIIIIIIIIIIIIIIIIIIHHHHHIHIIIIIIIIII
@G637SNQ08JK5D0
AACCTGGAGTTCCACCCGAAGAAGCAGGGGCCGCGGTAGCTGCTGAATCTTCTACTGGTACATGGACAACTGTGTGGACTGATGGACTTGCCAGC
+G637SNQ08JK5D0
IIIIIIIIIIIIIIIIHIIIIIIIIIIII@IIIIIIIIIIIIIIIIIIIIIIIIIIIIIIIIIIIIIIIIIIIIIIIIIIIIIIIIIIIIIIIII
@G637SNQ08JICWT
AACCTGGAGTTCCACCCGAAGAAGCAGGGGCCGCGGTAGCTGCTGAATCTTCTACCGGTACATGGACAACTGTGTGGACTGATGGACTTACCAGC
+G637SNQ08JICWT
IIIIIIIIIIIIIIIIHIIIIIIIIIIIICIIIIIIIIIIIIIIIIIIIIIIIIIIIIIIIIIIIIIIIIIIIIIIIIIIIIIIIIIIIIIIIII
@G637SNQ08JD4C2
GACCTGGAGTTCCACCCGAAGAAGCAGGGGCCGCGGTAGCTGCTGAATCTTCTACTGGTACATGGACAACTGTGTGGACTAATGGACTTACCAGC
+G637SNQ08JD4C2
IIIIIIIIIIIIHHIIHIIIIIIIIIIIICIIIIIIIIIIIIIIIIIIIIIIIIIIIIIIIIIIIIIIIIIIIIHIHIIIIHHIIIIIIIIIIII
@G637SNQ08JOX4I
AACCTGGAGTTCCACCCGAAGAAGCAAGGGGCCGCGGTAGCTGCTGAATCTTCTACTGGTACATGGACAACTGTGTGGACTGATGGACTTACCAGC
+G637SNQ08JOX4I
IIIIIIIIIIIHHGGG?IIGIGGCIG9GGG4G>8BGGIGIIIIIIIIIIIHHHIIIIIIIIIIIIIIIIIIIIIIIIIIIIIIIIIIIIIIIIIII
@G637SNQ08JO5VH
AACCTGGAGTTCCACCCGAAGAAGCAGGGGCCGCAGTAACTGCTGAATCTTCTACTGGTACATGGACAACTGTGTGGACTGATGGACTTACCAGC
+G637SNQ08JO5VH
IIIIIIIIIIIIIIIIHIIIIIIIIIIIICIH?HHIIIIIIIIIIIIIIIIIIIIHIHIIIIIIIIIIIIIIIIIIIIIIIIIIIIIIIIIIIII
@G637SNQ08JJ5YP
AACCTGGAGTTCCACCCGAAAAGCAGGGGCCGCGGTAGCTGCTGAATCTTCTACTGGTACATGGACAACTGTGTGGACTGATGGACTTACCAGC
+G637SNQ08JJ5YP
IIIIIIIIIIIIIIHHGIHHH>IIIHHHBIIIIIIIIIIIIIIIIIIIIIIIIIIIIIIIIIIIIIIIIIIIIIIIIHHHIIIIIIIIIIIIII
@G637SNQ08I8AFA
AACCTAGAATTCCACCCGAAGAAGCAGGGGCCGCGGTAGCTGCTGAATCTTCTACTGGTACATGGACAACTGTGTGGACTGATGGACTTACCAGC
+G637SNQ08I8AFA
IIIIIIIIIIIIIIIIHIIIIIIIIIIIICIIIIIIIIIIIIIIIIIIIIIIIIIIIIIIIIIIIIIIIIIIIIIIHHIIIIIIIIIIIIIIIHI
@G637SNQ08JA6DL
AACCTGGAGTTCCACCCGAAGAAGCAGGGGCCGCGGTAGCCGCTGAATCTTCTACTGGTACATGGACAACTGTGTGGACTGATGGACTTACCAGC
+G637SNQ08JA6DL
IIIIIIIIIIIIIIIIHIIIIIIIIIIIICIIIIIIIIIIIIIIIIIIIIIIIIIIIIIIIIIIIIIIIIIIIIIIIIIIIIHIHIIIIIIIIII
@G637SNQ08JCQJG
AACCTGGAGTTCCACTCGAAGAAGCAGGGGTCGCGGTAGCTGCTGAATCTTCTACTGGTACATGGACAACTGTGTGGACTGATGGACTTACCAGC
+G637SNQ08JCQJG
IIIIIIIIIIIIIIIIIIIIIIIIIIHHHCIIIIIIIIIIIIIIIIIIIIIIIIIIIIIIIIIIIIIIIIIIIIIIIIHHHHIIIIIIIIIIIII
@G637SNQ08JJM3D
GACCTGGAGTTCCACCCGAAGAAGCAGGGGCCGCGGTAGCTGCTGAATCTTCTACTAGTACATGGACAACTGTGTGGACTGATGGACTTACCAGC
+G637SNQ08JJM3D
IIIIIIIIIIIIIIIIHIIIIIIIIIIIICIIIIIIIIIIIIIIIIIIIIIIIIIIIIIIIIIIIIIIIIIIIIIIIIIIIIIIIIIIIIIIIII
@G637SNQ08JFOLW
GACCTGGAGTTCCACCCGAAGAAGCAGGGGCCGCGGTAGCTGCTGAATCTTCTACTGGTACATGGACAACTGTGTGGACTGATGGACTTATCAGC
+G637SNQ08JFOLW
IIIIIIIIIIIIIIHHHIIIIIIIHHHHH@IIFIIIIIIIIIIIIIIIIIIIIIIIIIIIIIIIIIIIIIIIIIIIIIIIIIIIIIIIIIIIIIH
@G637SNQ08I93EK
AAACTGGAGTTCCACCCGAAGAAGCAGGGGCCGCGGTAGCTGCTGAATCTTCTACTGGTACATGGACAACTGTGTGGACTGATGGACTTACCAGC
+G637SNQ08I93EK
IIHIIIIIIIIIIIIIHIIIIIIIIIIIICIIIIIIIIIIIIIIIIIIIIIIIIIHIHIIIIIIIIIIIIIIIIIIIIIIIIIIIIIIIIIIHHI
@G637SNQ08JO62X
GACCTGGAGTTCCACCCGAAGAAGCAGGGGCCGCGGTAGCTGCTGAATCTTCTACTGGTACATGGACAACTGTGTGGACTGATAGACTTACCAGC
+G637SNQ08JO62X
IIIIIIIIIIIIIIIIHIIIIIIIIIIIICIIIIIIIIIIIIIIIIIIIIIIIIIIIIIIIIIIIIIIIIIIIIIIIIIIIIIIIIIIIIIIIII
@G637SNQ08JGXNH
AACCTGGAGTTCCACCCGAAGAAGCAGGGGACGCGGTAGCTGCTGAATCTTCTACTGGTACATGGACAACTGTGTGGACTGATGGACTTACCAGC
+G637SNQ08JGXNH
IIIIIIIIIIIIIIIIHIIIIIIIIIIIICIIIIIIIIIIIIIIIIIIIIIIIIIHIHIIIIIIIIIIIIIIIIIIIIIIIIHIHIIIIIIIIII
@G637SNQ08JHHJP
AACCTGGAGTTCCACCCGAAGAAGCAGGGGCCGCGATAGCTGATGAATCTTCTACTGGTACATGGACAACTGTGTGGACTGATGGACTTACCAGC
+G637SNQ08JHHJP
IIIIIIIIIIIIIIIIHIIIIIIIIIIIIAIIIIIIIIIIIHHHIIIIIIIIIIIIIIIIIIIIIIIIIIIIIIIIIIHHHHIIIIIIIIIIIII
@G637SNQ08JSRIB
AACCTGGAGTTCCACCCGAAGAAGCAGGGGCCGAGGTAGCTGCTGAATCTTCTACTGGTACATGGACAACTGTGTGGACTGATGGACTTACCAGC
+G637SNQ08JSRIB
IIIIIIIIIIIHHHHHHIIIIIIIIIHHHCHC;DHIIIIIIIIIIIIIIIIIIIIIIIIIIIIIIIIIIIIIIIIIIIHHHIIIIIIIIIIIIII
@G637SNQ08J0YET
AACCTGGAGTTCCACCCGAAGAAGCAGGGGCCGCGGTAGCTGCTGAATCTTCTACTGGTACACGGACAACTGTGTGGACTGATGGACTTACCAGC
+G637SNQ08J0YET
IIIIIIIIIIIIIIHHHIIIIIIIIIHHHCIIIIIIIIIIIIIIIIIIIIIIIIIIIIIIIIIIIIIIIIIIIIIIIIIIIIIIIIIIIIIIIII
@G637SNQ08JLET7
AACCTGGAGTTCCACCCGAAGAAGCAGGGGCCGCGGTAGCTGCTGAATCTCCTACTGGTACATGGACAACTGTGTGGACTGATAGACTTACCAGC
+G637SNQ08JLET7
IIIIIIIIIIIIIIIIHIIIIIIIIIIIICIIIIIIIIIIIIIIIIIIIIIIIIIHIHIIIIIIIIIIIIIIIIIIIIIIIIIIIIIIIIIIIII
@G637SNQ08JI46Z
AACCTGGAGTTCCACCCGAAGAAGCAGGGACCGCGGTAGCTGCTAAATCTTCTACTGGTACATGGACAACTGTGTGGACTGATGGACTTACCAGC
+G637SNQ08JI46Z
IIIIIIIIIIIIIIIIHIIIIIIIIIIIHIIIIIIIIIIIIIIIIIHIIIIIIIIIIIIIIIIIIIIIIIIIIIIIIIIIIIIIIIIIIIIIIII
@G637SNQ08JHQLG
AACCTGGAGTTCCACCCGAAGAAGCAGGGGCCGCGGTAGCTGCTGAATCTTCTACTAGGTACATGGACAACTGTGTGGACTGATGGACTTACCAGC
+G637SNQ08JHQLG
IIIIIIIIIIIIIIHHHIIIIIIIIIHHHCIIIIIIIIIIIIIIIIIIIIIIIII;6H6?HIIIIIIIIIIIIIIIIIIIIIIIIIIIIIIIIIII
@G637SNQ08JW6EM
AACCTGGAGTTCCACCCGAAGAAGCAGGGGCCGCGGTAGCTGCTGAATCTTCTACTGGTACATGGACAACTATGTGGACTGATGGACTTACCAAC
+G637SNQ08JW6EM
IIIIIIIIIIIIIIIIHIIIIIIIIIIIICIIIIIIIIIIIIIIIIIIIIIIIIIIIIIIIIIIIIIIIIIIIIIIIIIIIIIIIIIIIIIIIII
@G637SNQ08JJ9DF
AACCTGGAGTTCCACCCGAAGAAGCAGGGGCCGCGGTAGCTGCTAAATCTTCTACTGGTACATGGACAACTGTATGAACTGATGGACTTACCAGC
+G637SNQ08JJ9DF
IIIIHIHIIIIIIIIIGIIIIIIIIIIIICIIIIIIIIIIIIIIIICIIIIIIIIIIIIIIIIIIIIIIIIIIIIHIHIIIIIIIIIIIIIIIII
@G637SNQ08JM4B1
AACCTGGAGTTCCACCCGAAGAAGCAGGCGCCGCGGTAGCTGCTGAATCTTCTACTGGTACATGGACAACTGTGTGGACTGATGGACTTACCAGC
+G637SNQ08JM4B1
IIIIIIIIIIIIIIHHHIIIIIIIIIIIIIIIIIIIIIIIIIIIIIIIIIIIIIIIIIIIIIIIIIHHHHIIIIIHHHHIIIIIIIIIIIIIIII
@G637SNQ08JYPZW
GACCTAGAGTTCCACCCGAAGAAGCAGGGGCCGCGGTAGCTGCTGAATCTTCTACTGGTACATGGACAACTGTGTGGACTGATGGACTTACCAGC
+G637SNQ08JYPZW
IIIIIIIIIIIIIIIIHIIIIIIIIIIIICIIIIIIIIIIIIIIIIIIIIIIIIIIIIIIIIIIIIIIIIIIIIIIIIIIIIIIIIIIIIIIIII
@G637SNQ08JSKFD
AACCTGGAGTTCCACCCGAAGAAGCAGGGGCCGCGGTAGCTGCTGAATCTTCTACTGGTACATGGACAACTGTGTGGACTGGTGGACTTACCAGC
+G637SNQ08JSKFD
IIIIIIIIIIIIIIIIHIIIIIIIIIIIIAIIIIIIIIIIIIIIIIIIIIIIIIIIIIIIIIIIIIIIIIIIIIIIIIIIIIIIIIIIIIIIIII
@G637SNQ08JG4VU
AACCTGGAGTTCCACCCGAAGAAGCAGTGGCCGCGGTAGCTGCTGAATCTTCTACTGGTACATGGACAACTGTGTGGACTGATGGACTTACCAGC
+G637SNQ08JG4VU
HHHHIIIIIIIIIIHHHIIIIIIIIIIIIIIIIIIIIIIIIIIIIIIIIIIIIIIIIIIIIIIIIIDH;;HIIIIHCCDHEIIHCCEIC;H;DHI
@G637SNQ08JIZG4
AACCTGGAGTTCCACCCGAAGAAGCAGGGGCCGCGGTAGCTGCTGAATCTTCTACTGGTACATGGACAACCGTGTGGACTGATGGACTTACCAGC
+G637SNQ08JIZG4
IIIIIIIIIIIIIIIIGIIIIIIIIIIII@IIIIIIIIIIIIIIIIIIIIIIIIIIIIIIIIIIIIIIIIIIIIIIIIIIIIIIIIIIIHIHIII
@G637SNQ08JS06Z
AACCTGGAGTTCCACCCGAAGAAGCAGGGGTTGCGGTAGCTGCTGAATCTTCTACTGGTACATGGACAACTGTGTGGACTGATGGACTTACCAGC
+G637SNQ08JS06Z
IIIIGICIIIIIIIIIGIIIIIIIIIIIICIIIIIIIIIIIIIIIIIIIIIIIIIIIIIIIIIIIIIIIIIIIIIIIIHHHHIIIIIIIIIIIII
@G637SNQ08J1M0G
AACCTGGAGTTCCAACCCGAAGAAGCAGGGGCCGCGGTAGCTGCTGAATCTTCTACTGGTACATGGACAACTGTGTGGACTGATGGACTTACCAGC
+G637SNQ08J1M0G
IIICEFBEEFEF8F4FF@EFEEIEEGGFFFCIG>GIIIIIIIIIGGGGIGFCCIIIIIIIIIGGF??GIIIIIIIIIIIIIGGGGGIIIIIIIIII
@G637SNQ08I4907
AACCTGGAGTTCCACTCGAAGAAGCGAGGGGCCGCGGTAGCTGCTGAATCTTCTACTGGTACATGGACAACTGTGTGGACTGATGGACTTACCAGC
+G637SNQ08I4907
IIIIIIIIIIIIIIHIHIIIHG8:::GGGG>GGFIIIIIIIIIIDDGBCGIIIIIIIIIIIIHIGB>>GFFDGGDDGIIGGGC;G;IIIIIIIGGG
@G637SNQ08JVSTE
AACCTGGAGTTCCACCCGAAGAAGCAGGGGCCGCGGTAGCTGCTGAATCTTCTACTGGTATATGGACAATTGTGTGGACTGATGGACTTACCAGC
+G637SNQ08JVSTE
IIIIIIIIIIIIIIIIHIIIIIIIIIIIICIIHIIIIHHHHIIIIIIIIIIIIIHHIHIIIIIIIIIIIIIIIIIIIIIIIIIIIIIIIIIIIII
@G637SNQ08JSR5J
AACCTGGAGTTCCACCGGAAGAAGCAGGGGCCGCGGTAGCTGCTGAATCTTCTACTGGTACATGGACAACTGTGTGGACTGATGGACTTACCAGC
+G637SNQ08JSR5J
IIIIIIIIIIIIIIIIIIHHHIIIIIHHHCIIIIIIIIIIIIIIIIIIIIIIIIIHHHIIIIIIIIIIIIIIIIHHHHIHHHHIIIIIIIIIIHH
@G637SNQ08JNUS5
AACCTGGAGTTCCACCCGAAGAAGCAGGGGCCGCGGTAGCTTCTGAATCTTCTACTGGTACATGGACAACTGTGTGGACTGATGGACTTACCAGC
+G637SNQ08JNUS5
IIIIIIIIIIIIIIIIHIIIIIIIIIIIICIIIIIIIIIIIIIIIIIIIIIIIIIIIIIIIIIIIIIIIIIIIIIIIIIIIIIIIIIIIIIIIII
@G637SNQ08I4UW4
AACCTTGGAGTTCCACCCGAAGAAGCAGGGGCCGCGGTAGCTGCTGAATCTTCTACTGGTACATGGACAACTGTGTGGACTGATGGACTTACCAGC
+G637SNQ08I4UW4
H;H;H?IIIIIIIIIHHHIIIIIIIIIHHHCIIIIIIIIIIIIIIIIIIIIIIIIIIIIIIIIIIIIIIIIIIIIIIIIIIIIIIIIIIIIIIIHH
@G637SNQ08JXBU0
AACCTGGAGTTCCACCCGAAAAAGCAGGGGCCGCGGTAGCTGCTGAATCTTCTACTGGTACATGGACAACTGTGTGGACTGATGGACTTACCAGC
+G637SNQ08JXBU0
IIIIIIIIIIIIIIHHHIHHHH8IIIHHHCIIIIIIIIIIIIIIIIIIIIIIIIIIIIIIIIIIIIIIIIIIIIIIIIIIIIIIIIIIIIIIIII
@G637SNQ08JZGJP
AACCTGGAGTTCCACCCGAAGAAGCAGGGGCCGCGGTAGCTGCCGAATCTTCTACTGGTACATGGACAACTGTGTGGACTGATGGACTTACCAGC
+G637SNQ08JZGJP
IIIIIIIIIIIIIIIIHIIIIIIIIIIIICIIIIIIIIIIIIIIIIIIIIIIIIIIIIIIIIIIIIIIIIIIIIIIIIIIIIIIIIIIIIIIIII
@G637SNQ08JNF76
AACCTGGAGTTTCACCCGAAGAAGCAGGGGCCGCGGTAGCTGCTGAATCTTCTACTGGTACATGGACAACTGTGTGGACTGATGGACTTACCAGC
+G637SNQ08JNF76
IIIIIIIIIIIHIIIIHIIIIIHHIIIIICIIIIIIIIIIIIIIIIIIIIIIIIIHIHIIIIIIIIIIIIIIIIIIIIIHHHIIIIIIIIIIIII
@G637SNQ08JQC8P
AACCTGGAGTTCCACCCGAAGAAGCAGGGGCCGCGGTAGCTGCTGAATCTTCTAATGGTACATGGACAACTGTGTGGACTGATGGACTTACCAGC
+G637SNQ08JQC8P
IIIIHIHIIIIIIIIIBIIIIIIIIIIIICIIIIIIIHHHIIIIIIIIIIIIIIIIIIIIIIIIIIIIIIIIIIIIIIIIIIIIIIIIIIIIIHI
@G637SNQ08JWNIJ
AACCTGGAGTTCCACCCGAAGAAGCAGGGGCCGCGGTAGCTGCTGAATCTTCTACTGGTACATGGACAACTGTATAGACTGATGGACTTACCAGC
+G637SNQ08JWNIJ
IIIIIIIIIIIIIIIIHIIIIIIIIIIIIAIIIIIIIIIIIIIIIIIIIIIIIIIIIIIIIIIIIIIIIIIIIIIIIIIIIIIIIIIIIIIIIII
@G637SNQ08JU9VF
AACCTGAAGTTCCGCCCGAAGAAGCAGGGGCCGCGGTAGCTGCTGAATCTTCTACTGGTACATGGACAACTGTGTGGACTGATGGACTTACCAGC
+G637SNQ08JU9VF
GIIHEEGGDGBGBGGGBBG::GIIIIGGG=G>5=GFIGFGGIIIIGGGGIIIIIIIIIIIIIIGDCIIIIIIIIGGGIIIIIGGGIIIIIIIIII
@G637SNQ08I6JBE
AACCTGGAGTTCCACCCCGAAGAAGCAGGAGCCGCGGTAGTTGCTGAATCTTCTACTGGTACATGGACAACTGTGTGGACTGATGGACTTACCAGC
+G637SNQ08I6JBE
IIIIIIIIIGGG><GGG14GGCG@CEGIIHHHHIIIIIIHHHHIIIIIIIIIIIIIHHHIIHHHIIIIIIHHHHIIIIIHHHIIIIIIIIIIIIHH
@G637SNQ08I8DDE
AACCTGGAGTTCCACCCGAAGAAGCAGGGGCCGCGGTAGCTGCTGAATCTTCTACTGGTACATGGACAACTGTGTGGACTGATGGACCTTACCAGC
+G637SNQ08I8DDE
@@BBDBBDC@2@26@@=DEEE@@@@@@@@?@828@GGGGGDDDDD@@@@@@@DGEEFFHHHBB@<<@DGED;;;@@E?;;;DDB66@6@;ECC;;@
@G637SNQ08JBOWM
AACCTGGAGTTCCACTCGAAGAAGCAGGGGTCGCGGTAGGCTGCTGAATCTTCTACTGGTACATGGACAACTGTGTGGACCTGATGGACTTACCAGC
+G637SNQ08JBOWM
IIIIIHHIIHHB>>>DDGDDECCB;6???0:?5>??71?016>;;;?AADGGGEEEDBBEDDBD?>???9:??>;8?40?/06:6?4?:?88?566?
@G637SNQ08JJQRK
AACCTGGAGTTCCACCCGAAGAAGCAGGGGCCGCGGTAGCTGCTGAATCTTCTACTGGTACATGGACAACTGTGTGGACTGATGGGCTTACCAGC
+G637SNQ08JJQRK
IIIIIIIIIIIHHHHHBIIIIIIIIIHHHCIH?HHIIIIIIIIIIIIIIIIIIIIIIIIIIIHHHIIIIIIIIIIIIIIIIIIHHGHIIIIIIII
@G637SNQ08JBPZN
GACCTGGAGTTCCACCCGAAGAAGCAGGGGCCGCGGTAGCTGCTGAATCTTCTACTGGTACATGGGCAACTGTGTGGACTGATGGACTTACCAGC
+G637SNQ08JBPZN
HHIIIIIIIIIIIIHHHIIIIIIIIHHHH>HC>IIIIIIIIIIIIIIIIIIIIIIIIIIIHDDHHHIIIIIIIIIIIIIIIIHHHIIIIIIIIII
@G637SNQ08JDVPD
AACCTGGAGTTCCACCCGAAGAAGCAGGGGCCGTGGTAGCTGCTGAATCTTCTACTGGTACATGGACAACTGTGTGGATTGATGGACTTACCAGC
+G637SNQ08JDVPD
IIIIIIIIIIIIIIIIHIIIIIIIIIIIICIIIIIIIIIIIIIIHIHIIIIIIIIIIIIIIIIIIIIIIIIIIIIIHHIIIIIIIIIIIIIIDDI
@G637SNQ08JLNQO
GACCTGGAGTTCCACCCGAAGAAGCAGGGGCCGCGGTAGCTGCTGAATCTTCTATTGGTACATGGACAACTGTGTGGACTGATGGACTTACCAGC
+G637SNQ08JLNQO
IIIIIIIIIIIIIIIIHIIIIIIIIIIIICIIIIIIIIIIIIIIIIIIIIIIIIIHIHIIIHHIIIIIIIIIIIIIIIHHHHIIIIIIIIIIIII
@G637SNQ08JL6EK
AACCTGGAATTCCACCCGAAGAAGCAGAGGCCGCGGTAGCTGCTGAATCTTCTACTGGTACATGGACAACTGTGTGGACTGATGGACTTACCAGC
+G637SNQ08JL6EK
HCHCIIIIIIIIIIHHHIIIIIIIIIIIIIIIIIIIIIIIIIIIIIIIIIIIIIIIIIIIIIIIIIIHHHIIIIIIIIIHHHDHCIIIIIIIIDH
@G637SNQ08JZJYR
AACCTGGAGTTCCACCCGGAGAAGCAGGGGCCGCGGTAGCTGCTGAATCTTCTACTGGTACATGGACAACTGTGTGGACTGATGGACTTAACAGC
+G637SNQ08JZJYR
IIIIGGGIIFBF==FFBFAAAGE?AAFFF@F94<FIIIDDDGIIIFBCCGGGFIFBFBIIGBCFGFIHHHIIIFGGGIGGGGIIIIIIIIIIIII
@G637SNQ08JI9C0
AACCTGGAGTTCCATTCGAAGAAGCAGGGGCCGCGGTAGCTGCTGAATCTTCTACTGGTACATGGACAATTGTGTGGACTGATGGACTTACCAGC
+G637SNQ08JI9C0
IIIIIIIIIHHG??HIIIIIIIIIICGGG;G?:IIIIIIIIIIIIIIIIIIIIIIIIIIIHDDGHIIIIIIIIIIIIIIHHHDGCIIIIEGCCEH
@G637SNQ08I8EPK
AACCTGGAGTTCCACCCGAAGAGGCAGGGGCCGCGGTAGCTGCTGAATCTTCTACTGGTACGTGGACAACTGTGTGGACTGATGGACTTACCAGC
+G637SNQ08I8EPK
IIIIIIIIIIIIIIIIHIIIIIIIIIIIICIIIIIIIIIIIIIIIIIIIIIIIIIIIIIIIIIIIIIIIIIIIIIIIIIIIIIIIIIIIIIIIII
@G637SNQ08JCZP8
AACCTAGAATTCCATCCAAAGAAGTAGGGATCGCAATAGCTATTGAATCTTCTACTGGTACATGGATAGGTGTGTGGATTGATGGACTTACCAGC
+G637SNQ08JCZP8
IIIIIIIIIIIIIIIIIIIHIIIIIIIIHIIIIIIIIIIIIIIIIIIIIIIIIIIHIHIIIIIIIIIIIIIIIIIIIIIIIIIIIIIIIIIIIII
@G637SNQ08JVM9J
GGAATGCTGCCCATCAGCTGGAGGC
+G637SNQ08JVM9J
E8E8@@EECEE>@??IIIIIIGEEE
@G637SNQ08JOZYQ
GACCTGGAGTTCCACCCGAAGAAGCAGGGGCCACGGTAGCTGCTGAATCTTCTACTGGTACATGGACAACTGTGTGGACTGATGGACTTACCAGC
+G637SNQ08JOZYQ
IIIIHHHIIIIHHHHHHIIIIIIIIHHHH@IIDDHCIIIIIIIIIIIIIIIIIIIHHHIIIIIIIIIIIIIIIIIIIIIDDDIIIIIIIIIIIII
@G637SNQ08JCNBE
AACCTGGAGTTCCAACCCGAAAGAAGCAGGGGCCGCGGTAGCTGCTGAATCTTCTACTGGTACATGGACAACTGTGTGGACTGATGGACTTACCAGC
+G637SNQ08JCNBE
CDEBAC>A<C8C3C/CC3<CC.7C3<??CCC9C;3<CHHGFIIIIIIIEEEHEEEEEEEEIIIHIIIIIIIIIIHHIIIIIIIIIIBC>C=EIIHBC
@G637SNQ08JX0J9
AATCTGGAGTTCCAACCCGAAGAAGCAGGGGCCGCGGTAGCTGCTGAATCTTCTACTGGTACATGGACAACTGTGTGGACTGATGGACTTACCAGC
+G637SNQ08JX0J9
GIDDCFEHEF8F9F9FFBIFDFFGGIIFFFAIIFIIIIIIICDCCIGGGGIIIIIIGGGIIG??FBIIIIIIIHHIIIIGCCCGGGIIIIIIIIII
@G637SNQ08JKGXL
AACCTGAAGTTCCACTCGAAGAAGCAGGGGCCGCGGTAGCTGCTGAATCTTCTACTGGTACATGGACAACTGTGTGGACTGATGGACTTACCAGC
+G637SNQ08JKGXL
IIIIIIIIIIIIIIIIIIIIIIIIIIIIICIIIIIIIIIIIIIIIIIIIIIIIIIIIIIIIIIIIIIIIIIIIIIIIIIIIIIIHHIIIIIIHHI
@G637SNQ08JNES1
AACCTGGAGTTCCACCCGAAGAAGCAGGGGCCGCGGTAGTTGCTGAATTTTCTACTGGTACATGGACAACTGTGTGGACTGATGGACTTACCAGC
+G637SNQ08JNES1
IIIIIIIIIIIIIIIIHIIIIIIIIIIIICIIIIIIIIIIIIIIIIIIIIAIIIIIIIIIIIIIIIIIIIIIIIIIIIIIIIIIIIIIIIIIIII
@G637SNQ08JAZ2Q
AACCTGGAGTTCCACCCGAAGAAGCAGGGGCCGCGGTAGCTGCTGAATCTTCTACTGGTACATGGACAACTGTGTGGACTGAGTGGACTTACCAGC
+G637SNQ08JAZ2Q
IIIIIIIIIIIIIIHHHIIIIIIIIIFFFCF@9DFIIIIIIIIIIIIIIIIIIIIGGGIIIIIIIIIF>>DDD<<F;AAA>><>F899FBIIIGII
@G637SNQ08JB58N
AACCTGGAGTTCCACCCGAAGAAGCAGGGGCCGCGATAACTGCTGAATCTTCTACTGGTACATGGACAACTGTGTGGACTGATGGACTTACCAGC
+G637SNQ08JB58N
IIIIIIIIIIIIIIIIHIIIIIIIIIIIICIIHIIIIIIIIIIIIIIIIIIIIIIHIHIIIIIIIIIIIIIIIHDICIIIIIIIIIIIIIIIIII
@G637SNQ08JVJXT
AACCTGGAGTTCCACCCGAAGAAGCAGGGGCCGCGGTAGCTGCTGAATCTTCTACTGGTACATGGACAACGTGTGTGGACTGATGGACTTACCAGC
+G637SNQ08JVJXT
H?H?IIIIIIIIIIHH?IHHHIIIIIHHHAHC;HIIIIIIIIIIIIIIIIIIIIIIIIIIIIIIIIII???HHIIIIIIIIIIIIIIIIIIIIIII
@G637SNQ08I5JZT
AACCTGAAATTCCACCCGAAGAAGCAGGGGCCGCGGTAGCTGCTGAATCTTCTACTGGTACATGGACAACTGTGTGGACTGATGGACTTACCAGC
+G637SNQ08I5JZT
E?E?HHFFFIIIIIEE?IIIIIIIIIEEE@IH>HHID???HIIIIIIIIIIIIIDDECHIIHHHHIIIIIIIIHDE??HDDDIIIIIIIIIIIIE
@G637SNQ08JVBVL
AACCTGGAGTTCCACCCGAAGAAGCAGAGGCCGCGGTAGCTGCTGAATCTTCTACTGGTACATGGACAACCGTGTGGACTGATGGACTTACCAGC
+G637SNQ08JVBVL
IIIIIIIIIIIIIIIIHIIHHIIIIIIIIIIIIIIIIIIIIIIIIIIIIIIIIIIIIIIIHHHIIIIIIIIIIIIIIIIIIIIIIIIIIIIIIII
@G637SNQ08JIPW7
AACCTGGAGTTCCACCCGAAGAAGCAGGGGCCGCGGTAGCTGCTGAATCTTCTACTGGTACATGGACAACTATGTGAACTGATGGACTTACCAGC
+G637SNQ08JIPW7
IIIIIIIIIIIIIIIIBIIIIIIIIIIIICIIIIIIIIIIIIIIIIIIIIIIIIIIIIIIIIIIIIIIIIIHHHIIIIIIIIIIIIIIIIIIHHI
@G637SNQ08JHZN6
AACCTGGAGTTCCACCCGAAGAAGCGAGGAGCCGCGGTAGCTGCTGAATCTTCTACTGGTACATGGACAACTGTGTGGACTGATGGACTTACCAGC
+G637SNQ08JHZN6
AB;44;=>>;4;44;;3<==<<<<>44;843;4<<<>><<<?<<94;49:ABAAAABBBDA?::;:@?>>899884;44<9999;8A@@@?;449A
@G637SNQ08JT66O
AACCTGGAGTTCCACCCGAAGAAGCAGGGGCCGCGGTAGCTGCTGAATCTTCTACTGGTACATGGACAACTGTGTGGACTGATGGACTTACCAGCCG
+G637SNQ08JT66O
IIIIIIIIIIIIIIIIHIIIIIIIIIIIICIIIIIIIIIIIIIIIIIIIIIIIIIIIIIIIIIIIIIIIIIIIIIIIIIIIIIIIIIIIIIIIIIII
@G637SNQ08JI5QV
AACCTGGAGTTCCACCCGAAGAATCAGGGGCCGCGGTAGCTGCTGAATCTTCTACTGGTACATGGACAACTGTGTGGACTGATAGACTTACCAGC
+G637SNQ08JI5QV
IIIIGGGIIGCGCGHHHIG??IIGGGGGGCIIIIIIIIIIIIIIIIIIIGGGIIIGGGIIIIGGGIIIIIGGGIIIIIIGGGIIIIIIIIIIC?G
@G637SNQ08JRPR6
AACCTGGAGTTCCGCCCGAAGAAGCAGAGGCCGCGGTAGCTGCTGAATCTTCTACTGGTACATGGACAACTGTGTGGACTGATGGACTTACCAGC
+G637SNQ08JRPR6
IIIIIIIIIIIIHHHHHIIIIIIIIIIIHHHHIIIIIIIIIIIIIIIIIIIIIIIIIIIIIHHHIIIIIIIIIIHHHIIIIIDHCIIIIIIID?H
@G637SNQ08J0RZO
AACCTGGAGTTCCACCCGAAGAAGCAGGGGCCGCGGTAGCTGCTGAATCTTCTACTGGTACATGGACAACTGTGTGGACTGATGGACTTAGCAGC
+G637SNQ08J0RZO
IIIIIIIIIIIIIIIIHIIIIIIIIIIIICIIIIIIIIIIIIIIIIIIIIIIIIIIIIIIIIIIIIIIIIIIIIIIIIIIIIIIIIIIIIIIIII
@G637SNQ08JEMZ1
GGCAGATACCGGAACGTGAC
+G637SNQ08JEMZ1
>/7<A>77><AD@@<<A:7>
@G637SNQ08JKYF4
GTCAGCCACTCATTCATGGATGAGTTTCTCGGCGTGATGATTCTACGGCGAGGCCCTGCTGTT
+G637SNQ08JKYF4
IIIIIIIIIIIIIIIIIIIIIIIIHH?HIIIIIIIHHHIIIIIIIIIHHHHHIHHHIIIH?H?
@G637SNQ08JHKK3
AACCTAGAATTCCATCCAAAGAAGTAGGGATCGCGATAGCTAATTGAATCTTCTACTGGTACATGGATAGGTGTGTGGATTGATGGACTTACCGGT
+G637SNQ08JHKK3
@9@=?;;@9@5@226@B@@?G@7<EEHHEB@@EGGGDED;2@2@6?@>DDB>@@@GDDEHHEEEEEHHHHHHHHHHHHHBB<<<@<GGGEBBBB@@
@G637SNQ08JWK8U
AACCTGGAGTTCCACCCGAAGAAGCAGGGGCCGCGGTAGCTGCTGAATCTTCTACTGGTACATGGACAACTGTGTGGACTGATGGACTTACCAGTC
+G637SNQ08JWK8U
IIIIIII?6E6EBIEEEIIGBE:;IIEEECIIIIIIIIIIGDDDGIIIIIIIIIIIIIIIIIIIIIIIGC???IIIIIIIG>>E999IIDEC899E
@G637SNQ08JCN0N
AACCTGGAGTTCCACCCGTAGAAGCAGGGGCCGCGGTAGCTGCTGAATCTTCTACTGGTACATGGACAACTGTGTGGACTGATGGACTTACCAGC
+G637SNQ08JCN0N
IIIIIIIIIIIIIIIIBIIIIIIIIIIIICIIIIIIIIIIIIIIIIIIIIIIIIIIIIIIIHHIHIIIIIIIIIIIIIIIIIIIIIIIIIIIIHI
@G637SNQ08JPUK2
AACCTGGAGCTCCACCCGAAGAAGCAGGGGCCGCGGTAGCTGCTGAATCTTCTACTGGTACATGGACAACTGCGTGGACTGATGGACTTACCAGC
+G637SNQ08JPUK2
IIIIIIIIIIIIIIHHHIH;;HIIIIHHH@H64?HIIIIIIIIIIIIIIIIIIIIIIIIIIHHHIHHHHIIIIIIIIIIIIIIHHHIIIIIIIII
@G637SNQ08JKOGT
AACCTGGAGTTCCACCCGAAGAAGCAGGGGCCGGCGGTAGCTGCTGAATCTTCTACTGGTACATGGACAACTGTATGGACTGATGGACTTACCAGC
+G637SNQ08JKOGT
GIIIIIIIIIIG??GGCIHHIGEEEEGGG<G4G0:GEE>;>BGIIIIEIIIGGGGHHGGIIIGEGCIIIIIIIIIIIIIIIIIIIIIIIIGGGIII
@G637SNQ08JS3S9
AACCTGGAGTTCCACCCGAAGAAGCAGGGGCCGCGGTAGGGCTGCTGAATCTTCTACTGGTACATGGACAACTGTGTGGACTGATGGACTTACCAGC
+G637SNQ08JS3S9
GEGCEGCEIG?G??GHHIIIIIIGGGGGGCGC;FGIGCGG9IIIGGGIIIIIIIIIIIIIIIIIIIIIIIIIIIIHCG??GIIIIGGGIIIIIIGCG
@G637SNQ08JA5HL
AACCTGGAGTTCCACCCGAAGAAGCAGGAGCCGCGGTAGCTGCTGAATCTTCTACTGGTACATGAACAACTGTGTGGACTGATGGACTTACCAGC
+G637SNQ08JA5HL
GCGCIIIIIIIIH?GG6HHCGGBCEIIIIIIIIIIIIIHHHIIIIIIIIIIIIIIHHHIIIIIIICDGBHIIIIIGCDHIIIDGCIIIIIIIIII
@G637SNQ08JCPK9
AACCTGGAGTTCCACCCGAAGAAGCAGGGGTCGCGATAGCTGCTGAATCTTCTACTGGTACATGGACAACTGTGTGGACTGATGGACTTACCAGC
+G637SNQ08JCPK9
IIIIIIIIIIIIIIIIGIIIIIIIIHIII>IIFIIIIIIIIIIIIIIIIIIIIIIIIIIIIIIIIIIIIIIIIIIIIIIIIIIIIIIIIIIIIII
@G637SNQ08JS1V1
AACCTGGAGTTCCACCCGAAGAAGCAGGGGCCGTGGTAGCTGCTGAATCTTCTACTGGTACATGGACAACTGTGTAGACTGATGGACTTACCAGC
+G637SNQ08JS1V1
IIICEGCIIGCGCEGGBIIEFGACCIGGG@GGAIIIIIIIIGGIIGGIIIHHFEHIIIIIGCCGCIIIICCCHIIIIIIGGCCGCIIIIIHGGII
@G637SNQ08JU4W4
AACCTGGAGTTCCACCCGAAGAAGCAGGGCCGCGGTAGCTACTAAATCTTCTACTGGTACATGGACAACTGTGTGGACTGATGGACTTACCAGC
+G637SNQ08JU4W4
IIIIHHHIIFBF<@FF3<F3<F6<>9FF0F2/:FCEAEEHIIIHHGHHHIIIIIIIIIIIIIIIIIIIIIIIIIIIIIIIIIIIIIIIIIIIII
@G637SNQ08I86IR
AACCTGGAGTTCCACCCGAAGAAGCAGGGGCCGGCGGTAGCTGCTGAATCTTCCACTGGTACATGGACAACTGTGTGGACTGATGGACTTACCAGC
+G637SNQ08I86IR
IIIIGGGIIIIGGFEECFE8:EC@A@EEE8E1E/1E<A@<@@GGGGGDDDEAE==<CEDHGGDDEHIFFFBCCFIIHHIIIIIIIIIIIIGGGIII
@G637SNQ08JDG1V
AATCTGGAGTTCCACCCGAAGAAGCAGGGGCCGCGGTAGCTGCTGAATCTTTTACTGGTACATGGACAACTGTGTGGACTGATGGACTTACCAGC
+G637SNQ08JDG1V
IIIIIIIIIIIHHHHHHIIIIIIIIIHHH@HH?IIIIIIIIIIIIIIIIHHHCII;HCIIIIIIIIIIIIIIIIIIIIIIIIIIIIIII?H?DHI
@G637SNQ08JG4UY
GACCTGGAGTTCCACCCGAAGAAGCAAGGGCCGCGGTAGCTGCTGAATCTTCTACTGGTACATGGACAACTGTGTGGACTGATGGACTTACCAGC
+G637SNQ08JG4UY
IIIIIIIIIIIIC?HH6?HIIIIIIIIHHHIIIIIIIIIIIIIIIIIIIIIIIIIHHHIIIIIIIIIIIIIIIIIIIIIHHHIIIIIIIIIIIII
@G637SNQ08J00TG
AACCTGGAGTTCCACCCGAAGAAGCAGGGGCCGCGGTAGCTGCTGAATCTTCTACTGGTACATGGGCAACTGTGCGGACTGATGGACTTACCAGC
+G637SNQ08J00TG
IIIIIIIIIIIIIIIIHIIIIIIIIIIIICIHEHIIIIIIIIIIIIIIIIIIIIHDICIIIIIIIHIIIIIIIIIIIIIIIIIIIIIIIIIIIII
@G637SNQ08I922A
AACCTGGAGTTCCACCCGAAGAAGCGAGGGGACCGCGGTAGCTGCTGAATCTTCTACTGGTACATGGACAACTGTGTGGACTGATGGACTTACCAGC
+G637SNQ08I922A
?A=89=@?>=6=./==64=-/=88:24===,3=.-2=<=?>@@ABDD=::????DDA?==DDDDD=::==A======?ADDDDDDDAAAAADDDAAA
@G637SNQ08JWI3U
AACCTGGAGTTCCACCCGAAGAAGCAGGGGCCGCGGTAGGCTGCTGAATCTTCTACTGGTACATGGACAACTGTGTGGACTGATGGACTTACCAGC
+G637SNQ08JWI3U
IIIIIIIIIIIHHHHHHIIIIIIIIIHHHCHH>III?;H:;DIIIIIIIIIIIIIIIIIIIIIHHHIIIIIIIIIIIIIIIIIIIIIIHCDHHIII
@G637SNQ08I4BXN
AACCTGGAGTTCCACCCCGAAGAAGCAGAGGCCGCGGTAGCTGCTGAATCTTCTACTGGTACATGGACAACTGTGTGGACTGATGGACTTACCAGC
+G637SNQ08I4BXN
B0B1EEEE<B3B34BBB/4B??B<>EIIIIIIII?B?IIIIIIIIIHHHIIIIIIIIIIIIIIIIIDDB66CIIC?B?EEIIICCCGEEC;B;?EB
@G637SNQ08JUD7S
AACCTGGAGTTCCACCCAAAGAAGCAGAGGCCGCGGTAGCTGCTGAATCTTCTACTGGTACATGGACAACTGTGTGGACTGATGGACTTACCAGC
+G637SNQ08JUD7S
IIGGEFCIIIIF?:FF9FFCIFCIIGGIIIIIIIIIIGGGGIIEEFCIIIIIIIIGGGIIGCCFGCCFCEEGEA=F=EEBBBEFEEBF@>F@@EF
@G637SNQ08JZG9R
AACCTGGAGTTCCACCCGAAGAAGCGAGGGGCCGCGGTAGCTGCTGAATCTTCTACTGGTACATGGACAACTATGTGGACTGATGGACTTACCAGC
+G637SNQ08JZG9R
=DBA<=<A>=4=44==64=0/==4444===:=329=DDDDDBBDDFAAAD=<:?D?:=:DDDDD=::?CF??=AAAA@A@????=111=8==<<<=
@G637SNQ08JT3QY
AACCTGGAGTTCCACCCGAAGAAGCAGGGGCCGCGGTAGCTACTAAATCTTCTACTGGTACATGGACAACTGTGTGGACTGATGGACTTACCAGC
+G637SNQ08JT3QY
IIIIIIIIIIIIIIIIHIIIIIIIIIIIICIIIIIIIHHHIIIIIIHIIIIIIIIIIIIIIIIIIIIIIIIIIIIIIIHHHIIIIIIIIHIHIII
@G637SNQ08JKA7E
AACCTGGAGTTCCACCCGAAGAAGCGAGGGGCCGCGGTAGCTGCTGAATCTTCTACTGGTACATGGACAACTGTGTGGACTGATGGACTTACCATC
+G637SNQ08JKA7E
@@@62@2DBBB@;6@@ADEEECC?;68@@@=@@8EGGGEBD@@@@@@66=EEEEGEBBDGGG@<@;=DEEEEDB??@BDD?==6@6EDBBEEEBDB
@G637SNQ08JYEW9
AACCTGGAGTTTCACCCGAAGAAGCAGGGGCCGCGGTAGCTGCTGAATCTTCTACTGGTACATGGACAACTGTGTGGATTGATGGACTTACCAGC
+G637SNQ08JYEW9
IIIIIIIIIIICGGIIHIIIIIIIIIIIICIIIIIIIIIIIIIIIIIIIIIIIIIIIIIIIIIIIIIIIIIIIIIIIIIIIIIIIIIIIIIIIII
@G637SNQ08JDR4F
AACCTGGAGTTCCACCCGAAGAAGCAGGGGCCGCGGTAGCTAGCTGAATCTTCTACTGGTACATGGACAACTGTGTGGACTGATGGACTTACCAGC
+G637SNQ08JDR4F
DFIFEDDIGD=D==DDCEDDGIDEFFDDD?D@:DDDD<:<7777<EEEGDDDFFHFFHHII@@@D@@@D@;<<;?DFFG@===HHIIIIIIIIIII
@G637SNQ08JGB76
AACCTGGAGTTCCACCCGAAGAAGCAGGGGCCGCGGTAGCTGCTGAATCTTCTACTAATACATGGACAACTGTGTGGACTGATGGACTTACCAGC
+G637SNQ08JGB76
IIIIIIIIIIIIIIIIHIIIIIIIIIIIICIIIIIIIIIIIIIIIIIIIIIIIIIIIIIIIIIIIIIIIIIIIIIIIIIIIIIIIIIIIIIIIII
@G637SNQ08JYK0E
AACCTGGAGTTCCACCCGAAGAAGCAGCGGCCGCGGTAGCTGCTGAATCTTCTACTGGTACATGGACAACTGTGTGGACTGATGGACTTACCAGC
+G637SNQ08JYK0E
HHHHIIIIIIIIIIHHHIIIIIIIIIIIIIIIIIIIIIIIIIIIIIIIIIIIIIIIIIIIIIIIIIIIIIIIIIIIIIIHHHHHCDIIIIIIIDH
@G637SNQ08JP0RL
AACCTGGAGTTCCACCCGAAGAAGCGGGGGCCGCGGTAGCTGCTGAATCTTCTACTGGTACATAGACAACTGTGTGGACTGATGGACTTACCAGC
+G637SNQ08JP0RL
IIIIIIIIIIIIIIHHHIIIIIE=?GGGG/G;1=GCEEEHHIIIIIIIIIIIHHHIIIIIIIIIIIIIIIIIIIIIIIIIIIIIIIIIIHHHHII
@G637SNQ08JN6S4
AACCTGGAGTTCTACCCGAAGAAGCAGGGGCCGCGATAGCTGCTGAATCTTCTACTGGTACATGGACAACTGTGTGGACTGATGGACTTACCAGC
+G637SNQ08JN6S4
IIIGGHGIIIIGGGHHHIIIIIFICCHHH6HCBIIIIIIIIIIGGHIIIIIIIIIIIIIIIGGHIIIIIIIIIIIIIIIGGEEHCGIIIIIIIII
@G637SNQ08JSUFP
AACCTGGAGTTCCACCCGAAGAAGCAGGGGCCGCGGTAGCTGCTGAATCTTCTATTGGTGCATGGACAACTGTGTGGACTGATGGACTTACCAGC
+G637SNQ08JSUFP
IIIIIIIIIIIIIIHHHIE??EEBA>EEE2E2-5E8A@<BBEGIIIIEEEEEEEEIEC??BEGEEC?E??EEIIIIIIGGGGIIIIIIIHECCGI
@G637SNQ08JAXH7
AACCTGGAGTTCCACCCGAAGAAGCAGGGGCCGCGGTAGCTGCTGAATCTTCTACTGGTACATGAACAACTGTGTGGACTAATGGACTTACCAGC
+G637SNQ08JAXH7
IIIIHHHIIHHHHIHHHIHCGHBDIIHHHBIIIIIIIIIIIIIIIIIIIIIIIIIIIIIIIID?H?HIIIIIIIIIIIIHHHIIIIIIIIIIIII
@G637SNQ08JD349
GGCCTGGAGTTCCACCCGAAGAAGCAGGGGCCGCGGTAGCTGCTGAATCTTCTACTGGTACATGGACAACTGTGTGGACTGATGGACTTACCAGC
+G637SNQ08JD349
IIIIIIIIIIIIIIHHHIIIIIIIIHHHH@HC;HHIIIIIIIIIIIIIIIIIIIIHHHIIIIHHHIIIIHHHHIIIIIIHHHIIIIIIIIIIIII
@G637SNQ08JHLD1
AACCTGGAATTCCACCCGAAGAAGCAGGGGCCGCGGTAGCTGCTGAATCTTCTACTGGTACATGGACAACTGTGTGGACTGACGGACTTACCAGC
+G637SNQ08JHLD1
IIIIIIIIIIIIIIHHHIIIGHGIIIHHHCHG?GHIIIIIIIIIIHCEGIIIIIIIIIIIGGGHGIIIIIIIIIIIIIIIIIIIIIIIIIIIIII
@G637SNQ08JP8TM
AACCTGGAGTTCCACCCGAAGAAGCAGGGGCCGCGATAGCTGCTGAATCTTCTACTGGTACATGGACAACTGTGTGGACTGATGGGCTTACCAGC
+G637SNQ08JP8TM
IIGCEGIIIGGGCEGGEIIIFGACCCGGG:GCAIIIIIIIICCCCGIIIIIIIIIIIIIIIGGGGGGGGHGIIIIIIIIIIGEGGHIIIIIIIII
@G637SNQ08JRR2V
AACCTGGAGTTCCACCCGAAGAAGCAGGGGCCGCGGTAGCTGCTGAATCTTCTACTGGTACATGGACAACTGTGTGGACTGATGGACTTACCATC
+G637SNQ08JRR2V
IIIIIIIIIIIIIIIIHIIIIIIIIIIIICIIHIIIIIIIIIIIIIIIIIIIIIIIIIIIIIIIIIIIIIIIIIIIIIIIIIIIIIIIIIIIIII
@G637SNQ08JWZUH
AACCTGGAGTTCCACCCGAAGAAGCAGGGGCCGCGGTAGCTGCTGAATCTGCTACTGGTACATGGACAACTGTGTGGACTGATGGACTTACCAGC
+G637SNQ08JWZUH
IIIIIIIIIIIIIIIIHIIIIIIIIIIIICIIIIIIIIIIIIIIIIIIIIIIIIIIIIIIIIIIIIIIIIIIIIIIIIIHHHIIIIIIIIIIIII
@G637SNQ08JO46Q
AACCTGGAGTTCCACCCGAAGAAGCAGGGGCCGCGGTAGCTGCTGAATCTTCTACTGGTACATGGATAACTTTGTGGACTGATGGACTTACCAGC
+G637SNQ08JO46Q
IIIIIIIIIIIHHHHHHIIIIIIIIIHHHCIIIIIIIIIIIIIIIIIIIIIIIIIIIIIIIIIIIIIIIHHH?IDHHIIIIIHHHIIIIIIIIII
@G637SNQ08JRBVI
AACCTGGAGTTCCACCCGAAGAAGCGAGGGGCCTCGGTAGCTGCTGAATCTTCTACTGGTACATGGACAACTGTGTGGACTGATGGACTTACCAGC
+G637SNQ08JRBVI
?:A<<?=>>?4?44??39?==A@89::???;?66:DDDDAAABBDDAAAAAAAADAAACFFFCCDFFFFFFDAAAAAAAAA===?899?>AA>::?
@G637SNQ08JKG81
AACCTGGAGTTCCACCCGAAGAAGTAGAGGCCGCGGTAGCTGCTGAATCTTCTACTGGTACATGGACAACTGTGTGGACTGATGGACTTACCAGC
+G637SNQ08JKG81
IIIIIIIIIIIIC;HH6?IIIIIIIIIIIIIIIIIIIIIIIIIIIIIIIIIIIIIIIIIIIHHHHIIIIIIIIIIIIIIIIIIIIIIIIIIIIII
@G637SNQ08JXZX3
AACCTGGAGTTCCACCCGAAGAAGCAGGAGCCGCGGTAGCTGCTGAATCTTCTACTGGTACATGGACAACTGTGTGGACTGATGGACTTACTAGC
+G637SNQ08JXZX3
GGIFFFHIIHHC>>CC<IIIIIIIIIIID>C?HHIIIGFGGFFFFFFDIHHHIIBBCBIIC>>CCGCC@CDA@@:C57>>>>7C7EEDD>><@@C
@G637SNQ08I43PB
AACCTGGAGTTCCACCCGAAGAAGCAGGGGCCGCGGTAGCTGCTGAATCTTCTACTGGTACATGGACAACTGTGTGGACTGATGGCTTACCAGC
+G637SNQ08I43PB
D?D?IIIIEEED<9DD6@D<=DAAIIDDDBIIFDDBGIIIIIIIIIIIIIIIIIIIIIGGGGID>>CGHD====CD==FF>>?DDDIIIIIIII
@G637SNQ08JGA2K
AACCTGGAGTTCCACCCGAAGAAGCAGGGTCCGCGGTAGCTGCTGAATCTTCTACTGGTACATGGACAACTGTGTGGACTGATGGACTTACCAGC
+G637SNQ08JGA2K
IIIIIIIIIIIICGIIBIIIIIIIIHII?IIIIIIIIIIIIIIIIIIIIIIIIIIIIIIIIIIIIIIIIIIIIIIIIIIIIIIIIIIIIIIIIII
@G637SNQ08JFNTW
GACCTGGAGTTCCACCCGAAGAAGCAGGGGCCGCGGTAGCTGCTAAATCTTCTACTGGTACATGGACAACTGTGTGGACTGATGGACTTACCAGC
+G637SNQ08JFNTW
IIHHHIIIIIIIIIHHHIIIIIIIICHHH5H?4EHEGEEEEIIIHH?HHIIIIIIHHHIIIIIIIIIIIIIIIIIIIIIIIIIIIIIIIIHHHII
@G637SNQ08I88JM
AACCTGGAGTTCCACCCGAAGAAGCAGGGGCCGCGGTAGCTGCTGAATCTTCTACTGATACGTGGACAACTGTGTGGACTGATGGACTTACCAGC
+G637SNQ08I88JM
IIIIIIIIIIIHHHHHHIIIIIIIIIHHHCIIIIIIIIIIIIIIIIIIIIIIIIIIIIIIIIIIIIIIIIIIIIIIIIHHHHIIIIIIIIIIIIH
@G637SNQ08I6C6A
AACCTGGAGTTCCACCCGAAAAAGACAGGGGCCGCGGTAACTGCTGAATCTTCTACTGGTACATGGACAACTGTGTGGACTGATGGACTTACCAGC
+G637SNQ08I6C6A
DDF??A>A5A4A/2AA6?AAAA07-ABAAA:A62@AGGGG<<<CDIIHIGIFEBCBEDDIC@@DDDDGFFFDDDDDA@@CCCIIGGIIIIIIFEDD
@G637SNQ08JJ8OD
AACCTGGAGTTCCACCCGAAGAAGCAGGGGCCGCGGTAGCTGCTGAATCTTCTACTGGCACATGGACAATTGTGTGGACTGATGGACTTACCAGC
+G637SNQ08JJ8OD
IIIIIIIIIIIIIIIIHIIIIIIIIIIII>IIIIIIIIIIIIIIIIIIIIIIIIIIIIIIIIIIIIIIIIIIIIIIIIIIIIIIIIIIIIIIIII
@G637SNQ08I6V3F
AACCTGGAGTTCCACCCGAAGAAGCGAGGGGCCGCGGTAGCTGCTGAATCTTCTACTGGTACATGGACAACTGTGTGGACTGATGGACTTACCAGT
+G637SNQ08I6V3F
EEEDDEBDEE:E57EE9AE67E<;=;AEEE?E64:EIIIHIIIIIIEBCGIHHIIIIIIIIIIIHHHIIIIIIHHHHIIIIIIIIIIIIIIIIIHH
@G637SNQ08I8T3I
AACCTGGAGTTCCACCCGAAGAAGCAGGGGCCGCGGTAGCTGCTGAATCTTCTGCTGGTACATGGACAACTGTGTGGACTGATGGACTTACCAGC
+G637SNQ08I8T3I
IIIIIIIIIIIIIIIIHIIIIIIIIIIIICIIIIIIIIIIIIIIIIIIIIIIIIIIIIIIIIIIIIIIIIIIIIIIIIIIIIIIIIIIIIIIIII
@G637SNQ08JPL1Z
AACCTGGAGTTCCACCCGAAGAAGCAGGGGCCGCGGTAGCTGCTGAATCTTCTACTGGTACATGGACAACTTTTGTGTGGACTGATGGACTTACCAGC
+G637SNQ08JPL1Z
IIIIIIIIIIIIIIGG?IIIIGEEIEGGG;IIAIIIIIIIIIIIIIIIIIIIIIIIIIIIHHEGBBEGE=GGG494EEGEIIIIIIIIIIIIIIIHHH
@G637SNQ08I4OTJ
AACCTTGGAGTTCCACCCGAAGAAGCGAGGGGCCGCGGTAGCTGCTGAATCTTCTACTGGTACATGGACAACTGTGTGGACTGATGGACTTACCAGC
+G637SNQ08I4OTJ
<8<4<4<4>=<<<89<<<>===<<8944<<<4<85=>>AAAA@AAA?<:::AAABBB===DDA?:<:<?>>@@??88<8<99994<4AAAAA<::=A
@G637SNQ08JZKI3
GACCTGGAGTTCCACCCGAAGAAGCAGGGGCCGCGATAGCTGCTGAATCTTCTACTGGTACATGGACAACTGTGTGGACTGATGGACTTACCAGC
+G637SNQ08JZKI3
IIIIIIIIIIIIIIIIHIIIIIIIIIIIICIIIIIIIIIIIIIIIIIIIIIIIIIHIHIIIIIIIIIIIIIIIIIIIIIIIIIIIIIIIIIIIII
@G637SNQ08JXAWQ
AACCTGGAGTTCCACCCGAAGAAGCAGGGGCCGCGATAGCTACTGAATCTTCTACTGGTACAGGGACAACTGTGTGGACTGATGGACTTACCAGC
+G637SNQ08JXAWQ
IIIIHHHIIIIIIIHHHIIIIIIIIIHHHCIIIIIIIIIIIIIIIIIIIIIIIIIIIIIIIHHHGHIHHHIIIIIIIIHHHIIIIIIIIIIIIIH
@G637SNQ08JLX3X
AACCTGGAGTTCCACCCGAAGAAGCAGGGGCCGCGGTAGCTGCTGAATCTTCTACTGGTACATGGACAACTGTGTGTACTGATGGACTTACCAGC
+G637SNQ08JLX3X
FFFA=E=GGGIE>>EECIHHGGGHFCEEE@FF=HHIICBCCIIIIGFFFIGGGIIBEBIIIIIIIIFFBBCCFDFFFIIIIGGGIIIIIIIIIIE
@G637SNQ08JJGSG
GACCTGGAGTTCCACCCGAAGAAGCAGGGGCCGCGGTAGCTGCTGAATCTTCTACTGGTACATGGACAACTGTGTGGACTGATGGATTTACCAGC
+G637SNQ08JJGSG
IIIIIIIIIIIIIIIIHIIIIIIIIIIIIAIIIIIIIIIIIIIIIIIIIIIIIIIIIIIIIIIIIIIIIIIIIIIIIIIHHHIIIIIIHIIIIII
@G637SNQ08I5N3I
AACCTGGAGTTCCAACCCGAAGAAGCAGGGGCCGCGGTAGCTACTGAATCTTCTACTGGTACATGGACAACTGTGTGGACTGATGGACTTACCAGC
+G637SNQ08I5N3I
IIIIIIIIHD;D;DBHHEHGEEGGA99DDD5D76?EEIGEGGIF=9D9=ADDDAAAIIIIIIIIGGGIIIIIIIIIIIIIIIG>D=CCIGFFFFGD
@G637SNQ08JD93D
AACCTGGAGTTCCACCCGAAGAAGCAGGGGCCGCGGTAGCTGCTGAATCTTCTACTGGTACATGGACCACTGTGTGGACTGATGGACTTACCAGC
+G637SNQ08JD93D
IIIIIIIIBFBF><FF2<FAGFIIIIFFFCIIIIIIIIIIIIIIIIHHHHIIIIIIIIIIIIIHC;F;CBEEEIIIIIIIIIIIID?F?IIIIII
@G637SNQ08JUZ4S
AACCTGGAGTTTCACCCGAAGAAGCAGGGGCCGCGGTAGCTTCTGAATCTTCTACTGGTACATGGACAACTGTGTGGACTGATGGACTTACCAGC
+G637SNQ08JUZ4S
IIIIIIIIIIIHIIIIHIIIIIIIIIIIICIIIIIIIIIIIIIIIIIIIIIIIIIIIIIIIIIIHHIIIIIIIIIIIIIIIIIIIIIIIIIIIII
@G637SNQ08JC3NH
AACCTGGAGTTCCACCCGAAGAAGCAGGGGCCGGCAGTAGCTGCTGAATCTTCTACTGGTACATGGACAACTGTGTGGACTGATGGACTTACCAGC
+G637SNQ08JC3NH
<:<;=<<IDDDDEECEEI<67?BBD7<<<1<:<6<@@EAACCGGGGGDDDDAA<><??>D@<8<<<50</03:=42<-.377:7<237<.-<-23<
@G637SNQ08JTCIK
AACCTGGAGTTCCACCCGAAGAAGCAGGGGCCGCGGTAGCTGCTGAATCTTCCACTGGTACATGGACAACTGTGTGGACTGATGGACTTACCAGC
+G637SNQ08JTCIK
IIIIHIHIIIIIHHIIHIIIIIIIIIIIICIIIIIIIIIIIIIIIIIIIIIIIIIIIIIIIIIIIIIIHHIIIIIIIIIIIIIIIIIIIIIIIII
@G637SNQ08JQSXN
AACCTGGAGTTCCACCCGAAGAAGCAGGGGCCGCGGTAGCTGCTGAATCTTCTACTGGTACATGGACAACTGTGGGGACTGATGGACTTACCAGC
+G637SNQ08JQSXN
IIIIIIIIIIIIIIHHHIIIIIIIIIHHH@IIIIIIIIIIIIIIIHHHHIIIIIHHHHIIIIHHHHIIIIIHHHHHBIIIIIIIIIIIIIIIIII
@G637SNQ08I5L1B
AACCTGGAGTTCCACCCGAAGAGCAGGGGCCGCGGTAGCTGCTGAATCTTCTACTGGTACATGGACAACTGTGTGGACTGATGGACTTACCAGC
+G637SNQ08I5L1B
:.:.<:641:7:6/::,4:58554/:::.:92;;;<>=?@@B:::114A>?A<<<@BB=====BAA:449??A?>>@@====AABB:::::AAC
@G637SNQ08JNRRB
AACCTGGAGTTCCACCCGAAGAAGCAGAGGCCGCGATAGCTGCTGAATCTTCTACTGGTACATGGACAACTGTGTGGACTGATGGACTTACCAGC
+G637SNQ08JNRRB
IIIIIIIIIIIIIIIIHIIIIIIIIIIIIIIIIIIIIIIIIIIIIIIIIIIIIIIIIIIIIIIIIIIIIIIIIIIIIIIIIIIIIIIIIIIIIII
@G637SNQ08JFXVO
AACCTGGAGTTCCACCCCGAATAAGCAGGGGCCGCGGTAGCTGCTGAATCTTCTACTGGTACATGGACAACTGTGTGGGCTGATGGACTTACCAGC
+G637SNQ08JFXVO
IIH;<D3<4D/D/4DDD.4DC@D;@AGDDD=EE>HHIIHHHHIIIIIIIIDCDDDHIIIIIIIIIIIIIIIIIIE?DD5;?IIIIGIIHHHIIIII
@G637SNQ08I8EVG
AACCTGGAGTTCCACCCGAAGAGGCAGGGGCCGCGGTAGCTGCTGAATCTTCTACTGGTACATGGACAACTGTATGGACTGATGGACTTACCAGC
+G637SNQ08I8EVG
IIIIIIIIIIIHC;HHBIIIIIIIIIHHHCIH?HHIIIIIIIIHDHCHHIIIIIHDHCIIIIHHHIIIIIIIIHHHHIHDDDHHIIIIIIIIIII
@G637SNQ08JIY4M
AACCTGGAGTTCCACCCGAAGAAGCATGGGCCGCGGTAGCTGCTGAATCTTCTACTGGTACATGGACAACTGTGTGGACTGATGGACTTACCAGC
+G637SNQ08JIY4M
IIIIIIIIIIIIIIIIHIIHHIIIIIIIIHIIIIIIIIIIIIIIIIIIIIIIIIIIIIIIIIIIIIIIIIIIIIIIIIIHHHIIIIIIIIIIIHI
@G637SNQ08JDNGC
AACCTGGAGTTCCACCCGAAGAAGCAGGGGCCGCGGTAGCTGCTGAATCTTCTACTGGTACATGGACAACTGTGTGGATTGATGGACTTAGCAGC
+G637SNQ08JDNGC
GGIIIIIIIGGGCEGHHIIIIIIIIIGGGAGC;FHIIIIIIIIIIGCCCG??FIIHGGIIIIIGGGIIIIGGGIIIIIIIIIIIIIGGGGGGIII
@G637SNQ08J0U1J
AACCTGGAGTTCCACCCGAAGAAGCAGGGACCGCGGTAGCTGCTGAATCTTCTACTGGTACATGGACAACTGTGTGGACTGATGGACCTTACCAGC
+G637SNQ08J0U1J
IIIIIIIIIIIIH?GG6?IIIIIIIDGG;IIIIIIIIIIIIIIIIIIIIIIIIIIIIIIIIIIIIIIIIIIIIIIIIIHHEIIIC?G5G5;GIIII
@G637SNQ08JWR4D
AACCTGGAGTTCCACCCGAAGAAGCAGGGGCCGCGGTAGCTGCTGAATTTTCTACTGGTACATGGACAACTGTGTGGACTGATGGATTTACCAGC
+G637SNQ08JWR4D
IIIIIIIIIIIIHHIIHIIIIIIIIIIIICIIIIIIIIIIIIIIIIIIIICIIIIIIIIIIIHIHIIIIIIIIIIIIIIIIIHIHIIIHIIIIII
@G637SNQ08JTJJN
AACCTGGAGTTCCACCCGAAGAGGCAGGGGCCGGCGGTAGCTGCTGAATCTTCTACTGGTACATGGACAACTGTGTGGACTGATGGACTTACCAGC
+G637SNQ08JTJJN
IIIIIIIIIIIIIIFFB@F7::F8>9FFF/F4F.5FAA>;?CIIIIIIIIIIIGGGIIIIIIIIGGGGGHCCCIIIIIIGGGIIIIIIIIIGGGGG
@G637SNQ08JPA92
AACCTGGAGTTCCATCCGAAGAAGCAGGGGCCGCGATAGCTGCTGAATCTTCTACTGGTACATGGACAACTGTGTGGACTGATGGACTTACCAGC
+G637SNQ08JPA92
IIIIIIIIIIIIIIIIIIIIIIIIIIIIIBIIIIIIIIIIIIIIIIIIIIIIIIIIIIIIIHHIIIIIIIIIIIIIIIIIIIIIIIIIIIIIIII
@G637SNQ08I6Y5L
AACCTGGAGTTCCACCCGAAGAAGCGACGGGGCCGCGGTAGCTGCTGAATCTTCTACTGGTACATGGACAACTGTGTGGACTGATGGACTTACCAGC
+G637SNQ08I6Y5L
:6:67:575:1:./::.::66;==>=90:::4:0/3:>?<<<::<99:449:888>84:4AA<89:899:<?>9888:>@999<<<899AAAA>44:
@G637SNQ08JW4E3
AACCTGGAGTTCCACCCGAAGAAGCAGGGGCCGCAGTAGCTGCTGAATCTTCTACTGGTACATAGACAACTGTGTGGACTGATGGACTTACCAGC
+G637SNQ08JW4E3
IIIIIIIIIIIIIIIIHIIIIIIIIIIII@IIIIIIIIIIIIIIIIIIIIIIIIIHIHIIIIIIIIIIIIIIIIIIIIIIIIIIIIIIIIIIIII
@G637SNQ08JM65O
AACCTAGAATTCCACCCGAAGAAGCAGGGGCCGCGGTAGCTACTGAATCTTCTACTGGTACATGGACAACTGTGTGGACTGATGGACTTACCAGC
+G637SNQ08JM65O
IIHCGIIIIIIIIIHHHIIIIIIIIIHHHCIIIIIIIIIIIIIIIIIIIIIIIIIIIIIIIIIIIIDHCIIIIIIIIIIIIIIIIIIIIIIIIII
@G637SNQ08I5UCG
AACCTGGAGTTCCACCCGAAGAAGCAGGGGCCGCGGTAGCTGCTGAATCTTCTCCTGGTACATGGACAACTGTGTGGACTGATGGACTTACCAGC
+G637SNQ08I5UCG
HHIIIIIIIIIHHHHHHIHHHIIIIIHHH@IIIIIIIIIIIIIIIIIIIIIIIIIIIIIIIIHHHHIIIIIIIIIIIIIIIIIIIIIIIIIIIII
@G637SNQ08JKA0F
AACCTGGAGTTCCACCCGAAGGAGCAGGGGCCGCGGTAGCTGCTGAATCTTCTACTGGTACATGGACAACTGTGTGGACTGATGGACTTACCAGC
+G637SNQ08JKA0F
IIIIIIIIIIIIIIHHHIIIIIIIIIHHH@H?5HIIIIIIIIIIIIIIIIIIIIIHHHIIIIIIIIIIIIIIIIIIIIIIHHHHIIIIIIHHHHH
@G637SNQ08JB01H
AACCTGGAGTTCCACCCGAAGAAGCAGGGGCCGCGGTAGCTGCCGAATCTTCTACTGGTACATGGACAACTGTGTGGATTGATGGACTTACCAGC
+G637SNQ08JB01H
IIIIIIIIIIIIHHIIHIIIIIIIIIIIICIIIIIIIIIIIIIIIIIIIIIIIIIIIIIIIIIIIIIIIIIIIIIIIIIIIIIIIIIIIIIIHHI
@G637SNQ08I35NP
ACCTGGAGTTCCACCCGAAGAAGCAGGGGCCGCGGTAGCTGCTGAATCTTCTACTGGTACATGGACAACTGTGTGGACTGATGGACTTATCAGC
+G637SNQ08I35NP
5;5B;::A>AA@<;;99;55;88@<;;;7;529;>?@=>>?944;499>>@A?===><998<;449;8<<<<=<<<?<9999;8<9;8<899<>
@G637SNQ08JVZ2W
AACCTGGAGTTCCACCCGAAGAAGCAGGGGCCGCGGTAGCTGCTGAATCTCCTACTGGTACATGGACAACTGTGTGGACTGATGGACTTACCAGC
+G637SNQ08JVZ2W
IIIIIIIIIIIG?:GG4?G==GIIIIGGGAIIIIIIIIIIIIIIIIIIIIIIIIIIIIIGGHGGCCEGCCEGHIIIIIIIIIIIGC?G?IIIIII
@G637SNQ08JWBCH
AACCTGGAGTTTCACCCGAAGAAGCAGGGGCCGCGGTAGCTGCTGAATCTTCTATTGGTACATGGACAACTGTGTGGACTGATGGACTTACCAGC
+G637SNQ08JWBCH
>>=67=6//==.//==5:=55=6699===4=86@@@A@BBDDDDBAAABBBA95=5AABBAAAAADDDDDB==<BBBB=:::5=5BBBBBBBBAB
@G637SNQ08I7CXS
AACCTGGAGTTCCACCCGAAGAAGCAGGGGCCTCGGTAGCTGCTGAATCTTCTACTGGTATATGGACAACTGTGTGGACTGATGGACTTACCAGC
+G637SNQ08I7CXS
IIIIIIIIIHHHHIHHHIIIIIIIHHHHHCIIIIIIIIIIIIIIHHHIIIIIIIIHHHIIIIIIIIIIIIIIIHDHCHIHHHIIIIIIIIIIIII
@G637SNQ08J0BJ6
AACCTGGAGTTCCACCCGAAGAAGCAGGGGCCGGCGGTAGCTGCTGAATCTTCTACTGGTACATGGACAACTGTGTGGACTGATGGACTTACCAAC
+G637SNQ08J0BJ6
AAA89=6:8=9=2/==./=99=68::===4=.=-/=;94244<<==ABBBDFFCCCFFFFFFCCCFFCCAAAABAAAA====BBDDD???DFFFFF
@G637SNQ08JLMMF
AACCTGGAGTTCCACCCGAAGAAGCAAAGGCCGCGGTAGCTGCTGAATCTTCTACTGGTACATGGACAACTGTGTGGACTGATGGACTTACCAGC
+G637SNQ08JLMMF
IIIIIIIIIIIIC;HH6?IIIIIIIHHHIIIIIIIIIIIIIIIIIIIIIIIIIIHDHCIIIIIIIIIIIIIIIIIIIIHDDDIIIIIIIIIIIHH
@G637SNQ08JDK43
AACCTGGAGTTCCACCCGAAGAAGCAGGGGCCGCGGTAACTGCTAAATCTTCTACTGGTACATGGACAACTGTGTGGACTGATGGACTTACCAGC
+G637SNQ08JDK43
IIIIIIIIIIIIIIIIHIIIIIIIIIIIICIIIIIIIIIIIIIIIIHIIIIIIIIIIIIIIIIIIIIIIIIIIIIIIIIIIIIIIIIIIIIIIII
@G637SNQ08I8V9V
AACCTGGAGTTCCACCCGAAGAAGCAGGGGTCGCGGTAGCTGCTGAATCTTCTACTGGTACATGGACAACTGTGTGGACTGATGGACCTACCAGC
+G637SNQ08I8V9V
FEHEIIIIIIIGGGFFBIIIIIIICCFFF@II4?FCIIIIIIIIIIIIIIIIIIIIIIIIIIIIIGGGGIIIIIIIIIIIIIGG?;F;?CIIIII
@G637SNQ08JXKR3
AACCTGGAGTTCCAACCCGAAAGAAGCGAGGGGCCGCGGTAGCTGCTGAATCTTCTACTGGTACATGGACAACTGTGTGGACTGATGGACTTACCAGC
+G637SNQ08JXKR3
BHGEDBBGGA5A/A/AA77AA/0A78:8:AAA9A;3?AEDDEEEIIEEBBBEHHHHHHBBBHHHHEA><@BGEGGG@@AEHEEDDGFFGGGG@A@B@A
@G637SNQ08JPDLE
GACCTGGAATTCCACCCGAAGAAGCAGGGGCCGCGGTAGCTGCTGAATCTTCTACTGGTACATGGACAACTGTGTGGACTGATGGACTTACCAGC
+G637SNQ08JPDLE
IIIIIIIIIIIIIIIIHIIIIIIIIIIIICIIHIIIIIIIIIIIIIIIIIIIIIIIIIIIIIIIIIIIIIIIIIIIIIHDDDIIIIIIIIIIIHI
@G637SNQ08JCT3X
CCGGATTTATCGCATTTACGTCTACCC
+G637SNQ08JCT3X
D6D8@DD?CADB=@DD8:EEA=??DDD
@G637SNQ08JEO1X
AACCTGAAGTTCCACCCGAAGAAGCAGAGGCCGCGGTAGCTGCTGAATCTTCTACTGGTACATGGACAACTGTGTGGACTGATGGACTTACCAGC
+G637SNQ08JEO1X
IIIIIIIIIIIIIIHHHIIIIIIIIIIIIIIIIIIIIIIIIIIIIIIIIIIIIIIIIIIHHDDHHHIIIIIIIIIIIIIHHHDHCIIIIIIIIHH
@G637SNQ08JYHI4
AACCTGGAGTTCCACCCGAAGAAGCAGGGGCCGCGGTAGCTGCTGAATCTTTACTGGTACATGGACAACTGTGTGGACTGATGGACTTACCAGC
+G637SNQ08JYHI4
IIIIIIIIIIIIIIHHHIIIIIIIIIHHHAIIIIIIIIIIIIIIIIIE?HH5;?CIIIIIIIIIIIIIIIIIIIIIIIHHHIIIIIIIIIIHHH
@G637SNQ08I6ILD
AACCTGGAGTTCCATCCGAAGAAGCAGGGGCCGCGGTAGTTGCTGAATCTTCTACTGGTACATGGACAACTGTGTGGACTGATGGACTTACCAGT
+G637SNQ08I6ILD
IIIIIIIIIIIIIIIIIIIIIIIIIIIIICIIIIIIIIIIIIIIIIIIIIIIIIIIIIIIIIIIIIIIIIIIIIIIIIIIIIIIIIIIIIIIIIH
@G637SNQ08I4UO0
AACCTGGAGTTCCACCCGAAGAAGCAGGGGCCGCGGTAGCTGCTGAATCTTCTACTGTTACATGGATAACTGTGTGGACTGATGGACTTACCAGC
+G637SNQ08I4UO0
IIIIIIIIIIIHHHHHHHHHIIIIIIHHH@H;4DHCIIIIIIIIIHHHHIIIIIIHHHIIHHHHHHHHCCIIIIIIIICDDDIIIIIIIIIIIII
@G637SNQ08JY0R8
AACCTGGAGTTCCACCCGAAGAAGACAGGGGCCGCGGTAGCTGCTGAATCTTCTACTGGTACATGGACAACTGTGTGGACTGATGGACTTACCAGC
+G637SNQ08JY0R8
IIIIIIIIIIIIIIIIHIIIIIIIIIIIIIBIH?IIIIIIIIIIIIICDDIIIIIIIIIIIIIIIIIIIIIIIIIIIIIIIIIIIIIIIIIIIIII
@G637SNQ08JMRUV
AACCTGGAGTTCCACCCGAAGAAGCAGGGGCCGCGGTAGCTGCTGAATCTTCTACTGATACATGGACAACTGTATGGACTGATGGACTTACCAGC
+G637SNQ08JMRUV
IIIIIIIIIIIIIIIIHIIIIIIIIIIIICIIIIIIIIIIIIIIIIIIIIIIIIIIIIIIIIIIHHIIIIIIIIIIHHIIIIIIIIIIIIIIIII
@G637SNQ08JM5XM
AACCTGGAGTTCCACCCGAAGAAGCAGGGGCCGCGGTAGCTGCTGAATCTTCTACGGGTACATGGACAACTGTGTGGACTGATGGACTTACCAGC
+G637SNQ08JM5XM
IHIIIIIIIIIIHHIIHIIIIIIIIIIIICIIIIIIIIIIIIIIIIIIIIIIIIIIIGIIIIIIIIIIIIIIIIIIIIIIIIIIIIIIIIIIIII
@G637SNQ08JFUOR
AACCTGGAGTTCCACCCGAAGAGGCAGGGGCCGCGGTAGCTGCTGAATCTTCTACTGGTACATGGACAACTGTGTGGACTGATGGACTTACCAGCT
+G637SNQ08JFUOR
GGIIIIIIHFBF::FFEIIIIBFBIIFFFBF?7@FIIGFGIIIGGGGIIGGGIIIGGGIIIGGGGIIIIIIGF>?FBIIIIIIIIIIIIIIIIIIH
@G637SNQ08JUKM0
AACCTGGAGTTCCACCCGAAGAAGCAGGGGCCGCGGTAGCTGCTGAATCTTCTACTGGTACATGGACAATTGTGTGGACTGATGGACTTACTAGC
+G637SNQ08JUKM0
IIIIIIIIIIIICGIIHIIIIIIIIIIIICIIIIIIIIIIIIIIIIIIIIIIIIIIIIIIIHHIHIIIIIIIIIIIIIIIIIIIIIIIIHHHHII
@G637SNQ08JB133
AACCTGGAATTCCACCCGAAGAAGCAGGGGCCGCGGTAGCTGCTAAATCTTCTACTGGTACATGGACAACTGTGTGGACTGATGGACTTACCAGC
+G637SNQ08JB133
IIIIIIIIIHHH??HHHIIIIIIIIIHHHCIIEHHIIIIIIIIIHHHIIIIIIIIHHHIIIIIIIIIIIIIIIIIIIIIIIIIIIIIIIIIIIII
@G637SNQ08JOFC2
CACCTGGAGTTCCACCCGAAGAAGCAGGGGCCGCGGTAGCTGCTGAATCTTCTACTGGTACATGGACAACTGTGTGGACTGATGGACTTACCAGC
+G637SNQ08JOFC2
IIIIIIIIIIIGGIGGCIG??G?ABGGGG:G81;GEIEEEIIIIIIIIIIIIIIIGGGIIIIGGGGIIIIIIIIIIIIIIIICGCIIIIIGCCGI
@G637SNQ08JJVNN
GACCTGGAGTTCCACCCGAAGAAGCAGGGGCCGCGGTAGCTGCTGAATCTTCTACTGGTACATGGACAACTGTGCGGACTGATGGACTTACCAGC
+G637SNQ08JJVNN
IIIIIIIIIIIGGIGGHGG??GFEEIGGG=G;4=GII?<?CIIIIIGIGIIIIIIIIIIIIIIGCCCGHIIIIIIIIIGGGIIIIIIIIIGGGII
@G637SNQ08I6EGR
AACCTGGAGTTCCACTCGAAGAAGCGAGGGGCCGCGGTAGCTGCTGAATCTTCTACTGGTACATGGACAATTGTGTGGACTGATGGACTTACCAGC
+G637SNQ08I6EGR
IIIIIIIIIIIG;::99IIIIF;<B=>FFF@FB5=FIIIIIIIIGGF9::FIIIIFFGGIIGBCFBCGGFIIDDDHHHICCCCIIIIIIIIIIGDF
@G637SNQ08J098K
AACCTGGAGTTCCACCCGAAGAAGCAGGGGCCGCGGTAGCTGCTGAATCTTCTACTGGTACATAGACAACCGTGTGGACTGATGGACTTACCAGC
+G637SNQ08J098K
IIIIIIIIIIIIIIHHHIIIIIIIIIHHHCIIIIIIIIIIIIIIIHCCGIIIIGCCHGIIIII???CHIIIIIIIIIIIIIIIIIIIIIIIIIII
@G637SNQ08I5879
AACCTGGAGTTCCCACCCGAAGAAGCGAGGGGCCGGCGGTAGCTGCTGAATCTTCTACTGGTACATGGACAACTGTGTGGACTGATGGACTTACCAGC
+G637SNQ08I5879
A>IGGDDDFDFAA89AA@IH@:A479@>AAA5A4A.5A4>D?A?BEEGA697A337GC@A@GIIB>A>CCGHIIFFFFFIIIIIICBDIIIIIIIIII
@G637SNQ08JFHRZ
AACCTGGAGCTCCACCCGAAGAAGCGAGGGGCCGCGGTAGCTACTGAATCTTCTACTGGTACATGGACAACTGTGTGGACTGATGGACTTACCAGC
+G637SNQ08JFHRZ
IIIIIIIIIIIG?:GG?IHIIG<:::?GGG@GC:BGIIIIIIIGGIGGGIIIIIIIIIIIIIGGGGGIIIIIIIIIIIIIIIGGGGGGIIIIIIII
@G637SNQ08JP23I
AACCTGGAGTTCCACTCGAAGAAGCAGGGGCCGGCGGTAGCTGCTGAATCTTCTACTGGTACATGGACAACTGTGTGGACTGATGGACTTACCAGC
+G637SNQ08JP23I
IIII?F?IBFCF??<EIIFEFF;?@>FFF/F/F-5F6EA?BCIIIIIIIIIIIIIIIIIIIIIIIIIIIIIIIIIIIIIIIIIIIIIIIIIIIIII
@G637SNQ08JE98V
AACTTGGAGTTCCACCCGAAGAAGCAGGGGCCGCGGTAGCTGCTGAATCTTCTGCTGGTACATGGACAACTGTGTGGACTGATGGACTTACCAGC
+G637SNQ08JE98V
HCGHHIIIIIIHHHHHHIIIIIIIICHHH9H91EHEGGIIIIIIIHHHHIIIHHHIIIIIIIIIIIIIIIIIIIIIIIHHHIHHHIIIIIHHHHH
@G637SNQ08JPFQ6
AACCTGGAGTTCCACTCGAAGAAGTAGGGGCCGCGGTAGCTGCTGAATCTTCTACTGGTACATGGACAACTGTGTGGACTGATGGACTTACCAGC
+G637SNQ08JPFQ6
IIIIIIIIIIIIIIIIIIIIIIIIIIIIIAIIIIIIIIIIIIIIIIIIIIIIHHHHIHIIHHHIIIIIIIIIIIIIIIHHHHIIIIIIIIIIIII
@G637SNQ08JHJXJ
AACTTGGAGTTCCACCCGAAGAAGCAGGGGCCGCGGTAGCTGCTAAATCTTCTACTGGTACATGGACAACTGTGTGGACTGATGGACTTACCAGC
+G637SNQ08JHJXJ
IIIIIIIIIIIIIIIIHIIIIIIIIIIIICIIIIIIIIIIIIIIIIHIIIIIIIIIIIIIIIIIIIIIIIIIIIIIIIIIIIIIIIIIIIIIIII
@G637SNQ08JB18X
AACCCGGAGTTCCACCCGAAGAAGCAGGGGCCGCGGTAGCTGCTGAATCTTCTACTGGTACATGGACAACTGTGTGGACTGATGGACTTACCAGC
+G637SNQ08JB18X
IIIIHIIIIIIIIIIIHIIIIIIIIIIIICIIIIIIIIIIIIIIIIIIIIIIIIIIIIIIIIIIIIIIIIIIIIIIIIIIIIIIIIIIIIIIIII
@G637SNQ08JB6NE
AACCTGGAGTTCCACCCGAAGAGGCAGGGGCCGCGATAGCTGCTGAATCTTCTACTGGTACATGGACAACTGTGTGGACTGATGGACTTACCAGC
+G637SNQ08JB6NE
IIIIIIIIIIIHHHHH?IIIIIIIIHHHH;HHFIIIIIIIIIIIIIIIIIIIIIIIIIIIIIIIIIIIIIIIIIIIIIIIIIIIIIIIIIIIIII
@G637SNQ08JRVNI
AACCTGGAGTTCCACCCGAAGAAGCAGGGGCCGCGGTAGCTGATGAATCTTCTACTGGTACATGGGCAACTGTGTGGACTGATGGACTTACCAGC
+G637SNQ08JRVNI
IIIIIIIIIIIIIIHHHIIIIIIIIIHHHCIIIIIIIIIII???DIIIIIIIIIIIIIIIIIIHHCHIIIIIIIIIIIIIIIIIIIIIIIIIIII
@G637SNQ08JSW0F
AACCTGGAGTTCCACCCGAAGAAGACAGGGGCCGCGGTAGCTGCTGAATCTTCTACTGGTACATGGACAACTGTGTGGACTGATGGACTTACCGGC
+G637SNQ08JSW0F
IIIIHHHIIIIIIIHHHIHHHIIIII?HHH9H91;HEGBBDDIIIIIIIIIIIIIIIIIIIHHHIIIIIIIIIIIIHHHIIIIIIIIIIIIIIIII
@G637SNQ08JZ2LL
AACCTTGAGTTCCACCCGAAGAAGCAGGGGCCGCGGTAGCTGCTGAATCTTCTACTGGTACATGGACAACTGTGTGGACTGATGGACTTACCAGC
+G637SNQ08JZ2LL
IIIIIHHIIIIIIIIIHIIIIIIIIIIIICIIIIIIIIIIIIIIIIIIIIIIIIIIIIIIIIIIIIIIIIIIIIIIIIIIIIHIHIIIIIIIIII
@G637SNQ08JKOCG
AACCTGGAGTTCCACCCGAAGAAGCAGGGGCCGGCGGTAGCTGCTGAATCTTCTACTGATACATGGACAACTGTGTGGACTGATGGACTTACCAGC
+G637SNQ08JKOCG
FFIF>D>FFFDDDDDDBGD66D:;<>DDD5D<D/5D:E????GGGID@@@DDEFGFEEDGFDDDDG@<D;@DDFFFDDDDEDEIGGGEDDDDDFGG
@G637SNQ08JVY6X
AACCTGGAGTTCCACCCGAAAAGACAGGGGCCGCGGTAACTGCTGAATCTTCTACTGGTACATGGACAACTGTGTGGACTGATGGACTTACCAGC
+G637SNQ08JVY6X
IIIIIIIIIIIIIIHHHIGGG@H>IIGGG>G91;GEIGC???DIIIIIIIIHDDDHHHIIEEEHIIHHHHIIIIIIIIIIIIIIIIIHHHIIIIH
@G637SNQ08I5ZI3
AACCTGGAGTTCCACCGGAAGAATCAGGGGCCGCGGTAGCTGCTGAATCTTCTACTGGTACATGGACAACTGTGTGGACTGATGGACTTACCAGC
+G637SNQ08I5ZI3
IIIIHHHIIIIIHHHIIIIIIIIECCGGG;GCDIIIIIIIIIIIIIIIIIIIIIIHHHIIIHDGCHIIIHEEIIIIIIHDDDDGCIIIIIIIIEG
@G637SNQ08JHUYH
AACCTGGAGTTCCACCCGAAGAAGCAGGGGCCGCGGTAGCTGCTGAATTTCTTACTGGTACATGGACAACTGTGTGGACTGATGGACTTACCAGC
+G637SNQ08JHUYH
GGIIGFFIBBBFFDBBBAB57B;=?<BBB/B/-5B@?<:<<DDDGB4BB12B/54;B=EDDDDFHFFFHBCCHIHHHIGGGIIIIIIIIIIIIII
@G637SNQ08I7HRE
AACCTGGAGTTCCACCCGAAGGGGCAGGGGCCGCGGTAGCTGCTGAATCTTCTACTGGTACATGGACAACTGTGTGGACTGATGGACTTACCAGC
+G637SNQ08I7HRE
GCGCHHHIIIIHEGGGCIIIGGG;?IGGGCIIIIIIIIIIIIIIIIIIIIIIIIIIIIIIIIIIIIIIIIIIIIIIIIIHHHHHHIIIIIIIIII
@G637SNQ08I6L1H
AACCTGGAGTTCCACCCGAAGAAGCAGGGGCCGCGGTAGCTGCTGAATCTTCTACTAGCACATGGACAACTGTGTGGACTGATGGACTTACCAGC
+G637SNQ08I6L1H
IIIIIIIIIIIIIIHHHIIIIIIIIDHHH6HHIIIIIIIIIIIIIIIIIIIIIIIIIIIIIIIIIIIIIIIIIIIIIIIIIIIIIIIIIIIIIII
@G637SNQ08I7S05
AACCTGGAGTTCCACCCGAAGAAGCAGGGGCCGCGGTAGCTGCTGAATCTTCTATGGTACATGGACAACTGTGTGGACTGATGGACTTACCAGC
+G637SNQ08I7S05
IIIIIIIIIIIIIIHHHIIIIIIIIIHHHCIIIIIIIIIIIIIIIIIIIIII:;;H;IIIIIIIIIIIIIIIIIIIIDDDHIIIIIIIIIIIHH
@G637SNQ08JK3FK
AACCTGGAGTTCCACCCGAAGAAGCAGGGGCCGCGGTAGCTGCTCAATCTTCTACTGGTACATGGACAACTGTGTGGACTGATGGACTTACCAGC
+G637SNQ08JK3FK
GGIIIGGGIIIIIIHHHIIIIGGGIIGGGBII>GGIIIIIIIIIGGGIIIIIIIIIIIIIIGGGGIIIHHGDDAAGBCIIGGGGGIIIIGGBBII
@G637SNQ08JHIY1
AACCTGAAGTTCCACCCGAAGAAGCAGGGGCCACGGTAGCTGCTGAATCTTCTACTGGTACATGGACAACTGTGTGGACTGATAGACTTACCAGC
+G637SNQ08JHIY1
IIIIIIIIIIIIIIHHHIIIIIHHHIHHHCHHHIIIIHHHIIIIIIHHHHHHIIIIIIIIIIHHHIIIIIIIIIIIIIIIIIIIHHDHCIIIIII
@G637SNQ08JADE6
AACCTGGAGTTCCACCCGAAGAAGCAGGGGCCGCGGTAGCTGCTGAATCTTATACTGGTACATGGACAACTGTGTGGACTGATGGACTTACCAGC
+G637SNQ08JADE6
IIGBCGBIIIIGB?GGHIIIIIIGGGGGGCIIFIIIIIIIIIGGGGFFFIIIIIGBGBIIIGGGIIIIIFFDDAAGFIFCC>>G>IIIIIIHBBG
@G637SNQ08I4RJE
AACTTGGAGTTCCACCCGAAGAAGCAGGGGCCGCGGTAGCTGCTGAATCTTCTACTGGTACATGGACGACTGTGTGGACTGATGGACTTACCAGC
+G637SNQ08I4RJE
IIIIIIIIIIIIIIHH?IIIIIIIIIHHHCIIIIIIIIIIIIIIIIIIIIIIIIIIIIIIHHHHHIIIIIIIIIIIIIHDDDHHHIIIIIIIIII
@G637SNQ08JPAIK
AACCTGGAGTTCCACCCGAAGAGGCAGGGGCCGCGGTAGCTGCTGAATCTTCTACTGGTACATGGACAACTGCGTGGACTGATGGACTTACCAGC
+G637SNQ08JPAIK
IIIIIIIIIIIIIIHHHGG99;G<DDGGG8G10:GCD>;>BIIIIGGGGIIIIIIIIIIIIHIGGGIHIFGGGIIGGGIIIIIIIIIIIIIIIII
@G637SNQ08JW3LT
AACCTGGTTAGTTCCACCCGAAGAAGCAGGGGCCGCGGTAGCTGCTGAATCTTCTACTGATACATGGACAACCGTGTGGACTGATGGACTTACCAGC
+G637SNQ08JW3LT
IIIIIIIIIIIIIIIIIIHIIIIIIIIIIIICIIIIIIIIIIIIIIIIIIIIIIIIIIIIIIIIIIIIIIIIIIIIIIIIIIIIIIIIIIIIIIIII
@G637SNQ08JHSM2
AACCTGGAGTTCCACCCGAAAAGCAGGGGCCGCGGTAACTGCTGAATCTTCTACTGGTACATGGACAACTGTGTGGACTGATGGACTTACCAGC
+G637SNQ08JHSM2
IIIIHHHIIIIIIIHHHIHHHBIIDHHH;IIIIIIIIIIIIIIIIIIIIIIIIIIIIIIIIIIIIIIIIIIIIIIIIIHHHIIIIIIIIIIIII
@G637SNQ08JQMZG
AACCTGGAGTTCCACCCAAAGAAGCAGGGCCGCGGTAGCTGCTGAATCTTCTACTGGTACATGGACAACTGTGTGGACTGATGGACTTACCAGC
+G637SNQ08JQMZG
IIIIIIIIIIIIEIFF9FF04F9C>9FF0F71:F;HA@EIIIIIIHHHIHHHHHHHHIIHHHHIIIIIHHHIIIIIIIIIIIIIIIIIIHHHII
@G637SNQ08J1570
AACCTGGAGTTCCACCCGAAGAAGCAGGGGCCGCGGTAGTTGCTGAATCTTCTACTGGTACATAGACAACTGTGTGGACTGATGGACTTACCAGC
+G637SNQ08J1570
IIIIIIIIIIIIIIHHHIIIIIIIIIHHHCIIIIIIIIIIIIIIIIIIIIIIIIIIIIIIIIIIIIIIIIIIIIIIIIIIIIHHHIIIIIIIIHH
@G637SNQ08I6HA1
AACCCGGAGTTCCACCCGAAGAAGCAGGGGCCACGGTAGCTGCTGAATCTTCTACTGGTACATGGACAACTGTGTGGACTGATGGACTTACCAGC
+G637SNQ08I6HA1
IIHHHIIIIIIIIIHHHIIIIIIIIHHHH;HHIIIIIIIIIIIHHHHIIIIIIIIIIIIIIIIIIIIIIIIIIIIIIIHHHHHHHIIIIIIIIII
@G637SNQ08JW5I3
AACCTGGAGTTCCACCCGAAGAAGCAGGGGCCGCGGTAGCTGCTGAATCTTCTACTGGTACACGGACAACTGTATGGACTGATGGACTTACCAGC
+G637SNQ08JW5I3
IIIIIIIIIIIIIIIIHIIIIIIIIIIIICIIIIIIIIIIIIIIIIIIIIIIIIIIIIIIIIIIIIIIIIIIIIIIIIIIIIIIIIIIIIIIIII
@G637SNQ08JSLA8
AACCTAGAATTCCATCCAAAGAAGTAGGGATCGTAATAGCTATTGAATCTTCTACTGGTACATGGATAGGTGTGTGGATTGATGGACTTACCAGT
+G637SNQ08JSLA8
IIIIIIIIIIIIIIIIIHHHIIIIIIHH;HIIIIIIIIIIIHHHIIIIIIIIIIIIIIIIIIIIIIIIIIIIIIIIIIHHHIIIIIIIIIIIIII
@G637SNQ08JTATC
AACCTGGAGTTCCACCCGAAAAGCAGGGGCAGCGGTAGCTGCTGAATCTTCTACTAGTACATGGACAACTGTGTGGACTGATGGACTTACCAGC
+G637SNQ08JTATC
IIIIIIIIIIIIIIHHHIHHH>HIIHHHBIIIIIIIIIIIIIIIIIIIIIIIIIIIIIIIIIIIIIIIIIIIIIIIIIIIIIIIIIIIIIIIII
@G637SNQ08JPUZ9
AACCTGGAGTTCCACCCGAAGAAGCGAGGGGCCGCGGTAGCTGCTGAATCTTCTACTAGTACATGGACAACTGTGTGGACTGATGGACTTACCAAC
+G637SNQ08JPUZ9
GGGDDIIIFGDG::GGBIIIIIIBC??GGGBG>7BGIIIIIIIIIIGGGGGIIIIIIIIIIIGGGGIIIIIIIIIIIIIIIIIIIGGGIIIIIIII
@G637SNQ08JSA8G
AACCTGGAGTTCCACCCGAAGAAGCAGGGGCCGCGGTAGCTGCTAAATCTTCTACTGGTACATGGACAACTGTGTGGACTGATGGACTTACCAGT
+G637SNQ08JSA8G
IIIIIIIIHIHIIIIIHIIIIIIIIIIIICIIIIIIIIIIIIIIIIHIIIIIIIIIIIIIIIIIIIIIIIIIIIIIIIIIIIIIIIIIIIIIIII
@G637SNQ08JDCL8
AACCTGGAGTTCCATCCGAAGAAGCAGGGGCCACGGTAGCTGCTGAATCTTCTACTGGTACATGGACAACTGTGTGGACTGATGGACTTACCAGC
+G637SNQ08JDCL8
IIIIIIIIIIIH??GHCGIIIIHHHHHHHBIIIIIIIIIIIIIHHHIIIIIIIIIIIIIIHHHIIIIIIHHHHIIIIIHHHHDHCIIIIIIIIII
@G637SNQ08JKINU
AACCTGGAGTTCCACCCGAAGAAGCAGGGGCCGCGGTAGTTGCTGAATCTTCTACTGGTACATGGACAATTGTGTGGACTGATGGACTTACCAGC
+G637SNQ08JKINU
IIIIIIIIIIIIIIHHHIIIIIIIIDHHH6HHFIIIIIIIIIIIIIIIIIIIIIIIIIIIIIIIIIIIIIIIIIIIIIIIIIIIIIIIIIIIIII
@G637SNQ08I8D5P
AACCTGGAGTTCCACACGAAGAAGCAGGGGCCGCGGTAGCTGCTGAATCTTCTACTGGTACATGGACAACTGTGTGGACTGATGGACTTACCAGC
+G637SNQ08I8D5P
BAB;>GGGGB<B<=?EHEB>>B677=BBB7B?8EBBDEEGGAA>>BAAADFFFGGEEEIIIGGFFFIIIIHAAADFFE===>8B9HHHEEBDBEB
@G637SNQ08JUTB0
AACCTGGAGTTCCACCCGAAGAAGCAGGGGCCGCGGTAGCTGCGTGAATCTTCTACTGGTACATGGACAACTGTGTGGACTGATGGACTTACCAGC
+G637SNQ08JUTB0
@/@.1@.13@7@31@@.1@78@./77@@@.@7/5@7<<6<>>>:<;@;<@DDDDG@@@DIFFBBBFIHHHHHHHHHHHIHHHHFFFF>@>IIIIII
@G637SNQ08I7VD4
AACCTAGAATTCCATCCAAAGAAGTAGGGATCGCAATAGCTATTGAATCTTCTACTGGTACATGGATAGGTGTGTGGACTGATGGACTTACCAGC
+G637SNQ08I7VD4
IIIIIHHIIIIIIIIIIIIHIIIIIIIIHIIIIIIIIIIIHHIHIIHHHIIIIIIHIHIIIIIIIIIIIIIIIHHIIIIIIIIIIIIIIHIHIII
@G637SNQ08JWV4S
AACCTGGAGTTCCACCCGAAGAAGCAGGGGCTGCGGTAGCTGCCGAATCTTCTACTGGTACATGGACAACTGTGTGGACCGATGGACTTACCAGC
+G637SNQ08JWV4S
IIIIIIIIIIIIIIIIGIIIIIIIIIIIICIIIIIIIIIIIIIIIIIIIIIIIIIIIIIIIIIIIIIIIIIIIIIIIIIIIIIIIIIIIIIIIII
@G637SNQ08JE98N
AACCTGGAGTTCCACCCGAAGAAGCAGGGGCCGAGGTAGCTGCTGAATCTTCTACTGGTACATGGACAACTGTGTGAACTGATGGACTTACCAGC
+G637SNQ08JE98N
F=IFGGGGGFDF<>FFAIHHHFEEEIFFFBFF;CFIIBBCCIIIIIIIIIIIIIHGHHIIIHGGGIIIIHIGGAAAFAAAADDFBEGGGDFDA=F
@G637SNQ08I9GMV
AACCTGGAGTTCCACCCGAAGAAGCAGGGGCCGCGGTAGCTGCTGAACCTTCTACTGGTACATGGACAACTGTGTGGACTAATGGACTTACCAGC
+G637SNQ08I9GMV
IIIIIIIIIIIIIIIIHIIIIIIIIIIIICIIIIIIIIIIIIIIIIIIIIIIIIIIIIIIIIIIIIIIIIIIIIIIIIIIIIHIHIIIIIIIIII
@G637SNQ08I6MRN
AACCTGGAGTTCCACCCGAAGAAGCAGGGGCCGCGGTAGCTGCTGAATCTTCTACTGGTACACGGACAACTGTGTGGACTGATGGATTTACCAGC
+G637SNQ08I6MRN
IIIIHHHIIIIFCGGHHGF@@FABA9FFF2F78=F>EEEEHIIIIF??DIIIHHHHHHHIIIIIIIIIIIIIIIIIIIIHHHHFEEFF5?FIIII
@G637SNQ08JEAET
AACCTGGAGTTCCACCCGAAGAAGCAGGGGCCGCGGTAGCTGCTGAATCTTCTACTGGTACATGGACAACTGCGTGGACTGATGGACTTATCAGC
+G637SNQ08JEAET
IIIIIIIIIIIIIIIIHIIIIIIIIIIIICIIIIIIIIIIIIIIIIIIIIIIIIIIIIIIIIIIIIIIIIIIIIIIIIIIIIIIIIIIIIIIIII
@G637SNQ08JP0C6
AACCTGGAGTTCCACCCGAAGAAGCAGGGGCCGCGGTAGCTGCTGAATCTTCTACTGGTACATGAACAACTGTGCGGACTAATGGACTTACCAGC
+G637SNQ08JP0C6
IIIIIIIIIIIIIIHHHIIIIIIIIIFFFCIIIIIIIIIIIIIIIIIIIIIIIIIHHHIIID;6F6DHIIIIIIIIIIIDF??FCHHHEIFEHHH
@G637SNQ08JBILX
AACCTGGAGTTCCACCCGAAGAGGCGAGGGGCCGCGGTAGCTGCTGAATCTTCTACTGGTACATGGACAACTGTGTGGACTGATGGACTTACCAGC
+G637SNQ08JBILX
FIEAAECDEE;E59EE;CE>>:E;@;>EEE=E=5<EIIIHIIIIIIE>>>GIIIIHHIIIIIIIGGGIIIGGGGHHHIIIIIIIIIIIIIIIIIII
@G637SNQ08I8IY1
AACCTGGGGTTCCACTCGAAGAAGCAGGGGCCGGCGGTAGCTGCTGAATCTTCTACTGGTACATGGACAACTGTGTGGACTGATGGACTTACCAGC
+G637SNQ08I8IY1
GIGA=@@@8GEE@@?@@GED@@6:>>@@@5@/@-/@9D>:>>GGGGGDDDDFF<==BBBIIDDDDGGGDDA@@@@=@=DC==>DDDIGDC=@==DH
@G637SNQ08I57R2
AACCTGGAGTTCCACCCGAAGAAGCAGGGGCCGCGGTAGCTGCTGAATCTTCTACTGGTACATGGACAACTGTGTGGACTGATGGACTTACAAGC
+G637SNQ08I57R2
G?G?GIIIIIIIIIGG?HHIIIIIIIGGGCHHEIIIIIIIIIIIIIIIIIIIIIIDGCIIIIIIIIIIIIIIIIHHHIHD???GCIIIIIIIIII
@G637SNQ08JHEO7
AACCTGGAGTTCCATCCGAAGAAGCAGGGGCCGCGGTAGCTGCTGAATCCTCTACTGGTACATGGACAACTGTGTGGACTGATGGACTTACCAGC
+G637SNQ08JHEO7
C=GDDC?A?CDC899CEGDDCC6:<DCCC7C70BEEGGGGGCCCCCDDCBBFDIIFFFIFCBCCHFCCBBCCFHIIIIIIGCCCBIIIIIIIIIH
@G637SNQ08JSTS0
AACCTGGAGTTCCACCCGAAGAAGCAGGGGCCACGATAGCTGCTGAATCTTCTACTGGTACATGGACAACTGTGTGGACTGATGGACTTACCAGC
+G637SNQ08JSTS0
IIIIIIIIIIIIIIIIHIIIIIIIIIIIICIIIIIIIIIIIIIIIIIIIIIIIIIIIIIIHHHIIIIIIIIIIIIIIIHHHHIIIIIIIIIIIHI
@G637SNQ08JIDHY
AACCTGGAGTTCCACCCGAAGAAGCAGGGGCCGCGGTAGCTGCTGAATCTTCTACTGGTACATGGACAACTGTGTAGACTGATGAACTTACCAGC
+G637SNQ08JIDHY
IIIIIIIIIIIIHHIIHIIIIIIIIIIIICIH?HIIIIIIIIIIIIIIIIIIIIIIIIIIIHHIIIIIIIIIIIIIIIHHHHIIIIIIIIIIIII
@G637SNQ08JYGD4
AACCTGGAGTTCCACCCGAAGAAGCAGGGGCCGCGGTAGCTGCTGAATCTTCTACTGGTACATAGGACAACTGTGTGGACTGATGGACTTACCAGC
+G637SNQ08JYGD4
IIIIIIIIIIIH??HHHIIIIIIIIIHHHCIIIIIIIIIIIIIIIIIIIIIIIIIIIIIIII;6H6;?IICCCEIIIIIIIIIIIIIIIIIIIIII
@G637SNQ08JRCO7
AACCTGGAGTTCCACCCGAAGAAGCAGGGGCCGGCGGTAGCTGCTGAATCTTCTACTGGTACATGGACAACTGCGTGGACTGATGGACTTACCAGC
+G637SNQ08JRCO7
IIIIIIIIIIIIIIHHG>D99DDDDGDDD<D3D07D?>9599GGHHG===DIIFDDDDCED@?@D?@>D=?@@DEGFFGFFDGDDDGGGD=D==BH
@G637SNQ08JOUQU
GACCTGGAGTTCCACCTGAAGAAGCAGGGGCCGCGGTAGCTGCTGAATCTTCTACTGGTACATGGACAACTGTGTGGACTGATGGACTTACCAGC
+G637SNQ08JOUQU
IIIIIIIIIIIIIIIIIIIIIIIIH?HHH6HCFIIIIIIIIIIIIIIIIIIIIIIHHHIIIIIIIIIIIIIIIIIIIIIHHHHHHIIIIIIIIII
@G637SNQ08JY0RO
AACCTGGAGTTCCACCCGAAGAAACAGGGGCCGCGGTAGCTGCTGAATCTTCTACTGGTACATGGACAACTATGTGGACTGATGGACTTACCAGC
+G637SNQ08JY0RO
IIIIIIIIIIIIIIHHHIIIIHHHIIHHHCIIIIIIIIIIIIIIIIIIIIIIIIIIIIIIIIIIIIIIIIIIIIIIIIIIIIIIIIIIIIIIIIH
@G637SNQ08I8I5C
AACCTGGAGTTCCACCCGAAAGAAGCGAGGGGCCGCGGTAGCTGCTGAATCTTTTACTGGTACATGGACAACTGTGTGGACTGATGGACTTACCAGC
+G637SNQ08I8I5C
C;C57C<><C4C/1CC6<CC/:C::<;<CCCACB:@FIIIIIHEFFFFHHHCCCAHI:CBIIIIFFFIIIIIIIIIIIIIIIIIIIIIIIIIIIIII
@G637SNQ08I7Y9S
AACCTGGAGTTCCACCCGAAGAAGCAGGGGCCGCGGTAGCTGCTGAATCTTCTACTGGTACATGGACAACTAGTGTGGACTGATGGACTTACCAGC
+G637SNQ08I7Y9S
IIIIHHHIIIIHCGHHHIIIIIIIIIHHH@IIFIIIIIIIIIIIHHHIIIIIIIIIIIIIIIIIIIIIID;9;;HIIIIIIIIIIIIIIIIIIIII
@G637SNQ08JIKN2
AACCTGGAGTTCCACCCGAAGAAGCAGGGGCCGCGGTAGCTGCTGAATCTTCTACTGGTACATGGCAACTGTGTGGACTGATGGACTTACCAGC
+G637SNQ08JIKN2
IIIIIIIIIIIIIIHHCEF==F@@A>FFF2F7/:FCGB?CCIIIIIGGGIIIIIIIIIIIIC?F65FGEEEIIIIIIIIIIIIIIIIG?F?III
@G637SNQ08JTXIN
AACCTGGAGTTCCACCCGAAGAAGCAGGGGCCGCGGTAGCTGCTGAATATTCTACTAGTACATGGACAACTATGTGGACTGATGGACTTACCAGC
+G637SNQ08JTXIN
IIIIHHHIIHCHCHHHHIIIIIIIHHHHHAHH?IIIIIIIIIIIIIIIIHHHHIIIIIIIIIIIIIIIIIIDDDHHIIIIIIIIIIIIIIIIIII
@G637SNQ08JYCXQ
AACCTGGAGCTCCACCCGAAGAAGCAGGGGCCGCGGTAGCTGCTGAATCTTCTACTGGTACATGGACAACTGTGTGGACTGATGGATTTACCAGC
+G637SNQ08JYCXQ
IIIIIIIIIIIIIIIIHIIIIIIIIIIIICIIIIIIIIIIIIIIIIIIIIIIIIIIIIIIIIIIIIIIIIIIIIIIIIIIIIIIIIIIHIIIHHI
@G637SNQ08JT9C6
AACCTGGAGTTCCACCCGAAGAAGCAGGGGCCGCGGTATCTGCTGAATCTTCTACTGGTACATGGACAACTGTGTGGACTGATGGACTTACCAGC
+G637SNQ08JT9C6
IIIIIIIIIIIIIHHH:IIIIIIIIIHHHAIIIIIIIIIIIIIIIIIIIIIIIIIIIIIIIIIIIIIIIIIIIIIIIIIIIIIIIIIIIIIIIII
@G637SNQ08JA64W
AACCTGGAGTTCCACCCGAAGAAGCAGGGGCCGCGGTAGCTGCTGAATCTTCTACTGGTACATGGGCAGCTGTGTGGACTGATGGACTTACCAGC
+G637SNQ08JA64W
IIIIIIIIIIIIIIHHHIIIIIIIIIHHH=H?5HIIIHHHHIIIIIIIIIIIIIIIIIIIIIIHHHIIIIIIIIIIIIIIIIIIIIIIIIIIIII
@G637SNQ08JL8QN
AACCTGGAGTTCCACTCGAAGAAGCAGGGGCCGCGGTAGCTGCTGAATCTTCTACTGGTACATGGACAACTGTGTAGACTGATGGACTTACCAGC
+G637SNQ08JL8QN
IIIIIIIIIIIIIIIIIIIIIIIIIIIIICIIIIIIIIIIIIIIIIIIIIIIIIIIIIIIIIIIIIIIIIIIIIIIIIHHHIIIIIIIIIIIIII
@G637SNQ08JG5V4
ACAACCTGGAGTTCCACCCGAAGAAGCGGGGGCCGCGGTAGCTGCTGAATCTTCTACTGGTACATGGACAACTGTGTGGACTGATGGACTTACCAGC
+G637SNQ08JG5V4
98EFEDDE>A<ECE;2EE1AEECE239EEEE;HH;HHIIIIIIIIIIIIIIIIIIIIIIIIIIIIIIIIIIIIIIIIIIIIIIIIIIIIIIIIIIII
@G637SNQ08I8II6
AACCTGGAGTTCCACCCGAAGAAGCAAGGGGCCGCGGTAGCTGCTGAATCTTCTACTGGTACATGGACAACTGCGTGGACTGATGGACTTACCAGC
+G637SNQ08I8II6
IIII?C>DCC<C7:CC14C7:C@DFC<CCC4C8:FECEBACCIIIIIIIIGIIIIIIIIIIIIICCCGIIIIIIIIIIIIIIIIIIGGGIIIIIII
@G637SNQ08JHGVL
AACCTGGAGTTCCACCCGAAGAAGCAGGGGCCGCGGTAGCTGCTGAATCTTCTACTGGTACATGGACAACTGTGTGGACTTATGGACTTACCAGC
+G637SNQ08JHGVL
IIIIIIIIIIIIIIHHHIIIIIIIIIHHHCIIFIIIIIIIIIIIIIIIIIIIIIIHHHIIIIIIIIIIIIIIIHHHHIIIIIIIIIIIIIIIIII
