# Supplementary material for: Optimization of DNA Recovery and Amplification from Non-Carbonized Archaeobotanical Remains
Source: PLoS One. 2014 Jan 27;9(1):e86827. doi: 10.1371/journal.pone.0086827 (PMC3903575; doi:10.1371/journal.pone.0086827)
Supplement: Data S6 — Deep-sequencing amplicon data of Omni Klentaq on VAD-B sample in FASTQ format. (FASTQ) [file pone.0086827.s013.fastq]

@G637SNQ08JITZP
AACCTGGAGTTCCGCCTGAAGAAGCAGGGGCTGCGGTAGCTGCCGAATCTTCTACTGGTACATGGACAACTGTGTGGACCGATGGACTTACCAGC
+G637SNQ08JITZP
IIIIIIIIIIIIIIIIIIIIIIIIIIIIICIIIIIIIIIIIIIIIIIIIIIIIIIIIIIIIIIIIIIIIIIIIIIIIIIIIIIIIIIIIIIIIII
@G637SNQ08J1A7O
GACCTGGAGTTCCGCCTGAAGAAGCAGGGGCTGCGGTAGCTGCCGAATCTTCTACTGGTACATGGACAACTGTGTGGACCGATGGACTTACCAGC
+G637SNQ08J1A7O
IIIIIIIIIIIIIIIIIIIIIIIIIIIIICIIIIIIIIIIIIIIIIIIIIIIIIIIIIIIIIIIIIIIIIIIIIIIIIIIIIIIIIIIIIIIIII
@G637SNQ08JKVWN
AACCTGGAATTCCGCCTGAAGAAGCAGGGGCTGCGGTAGCTGCCGAATCTTCTACTGGTACATGGACAACTGTGTGGACCGATGGACTTACCAGC
+G637SNQ08JKVWN
IIIIIIIIIIIIIIIIIIIIIIIIIIIIICIIIIIIIIIIIIIIIIIIIIIIIIIHIHIIIIIIIIIIIIIIIIIIIIIIIHHIHIIIIIIIIHI
@G637SNQ08JWB06
AACCTGGAGTTCCGCCTGAAGAAGCAGGGGCTGCGGTAGCTGCCGAATCTTCTACTGGTACATGAACAACTGTGTGGACCGATGGACTTACCAGC
+G637SNQ08JWB06
IIIIHIHIIIIIIIIIIIIIIIIIIIIIICIIIIIIIIIIIIIIIIIIIIIIIIIIIIIIIIIIIIHIHIIIIIIIIIIIIIIIIIIIIIIIIII
@G637SNQ08JTZ09
AACCTGGAGTTCCGCCTGAAGAAGCAGGGGGCTGCGGTAGCTGCCGAATCTTCTACTGGTACATGGACAACTGTGTGGACCGATGGACTTACCAGC
+G637SNQ08JTZ09
IIIIIIIIIIIIIIIIIIIEHHABA9HHHH/>@EEHGIIIIIIIIIIIIIIIIIIIIIIIIIIHHHIIIIIIIIIIIIIIIIIIIIIIIIIIIIII
@G637SNQ08JWP7K
AATCTGGAGTTCCGCCTGAAGAAGCAGGGGCTGCGGTAGCTGCCGAATCTTCTACTGGTACATGGACAACTGTGTGGACCGATGGACTTACCAGC
+G637SNQ08JWP7K
IIIIIIIIIIIIIIIIIIIIIIIIIIIIICIIIIIIIIIIIIIIIIIIIIIIIIIIIIIIIIIIIIIIIIIIIIIIIIIIIIIIIIIIIIIIIII
@G637SNQ08JSRN6
AACCTGGAGTTCCACCTGAAGAAGCAGGGGCTGCGGTAGCTGCCGAATCTTCTACTGGTACATGGACAACTGTGTGGACCGATGGACTTACCAGC
+G637SNQ08JSRN6
IIIIIIIIIIIIIIIIIIIIIIIIIIIIICIIIIIIIIIIIIIIIIIIIIIIIIIIIIIIIIIIIIIIIIIIIIIIIIIIIIIIIIIIIIIIIII
@G637SNQ08JKFMK
AACCTGGAGTTCCGCCTGAAGAAGCAGGGGCTGCGATAGCTGCCGAATCTTCTACTGGTACATGGACAACTGTGTGGACCGATGGACTTACCAGC
+G637SNQ08JKFMK
IIIIIIIIIIIIIIIIIIIIIIIIIIIIICIIIIIIIIIIIIIIIIIIIIIIIIIIIIIIHHHIIIIIIIIIIIIIIIIIIIIIIIIIIIIIIII
@G637SNQ08JJZ70
AACCTGGAGTTCCGCCTGAAGAAGCAGGGGCTGCGGTAGCTGCCGAATCTCCTACTGGTACATGGACAACTGTGTGGACCGATGGACTTACCAGC
+G637SNQ08JJZ70
IIIIIIIIIIIIIIIIIIIIIIIIIIIIICIIIIIIIIIIIIIIIIIIIIIIIIIIIIIIIIIIIIIIIIIIIIIIIIIIIIIIIIIIIIIIIII
@G637SNQ08JNBWR
AACCTGGAGTTCCGCTTGAAGAAGCAGGGGCTGCGGTAGCTGCCGAATCTTCTACTGGTACATGGACAACTGTGTGGACCGATGGACTTACCAGC
+G637SNQ08JNBWR
IIIIIIIIIIIIIIIIIIIIIIIIIIIIICIIIIIIIIIIIIIIIIIIIIIIIIIIIIIIIIIIIIIIIIIIIIIIIIIIIIIIIIIIIIIIIII
@G637SNQ08JYDY1
AACCTGGAGTTCCGCCTGAAGAAGCGAGGGGCTGCGGTAGCTGCCGAATCTTCTACTGGTACATGGACAACTGTGTGGACCGATGGACTTACCAGC
+G637SNQ08JYDY1
IIIIGGGIIIIIC?G;@@GEFGE=>??GGG<CCCCIIICBCEIGGIGCCCIIIIIHHGGIIIGGG??GHIIIII??GGIIIIIIIIIIIIIIIIII
@G637SNQ08JP8QO
AACCTGGAGTTCCGCCTGAAGAAGGCAGGGGCTGCGGTAGCTGCCGAATCTTCTACTGGTACATGGACAACTGTGTGGACCGATGGACTTACCAGC
+G637SNQ08JP8QO
GGIIIIIIIHIGB=E<AAEGHE3E/29EEE19<DDEEGGGGGGGIHFFFFGFBBCFHHHIIGGGGIIIHHHIGGGGGGIIIIHGGGIIIIIIIBBE
@G637SNQ08JJ0QN
AACCTGGAGTTCCGCCTGAAGAAGCAGGGGCTGCGGTAGTTGCCGAATCTTCTACTGGTACATGGACAACTGTGTGGACCGATGGACTTACCAGC
+G637SNQ08JJ0QN
IIIIIIIIIIIIIIIIIIIIIIHHHHIIICIIIIIIIIIIIIIIIIIIIIIIIIIIIIIIIIIIIIIIIIIIIIIIIIIIIIIIIIIIIIIIIII
@G637SNQ08JO7HO
AACCTGGAGTTCCGCCTGAAGAAGCAGGGGCTGCGGTAGCTGCCGAATCTTCTACTGGTACATGGACAACTATGTGGACCGATGGACTTACCAGC
+G637SNQ08JO7HO
IIIIIIIIIIIIIIIIIIIIIIIIIIIIIAIIIIIIIIIIIIIIIIIIIIIIIIIHIHIIIIHIHIIIIIIIIIIIIIIIIIIIIIIIIIIIIII
@G637SNQ08JGI2U
AACCTGGAGTTCCGCCTGAAGAAGCAGGGGCTGCGGTAGCTGCCGAATCTTCTACTGGTACATGGACAACTGTGTGGACCGATAGACTTACCAGC
+G637SNQ08JGI2U
IIIIIIIIIIIIIIIIIIIIIIIIIIIIICIIIIIIIIIIIIIIIIIIIIIIIIIIIIIIIIIIIIIIIIIIIIIIIIIIIIIIIIIIIIIIIII
@G637SNQ08JWNR4
AACCTGGAGTTCCGCCTGAAGAAGCAGGGGCTGCGGTAGCTGCCGAATCTTCTACTGGTACATGGACAACTGTGTGAACCGATGGACTTACCAGC
+G637SNQ08JWNR4
IIIIIIIIIIIIIIIIIIIIIIIIIIIIIAIIIIIIIIIIIIIIIIIIIIIIIIIIIIIIIIIIIIIIIIIIIIIIIIIIIIIIIIIIIIIIHDI
@G637SNQ08JSXXT
AACCTGGAGTTCCACCCGAAGAAGCAGGGGCCGCGGTAGCTGCTGAATCTTCTACTGGTACATGGACAACTGTGTGGACTGATGGACTTACCAGC
+G637SNQ08JSXXT
IIIIHIHIIIIIIIIIGIIIIIIIIIIIICIIIIIIIIIIIIIIIIIIIIIIIIIIIIIIIIIIIIIIIIIIIIIIIIIIIIIIIIIIIIIIIII
@G637SNQ08I6AK7
AACCTGGAGTTCCGCCTGAAGAAGCAAGGGCTGCGGTAGCTGCCGAATCTTCTACTGGTACATGGACAACTGTGTGGACCGATGGACTTACCAGC
+G637SNQ08I6AK7
IIIIIIIIIIIIIIIIIIIIIIIIIIIIIHIIIIIIIIIIIIIIIIIIIIIIIIIIIIIIIHHIIIIIIIIIIIIIIIIIIIIIIIIIIIIIIII
@G637SNQ08JVVOB
AACCTGGAGTTCCGCCTGAAGAAGCAGGGGCGTGCGGTAGCTGCCGAATCTTCTACTGGTACATGGACAACTGTGTGGACCGATGGACTTACCAGC
+G637SNQ08JVVOB
IIIG=F=FFFFFFFFFIIIIIIIIIIFFF@C4;;FHIFCAADIFBBGFFFHHHIIIIIIIIGGGGGCCFHHIIIIIIIIGGBBCGIIGGGIHHHII
@G637SNQ08JJGEM
AACCTGAAGTTCCGCCTGAAGAAGCAGGGGCTGCGGTAGCTGCCGAATCTTCTACTGGTACATGGACAACTGTGTGGACCGATGGACTTACCAGC
+G637SNQ08JJGEM
IIIIIIIIIIIIIIIIIIIIIIIIIIIIICIIIIIIIIIIIIIIIIIIIIIIIIIIIIIIIIIIIIIIIIIIIIIIIIIIIIIIIIIIIIIIIII
@G637SNQ08JQP07
AACCTGGAGTTCTGCCTGAAGAAGCAGGGGCTGCGGTAGCTGCCGAATCTTCTACTGGTACATGGACAACTGTGTGGACCGATGGACTTACCAGC
+G637SNQ08JQP07
IIIIIIIIIIIIIIIIIHIHIIIIIIIIICIIIIIIIIIIIIIIIIIIIIIIIIIIIIIIIHHIIIIIIIIIIIIIIIIIIIHIHIIIIIIIIII
@G637SNQ08JV5ZQ
AACCTGGAGTTCCGCCTGAAGAAGCAGGGGCTGCGGTAGCTGCCGAATCTTTTACTGGTACATGGACAACTGTGTGGACCGATGGACTTACCAGC
+G637SNQ08JV5ZQ
IIIIIIIIIIIIIIIIIIIIIIIIIIHHHCIIIIIIIIIIIIIIIIIIIHHHCIIHIIIIIIIIIIIIIIIIIIIIIIIIIIIIIIIIIIIIIII
@G637SNQ08JCZKY
AACCTGGAGTTCCGCCTGAAGAAGTAGGGGCTGCGGTAGCTGCCGAATCTTCTACTGGTACATGGACAACTGTGTGGACCGATGGACTTACCAGC
+G637SNQ08JCZKY
IIIIIIIIIIIIIIIIIIIIIIIIIIIIIBIIIIIIIIIIIIIIIIIIIIIIIIIIIIIIIIIIIIIIIIIIIIIIIIIIIIIIIIIIIIIIIII
@G637SNQ08JKP62
AACCTGGAGTTCCGCCTGAAGAAGCAGGGGCTGTGGTAGCTGCCGAATCTTCTACTGGTACATGGACAACTGTGTGGACCGATGGACTTACCAGC
+G637SNQ08JKP62
IIIIIIIIIIIIIIIIIIIIIIIIIIIIICIIIIIIIIIIIIIIIIIIIIIIIIIIIIIIIIIIIIIIIIIIIIIIIIIIIIIIIIIIIIIIIII
@G637SNQ08I8NDB
AACCTGGAGTTCCGCCTGAAGAAGCAGGGGCTGCGGTAGCTGCCGAATCTTCTACTGGTACATGGACAACTGTGTGGACCGATGGACTTACTAGC
+G637SNQ08I8NDB
IIIIIIIIIIIIIIIIIIIIIIIIIIIIIAIIIIIIIIIIIIIIIIIIIIIIIIIIIIIIIIIIIIIIIIIIIIIIIIIIIIIIIIIIIIIIIII
@G637SNQ08JISOB
AACCTGGAGTTCCGCCTGAAGAAGCAGGGGCTGCGGTAGCTGCCGAATCTTCTACTGGTACATGGACAACTGTGTAGACCGATGGACTTACCAGC
+G637SNQ08JISOB
IIIIIIIIIIIIIIIIIIIIIIIIIIIIICIIIIIIIIIIIIIIIIIIIIIIIIIIIIIIHHHIIIIIIIIIIIIIIIIIIIIIIIIIIIIIIII
@G637SNQ08JBTHQ
AACCTGGAGTTCCGCCTGAAGAAGCAGGGGCTGCGGTAGCTGCCGAATCTTCTACTGGTACATGGACAACTGTGTGGACCGATGGACTTACCAGT
+G637SNQ08JBTHQ
IIIIIIIIIIIIIIIIIIIIIIIIIIIIICIIIIIIIIIIIIIIIIIIIIIIIIIIIIIIHHHIIIIIIIIIIIIIIIIIIIIIIIIIIIIIIII
@G637SNQ08JQRF5
AACCTGGAGCTCCGCCTGAAGAAGCAGGGGCTGCGGTAGCTGCCGAATCTTCTACTGGTACATGGACAACTGTGTGGACCGATGGACTTACCAGC
+G637SNQ08JQRF5
IIIIIIIIIIIIIIIIIIIIIIIIIIIIICIIIIIIIIIIIIIIIIIIIIIIIIIIIIIIIIIIIIIIIIIIIIIIIIIIIIHIHIIIIIIIIII
@G637SNQ08I685G
AACCTGGAGTTCCGCCTGAAGAAGCAGGGGCTGCGGTAGCTACCGAATCTTCTACTGGTACATGGACAACTGTGTGGACCGATGGACTTACCAGC
+G637SNQ08I685G
IHIHIIIIIIIIIIIIIIIIIIIIIIIIICIIIIIIIIIIIIIIIIIIIIIIIIIIIIIIIIIIIIIIIIIIIIIIIIIIIIIIIIIIIIIIIII
@G637SNQ08JWIUI
AACCTGGAGTTCCGCCCGAAGAAGCAGGGGCTGCGGTAGCTGCCGAATCTTCTACTGGTACATGGACAACTGTGTGGACCGATGGACTTACCAGC
+G637SNQ08JWIUI
IIIIIIIIIIIIIIIIHIIIIIIIIIIIICIIIIIIIIIIIIIIIIIIIIIIIIIHIHIIIIIIIIIIIIIIIIIIIIIIIIIIIIIIIIIIIII
@G637SNQ08JPZXA
AACCTGGAGTTCCGCCTGAAGAAGCAGGGGCTGCGGTAGCTGCCGAATCTTCTACTGGTACATGGACAACTGTGTGGACTGATGGACTTACCAGC
+G637SNQ08JPZXA
IIIIIIIIIIIIIIIIIIIIIIIIIIIIIBIIIIIIIIIIIIIIIIIIIIIIIIIIIIIIIIIIIIIIIIIIIIIIIIIIIIIIIIIIIIIIIII
@G637SNQ08JX3IG
AACCTGGAGTTCCGCCTGAAGAAGCAGGGGCTGCGGTAGCTGCCGAATCTTCTATTGGTACATGGACAACTGTGTGGACCGATGGACTTACCAGC
+G637SNQ08JX3IG
IIIIIIIIIIIIIIIIIIIIIIIIIIIIICIIIIIIIIIIIIIIIIIIIIIIIIIIIIIIIIIIIIIIIIIIIIIIIIIIIIIIIIIIIIIIIII
@G637SNQ08JAK82
AACCTGGAGTTCCGCCTGAAGAAGCAGGGGCTGCGGTAGCTGCCGAATCTTCTACTGGTACATGGGCAACTGTGTGGACCGATGGACTTACCAGC
+G637SNQ08JAK82
IIIIIIIIIIIIIIIIIIIIIIIIIIIIICIIIIIIIIIIIIIIIIIIIIIIIIIIIIIIIIIIIHIIIIIIIIIIIIIIIIIIIIIIIIIIIII
@G637SNQ08JY1NO
AACCTGGAGTTCCGCCTGAAGAAGCAGGGGCTGCGGTAGCTGCCGAATCTTCTACTGGTACATGGACAACTGCGTGGACCGATGGACTTACCAGC
+G637SNQ08JY1NO
IIIIHIHIIIIIIIIIIIIIIIIIIIIIICIIIIIIIIIIIIIIIIIIIIIIIIIIIIIIIHHIIIIIIIIIIIIIIIIIIIIIIIIIIIIIIII
@G637SNQ08JDNVM
AACCTGGAGTTCCGCCTGAAGAAGCAGGGACTGCGGTAGCTGCCGAATCTTCTACTGGTACATGGACAACTGTGTGGACCGATGGACTTACCAGC
+G637SNQ08JDNVM
IIIIIIIIIIIIIIIIIIIIIIIIIIIIHIIIIIIIIIIIIIIIIIIIIIIIIIIIIIIIIIIIIIIIIIIIIIIIIIIIIIIIIIIIIIIIIII
@G637SNQ08JC4CO
AACCTGGGGTTCCGCCTGAAGAAGCAGGGGCTGCGGTAGCTGCCGAATCTTCTACTGGTACATGGACAACTGTGTGGACCGATGGACTTACCAGC
+G637SNQ08JC4CO
HHIIIHHHCIIIIHIIIIIIIIIIIIHHH@IIIIIIIIIIIIIIIIIIIIIIIIIHHHIIIIIIIIIIIIIIIIIIIIIIIIIIIIIIIIIIIII
@G637SNQ08J0GB9
AACCTGGAGTTCCGCCTGAAGAAGCAGGGGCTGCGGTAGCTGCCGAATCTTCTACTGGTGCATGGACAACTGTGTGGACCGATGGACTTACCAGC
+G637SNQ08J0GB9
IIIIIIIIIIIIIIIIIIIIIIIIIIIIICIIIIIIIIIIIIIIIIIIIIIIIIIIIIIIIIIIIIIIIIIIIIIIIIIIIIIIIIIIIIIIIII
@G637SNQ08JY3IE
AACCTGGAGTTCCGCCTGAAGAAGCAGGGGCTGCGGTAGCTGTCGAATCTTCTACTGGTACATGGACAACTGTGTGGACCGATGGACTTACCAGC
+G637SNQ08JY3IE
IIIIIIIIIIIIIIIIIIIIIIIIIIIIICIIIIIIIIIIIIIIIIIIIIIIIIIIIIIIIIIIIIIIIIIIIIIIIIIIIIIIIIIIIIIIIII
@G637SNQ08I73H1
AACCTGGAGTTCCGCCTGAAGAAGCAGGGGCTGCGGTAACTGCCGAATCTTCTACTGGTACATGGACAACTGTGTGGACCGATGGACTTACCAGC
+G637SNQ08I73H1
IIIIIIIIIIIIIIIIIIIIIIIIIIIIICIIIIIIIIIIIIIIIIIIIIIIIIIIIIIIIIIIIIIIIIIIIIIIIIIIIIIIIIIIIIIIIII
@G637SNQ08JX7GT
AACCTGGAGTTCCGCCTGAAGAAGCAGGGGCTGCGGTAGCTGCCGAATCCTCTACTGGTACATGGACAACTGTGTGGACCGATGGACTTACCAGC
+G637SNQ08JX7GT
IIIIIIIIIIIIIIIIIIIIIIIIIIIIICIIIIIIIIIIIIIIIIIIIIIIIIIIIIIIIIIIIIIIIIIIIIIIIIIIIIIIIIIIIIIIHHI
@G637SNQ08JSRW7
AACCTGGAGTTCCGCCTGAAGAAGCAGGGGCTGCGGTAGCTGCCGAATCTTCTACTGGTACATGGACAACTGTGTGGATCGATGGACTTACCAGC
+G637SNQ08JSRW7
IHIHGICIIIIIIHIHIIIHHIIIIIIIIBIIIIIIIIIIIIIIIIIIIIIIIIIIIIIHHHHIIIIIIIIIIIIIIIIIIIIIIIIIIIIIIII
@G637SNQ08I8WUI
AACCTGGAGTTCCGTCTGAAGAAGCAGGGGCTGCGGTAGCTGCCGAATCTTCTACTGGTACATGGACAACTGTGTGGACCGATGGACTTACCAGC
+G637SNQ08I8WUI
IIIIIIIIIIIIIIIIIIIIIIIIIIIIICIIIIIIIIIIIIIIIIIIIIIIIIIIIIIIIIIIIIIIHHIIIIIIIIIIIIIIIIIIIIIIIII
@G637SNQ08JP4RV
AACCTTGAGTTCCGCCTGAAGAAGCAGGGGCTGCGGTAGCTGCCGAATCTTCTACTGGTACATGGACAACTGTGTGGACCGATGGACTTACCAGC
+G637SNQ08JP4RV
IIIIIIIIIIIIIIIIIIIIIIIIIIIIICIIIIIIIIIIIIIIIIIIIIIIIIIIIIIIIIIIIIIIIIIIIIIIIIIIIIIIIIIIIIIIIII
@G637SNQ08JL06T
AACCTGGAGTTCCGCCTGAAGAAGCAGGGGCTGCGGTAGCTGCCGAATCTTCTACTGGTACATGGACAACTGTGTGGACCGATGGACCTACCAGC
+G637SNQ08JL06T
IIIIIIIIIIIIIIIIIIIIIIIIIIIIICIIIIIIIIIIIIIIIIIIIIIIIIIIIIIIIIIIIIIIIIIIIIIIIIIIIIIIIIIIIIIIIII
@G637SNQ08JE48M
AACCTGGAGTTTCGCCTGTAGAAGCAGGGGCTACGATAGTTACCAAATCTTCTACTGGTACATGGACAACTATGTGGACCGATGGACTTACCAGC
+G637SNQ08JE48M
IIIIIIIIIIIHIIIIIIIIHIHIIIIIICIIIIIIIIIIIIIHIIHIIIIIIIIIIIIIIIIIIIIIIIIHHHIIIIIIIHHIHIIIIIIIIII
@G637SNQ08JOQ5W
AACCTGGAGTTCCGCCTGAAGAAGCAGGGGCTGCGGTAGCTGCCGAATCTTCTACTGGTACATGGACAACTGTGTGGACCGATGGACTTACCAGA
+G637SNQ08JOQ5W
IIIIIIIIIIIIIHIHIIIIIIIIIIIIICIIIIIIIIIIIIIIIIIIIIIIIIIIIIIIIIIIIIIIIIIIIIIIIIIIIIIIIIIIIIIIIII
@G637SNQ08JDQ31
AACCTGGAGTTCCGCCTGAAGAAGCAGGGGCTGCGGTAGCTGCCGAATCTTCTACTGGTACATGGACAACTGTGTGGGCCGATGGACTTACCAGC
+G637SNQ08JDQ31
IIIIIIIIIIIIIIIIIIIIIIIIIIIIICIIIIIIIIIIIIIIIIIIIIIIIIIHIHIIIHHIHIIIIIIIIIIIIHIIIIIIIIIIIIIIIII
@G637SNQ08JJZJG
AACCTGGAGTTCCGCCTGAAGAAGCAGGGGCTGCGGTAGCTGCCGAATCTTCTACTGGTATATGGACAACTGTGTGGACCGATGGACTTACCAGC
+G637SNQ08JJZJG
IIIIIIIIIIIIIIIIIIIIIIIIIIIIICIIIIIIIIIIIIIIIIIIIIIIIIIIIIIIIIIIIIIIIIIIIIIIIIIIIIIIIIIIIIIIIII
@G637SNQ08JCKX8
AACCTGGAGTTCCGCCTGAAGAAGCAGGGGCTGCGGTAGCTGCCGAATCTTCTACCGGTACATGGACAACTGTGTGGACCGATGGACTTACCAGC
+G637SNQ08JCKX8
IIIIIIIIIIIIIIIIIIICGIIIIIIIICIIIIIIIIIIIIIIIIIIIIHHIIIIIIIIIIIIIIIIIIIIIIIIIIIIIIHICDDIIIIIIII
@G637SNQ08JFYRM
AACCTGGAGTTCCGCCTGAAGAAGCAGGGGCTGCGGTAGCTGCCGAATCTTCTACTGGTACATGGACAACTGTATGGACCGATGGACTTACCAGC
+G637SNQ08JFYRM
IIIIIIIIIIIIIIIIIIIIIIIIIIIIICIIIIIIIIIIIIIIIIIIIIIIIIIIIIIIIIIIIIIIIIIIIIIIIIIIIHHIHIIIIIIIIII
@G637SNQ08I8QNX
AACCTGGAGTTCCGCCTGAAGAGGCAGGGGCTGCGGTAGCTGCCGAATCTTCTACTGGTACATGGACAACTGTGTGGACCGATGGACTTACCAGC
+G637SNQ08I8QNX
IIIIIIIIIIIIIIIIIIIIIIIIIIIII@IIIIIIIIIIIIIIIIIIIIIIIIIIIIIIIIIIIIIIIIIIIIIIIIIIIIIIIIIIIIIIIII
@G637SNQ08JY7XQ
CCAACCTGGAGTTCCGCCTGAAGAAGCAGGGGCTGCGGTAGCTGCCGAATCTTCTACTGGTACATGGACAACTGTGTGGACCGATGGACTTACCAGC
+G637SNQ08JY7XQ
IAIIIIIIIIIIIIIIIIIIIIIIIIIIIIICIIIIIIIIIIIIIIIIIIIIIIIIIIIIIIIIIIIIIIIIIIIIIIIIIIIIIIIIIIIIIIIII
@G637SNQ08JT02Z
AACCTGGAGTTCCGCCTGAAGAAGCAGGGGCTGCGGTAGCTGCCGAATCTTCTACTGGTACATGGACAACTGTGTGGACCGATGGACTTACCAGCCC
+G637SNQ08JT02Z
IIIIHIHIIIIIIHIHHIIIIIIIIIIIICIIIIIIIIIIIIIIIIIIIIIIIIIIIIIIIIIIIIIIIIIIIIIIIIIIIIIIIIIIIIIIIIIIG
@G637SNQ08JRMOF
AACCTGGAGTTCCGCCTGAAGAAGCAGGGGCTGCGGTAGCTGCCGAATCTTCTACTGGTACATGGACAACTGTGTGGACCGATGGACTCACCAGC
+G637SNQ08JRMOF
IIIIIIIIIIIIIIIIIIIIIIIIIIIIICIIIIIIIIIIIIIIIIIIIIIIIIIIIIIIIIIIIIIIIIIIIIIIIIIIIIIIIIIIIIIIIII
@G637SNQ08JHXGO
AACCTGGAGTTCCGCCTGAAGAAGCAGGGGCTGCGGTAGCTGCCGAATTTTCTACTGGTACATGGACAACTGTGTGGACCGATGGACTTACCAGC
+G637SNQ08JHXGO
IIIIIIIIIIIIIHHHIIIIIIIIIIHHHCIIIIIIIIIIIIIIIHHHHH@HFIIIIIIIIIIIIIIIIIIIIIIIIIIIIH?H?IIIIIIIIII
@G637SNQ08JXM5O
AACCTGGAGTTCCGCCTGGAGAAGCAGGGGCTGCGGTAGCTGCCGAATCTTCTACTGGTACATGGACAACTGTGTGGACCGATGGACTTACCAGC
+G637SNQ08JXM5O
IIIIIIIIIIIIIIIIIIIIIIIIIIIII@IIIIIIIIIIIIIIIIIIIIIIIIIIIIIIIIIIIIIIIIIIIIIIIIIIIIIIIIIIIIIIIII
@G637SNQ08JDQ9E
AACCTGGAGTTCCGCCTGAAGAAGCAGGGGCTGCGGTAGCTGCCGAATCTTCTACTGGTACATGGACAACTGTGTGGACCGATGGACTTACCGGC
+G637SNQ08JDQ9E
IIIIIIIIIIIIIIIIIIIIIIIIIIIIICIIIIIIIIIIIIIIIIIIIIIIIIIIIIIIIIIIIIIIIIIIIIIIIIIIIIIIIIIIIIIIIII
@G637SNQ08I4YJR
AACCTGGAGTTCCGCCTGAAGAAGCAGAGGCTGCGGTAGCTGCCGAATCTTCTACTGGTACATGGACAACTGTGTGGACCGATGGACTTACCAGC
+G637SNQ08I4YJR
IIIIIIIIIIIIIIIIIIIIIIIIIIIIIIIIIIIIIIIIIIIIIIIIIIIIIIIIIIIIIIIIIIIIIIIIIIIIIIIIIIIIIIIIIIIIIII
@G637SNQ08JEJVK
AACCTGGAGTTCCGCCTGAAGAAGCAGGGGCTGCGGTAGCTGCCGAATCTTCTACTGGTACATGGACAACTGTGTGGACAGATGGACTTACCAGC
+G637SNQ08JEJVK
IIIIIIIIIIIIIIIIIIIIIIIIIIIIICIIIIIIIIIIIIIIIIIIIIIIIIIIIIIIIIIIIIIIIIIIIIIIIIIIIIIIIIIIIIIIIHI
@G637SNQ08JTJKO
AACCTGGAGTTCCGCCTGAAGAAGCAGGAGCTGCGGTAGCTGCCGAATCTTCTACTGGTACATGGACAACTGTGTGGACCGATGGACTTACCAGC
+G637SNQ08JTJKO
IIIIIIIIIIIIIIIIIIIIIIIIIIIIIIIIIIIIIIIIIIIIIIIIIIIIIIIIIIIIIIIIIIIIIIIIIIIIIIIIIIIIIIIIIIIIIII
@G637SNQ08JDZEK
AACCTGGAGTTTCGCCTGAAGAAGCAGGGGCTGCGGTAGCTGCCGAATCTTCTACTGGTACATGGACAACTGTGTGGACCGATGGACTTACCAGC
+G637SNQ08JDZEK
IIIIIIIIIIICIIIIIIIIIIIIIIIIIAIIIIIIIIIIIIIIIIIIIIIIIIIIIIIIIIIIIIIIIIIIIIIIIIIIIHHIIIIIIIIIIII
@G637SNQ08JUAJD
AACCTGGAGTTCCGCCTGAAGAAGCAGGGGCTGCGGTAGCTGCCGAATCTTCTACTGGTACATGGACAACTGTGTGGACCAATGGACTTACCAGC
+G637SNQ08JUAJD
IIIIIIIIIIIIIIIIIIIIIIIIIIIIICIIIIIIIIIIIIIIIIIIIIIIIIIIIIIIIIIIIIIIIIIIIIIIIIIIIIIIIIIIIIIIIII
@G637SNQ08JVRPS
AACCTGGAGTTCCGCCTAAAGAAGCAGGGGCTGCGGTAGCTGCCGAATCTTCTACTGGTACATGGACAACTGTGTGGACCGATGGACTTACCAGC
+G637SNQ08JVRPS
IIIIIIIIIIIIIHIHIIIHIIIIIIIIICIIIIIIIIIIIIIIIIIIIIIIIIIIIIIIIIIIIIIIIIIIIIIIIIIIIIIIIIIIIIIIIII
@G637SNQ08JZLX6
AGCCTGGAGTTCCGCCTGAAGAAGCAGGGGCTGCGGTAGCTGCCGAATCTTCTACTGGTACATGGACAACTGTGTGGACCGATGGACTTACCAGC
+G637SNQ08JZLX6
IIIIIIIIIIIIIIIIIIIIIIIIIIIIICIIIIIIIIIIIIIIIIIIIIIIIIIIIIIIIHHIIIIIIIIIIIIIIIIIIIIIIIIIIIIIIII
@G637SNQ08I98J6
AACCTGGAGTTCCGCCTGAAGAAGCAGGGGCTGCGGTAGCTGCCGAATCTTCTACTGGTACATGGACAACTGTTTGGACCGATGGACTTACCAGC
+G637SNQ08I98J6
IIIIIIIIIIIIIIIIIIHHHIIIIIHHHCIIIIIIIIIIIIIIIIIIIIIIIIIIIIIIIIIIIIIIIIIIHHHIIIIIIIIIIIIIIIIIIII
@G637SNQ08JW9UG
AACCTGGAGTTCCGCCTGAAGAAGCAGGGGCTGCGGTAGCTGCTGAATCTTCTACTGGTACATGGACAACTGTGTGGACCGATGGACTTACCAGC
+G637SNQ08JW9UG
IIIIIIIIIIIIIIIIIIIIIIIIIIIIICIIIIIIIIIIIIIIIIIIIIIIIIIIIIIIIIIIIIIIIIIIIIIIIIIIIIIIIIIIIIIIIHI
@G637SNQ08JF25M
AACCTGGAGTTCCGCCTGAAGAAGCAGGGGCTGCGGTAGCTGCCGAATCTTCTACTGGTACATGGACGACTGTGTGGACCGATGGACTTACCAGC
+G637SNQ08JF25M
IIIIIIIIIIIIIIIIIIIIIIIIIIIIICIIIIIIIIIIIIIIIIIIIIIIIIIIIIIIIIIIIIIIIIIIIIIIIIIIIIIIIIIIIIIIIII
@G637SNQ08J1JPQ
AACCTGGAGTTCCGCCTGAAGAAGCAGGGGCTGCGGTAGCTGCCGAATCTTATACTGGTACATGGACAACTGTGTGGACCGATGGACTTACCAGC
+G637SNQ08J1JPQ
IIIIIIIIIIIIHGIBIIIIIIIIIIIIICIIIIIIIIIIIIIIIIIIIIIIIIIIIIIIIIIIIIIIIIIIIIIIIIIIIIIIIIIIIIIIIII
@G637SNQ08JIRRO
AACCTGGAGTTCCACCTGAGGAAGCAGGGGCCGCGGTAGCTGCTGAATCTTCTACTGGTACATGGACAACTGTATGGACTGACGGTCTTACCAGT
+G637SNQ08JIRRO
IIIIIIIIIIIH??HBIIIIIIIIIHHHH>H?AIIIIIIIIIIIIIIIIIIIIIIIIIIIHHHHIIIIIHHHIIIIIIIIIIIIIIIIIIIIIII
@G637SNQ08JKTG2
AACCTGGAGTTCCGCCTGAAGAAGCAGGGGCTGCGGTAGCTGACGAATCTTCTACTGGTACATGGACAACTGTGTGGACCGATGGACTTACCAGC
+G637SNQ08JKTG2
IIIIIIIIIIIIIIIIIIIIIIIIIIIIIAIIIIIIIIIIIIIIIIIIIIIIIIIIIIIIIIIIIIIIIIIIIIIIIIIIIIHIHIIIIIIIIII
@G637SNQ08JQ1YV
AACCTGGAGTTCCGCCTGAAGAAGCAGGGGCTGCGGTAGCTGCCGAATCTTCTACTGGTACATGGACAACTGTGTGGACCGATGGACTTACCAAC
+G637SNQ08JQ1YV
IIIIIIIIIIIIIIIIIIIIIIIIIIIIICIIIIIIIIIIIIIIIIIIIIIIIIIHIHIIIIIIIIIIIIIIIIIIIIIIIIIIIIIIIIIIIII
@G637SNQ08JRQ09
AACCTGGAGTTCCGCCTGAAGAAGCAGGGGCTGCGGTAGCTGCCGAATCTTCTACTGGTACATGGACAACCGTGTGGACCGATGGACTTACCAGC
+G637SNQ08JRQ09
IIIIIIIIIIIIIIIIIIIIIIIIIIIIICIIIIIIIIIIIIIIIIIIIIIIIIIIIIIIIIIIIIIIIIIIIIIIIIIIIIHIHIIIIIIIIII
@G637SNQ08JDPFG
AACCTGGAGTTCCGCCTGAAGAAGCAGGGGCTGCGGTGGCTGCCGAATCTTCTACTGGTACATGGACAACTGTGTGGACCGATGGACTTACCAGC
+G637SNQ08JDPFG
IIIIIIIIIIIIIGIBIIIHHIIIIIIIIBIIIIIIIIIIIIIIIIIIIIIIIIIIIIIIHHHIHHIIIIIIIIIIIIIIIIIIIIIIIIIIIII
@G637SNQ08JCD5I
AACCTGGAGTTCCGCCTGAAGAAGCAGGGGCTGCGGTAGCTGCCGAATCTTCTACTGGTACGTGGACAACTGTGTGGACCGATGGACTTACCAGC
+G637SNQ08JCD5I
IIIIIIIIIIIIIIIIIIIIIIIIIIIIICIIIIIIIIIIIIIIIIIIIIIIIIIIIIIIIIIIIIIIIIIIIIIIIIIIIIIIIIIIIIIIIII
@G637SNQ08I621V
AACCTAGAGTTCCGCCTGAAGAAGCAGGGGCTGCGGTAGCTGCCGAATCTTCTACTGGTACATGGACAACTGTGTGGACCGATGGACTTACCAGC
+G637SNQ08I621V
IIIIIIIIIIIIIIIIIIIIIIIIIIIIICIIIIIIIIIIIIIIIIIIIIIIIIIIIIIIIIIIIIIIIIIIIIIIIIIIIIIIIIIIIIIIIII
@G637SNQ08JX9SA
AACCTGGAGTTCCGCCTGAAGAAGCAGGGGCTGCGGTAGCTGCCGAATCTTCTACTGGTACACGGACAACTGTGTGGACCGATGGACTTACCAGC
+G637SNQ08JX9SA
IIIIIIIIIIIIIIIIIIIIIIIIIIIIICIIIIIIIIIIIIIIIIIIIIIIIIIIIIIIIIIIIIIIIIIIIIIIIIIIIIIIIIIIIIIIIHI
@G637SNQ08JKD8W
AACCTGGAGTTCCGCCTGAAGAAGCAGGGGCTGCGGTAGCTGCCGAATCTTCTACTAGTACATGGACAACTGTGTGGACCGATGGACTTACCAGC
+G637SNQ08JKD8W
IIIIIIIIIIIIIIIIIIIIIIIIIIIIICIIIIIIIIIIIIIIIIIIIIIIIIIIIIIIIIIIIIIIIIIIIIIIIIIIIIIIIIIIIIIIIHI
@G637SNQ08I8UNK
AACCTGGAGTTCCGCCTGAAGAAGCAGGGGCTGCAGTAGCTGCCGAATCTTCTACTGGTACATGGACAACTGTGTGGACCGATGGACTTACCAGC
+G637SNQ08I8UNK
IIIIIIIIIIIIIIIIIIIIIIIIIIIIIBIIIIIIIIIIIIIIIIIIIIIIIIIIIIIIHHHIIIIIIIIIIIIIIIIIIHHIHIIIIIIIIII
@G637SNQ08JE0FT
AACCTGGAGTTCCGCCTGAAGAAGCAGGGGCTGCGGTAGCTGCCGAATCTTCTACTGGTACATGGACAATTGTGTGGACCGATGGACTTACCAGC
+G637SNQ08JE0FT
IIIIIIIIIIIIIIIIIIIIIIIIIIIIICIIIIIIIIIIIIIIIIIIIIIIIIIIIIIIIIIIIIIIIIIIIIIIIIIIIIIIIIIIIIIIIII
@G637SNQ08JXCBV
AACCTGGAGTTCCGCCTGAAGAAGCAGGGGCTGCGGTAGCTGCCGAATCTTCTACTGGTACATGGACAACTGTGTGGACCGATGGACTTATCAGC
+G637SNQ08JXCBV
IIIIIIIIIIIIIIIIIIIIIIIIIIIIICIIIIIIIIIIIIIIIIIIIIIIIIIIIIIIIIIIIIIIIIIIIIIIIIIIIIIIIIIIIIIIIII
@G637SNQ08JMVVB
AACCTGGAGTTCCGCCTGAAGAATCAGGGGCTGCGGTAGCTGCCGAATCTTCTACTGGTACATGGACAACTGTGTGGACCGATGGACTTACCAGC
+G637SNQ08JMVVB
IIIIIIIIIIIIIIIIIIIIIIHHHIIIICIIIIIIIIIIIIIIIIIIIIIIIIIIIIIIIIIIIIHIHIIIIIIIIIIIIIIIIIIIIIIIIII
@G637SNQ08JKTBN
AACCTGGAATTCCGCCTGAAGAAGCAGGGGCTGCGGTAGCTGCCGAATCTTCTACTGATACATGGACAACTGTGTGGACCGATGGACTTACCAGC
+G637SNQ08JKTBN
IIIIIIIIIIIIIIIIIIIIIIHHIIIIIBIIIIIIIIIIIIIIIIIIIIIIIIIIIIIIIIIIIIIIIIIIIIIIIIIIIIIIIIIIIIIIIII
@G637SNQ08JL3AL
AACCTGGAGTTCCGCCTGAAGAAGCAGGGGCTGCGGTAGCTGCCGAATCTTCTACTGATACATGGACAACTGTGTGGACCGATGGACTTACCAGC
+G637SNQ08JL3AL
IIIIIIIIIIIIIIIIIIIIIIIIIIIIICIIIIIIIIIIIIIIIIIIIIIIIIIIIIIIIIIIIIIIIIIIIIIIIIIIIIIIIIIIIIIIIHI
@G637SNQ08JG9N1
GAGGCGGTGGGCATCGCCGGGAACCTGCGCGCCGAGGATCTGAGCGTGAAGGACTTCGCGCGCATGGCGCTCGTCTTCGAGCGCTCGCCGCTGTTGCGCA
+G637SNQ08JG9N1
IIIIIIIIIIHIIIIIIIIIHIIIIIIIIIIIIIIIIIIIIIIIIIH?I?IHIIIIIIIIIIIIIIIIIIIIIIIIIIIIIIIIIIIIIIIIIIIIIIII
@G637SNQ08JXPOS
AACCTGGAGTTCCGCCTGAAGGAGCAGGGGCTGCGGTAGCTGCCGAATCTTCTACTGGTACATGGACAACTGTGTGGACCGATGGACTTACCAGC
+G637SNQ08JXPOS
IIIIHIHIIIIIIIIIIIIIIIIIIIIIICIIIIIIIIIIIIIIIIIIIIIIIIIHIHIIHHHIIIIIIIIIIIIIIIIIHHHIIIIIIIIIIII
@G637SNQ08I9TF9
AACCCGGAGTTCCGCCTGAAGAAGCAGGGGCCGCGGTAGCTGCCGAATCTTCTACTGGTACATGGACAACTGTGTGGACCGATGGACTTACCAGC
+G637SNQ08I9TF9
IIIIHIIIIIIIIIIIIIIIIIIIIIIIIBIIIIIIIIIIIIIIIIIIIIIIIIIIIIIIIIIIIIIIIIIIIIIIIIIIIIIIIIIIIIIIIII
@G637SNQ08JEZKT
AACCTGGAGTTCCGCCTGAAGAAGCAGGGGCTGCGGTAGCTGCCGAATCTTCTACTGGTACATAGACAACTGTGTGGACCGATGGACTTACCAGC
+G637SNQ08JEZKT
IIIIIIIIIIIIIIIIIIIIIIIIIIIIICIIIIIIIIIIIIIIIIIIIIIIIIIIIIIIIIIIIIIIIIIIIIIIIIIIHHHIIIIIIIIIIII
@G637SNQ08I8F3Q
AACCTGGAGTTCCGCCTGAAGAAGCAGGGGTTGCGGTAGCTGCCGAATCTTCTACTGGTACATGGACAACTGTGTGGACCGATGGACTTACCAGC
+G637SNQ08I8F3Q
IIIIIIIIIIIIIIIIIIIIIIIIIIIIICIIIIIIIIIIIIIIIIIIIIHHIIIIIIIIIIIIIIIIIIIIIIIIIIIIIIIIIIIIIIIIIII
@G637SNQ08I6LF7
AACCTGGAGTTCCGCCTGAAGAAGCAGGGCTGCGGTAGCTGCCGAATCTTCTACTGGTACATGGACAACTGTGTGGACCGATGGACTTACCAGC
+G637SNQ08I6LF7
IIIIIIIIIIIIIIIIIIIIIIIIIIIIHIIIIIIIIIIIIIIIIIIIIIIIIIIIIIIIIIIIIIIIIIIIIHIHIIIIIIIIIIIIIIIIII
@G637SNQ08JS4R9
AACCTGGAGTTCCGCCTGAAGAAGCAGGGGCTGCGGTAGCTGCCGAATCTTCTACTGGTACATGGACAACTGTGCGGACCGATGGACTTACCAGC
+G637SNQ08JS4R9
IIIIIIIIIIIIIIIIIIIIIIIIIIIIICIIIIIIIIIIIIIIIIIIIIIIIIIHIHIIHHHIIIIIIIIIIIIIIIIIIIIIIIIIIIIIHHI
@G637SNQ08JO6VO
AACCTGGAGTTCCGCCTGAAGAAGCAGGGGCTGCGGTAGCTGCCGAATCTTCTGCTGGTACATGGACAACTGTGTGGACCGATGGACTTACCAGC
+G637SNQ08JO6VO
IIIIIIIIIIIIIIIIIIIIIIIIIIIIICIIIIIIIIIIIIIIIIIIIIIIIIIIIIIIIIIIIIIIIIIIIIIIIIIIIIIIIIIIIIIIIII
@G637SNQ08JU5DG
AACCTGGAGTTCCGCCTGAAGAAGCAGGGGCTGCGGTAGCCGCCGAATCTTCTACTGGTACATGGACAACTGTGTGGACCGATGGACTTACCAGC
+G637SNQ08JU5DG
IIIIIIIIIIIIIIIIIIIIIIIIIIIIICIIIIIIIIIIIIIIIIIIIIIIIIIIIIIIIIIIIIIIIIIIIIIIIIIIIIHIHIIIIIIIIII
@G637SNQ08J1A75
AACCTGGAGTTCCGCCCTGAAGAAGCAGGGGCTGCGGTAGCTGCCGAATCTTCTACTGGTACATGGACAACTGTGTGGACCGATGGACTTACCAGC
+G637SNQ08J1A75
GCGCIIIIDGCIHGGG6GIIIIG9;?IGGGCIIIIIIIIIIIIHHHIIIIIIIIIIIIIIIIIIIIIIIIIHHHIIHHHHHHIIGCDHHIIHHHII
@G637SNQ08I74LT
AACCTGGAGTTCCGCCTGAAGAAGCAGGGGCCGCGGTAGCTGCCGAATCTTCTACTGGTACATGGACAACTGTGTGGACCGATGGACTTACCAGC
+G637SNQ08I74LT
IIIIIIIIHIHIIIIIIIIIIIHHHIIIIAIIIIIIIIIIIIIIIIIIIIIIIIIIIIIIIIIIIIIIIIIIIIIIIIIIIIIIIIIIIIIIIII
@G637SNQ08JS7W5
AACCTGGAGTTCCGCCTGAAGAAGCAGGGGCTGCGGTAGCTGCCTAATCTTCTACTGGTACATGGACAACTGTGTGGACCGATGGACTTACCAGC
+G637SNQ08JS7W5
IIIIIIIIIIIIIIIIIIIIIIHHHIIIICIIIIIIIIIIIIIIIIIIIIIIIIIIIIIIIIIIIIIIIIIIIIIIIIIIIIIIIIIIIIIIIII
@G637SNQ08JVKC3
AACTTGGAGTTCCGCCTGAAGAAGCAGGGGCTGCGGTAGCTGCCGAATCTTCTACTGGTACATGGACAACTGTGTGGACCGATGGACTTACCAGC
+G637SNQ08JVKC3
IIIIIIIIIIIIIIIIIIIIIIIIIIIIICIIIIIIIIIIIIIIIIIIIIIIIIIIIIIIIIIIIIIIIIIIIIIIIIIIIIIIIIIIIIIIIII
@G637SNQ08JMPY2
AACCTGGAGTTCCGCCTGAAGAAGCAGGGGCTGCGGTAGCTGCCGAATCTTCTACTGGTACATGGACACCTGTGTGGACCGATGGACTTACCAGC
+G637SNQ08JMPY2
IIIIIIIIIIIIIIIIIIIIIIIIIIIIICIIIIIIIIIIIIIIIIIIIIIIIIIIIIIIIHHIIIIIIIIHHHIIIIIIIHHIHIIIIIIIIHI
@G637SNQ08JI1VY
AACCTGGAGTTCCGCCTGAAGAAGCAGGGGCTGCGGTAGCTGCCGAATCCTCTACTGGTACATGGACAACTGTGTGGACCGATGGACTTATCAGC
+G637SNQ08JI1VY
IIIIIIIIIIIIIIIIIIIIIIIIIIIIICIIIIIIIIIIIIIIIIIIIIIIIIIIIIIHHHHIIIIIIIIIIIIIIIIIIIIIIIIIIIIIIII
@G637SNQ08JJOQY
AACCTGGAGTTCCGCCTGAAGAAGGCAGGGGGCTGCGGTAGCTGCCGAATCTTCTACTGGTACATGGACAACTGTGTGGACCGATGGACTTACCAGC
+G637SNQ08JJOQY
A;A67A6DBBEEB?A?DDA<<A6A8<<AAAA/<>DAA?AAEE@@A@@A@@@DDEEEEIIIIIIHHBBBIIIIIEEEFHIIA>>BBFIIIIIIIIIIH
@G637SNQ08JG8T5
GGCCTTGAGTTCCGCCTGAGGAAGCAGGGGCTGCGGTAGCTGCCGAATCTTCTACTGGTACATGGACAACTGTGTGGACCGATGGACTTACCAGC
+G637SNQ08JG8T5
IIIIIIIIIIIIIHIHIIIIIIIIIIIIICIIIIIIIIIIIIIIIIIIIIIIIIIIIIIIIIIIIIIIIIIIIIIIIIIIIIIIIIIIIIIIIII
@G637SNQ08JX02Y
AACCTGGAGTTCCGCCTGAAGAAGCAGGGGCTGCGGTAGATGCCGAATCTTCTACTGGTACATGGACAACTGTGTGGACCGATGGACTTACCAGC
+G637SNQ08JX02Y
IIIIIIIIIIIIIIIIIIIIIIIIIIIIIBIIIIIIIIIIIIIIIIIIIIIIIIIIIIIIHHHIIIIIIIIIIIIIIIIIIIIIIIIIIIIIIII
@G637SNQ08JGZV7
AACCTGGAGTTCCGACTGAAGAAGCAGGGGCTGCGGTAGCTGCCGAATCTTCTACTGGTACATGGACAACTGTGTGGACCGATGGACTTACCAGC
+G637SNQ08JGZV7
HCHCIIIIIIII?;;<GIIIIIIIIIHHHCIIIIIIIIIIIIIIIIIIIIIIIIIIIIIIIIIIIIIIIIIIIIIIIIIIIIIIIIIIIIIIIHH
@G637SNQ08JMWAM
CTTGGGGCCGAACGCGACCTGACGCCCGTCGCGCACATAGAGAAGCATGTTGATCGCCTGAAGCGCACTTGGCCTGTGCGCGACCACGACAACCGTGGCCCCCGCTCGCGCGCTTT
+G637SNQ08JMWAM
IIIGGG>HHFIIIIIIIIIIIIIIHHHIIIIIIIIIIIIIIIIIIIIIIIIIIIIIIIIIIIIIIIIIIIIIIIIIIIIIIIIIIIIIIIIEGCBAG4GGGG-/2IBIBCGIIHHH
@G637SNQ08JJ4Y3
AACCTGGAGTCCCGCCTGAAGAAGCAGGGGCTGCGGTAGCTGCCGAATCTTCTACTGGTACATGGACAACTGTGTGGACCGATGGACTTACCAGC
+G637SNQ08JJ4Y3
IIIIIIIIIIIIHIIIIIIIIIIIIIIIICIIIIIIIIIIIIIIIIIIIIIIIIIIIIIIIIIIIIIIIIIIIIIIIIIIIIIIIIIIIIIIIII
@G637SNQ08JBKMZ
AGCCCGGAGTTCCACCCGAGGAAGCGGGGGCTGCGGTAGCTGCGGAATCTTCTACTGGTACCTGGACAGCTGTGTGGACCGATGGGCTTACCAGC
+G637SNQ08JBKMZ
IIHHGIIIIIIIIIHHHIHHHIIIIHHHH;IIIIIIIIIIIIIIIIIIIIIIIIIIIIIIIIIIIIIIIIIIIIIIIIIIIIIHHHIIIIIIIII
@G637SNQ08JE8O8
AACCTGGAGTTCCACCCGAAGAAGCGAGGGGCCGCGGTAGCTGCTGAATCTTCTACTGGTACATGGACAACTGTGTGGACTGATGGACTTACCAGC
+G637SNQ08JE8O8
GGIIGGGIIGBG>>GGBIGFFIIFGBCGGGBG;4BGIIIIIIIIIIG???GIIIIIIIIIIIIIIIIIIIGGGIGGGIIIIIIIIIIIIIIIIIDG
@G637SNQ08JXFJ4
CACGGTCAAATGATCTACCCAGTCATTTTTTGGGTTCACGACGATCGTCAAAGCGTCCAGGGCGACCGGCAATTCGATATAGTCGATACGGTTTTCCTTGCAGAGTTTCGCTTCGGACTC
+G637SNQ08JXFJ4
IIIIIIIHHHIIIIIIIFF@III@9FFFFF-FF7F/@@CIIHDDDDIHHGGGHIIIIIIHHHIIIIIIIIIIIIIIIIIIIIIIIIIIIIIFFF;HHFFIIIIIIHHHIIIIIIIIIIII
@G637SNQ08JJWZ9
AACCTGGAGTTCCGCCTGAAGAAGCAGGGGCTACGGTAGCTGCCGAATCTTCTACTGGTACATGGACAACTGTGTGGACCGATGGACTTACCAGC
+G637SNQ08JJWZ9
IIIIIIIIIIIIIIIIIIIIIIIIIIIIICIIIIIIIIIIIIIIIIIIIIIIIIIIIIIIIIIIIIIIIIIIIIIIIIIIIIIIIIIIIIIIIII
@G637SNQ08JYWXJ
AACCTGGAGTTCCGCATGAAGAAGCAGGGGCTGCGGTAGCTGCCGAATCTTCTACTGGTACATGGACAACTGTGTGGACCGATGGACTTACCAGC
+G637SNQ08JYWXJ
IIIIIIIIIIIIIIIIIIIHHIIIIIIIICIIIIIIIIIIIIIIIIIIIIIIIIIIIIIIIIIIIIIIIIIIIIIIIIIIIIIIIIIIIIIIIII
@G637SNQ08JN8UG
AACCTGGAGTTCCGAAGAAGCAGGGGCTGCGGTAGCTGCCGAATCTTCTACTGGTACATGGACAACTGTGTGGACCGATGGACTTACCAGC
+G637SNQ08JN8UG
IIIIIIIIIIIIIIIIIIIIIIIIICIIHHIIIIIIIIIIIIIIIIIIIIIIIIIIIIIIIIHIHIIIIHHIHIIIIIIIIIIIIIIIIII
@G637SNQ08JFM4T
TCGGAGCTGTGCCGCTTCGGCTGCCCGCTCGGTCATTGAATCTCCGGTCTTTCCGACGCGGCCAAGGACTTGGGCCGCATCGCCCGCCCCGGACTGCGCTGCCTCTGCGAGCGCCAACAGGAGCGGCTCGCCGAAAA
+G637SNQ08JFM4T
IIIIIIIIIIIIIIIIIIIIIIIHHHIIIIIIIIIIIIIIIIIIIIIIIHHHIIIIIIIIIIIIIIIIIIIHHHIIIIIIIIHHHIHHHBIIIHIIIIIIIIIIIIIIIIIIIIIIIIHHHIIIIIIIIIIIIHHHC
@G637SNQ08JPOM6
AACCTGGAGTTCCGCCTGAAGAAGCAGGGGCTGCGGTAGCTGCCGAATCTTCTACTGGTACATGGACAACTGTGTGGACCTATGGACTTACCAGC
+G637SNQ08JPOM6
IIIIIIIIIIIIIIIIIIIIIIIIIIIIIBIIIIIIIIIIIIIIIIIIIIIIIIIIIIIHDDDIIIIIIIIIIIIIIIIIIIIIIIIIIIIIIII
@G637SNQ08JUWI3
AACCTGGAGTTCCGCCTGAAGAAGCAGGGGCTGCGGTAGCTGCCGAATCTTCTACTGGTACATGGACTACTGTGTGGACCGATGGACTTACCAGC
+G637SNQ08JUWI3
IIIIIIIIIIIIIIIIIIIIIIIIIIIIICIIIIIIIIIIIIIIIIIIIIIIIIIIIIIIIIIIIIIIIIIIIIIIIIIIIHHIHIIIIIIIH?I
@G637SNQ08JWN2F
AACCTGGAGTTCCGCCTGAAGAAGCAGGGGCTGCGGTAGCTGCCGAATCTTCTACTGGTAAATGGACAACTGTGTGGACCGATGGACTTACCAGC
+G637SNQ08JWN2F
IIIIIIIIIIIIIIIIIIIIIIIIIIHHHBIIIIIIIIIIIIIIIIIIIIIIIIIIIIIHHHIIIIIIIIIIIIIIIIIIHHHHIIIIIIIIIII
@G637SNQ08JGQYT
AACCTGGAGTTCCGCCTGAAGAAGCAGGGGCTGCGGTAGCTGCCGAATCTTCTACTGGCACATGGACAACTGTGTGGACCGATGGACTTACCAGC
+G637SNQ08JGQYT
IIIIIIIIIIIIIIIIIIIIIIIIIIIII>IIIIIIIIIIIIIIIIIIIIIIIIIIIIIIIIIIIIIIIIIIIIIIIIIIIIIIIIIIIIIIIHI
@G637SNQ08JXA60
AACCTGGAGTTCCTCCTGAAGAAGCAGGGGCTGCGGTAGCTGCCGAATCTTCTACTGGTACATGGACAACTGTGTGGACCGATGGACTTACCAGC
+G637SNQ08JXA60
IIIIIIIIIIIIIIIIIHIHIIIIIIIIIAIIIIIIIIIIIIIIIIIIIIIIIIIIIIIIIIIIIIIIIHHHIIIIIIIIIIIIIIHIHIIIIII
@G637SNQ08JZK7P
AACCTGGAGTTCCGGCTGAAGAAGCAGGGGCTGCGGTAGCTGCCGAATCTTCTACTGGTACATGGACAACTGTGTGGACCGATGGACTTACCAGC
+G637SNQ08JZK7P
IIIIIIIIIIIIIIIIIIIIIIIIIIHHHCIIIIIIIIIIIIIIIHCDIIIIIIIHHHIIIIIIIHDHCHHHHIIIIIHCDIIIIIIIIIIIIII
@G637SNQ08JMBDS
AACCTGGAGTTCCGCCTGAAGAAGCAGGGGCTGCGGTAGCTGCCGAATCTTCCACTGGTACATGGACAACTGTGTGGACCGATGGACTTACCAGC
+G637SNQ08JMBDS
IIIIIIIIIH?H?IIIIHH??IIIIHHHH>HIIIIIIIIIIHHHIIIIIIIIIIIHHHIIHDDHHHIIIIHHHIIIIIH??DDIIIIIIIIIIII
@G637SNQ08J0CB1
AACCTGGAGTTCCGCCTGAAGAAGCAGGGGACTGCGGTAGCTGCCGAATCTTCTACTGGTACATGGACAACTGTGTGGACCGATGGACTTACCAGC
+G637SNQ08J0CB1
IIIIIIIIIHHHC?G?IIGGCG@@A9GGG28>EEEGGIIIIIIIIIIIIIIIIIIIDGCIIIIIIIIIIIIIIIIHHHHIIIIIIIIIIIIIIIII
@G637SNQ08JLQ9D
AACCTGGAGTGCCGCCTGAAGAAGCAGGGGCTGCGGTAGCTGCCGAATCTTCTACTGGTACATGGACAACTGTGTGGACCGATGGACTTACCAGC
+G637SNQ08JLQ9D
IIIIIIIIIIIIIIIIIIIIIIIIIIIIICIIIIIIIIIIIIIIIIIIIIIIIIIIIIIIIHHIHIIIIIIIIIIIIIIIIIIIIIIIIIIIIII
@G637SNQ08JS11K
AACCTGGAGTTCCGCCTGAAGAAGCAGGGGCTGCGGTAGCTGCCGAATCTTCTACTGGTACATGGACAACTGTGTGGACCGATGGACTTACAAGC
+G637SNQ08JS11K
IIIIIIIIIIIIIIIIIIIIIIIIIIIIICIIIIIIIIIIIIIIIIIIIIIIIIIIIIIIIHHIHIIIIIIIIIIIIIIIIIIIIIIIIIIIIII
@G637SNQ08JUHB1
AACCTGGAGTTCCGCCTGAAGAAGCAGGGGCTGCGGTAGCTGCCGAATCTTCTACTGGTACATGGACAGCTGTGTGGACCGATGGACTTACCAGC
+G637SNQ08JUHB1
IIIIIIIIIIIIIIIIIIIIIIIIIIIIICIIIIIIIIIIIIIIIIIIIIIIIIIIIIIIIIIIIIIIIIIIIIIIIIIIIIIIIIIIIIIIIII
@G637SNQ08JVLXY
AACCTGGAGTTCCGCCTGAAGAAGCAGGGGCTGCGGTAGCTGCCGAATCTTCTACTGGTACATGGACAACTGTGTGGACCGATGAACTTACCAGC
+G637SNQ08JVLXY
IIIIIIIIIIIIIIIIIIIIIIIIIIIIICIIIIIIIIIIIIIIIIIIIIIIIIIHIHIIIIIIIIIIIIIIIIIIIIIIIIHHIIIIIIIIIII
@G637SNQ08JPAHA
GACCTGGAGTTCCGCCTGAAGAAGCAGGGGGCTGCGGTAGCTGCCGAATCTTCTACTGGTACATGGACAACTGTGTGGACCGATGGACTTACCAGC
+G637SNQ08JPAHA
IIIIIHHIIFFGFDEDDCEABE37>9EEEE-2>BBECIIGIIIIIIEDDGIIIIIIIIIIIGDDEIIIIIFF>>?BEBIIIIIIIIIIIIHGG=:E
@G637SNQ08JP7VS
AACCTGGAGTTCCGCCTGAAGAAGCAGGGGCTGCGGTAGCTACCGAATCTTCTACTGGTACATGGACAACTGTGTGAACCGATGGACTTACCAGC
+G637SNQ08JP7VS
IIIIIIIIIIIIIIIIIIIIIIIIIIHHHCIIIIIIIIIIIIIIIIIIIIIIIIIIIIIIIIIIIIIIIIIIIIHHHHIIIIIIIIIIIIIIIII
@G637SNQ08JFLV6
AACCTGGAGTTCCGCCTGAAGAAGCAGGGGCTGCGGTAGCTGCCGAATCTTCTACTGGTACATGGACAACTGTGTGGACCGATGGACCTTACCAGC
+G637SNQ08JFLV6
IIIIIIIIIIIIIIIIIIIIIIIIIHHHH;IIIIIIIIIIIIIIIIIIIIIIIIIIIIIHHHHIIIIIIIIIIIIIIIIIIIIIC;H5H59HEEGH
@G637SNQ08JGX8J
AACCTGGAGTTCCGCCTGAAGAAGCAGGGGCTGCGGTAGCTGCCGAATCTTCTACTGGTACATGGACAACTGTGTGGACCGATAGGACTTACCAGC
+G637SNQ08JGX8J
IIIIDFDIIIIIDBFBEIIIIFFGIIFFF@CCCGFIICBCCIIIIIGGGIIIIIIIIIIIIIIIIIIIIIIIIIIGGGFBAD95F599IIIIIIII
@G637SNQ08JS07I
AACCTGGAGTTCCGCCTGAAGAAGCAGGGGCTGCGGTAGCTGCCGAATTTTCTACTGGTGCATGGACAACTGTGTGGACCGATGGACTTACCAGC
+G637SNQ08JS07I
IIIIIIIIIHHHHHHHIIIIIIIIIIFFFAIIIIIIIHHEEIGGFF<FFF27/=;;F@;;??HHIIIIIIIIIIIIIIFC???F?IIIIHHHHHH
@G637SNQ08JN32U
AACCTAGAATTCCATCCAAAGAAGTAGGGATCGCGATAGCTATTGAATCTTCTACTGGTACATGGATAGGTGTGTGGATTGATGGACTTACCGGT
+G637SNQ08JN32U
IIIIIIIIIIIIHHIIIIIHIIIIIIIIGIIIIIIIIIIIIHIHIIIIIIIIIIIIIIIIHHHIIIIIIIIIIIIIIIIIIIHIHIIIIIIIIII
@G637SNQ08JJ2PE
AACCTGGAGTTCCGCCTGAAGAAGCAGGGGCTGCGGTAGCTGCCGAATCTTCTACTGGTACATGGATAACTGTGTGGACCAATGGACTTACCAGC
+G637SNQ08JJ2PE
IIIIIIIIIIIIIIIIIIIIIIIIIHHHH;IIIIIIIIIIIIIIIIIIIIIIIIIIIIIIIIIIIIIIIIIIIIIIIIIIIIIIIIIIIIIIIII
@G637SNQ08JDZW8
AACCTGGAGTTTCGCCTGAAGAAGCAAGAGCTACAGTATCTGCCGAATCTTCTATTGGTACATGGACAACTGTGTGGACCGATGGACTTACCAGC
+G637SNQ08JDZW8
IIIIIIIIIIIHIIIIIIIIIIIIIIIIIIIIIII???HHIIIIIIIIIIIIIIIHIHIIIIIIIIIIIIIIIIIIIIIIIIHIHIIIIIIIIII
@G637SNQ08JGPZN
AACCTGGAGTTCCGCCTGAAGAAGCAGGGGCTGCATTAGCTGCCGAATCTTCTACTGGTACATGGACAACTGTGTGGACCGATGGACTTACCAGC
+G637SNQ08JGPZN
IIIIIIIIIIIIIGGGIIGGFFFIIIFFF=IIIIIF43BBGDF=:F8BBF==DIGDFDIIIHGF>=CFFHGGFHFFFIIIIGGGGGGIIIIIIII
@G637SNQ08J030Y
AACCTGGAGTTCCGCCTGAAGAAGCAGGTGCTGCGGTAGCTGCCGAATCTTCTACTGGTACATGGACAACTGTGTGGACCGATGGACTTACCAGC
+G637SNQ08J030Y
GIIHIHIIIE=E==E<DDGGGEDEEFFIIIIIIIIIIFBCCFFIHIIIIIIIIIIIIIB;99=EEEIHHIIIIIIIIIIIB@>E>IIIIIHDEDE
@G637SNQ08JGK79
AAGGTTTTGAAATCCGGCTGTCCTTGCCTTGGGTTTTCGCGACTACTTCTTCTTGCGCGAGCGCGTAAGTCCCCACTGCTTCTTCCAGTC
+G637SNQ08JGK79
IIIIGGGAIGGGIIIIIIIIIIIHHDGCIIHHHGGG:IIIIIIIIIIIIIIIIIIIIIIIIIIIIIIIIIGGGCIIIIIIIIIIIIIIII
@G637SNQ08J0O1S
AACCTGGAGTTACGCCTGAAGAAGCAGGGGCTGCGGTAGCTGCCGAATCTTCTACTGGTACATGGACAACTGTGTGGACCGATGGACTTACCAGC
+G637SNQ08J0O1S
IIIIIIIIIIHHIIIIIIIIIIIIIIIIICIIIIIIIIIIIIIIIIIIIIIIIIIIIIIIIHHIIIIIIIIIIIIIIIIIIIIIIIIIIIIIIII
@G637SNQ08JXCHW
AACCTGGAGTTCCGCCTGAAGAAGCAGGGGATGCGGTAGCTGCCGAATCTTCTACTGGTACATGGACAACTGTGTGGACCGATGGACTTACCAGC
+G637SNQ08JXCHW
IIIIIIIIIIIIHHHHIIIIIHEEIIHHH6DIIIIIIIIIIIIIIIIIIIIIIIIIIIIIHHHHIIIIIIIIIIIIIIIIIIIIIIIIIIIIIII
@G637SNQ08JKEXF
AACCTGGAGTTCCGCCCTGAAGAAGCAGGGGCGTGCGGTAGCTGCCGAATCTTCTACTGGTACATGGACAACTGTGTGGACCGATGGACTTACCAGC
+G637SNQ08JKEXF
D?H;7D5A<DDD:7DD177DA=D:<?ADDD9=3=<DDGDAACEIIIIGBCCIIIIIIHIIIIIIIIIIIIIIIIIIIIIIIIHIIIIIIIIIIIIII
@G637SNQ08I5499
AACCTGGAGTTCAGCCTGAAGAAGCAGGGGCTGCGGTAGCTGCCGAATCTTCTACTGGTACATGGACAACTGTGTGGACCGATGGACTTACCAGC
+G637SNQ08I5499
IIIIIIIIIIIIIIIIIIIIIIIIIIIIIAIIIIIIIIIIIIIIIIIIIIIIIIIIIIIIIIIIIIIIIIIIIIIIIIIIIIIIIIIIIIIIIII
@G637SNQ08JZFRR
AACCTGGAGTTCCGCCTGAAGAAGCAGGGGCTGCGGTAGCTGCCGAATCTTCTACTGGTACATGGACAACTGTGAGGACCGATGGACTTACCAGC
+G637SNQ08JZFRR
IIIIIIIIIIIIIIIIIIIIIIIIIHIII;IIIIIIIIIIIIIIIIIIIIIIIIIIIIIIIIIIIIIIIIIIIIIIIIIIIIHIHIIIIIIIIII
@G637SNQ08JELS9
AACCTGGAGTTCCGCCTGAAGAAGCGAGGGGCTGCGGTAGCCGCCGAATCTTCTACTGGTACATGGACAACTGTGTGGACCGATGGACTTACCAGC
+G637SNQ08JELS9
>4>89>898>A>>?><<<@>=>887=<>>>09944>A?<<>BBBBD>===ADD???AAAFFFFCCDFFFFFFFFFFFFFFFFFFFFFFFFFFFFFF
@G637SNQ08JE4C5
GCCTTGGAGTTCCGCCTGAAGAAGCAGGGGCTGCGGTAGCTGCCGAATCTTCTACTGGTACATGGACAACTGTGTGGACCGATGGACTTACCAGC
+G637SNQ08JE4C5
IIIIIIIIIIIIIIIIIIIIIIIII?HHH6HIIIIIIIIIIIIIIIIIIIIIIIIIIIIIIIIIIIIIIIIIIIIHHHIIIIIIIIIIIIIIIII
@G637SNQ08JT2G3
GACCTGGAGTTCCGCCTGAAGAAGCAGGGGCTGCGGTAGCTGCCGAATCTTCTACTGGTACACGGACAACTGTGTGGACCGATGGACTTACCAGC
+G637SNQ08JT2G3
IIIIIIII?F?FCIIIIIFEIFIFI;FFF5CIIIIIIIIIIIIHHHHIIIIIIIIIIIIIIIIIIIIIIIIIIIIIIIIIIIIIIIIIIIIIIII
@G637SNQ08JE1R3
GAACTTGCGCTTGGTGAGCGCCAGATC
+G637SNQ08JE1R3
IIIIIIIIIIIIIIIIIIIIIIIIIII
@G637SNQ08JVJ8R
AACCTGGAGTTCCGCCTGAAGAAGCAGGGGGCTGCGGTAGCTGCCGAATCTTCTACTGATACATGGACAACTGTGTGGACCGATTGGACTTACCAGC
+G637SNQ08JVJ8R
HIHHHHIHHHHH@@A@EDA==A68:7AAAA-7:AAACDDEHHHHHHHHHGGG@@@BEEEE@=;=A@@@BEEDDBE?BBDA666A0A0DAAABA;:?B
@G637SNQ08JAU50
AACCTGGAGTTCCGCCTGAAGAAGCAGGGTCTGCGGTAGCTGCCGAATCTTCTACTGGTACATGGACAACTGTGTGGACCGATGGACTTACCAGC
+G637SNQ08JAU50
IIIIIIIIIIIIHGIBHHIIIIIIIIIIHIIIIIIIIIIIIIIIIIIIIIIIIIIIIIIIIIIIIIIIIIIIIIIIIIIIIIHIHIIIIIIIIII
@G637SNQ08JYTUA
AACCTGGAGTTCCGCCTGAAGAAGGCAGGGGCTGCGGTAGCTGCTGAATCTTCTACTGGTACATGGACAACTGTGTGGACCGATGGACTTACCAGC
+G637SNQ08JYTUA
<<<44<4>==>@<8<8??<::==<55=<<<9AAA===ABB???99:<=ABBBBBBBAAAB==::<A::<:<<<@AABBB<66<<<:DDDDDDDBAA
@G637SNQ08JQ3IL
AGCCTGGAGTTCCGCCTGAAGAAGCAGGGGCTGCGGTAGCTGCCGAATCTTCTACTGGTACATGGACAACTGTGTGGACCGATGGACTTACCAGT
+G637SNQ08JQ3IL
IIGCEGCEBGCIIIIIIIIIIIIIIIGGGBIIIIIIIGGGIIIIIIIIIIIIIIIIIIIIGCCGGIIIIIIEEEEHHGG??H?G?IIIIIGGGII
@G637SNQ08JW3PZ
AACCTGGAGTTCCGCCTGAAGAAGCAGGGGCTGCGGTAGCTGCCGAATCTTCTACCGGTACATAGACAACTGTGTGGACCGATGGACTTACCAGC
+G637SNQ08JW3PZ
IIIIIIIIIIIIIIIIIIIIIIIIIIIIIBIIIIIIIIIIIIIIIIIIIIIIIIIIIIIIIIIIIIIIIIIIIIIIIIIIIIIIIIIIIIIIIII
@G637SNQ08JEZHG
AACCTGAAGTTACCGCCTGAAGAAGCAGGGGCTGCGGTAGCTGCCGAATCTTCTACTGGTACATGGACAACTGTGTGGACCGATGGACTTACCAGC
+G637SNQ08JEZHG
CDE><<C>EC62C37C?EEEEEEGFD@CCC=@@D<C<@GDDDGDDFCBCCIIIIIIFFFIIIIIIIIIIIIIIIIIHHHIIIHFFFHHIIIIIHFF
@G637SNQ08I6B5Q
ACGACGCCTCAGCAGCCGCACTTTCACGTCTGAGTCCATTTTCGATTTCGCCTGCAATTGAACCTCCCGCGTGGTGC
+G637SNQ08I6B5Q
IIIIIIIIIIIIIIIIIIIIIHHHIIIIIIIIIIIHHHHHH@IIIHHFIIIIIIIIIIIIIIIIIHH?IIIIIIIDH
@G637SNQ08JPJWM
AACCTGGAGTTCCGCCTGAAGAGGCAGGGGCTGCGGTAGCTGCCGAATCTTCTGCTGGTACATGGACAACTGTGTGGACCGATGGACTTACCAGC
+G637SNQ08JPJWM
IIIIIIIIIIIIIIIIIIIIIIIIIIHHHCIIIIIIIIIIIIIIIIIIIIIIIIIIIIIIIHHHIIIIIIIIIIIIIIIIIIHHHIIIIIIIHHH
@G637SNQ08JGE3B
AACCTGGAGTTCCGCCTGAAGGAGCAGGGGCTGCGGTAGCTGCCGAATCTTCTACTGGTACATGGACAACTGTGTGGACCGATGGACTTACCAGCC
+G637SNQ08JGE3B
IIIIIIIIIIIIIIIIIIIIIIIIIHIII>IIIIIIIIIIIIIIIIIIIIIIIIIIIIIIIIIIIIIIIIIIIIIIIIIHHHHIIIIIIIIIIHIH
@G637SNQ08JIG3I
CCGGATTTATCGCATTTACGTCTACCC
+G637SNQ08JIG3I
HHIIGEE?IIGIIIEEBACCFB;9EEE
@G637SNQ08I68WP
AACCTGGAGTTCCACCTGAAGAAGCAGGGGCTGCGGTAGCTGCCGAATCTTCTACTGGTACATGGACAACTGTGCGGACCGATGGACTTACCAGC
+G637SNQ08I68WP
HHIH?G?IIIIIIIIIIIIIIIIIIIGGGCIIIIIIIIIIIHHHIIIIIIIIIIIIIIIIIHHHIIIIIDDDHIIIIIIIIIIIIIIIIIIIIHH
@G637SNQ08JSG9F
CGAGCGTCGCTAACCGATCGCACGGAGTCCACCGCATGACG
+G637SNQ08JSG9F
IC>>=EI=<<AEGFDD?AAADGDD<<<>DGGGE@?@@DG><
@G637SNQ08JY6XH
GACCTGGAGTTCCGCCTGAAGAAGCAGGGGCTGCGGTAGTTGCCGAATCTTCTACTGGTACATGGACAACTGTGTGGACCGATGGACTTACCAGC
+G637SNQ08JY6XH
IIIIIIIIIIIIIIIIIIIIIIIIIIIIICIIIIIIIIIIIIIIIIIIIIIIIIIIIIIIIIIIIIIIIIIIIIIIIIIIIIIIIIIIIIIIIII
@G637SNQ08I6DJ2
AACCTGGAGTTCCTCCTGAAGAAGCAGGGGCTGCGGTAGCTGCCGAATCCTCCACTGGTACATGGACAACTGTGTGGACCGATGGACTTACCAGC
+G637SNQ08I6DJ2
IIIIIIDHHHHHHHHHHHHIIFFFFFFFF@FFFFFFFFFFFFFFFFFFFFFFFFFFFFFFFFDFEFFFFFFFFFFFFFFFFFFFFFFFFFFFFFF
@G637SNQ08JQO8C
AACCTGGAGTTCCACCTGAAGAAGCAGGGGCTGCGGTAGCTGCCGAATCTTCTACTGGTACATGGACAACTGTGTGGACCGATGGATTTACCAGC
+G637SNQ08JQO8C
IIIIIIIIIIIIIIIIIIIIIIIIIIIIICIIIIIIIIIIIIIIIIIIIIIIIIIIIIIIIIIIIIIIIIIIIIIIIIIIIIIIIIIIHIIIIII
@G637SNQ08JDZ6Q
AACCTGGAGTTCCGCCTGAAGAAGCAGGGGACTGCGGTAGCTGCCGAATCTTCTACTGGTACACGGACAACTGTGTGGACCGATGGACTTACCAGC
+G637SNQ08JDZ6Q
IIIIIIIIIIIIIIIIIIH<<HAC>9HHH29?IHIHGIIIIIIIIIIIIIIIIIIIHHHIIIIIIIIIIIIIIIIIIIIIIIIHHHHIIIIIIIII
@G637SNQ08JJTS6
CACCGCATCGCACGGCCGGGGCGGCACGCACCGGCACCACCAACGCTTGGGACGATGAGAATTCTCCCGCGCGCACGGCTCCGATCATCGCGCTCTGCCA
+G637SNQ08JJTS6
IIIIIIIIIIIIIGGG3GGG4?G?IIIIIIIIIIIIIIDGBIIIIIIIHGCDIIIIIIIIIIIIIHHHIIIIIIIIIIIIIIIIIIIIIIIIIIIIIHHH
@G637SNQ08I9UEL
AACCTGGAGTTCCGCCTGAAGAAGCAGGGGCTGCGGTAGCTGCCGAATCTTCTACTGGTACATGGACAACTGTGTGGACCATGGACTTACCAGC
+G637SNQ08I9UEL
IIIIHIHIIIIIIIIIIIIIIIIIIIIIICIIIIIIIIIIIIIIIIIIIIIIIIIHIHIIIIIIIIIIIIIIIIIIIIIIIHIHIIIIIIIIII
@G637SNQ08JEEVQ
GACCTGGAGTTCCGCCTGAAGAAGCAGGGGCTGCGGTAGCTGCCGAATCTTCTACTGGTATGTGGACAACTGTGTGGACCGATGGACTTACCAGC
+G637SNQ08JEEVQ
IIIIIIIIIIIIIHHHIIIIIIIIIDHHH;HIIIIIIIIIIIIIIIIIIIIIIIIHHHIIIIIIIIIIIIIIIIIIIIIHHHIIIIIIIIIIIII
@G637SNQ08JMZWJ
GACCTGAAGTTCCGCCTGAAGAAGCAGGGGCTGCGGTAGCTGCCGAATCTTCTACTGGTACATGGACAACTGTGTGGACCGATGGACTTACCAGC
+G637SNQ08JMZWJ
IIIIIIIIIIIIIIIIIIIIIIIIIIIIICIIIIIIIIIIIIIIIIIIIIIIIIIIIIIIHHHIIIIIIIIIIIIIIIIIIIIIIIIIIIIIHHI
@G637SNQ08I79DH
AACCTGGAGTTCCGCCTGAAGAAGCAGGGGCTGCGGTAGCTGCCGAATCTTCTACTGGTACATGGACAACTGTGTGGGGCCGATGGACTTACCAGC
+G637SNQ08I79DH
HIIIIIIIIIIIHHHHIIEAAE:;>>EEE29@IIEGGIIIIIIIIIIIIIIIIIIIHHHIID?E?IIECABBA>;EEE1E79EDEEIIIIIIIIII
@G637SNQ08JFNXB
AACCTGGAGTTCCGCCTGAAGAAGCAGGGGCGTGCGGCAGCTGCCGAATCTTCTACTGGTACATGGACAACTGTGTGGACCGATGGACTTACCAGC
+G637SNQ08JFNXB
<:B:4<4<8<8><8<89<AAAA===B<<<;A4:::<><<<<99<8<<444=AAABBBBBB=:::<=99<:8998??>>?<4000<4><<<6<444@
@G637SNQ08JY998
AACCTGGAGTTCCGCTTGAAGAAGCAGGGCTATGGTGGCTGCAGGATCTTTTACTGGTACATGGATAACTGTGTGGACCGATGGACTTACCAGC
+G637SNQ08JY998
IIIIGHCGHIIIIH?H?GHCGIIIIDHH6DDIIIIIIIIIIHHHHDDDHHH>II?IIIIHHHHIIIIIIIIIIIIIIIIIHHHHIIIIIIIIIH
@G637SNQ08JWP85
AACCTGGAGTTCCGCCTGAAGAAGCAGGGGCTGCGGTAGCTGCCGAATCTTCTACTGGTACATGGACAACTGTGTTGACCGATGGACTTACCAGC
+G637SNQ08JWP85
IIIIIIIIIIIIIIIIIIIIIIIIIIIIICIIIIIIIIIIIIIIIIIIIIIIIIIIIIIIIIIIIIIIIIIIIIIIIIIIIIIIIIIIIIIIIII
@G637SNQ08JDM5J
AACCTGGAGTTCCGCCTGAGGAAGCAGGGGCTGCGGTAGCTGCCGAATCTTCTACTGGTACATGGACAACTGTGTGGACCGATGGACTTACCAGC
+G637SNQ08JDM5J
IIIIIIIIIIIIIIIIIIIIIIHHHIIII@IIIIIIIIIIIIIIIIIIIIIIIIIIIIIIIIIIIIIIIIIIIIIIIIIHHIIIIIIIIIIIIII
@G637SNQ08JVZC3
AACCTGGAGTTCCGCCTGAAGAAGCAGGGGGCGTGCGGTAGCTGCCGAATCTTCTACTGGTACATGGACAACTGTGTGGACCGATGGACTTACCAGC
+G637SNQ08JVZC3
<<:44:498:8:66:6:::98:,/47::::-/-76<;<<98999:88:644:4439<<<<?4449:<99:8??9:::AADDDDDDDDDCAABBAAA>
@G637SNQ08JQVW0
AACCTGGAATTCCGCCCTGAAGAAGCGACGGGGCTGCGGTAGCTGCCGAATCTTCTACTGGTACATGGACAACTGTGTGGACCGATGGACTTACCAGC
+G637SNQ08JQVW0
HGGEDC>C4C4C49CC/99CGDC;=?:93CCC7:>@DCCGGCD@>C==C79>CAADGCCDEHGGACC88=DECD><=ACHIHIIIIIIIIIIIIIIII
@G637SNQ08I8WW6
AACCTGGAGTTCCGCCTGAAGAAGCGAGGGGCTGCGGTAGCTGCCGAATCTCCTACTGGTACATGGACAACTGTGTGGACCGATGGACTTACCAGC
+G637SNQ08I8WW6
GGIIIGEGCD@D<<D699EGHDA@A<>DDD9@@@DEEG@;>>>D=DD=>@DDDHIAADCHID=>D57;D:@?=;46D57DDCEGGGIIHIIIIIII
@G637SNQ08JH5ZB
AACCTGGAGTTCCGCCTGAAGAAGCAGGGGCTGCGGCAGCTGCCGAATCTTCTACTGGTACATGGACAACTGTGTGGACCGATGGACTTACCAGC
+G637SNQ08JH5ZB
IIIIIIIIIIIIIIIIIIIIIIIIIIIIICIIIIIIIIIIIIIIIIIIIIIIIIIIIIIIIIIIIIIIIIIIIIIIIIIIIIIIIIIIIIIIIII
@G637SNQ08JVOM1
AACCTGGAGTTCCGCCTGAAGAAGCGGGACGTGCGGTAGCTGCCGAATCTTCTACTGGTACATGGACAACTGTGTGGACCGATGGACTTACCAGC
+G637SNQ08JVOM1
HHDDBBBHFFFFFDDDBB?==A>?4??5<?:<<<?A<98::<?<??899@<<<<<<?<A9989?<99?<<<<<<<?>A?5555?ADDDBB???DD
@G637SNQ08JOSML
AACCTGGAGTTCCGCCTGAAGAAGCAGGGGCTGCGTTAGCTGCCGAATCTTCTACTGGTACATGGACAACTGTGTGGACCGATGGACTTACCAGC
+G637SNQ08JOSML
IIIIIIIIIIIIIIIHHIIIIIIIIIIIICIIIIIIIIIIIIIIIIIIIIIIIIIIIIIIIIIIIIIIIIIIIIIIIIIIIIIIIIIIIIIIIII
@G637SNQ08JVFB8
AACCTGGAGTTTCGCCTGAAGAAGCAGGGGCTGCGGTAGCTGCCGAATCTTCTACTGGTACATAGACAACTGTGTGGACCGATGGACTTACCAGC
+G637SNQ08JVFB8
IIIIIIIIIHHCGHHIIIIIIIIIIIHHHCIIIIIIIIIIIIIIIIIIIIIIIIIIIIIIIIHHHHIIIIIIIIIIIIH??HIIIIIIIIIIIHH
@G637SNQ08J1GU5
GACCCGGAGTTCCGCCTGAAGAAGCAGGGGCTGCGGTAGCTGCCGAATCTTCTACTGGTACATGGACAACTGTGTGGACCGATGGACTTACCAGC
+G637SNQ08J1GU5
IIHGGGGIIGCGCIGIEEGBHGECG>GGG5CCEEIIIEIGIIIIIIIIIIIIIIIIIIIIIIIIIIIIIIIIIIIIIIIIGGGGIIIIIIIIIII
@G637SNQ08I7DK6
ATCGAGGCCGTTTGCACGTGTCATCGAGTGCTCTCCATGTTGCGATTGCCGCG
+G637SNQ08I7DK6
IIIIIIIIIIGGGGGIIIIIIIIIIGGGIIIIIIGGGIIGCCCIIGCCGIIIH
@G637SNQ08I4CF1
AACCTGGAGTTCCGCCTGAAGAAGCAGGGGCTGCGGTAGCTGCCGAATAAACTTCTACTGGTACATGGACAACTGTGTGGACCGATGGACTTACCAGC
+G637SNQ08I4CF1
IIIIIIIIIIIIIIIIIIIIIIIII?GGG5EIIIIIIIIIIIIIII?5GG45GIIIIIIIIIIIIIIIIIIIIIHHHIIIIIIIIHHHIIIIIIIIII
@G637SNQ08I5WCM
AATCTGGAGTTCCGCCTGAAGAAGCGAGGGGCTGCGGTAGCTGCCGAATCTTCTACTGGTACATGGACAACTGTGTGGACCGATGGACTTACCAGC
+G637SNQ08I5WCM
C49<:C495C;C57C<AACEEEF====CCC=GD==CIIIIIGGGGIGGGGHIIIIHHIIIIGGGGFFIIIHFFF=>C>IIIIIIIIIIIIBCB>>C
@G637SNQ08JSGPX
TTATTGAACGACGAGCTCGGCGTGCAGTGCGCCGGCTCTCTTGATGCCCTGAAGAACCGCGATGACCTCGCGCGATGAAGC
+G637SNQ08JSGPX
IIIIIIIIIIIIIIIIIIIIIIIIIIIIIIIIIIIIIIIIIIIIIIIIHIHIHHIIIIIIIIIIIIIIIIIIIIIIIIHHI
@G637SNQ08JL1G7
AACCTGGAGTTCCGCCTTAAGAAGCAGGGGCTGCGGTAGCTGCCGAATCTTCTACTGGTACATGGACAACTGTGTGGACCGATGGACTTACCAGC
+G637SNQ08JL1G7
IIIIIIIIIIIIIIIIIIIIIIIIIIIIIBIIIIIIIHHHIIIIIIIIIIIIIIIIIIIIIIIIIIIIIIIIIIIIIIIHDDDIIIIIIIIIIII
@G637SNQ08I62XT
ACGACGCCTCAGCAGCCGCACTTTCACGTCTGAGTCCATTTTCGATTTCGCCTGCAATTGAATCTCCCGCGTGGTGC
+G637SNQ08I62XT
GHIIIIIGGFGGIIIIIIGGGHHHIIIIIIEGGEHC;9CCC19@@CC:D@CAGGGEEEEGDDDB=CC5=<GGGGIGI
@G637SNQ08JQ4SU
CACGGTCAAATGATCTACCCAGTCATTTTTGGGTTCACGACGATCGTCAAAGCGTCCAGGGCGACCGGCAATTCGATATAGTCGATACGGTTTTCCTTGCAGAGTTTCGCTTCGGACTC
+G637SNQ08JQ4SU
IIIIIIIHHHIIIIIIIHHEIIIIDGGGG7GGEG7EIIIIIIIIIIHDGGCDHIIIIHGGCDAIIIIIIIIIIIIIIIIIIIIHHHHIIIGGG>HHGFIIIIIIHHHIIIIIIHHHIHH
@G637SNQ08I8XQ9
AACCTGGAGTTCCGCCTGAAGAAGCAGGGGGCTGCGGTAGCTGCCGAATCTTCTACTGGTACATGGACAACTGTGTGGACCGATGGACTTATCAGC
+G637SNQ08I8XQ9
IIIIIIIIIE>E==EAEBEABE:<@>EEEE/>@GGECHGEDBCEDGEBBBEGAABDAEBIIIFGGIIIIIBCCBGIIIIIIIIIIIIIIIB=>>GI
@G637SNQ08I9TN8
AACCTGGAGTTCCACCTGAAGAGGCAGGGGCTGCGGTAGCTGCCGAATCTTCTACTGGTACATGGACAACTGTGTGGACCGATGGACTTACCAGC
+G637SNQ08I9TN8
IIIIIIIIIIIHCEHIIIHGE9H:?IHHHAIIIIIIIIIIIIIIIHGGIIIIIIIIIIIIGCCHGIIIIIIIGGGIIIIIIIIIIIIIIIIIIII
@G637SNQ08JHGK3
AAGCGTGTCGCGTCCCACCTTCTCGACGTAGTTGTCGTCGCTGTGCTTGACGGCGATGGGG
+G637SNQ08JHGK3
IIIIIIIIIIIIIHHHIIIIIIIIIIIIIIIIIIIIIIIIIIIIIIIIIIIGEEE?9GGG5
@G637SNQ08JR5L7
TGCTTGAAGAGCACGGGTCCTGAAGATCCCAG
+G637SNQ08JR5L7
IIIII>A>HHIIGEAA?DDD73A3;AEAA?EE
@G637SNQ08JITT7
AACCTGGAGTTCCGCCTGAAGAAGCGGGGGCGTGCGGTAGCTGCCGAATCTTCTACTGGTACATGGACAACTGTGTGGACCGATGGACTTACCAGC
+G637SNQ08JITT7
EEGGGGGGG?;?42?4AA?>>?<:6????2?1;:>?B6656;>?<B?566?;;<A::?9E;;;;?;>>?<;>>>86?56?66;@EGGGGHHHHHHH
@G637SNQ08JD59M
AACCTGGAGTTCCGCCTGAAGAAGCAGGGGCTGCGGTAGCTGCCGAATCTTCTACTGGTACATGGACAACTGGGTGGACCGATGGACTTACCAGC
+G637SNQ08JD59M
IIIIIIIIIIIIIIIIIIIIIIIIIIHHHCIIIIIIIIIIIIIIIIIIIIIIIIIIIIIIIIIIIIIIIIHHH;HHIIIIIIIIIIIIIIIIIII
@G637SNQ08JCQIP
CATCGCGTCGAAGAGTTCGATTTTCTGAAGGACTCTCTGCAGGGGTCTGGGGGATCCCGCTCATCGACTCCTTCCCG
+G637SNQ08JCQIP
IIHGGGHHIGFCIIIIIIIIFFF@IIIIIIIIIIICGCE>9FFF02>CFFFF/EIFHHIIIIIIIIIIIIIIIHHHI
@G637SNQ08I9NDM
GTCCTGGAGTTCCGCCTGAAGAAGCAAGGGCTGCGGTAGCTGCCGAATCTTCTACTGGTACATGGACAACTGTGTGGACCGATGGACTTACCAGC
+G637SNQ08I9NDM
IIIIGICHIIIIIIIIIIIIIIIIIIIII?HIIIIIIIIIIIIIIIIIIIIIIIIIIIIIHDDIHIIIIIIIIIIIIIIIIIIIHHIIIIIIIII
@G637SNQ08JDGA7
GACCTGGAGTTCCGCCTGAAGAGGCAGGGGCTGCGGTAGCTGCCGAATCTTCTACTGGTACATGGACAACTGTGTGGACCGATGGACTTACCAGC
+G637SNQ08JDGA7
IIIIIIIIIFBFBDFFIIGGB=F>>GFFFBIIIIIIIDDDDIIIIGGGIIIIIIIIIIIIIHIFB>>F::CIIIIIIIIIGG?F?IIIIIFBBII
@G637SNQ08JYC0S
GGCCTGGAGTTCCGCCTGAAGAAGCAGGGGCTGCGGTAGCTGCCGAATCTTCTACTGGTACATGGACAACTGTGTGGACCGATGGACTTACCAGC
+G637SNQ08JYC0S
IIIIIIIIIIIIIIIIIIIIIIIIE?HHH6DIIIIIIIIIIIIIIIIIIIIIIIIIIIIIHHHHIIIIIIIIIIIIIIIIIIIIIIIIIIIIIII
@G637SNQ08I8LUA
AACCTGAAGTTCCGCCTGAAGAAGCAGGGGGCTGCGGTAGCTGCCGAATCTTCTACTGGTACATGGACAACTGTGTGGACCGATGGACTTACCAGC
+G637SNQ08I8LUA
IIIIE?F>>GIIGAFAIIF><F:<?9FFFF-9>EEFBGGHIIIIIIIIIIIIIIIIGGGIIGGGIIIIIIGGGGGIIIIIIIIIIIIIIIIIIIIG
@G637SNQ08JPROL
AACCTGGAGTTCCGCCTTGAAGAAGCAGGGGCGTGCGGTAGCTGCCGAATCTTCTACTGGTACATGGACAACTGTGTGGACCGATGGACTTACCAGC
+G637SNQ08JPROL
GHIB9E7GBECG;7E6E7AEAGGBDDIEEE@G;CBIIIGCBCCIIIHIGGGIIIIIIIIIIIGGGIIIIIIGFFHIIFFFFFBBCEFFIIIIIIHIE
@G637SNQ08I75ST
GGCATACAGTGAATGTGCATCCC
+G637SNQ08I75ST
IIIIIIIIIIIIIIIIIIIIHHH
@G637SNQ08JGJMU
AACCTGGAGTTCCGCCTGAAGAAGCAGGGGCTGCGGCAGCTGCCGAATCTTCTACTGGTACATGGACAACTGTGTGGACCGATGGACTTACCAGT
+G637SNQ08JGJMU
IIIIIIIIIIIIIIIIIIIIIIIIIIHHHCIIIIIIIIIIIHHHIIIIIIIIIIIHHHIDDDHIIIIIIIIIIIIIIIIIIIHHHIIIIIIIIII
@G637SNQ08I63MG
AACCTGGAGTTCCGCTTGAAGAAGCAGGGGGCTGCGGTAGCTGCCGAATCTTCTACTGGTACATGGACAACTGTGTGGACCGATGGACTTACCAGC
+G637SNQ08I63MG
IIIIIIIIIIIIGGGIIIGECFABD<FFFF/<@AAFEGGIIIIIIIIIIIIIIIIIHGFFIFAAFFFFFFDDIIIIIIIF>>HGFBCCIIIIIIII
@G637SNQ08JCKFQ
GACCTGGAGTTCCGCCTGAAGAAGTAGGGGCTGCGGTAGCTGCCGAATCTTCTACTGGTACATGGACAACTGTGTGGACCGATGGACTTACCAGC
+G637SNQ08JCKFQ
IIIIIIIIIIIIIIIIIIIIIIIIIIIIIBIIIIIIIIIIIIIIIIIIIIIIIIIIIIIIIIIIIIIIIIIIIIIIIIIIIIIIIIIIIIIIIII
@G637SNQ08JOA21
AACCTGGAGTTCCGCCTGAAGAAGCAGGGGCTGCGGTAGCTGCCGGATCTTCTACTGGTACATGGACAACTGTGTGGACCGATGGACTTACCAGC
+G637SNQ08JOA21
IIIIIIIIIIIIIIIIIIIIIIIIIIIII@IIIIIIIIIIIIIIIIIIIIIIIIIIIIIIIIIIIIIIIIIIIIIIIIIIIIIIIIIIIIIIIII
@G637SNQ08JZZH0
AACCTGGAGTTCCGCCTGAAGAAGCAGGGGCTGCGGTAGCTGCCGAGTCTTCTACTGGTATATGGACAACTGTGTGGACCGATGGACTTACCAGC
+G637SNQ08JZZH0
IIIIIIIIIIIIIIIIIIIIIIIIIIHHHCIIIIIIIIIIIIIIIIIIIIIIIIIIIIIIIIIIIIIIIIIIIDDHCHIIIH?H?HHIIIIIIII
@G637SNQ08JA72W
AACCTGGAGTTCCGCCTGAAGAAGCAGGGGCTGCGGTAGCTGCTGAATCTTCTACTGGTACATGGACAACTGTGTGGACTGATGGACTTACCAGC
+G637SNQ08JA72W
IIIIIIIIIIIIIIIIIIIIIIIIIHHHHAIIIIIIIDDDDIIIIIIIIHHHIIIIIIIHDDDHIIIIIIIIIIIIIIIIIIIIIIHHHIIIIIH
@G637SNQ08I6886
GTCTCCAAGGCGGTAGTTGCTGTTGGTGGGAATGAACAGGCCGCCGTTCTTCACGAAGGGCATGTACGCGAGATAAAGCGCGCTCTTGTC
+G637SNQ08I6886
IIIIIIHCHCHIIIIIIIIIIIIIIIIHH?H?HHHHI?H?IIIIIIIIIIIIIIIIIHHGIIIIIIIIIIIIIIHHGHHIIIIIIIIIII
@G637SNQ08JO4GU
AACCTGGAGTTCCGCCTGAAGAAGCAGGGGCTGCGGTAGCTGCCGAATCTTCTGCTGGTACATGGACAACTGCGTGGACCGATGGACTTACCAGC
+G637SNQ08JO4GU
IIIIIIIIIIIIIIIIIIIIIIIIIIIIICIIIIIIIIIIIIIIIIIIIIIIIIIIIIIIIIIIIIIIIIIIIIIIIIIIIIHIHIIIIIIIIII
@G637SNQ08JHVFK
CATCAAAGTGCTCGTAAGTGAGGCCAACAGGAACGATCACAAGATCCCGGGCAGCATCGGTTCCACTCCACGCACGTTGGGCAATCCGGGCAGGGCCTTT
+G637SNQ08JHVFK
IIIIIIHIIIIIIIIIIIIIIIIIIIIIIIIIIIIIIIIIIIIIIIIHIIHIIIIIIIIIIIIIIIIIIIIIIIIIIIIIHIIIIIIIIHIIIIHIIIIH
@G637SNQ08JWO3M
AACCTGGAGTTCCGCCTGAAGAAGCAGGAGCTGCGGTAGCTGCCGAATCTTCTACTGGTACATGAACAACTGTGTGGACCGATGGACTTACCAGC
+G637SNQ08JWO3M
IIIHIHFFFF=F==FBDAF;=F?AADGGGGIIGIFDFIIIIFFF=F=IIIIIIIIIIIICC==>FFFHIIIIIHBFBGIIGB>F>IIIIIFFDDF
@G637SNQ08I5SPZ
AACCTGGAGTTCCGCCTGAAGAAGCAGGGGCTGCGGTAGCTGCCGAATCTTCTACTGGCACATGGACAACTGTGTGGACCGATGGACCTACCAGC
+G637SNQ08I5SPZ
IIIIIIIIIIIIIIIIIIIIIIIIIIHHHBIIIIIIIIIIIIIIIIIIIIIIIIIIIIIIIIIIIIIIIIIIIIIIIIIIIIIIIIIIIIIIIIH
@G637SNQ08JS7TP
AACCTGGAGTTCCGCCTGAAGAAGCAGGGGCTGCGGTAGCTGCCGAATCTTCTACTGGTACATGGACAACTGTGTGGACCGGTGGACTTACCAGC
+G637SNQ08JS7TP
IIIIIIIIIIIIIIIIIIIIIIIIIIIIICIIIIIIIIIIIIIIIIIIIIIIIIIHIHIIIIIIIIIIIIIIIIIIIIIIIIIIIIIIIIIIIII
@G637SNQ08JLP9R
AACCTGGAGTTCCGCCTGAAGAGGCAGGGGCTGCGGTAGCTGCCGAATCTTCTACTGGTATATGGACAACTGTGTGGACCGATGGACTTACCAGC
+G637SNQ08JLP9R
IIIIHIHIIIIIIIIIIIIIIDICIIIIIAIIIIIIIIIIIIIIIIIIIIIIIIIIIIIIIHHIIIIIIIIIIIIIIIIIIIIIIIIIIIIIIII
@G637SNQ08JJ1NS
AACCTGGAGTTCCGCCTGAAGAAGCATGGGCTGCGGTAGCTGCCGAATCTTCTACTGGTACATGGACAACTGTGTGGACCGATGGACTTACCAGC
+G637SNQ08JJ1NS
IIIIEHCIIIIIIIIIIIIIIIIIIIIHHHIIIIIIIIIICCHGIIIIIIIIIIICHCIIGCCHGGGHGIIIIIIIIIIIIIGHGIIIIIIIIII
@G637SNQ08JCAXP
AATCTGGGGTTCCGCCTGAAGAAGCAGGGGCTGCGGTAGCTGCCGAATCTTCTACTGGTACATGGACAACTGTGTGGACCGATGGACTTACCAGC
+G637SNQ08JCAXP
FDGGGFFFBIIFD:F>IIIIIHDFFCFFF@FIGIHIFFFFIIHIIFBCCFIIIIBBFBIIC>>FFIIIIGFFIIGGGIIGGGIIIIIIIGGGIII
@G637SNQ08JHV7V
AACCTGGAGTTCCGCCTGAAGAAGCAGGGGCTGCGGTAGCTACCGAATCTTCTACTGGTACATGGACAACTGTGTGGACTGATGGACTTACCAGC
+G637SNQ08JHV7V
IIIIIIIIIIIIIIIIIIIIIIIIIHHHH>IIIIIIIIIIIIIIIIIIIIIIIIIIIIIIIHHHHIIIIIIIIIIIIIIHHHHHHHIIIIIIIHH
@G637SNQ08JY8K5
GGCCCGCTGCGCCATCGAACCCTC
+G637SNQ08JY8K5
F?HHHIIIIIIFC???EGIFFC?F
@G637SNQ08JTVFJ
AACCTGGAGTTCCGCCTGAAGAAGCAGGGGCTGCGGTAGCTGTCGAATCTTCTACTGGTACATGGACAGCTGTGTGGACCGATGGACTTACCAGC
+G637SNQ08JTVFJ
IIIIIIIIIIIIIIIIIIIIIIIIIIIIICIIIIIIIIIIIIIIIIIIIIIIIIIIIIIIIIIIIIIIIIIIIIIIIIIIIIIIIIIIIIIIIII
@G637SNQ08JUJ0U
AATCGCCTGCGCGGTGGAAGGTGAACTGGCCGTCGAAGGCTGTGATCTCAATACAGACTCTTTTCCAATACACAGGAGTGTTTTGATGAATACTTTAACGCTTGCTCT
+G637SNQ08JUJ0U
IIIIIIIIIIIIIIIIIIIIIIIIIIIIIIIIIIIIIIIIIIIIIIIHHHIIIIIIIIIIHHHCIIIIIIIIIIIIIIIIHHHBHHHHHIIHDHH;IIIIIIIIIIII
@G637SNQ08I4URV
GACCTGGAGTTCCGCCTGAAGAAGCAGGGGCTGCGGTAGCTGCCGAATCTTCTACTGGTACATGGATAACTGTGTGGACCGATGGACTTACCAGC
+G637SNQ08I4URV
IIIIIIIIIIIIIIIIIIIIIIIIIIIII>HIIIIIIIIIIIIIIIIIIIIIIIIIIIIIIIIIIIIIIIIIIIIIIIIIIIHIHIIIIIIIIII
@G637SNQ08JQPQT
AACCTGCAGTTCCGCCTGAAGAAGCAGGGGCTGCGGTAGCTGCCGAATCTTCTACTGGTACATGGACAACTGTGTGGACCGATGGACTTACCAGC
+G637SNQ08JQPQT
GGIICCCCCGIIDCEC@@E55E;<@CEEE=DDDIHHIDDCCCECDFFIIIIIIIIIIIIIGGGGGIIIIFC===DFFIFF<>;E;IIIIIIIIII
@G637SNQ08JM1ZU
AACCTTGGAGTTCCGCCTGAAGAAGCAGGGGCTGCGGTAGCTGCCGAATCTTCTACTGGTACATGGACAACTGTGTGGACCGATGGACTTACCAGC
+G637SNQ08JM1ZU
>5>5>4>4?;>9>86>4AA>9:>9:;;>>>6AA>;>;;DBDD?@@BDDDGHGGGGGGGGG@<88>@GEEE@@@GB@@@@BB;;6>6GGGGE>>?DB
@G637SNQ08JKJZM
AACCTGGAGTTCCGCCTGAAGAAGCAGGGGCTGCGGTAGCTGCCGAATCTTCTACTGGTACATGGACAACTGTGTGGACCGATGGACTTAACAGC
+G637SNQ08JKJZM
IIIIIIIIIIIIIIIIIIIIIIHHHIIIICIIIIIIIIIIIIIIIIIIIIIIIIIIIIIIIIIIIIIIIIIIIIIIIIIIIIIIIIIIIIIIIII
@G637SNQ08JOJP6
AACCTGGAGTTCCCCCTGAAGAAGCGAGGGGCTGCGGTAGCTGCCGAATCTTCTACTGGTACATGGACAACTGTGTGGACCGATGGACTTACCAGC
+G637SNQ08JOJP6
IIIIIIIIIGGFFFF7IIGGIFA@A=>FFF3>BAEFEIGIIICFCIFCCCIIIIICCFGIIIIIF??CFIIIII??FCIIIGGGIIIIIIIIIIGG
@G637SNQ08JXM3H
AACCTGGAGTTCCACTTGAAGAAGCAGGGGCTGCGGTAGCTGCCGAATCTTCTACTGGTACATGGACAACTGTGTGGACCGATAGACTTACCAGC
+G637SNQ08JXM3H
IIIIHIHIIIIIHHHIIHIHIIIIIIIIICIIIIIIIIIIIIIIIIIIIIIIIIIIIIIIIHHIHIIIIIIIIIIIIIIIIIIIIIIIIIIIIII
@G637SNQ08JTRH5
AACCTGGAGTTCCGCCTGAAGAAGCAGGGGCGTGCGGTAGCTGCCGAATCTTCTACTGGTACATGGACAACTGGGTGGACCGATGGACTTACCAGC
+G637SNQ08JTRH5
IIIG?G?IIGGIIIGFIIIIIIFIIIGGG>?5??IIIGCBCGIIIIIGGGIIIIIIGGGIGGGGGIIGGGIIHHHCGAIIIIGGGIIIIIIGCCCG
@G637SNQ08JIKVO
AACCTGGAGTTCCGCCTGAAGAATCAAGGGCTGCGGTAGCTGCCGAATCTTCTACTGGTACATGGACAACTGTGTGGACCGATGGACTTACCAGC
+G637SNQ08JIKVO
IIIIIIIIIIIIIIIIIIIIIIIIIIHII;IIIIIIIIIIIIIIIIIIIIIIIIIIIIIIIIIIIIIIIIIIIIIIIIIIIIIIIIIIIIIIIII
@G637SNQ08I7J35
AACCTGGAGTTCCGCCTGAAGAAGCAGGGCTGCGGTGGCTGCCGAATCTTCTACTGGTACATGGACAACTGTGTGGACCGATGGACTTACCAGC
+G637SNQ08I7J35
IIIIIIIIIIIIIIIIIIIIIIIIIIIIHIIIIIIIIIIIIIIIIIIIIIIIIIHIHIIIHHIIIIIIIIIIIIIIIIIIIIIIIIIIIIIIII
@G637SNQ08I64C2
CTCCTGAGCGATCCGCTCGCC
+G637SNQ08I64C2
IIIIIIHHGGGIIIIIIIHHH
@G637SNQ08JCE3E
AACCTGGAGTTCCGCCTGAAGAAGCAGGGGCTGCGGTAGCTGCCGAATCTTCTACTGGTACATGGACAACTGTGTGGACCGATGGACTTACCAGCC
+G637SNQ08JCE3E
IIIIIIIIIIIIIIIIIIIIIIHHHHIIICIIIIIIIIIIIIIIIIIIIIIIIIIIIIIIIIIIIIIIIIIIIIIIIIIIIIIIHHIIIIIIIIII
@G637SNQ08I57JI
AACCTGGATTTCCGCCTGAAGAAGCAGGGGCTGCGGTAGCTGCCGAATCTTCTACTGGTACATGGACAACTGTGTGGACCGATGGACTTACCAGC
+G637SNQ08I57JI
IIIIIIIIIIHIIIIIIIIIIIIIIIIIIAIIIIIIIIIIIIIIIIIIIIIIIIIIIIIIIIIIIIIIIIIIIIIIIIIIIHHIIIIIIIIIDDI
@G637SNQ08JSKGY
AACCTGGAGTTCCGCCTGAAGAAGCAGGGGCTGCGGTAGCTGCCGAATCTTCTACTGGTACATGGACAACTGTGTGGACCGACGGACTTACCAGC
+G637SNQ08JSKGY
IIIIIIIIIIIIIIIIIIIIIIIIIIHHHAIIIIIIIIIIIIIIIIIIIIIIIIIIIIIIIHHH??HHIIIIIIIHHHIIIIIIIIIIIIIIIII
@G637SNQ08I9QC2
AACCTGGAGTTCCGCCTGAAGAAGCAGGGGGCTGCGGTAGCTGCCGAATCTTCTGCTGGTACATGGACAACTGTGTGGACCGATGGACTTACCAGC
+G637SNQ08I9QC2
BBB@@DGGEBDB;;B:DAB;<B3377BBBB-7<CCBDFEFHFFFHFDDEEFIFEEDGGEG@<;<B;<<B;EEEEA?B?@B@777B7GGGGGB@@DG
@G637SNQ08JRNNU
CACGAGGACGCGGCCGGGGACTTCCACGCGCAGGTC
+G637SNQ08JRNNU
IIIIIIHH=:5D3D<DDD5>;DEIGB?BACDBDBDD
@G637SNQ08JLQCW
AACCTGGAGTTCCGCCTGAAGAAGCAGGGGGCTGTGGTAGCTGCCGAATCTTCTACTGGTACATGAACAACTGTGTGGACCGATGGACTTACCAGC
+G637SNQ08JLQCW
IIIIIIIIIIIIIIIIIIGGHEABA9EEEE/>AHGGGCHIIIIIIIGGGIIIIIIIBEBIIG???GIGGGIIIIGGGHIIIHBCE===EDAE><=E
@G637SNQ08JI8VO
TCGGAGCTGTGCCGCTTCGGCTGCCCGCTCGGTCATCGAATCTCCGGTCTTCCCGACGCGGCCAAGGACTTGGGCCGCATCGCCCGGGCCGGACTGCGCTGCCTCTGCGAGCGCCAACAGCAGCGGCTCGCCGAAAA
+G637SNQ08JI8VO
IIIIIIIIIIIIIIIIIIIIIIIHHHIIIIIIIIIIIIIHHHHIIIIIIIIHHGIIIIIIIIIHHHHHHIIHHGHHDHIIIIHHDHH6HGIIIIIIIIIIIIIIHHHHHIIIIIIIIIIIIIIIIIIIIIIIIHHHC
@G637SNQ08I75HQ
AACCTGGAGTTCCGCCTGAAGAAGCAGGGGCTGCGATAGCTGCCGAATCTTCTACTAGTACATGGACAACTGTGTGGACCGATGGACTTACCAGC
+G637SNQ08I75HQ
IIIIIIIIIIIIIIIIIIIIIIIIIIIIICIIIIIIIIIIIIIIIIIIIIIIIIIIIIIIIIIIIIIIIIIIIHHIHIIIIIIIIIIIIIIIIII
@G637SNQ08JQOQJ
CACCAGCTTGAAACCGCTCGCCTCATACTCACGCAGGATCTGCTTCTTGCTCATCTTGTGCAGCCG
+G637SNQ08JQOQJ
IIIIIIIIIIIIHIIIIIIIIIIIIIIIIIIIIIIIIIIIIIIIIIIIIIIIIIIIIIIIIIIIII
@G637SNQ08JPSTX
AATCTGGAGTTCCGCCTGAAGAAGCAGGGGCTGCGGTAGCTGCCGAATCTTCTACTGGTACATGGACAACTGTGTGGACCGATGGACTCACCAGC
+G637SNQ08JPSTX
IIIIIIIIIIIIIIIIIIIIIIIIIIIIICIHHHIIIIIIIIIIIIHHHIHHIIIIIIIIIIIIIIIIIIIIIIIIIIIIIIIIIIIIIIIIIII
@G637SNQ08JUG0P
AACCTAGAGCTCCGCCTGAAGAAGCAGGGGCTGCGGTAGCTGCCGAATCTTCTACTGGTACATGGACAACTGTGTGGACCGATGGACTTACCAGC
+G637SNQ08JUG0P
IIIIIIIIIIIIIIIIIIIIIIIIIIFFFCIIIIIIIHHHIIIIIHHHIIIIIIIIIIIIIHHHHHIIIIIIIIIIIIIIIIIHHHHIIIIID?F
@G637SNQ08JQYVG
AACCTGGAGTTCCGCCTGAAGAAGCAGGGGCTGCGGTAGTTACCAAATCTTCTACTGGTACATGGACAACTATGTGGACCGATGGACTTACCAGC
+G637SNQ08JQYVG
IIIIHIHIIIIIIIIIIIIIIIIIIIIIIBIIIIIIIIIICDIHIIHIIIIIIIIIIIIIIIIIIIIIIIIIIIIIIIIIIIIIIIIIIIIIIII
@G637SNQ08JC427
AACCTGGAATTCCGCCTGAAGAAGCAGGGGGCTGCGGTAGCTGCCGAATCTTCTACTGATACATGGACAACTGTGTGGACCGATGGACTTACCAGC
+G637SNQ08JC427
BBB==BGDDDFHFABBGGGADB37?9BBBB-9<DDBEGDDFGGIIIIHIIHHDDDDA@@@?@?DB?>7B8DDHGGGIIIIGGGGGGIIIIFB==IB
@G637SNQ08J07CG
GAGCGTCCAGTCACGCAGCGCCTCGAAGAAGATCTCGATGGCCTCCGGCGTGAGCTTCCCGCCCGG
+G637SNQ08J07CG
@=;=;GFDD?====@GGEEEEEE?7A76A:;BEEDB??@AGDD@A@DDBBDBABDA:AA17AA/A<
@G637SNQ08JOHYE
AATCTGGAGTTCCGCCTGAAGAAGCAGGGGCTGCGGTAGCTGCCGAATCTTCTACTGGTACATGAACAACTGTGTGGACCGATGGACTTACCAGC
+G637SNQ08JOHYE
IIGGGHHIIIIIIIIIIHHHIIIIIHHHH>IIIIIIIIIIIIIIIIIHHHIIIIIIIIIIIDDDHHHHIIIIIIHHHIIIID?H?IIIIIHCDHI
@G637SNQ08I8TBL
GCCTTGAGTTCCGCCTGAAGAAGCAGGGGCTGCGGTAGCTGCCGAATCTTCTACTGGTACATGGACAACTGTGTGAACCGATGGACTTACCAGC
+G637SNQ08I8TBL
IIIIIIIIIIIIIIIIIIIIIIIIIHHHCIIIIIIIIIIIIIIIIIIIIIIIIIIIIIIIIIIIIIIIIIIIID?H?HCIIHHHIIIIIIIIII
@G637SNQ08JQW5R
AACCTGGAGTTCCGCCTGAAGAAACAGGGGCTGCGGTAGCTGCCGAATCTTCTACTGGTACATGGACAACTGTGTGGACCGATGGACTTACCAGC
+G637SNQ08JQW5R
IIIIIIIIIIIIIIIIIIIIIHH:IIHHHCIIIIIIIIIIIIIIIIIIIIIIIIIIIIIIIIIIIIIIIIIIIIIIIIIIIIIIIIIIIIIIIII
@G637SNQ08JFWJL
AACCTGGAGTTCCACCTGAAGAAGCGAGGGGCTGCGGTAGCTGCCGAATCTTCTACTGGTACATGGACAACTGTGTGGACCGATGGACTTACCAGC
+G637SNQ08JFWJL
?8?89?898?8?89?<<<?@@?8444????9A=::?DFFDC????FFDDD?<<?FFDDDDDDAAAA????DDDD::?<FFFFFFDDFFFFFFD???
@G637SNQ08I9XA9
AACCTGGAGTTCCGCCTGAAGAAGCAGGGGCTGCGGTAGCTGCCGAATCTTCTATTGGTACATGGACAACTATGTGGACCGATGGACTTACCAGC
+G637SNQ08I9XA9
F>FAEFCEAFCFCIFIIIIIIFFICCFFFAIIIIIIICFEGIIIIIIIIIIIIIGHGGIIIIIIIEEHHII=??CGIIIIIGGGGGEFCIIIHCF
@G637SNQ08JQQKN
AACCTTGAGTTCCGCCTGAAGAAGCGAGGGGCTGCGGTAGCTGCCGAATCTTCTACTGGTACATGGACAACTGTGTGGACCGATGGACTTACCAGC
+G637SNQ08JQQKN
IIFFFFIIID@D?BD<??D;:D67777DDD9EGGGIHIEEEEEDIEDBCIIHHHIIHHHIEC==DBDDDD???EBBD??D66;<D;GDDDFGGFGH
@G637SNQ08JRKHT
AACCTGGAGTTCCACCTGAAGAAGCAGGGGCTGCGGTAGCTGCCGAATCTTCTACTGGTACATGGACAACTGTGTGGACCGATGGGCTTACCAGC
+G637SNQ08JRKHT
IIIIGHGIIIIHCEHGGGIIIIIIIIHHH@IIIIIIIIIIIIIIIIIIIIIIIIGGHGIGCCCHIIIIIIIIIIIIIIHCAECHHCEHICHCEII
@G637SNQ08JCWMC
AACCTGGAGTTCCGCCTGAAGAGGGCAGGGGCTGCGGTAGCTGCCGAATCTTCTACTGGTACATGGACAACTGTGTGGACCGATGGACTTACCAGC
+G637SNQ08JCWMC
D>DBCDDGGDDD@?D?AAD?83DD.77DDD.77AADBEEFIHHHIIIIIIIBBBCBEDDIIHFFFFIIIIBCCBBBDBIIIIHFFFIIIIIIIBBD
@G637SNQ08JNIV7
GACCTGGAGTTCCGTCTGAAGAAGCAGGGGCTGCGGTAGCTGCCGAATCTTCTACTGGTACATGGACAACTGTGTGGACCGATGGACTTACCAGC
+G637SNQ08JNIV7
GGH??HCIIIIIIIIIIIIIIHFCCCHHH=EIIIIIIIIGIIIIIHGGIIIIIIIIIIIIIGGHGIIII???GGIIIIIIIGGHGIIIIIIIIII
@G637SNQ08JDOVR
AACCTGGAGTTCCGCCTGAAGAAGCGGGGGCTGCGGTAGCTGCCGAATCTTCTACTGGTACATGGACAACTGTGTGGACCGATGGACTTACCAGC
+G637SNQ08JDOVR
IIIIIIIIIIIIIIIIIIIEFHE@?HHHH1AEGGHGGEHHIIIIIIIIIIIIIIIIIIIIIIIIIIIIIIIIIIIIIIIIDDDHIIIIIIIIIII
@G637SNQ08JFIMF
GAAGTCCTTGCGCGTGCCGATCTCCGGATTCAGGGCATTGTGATCGACGACGTCGTACCCGTGAACGCTTCCCGGCCGCGCGCGAAAGTACGGCGAGCAATAGACGTGACTGATGCCGAGCCCCGCCAGGTACGGCACGAGGGCGGTTGCATC
+G637SNQ08JFIMF
IIIIIIIIIIIIIIIIIIIIIIIIIIIIIIIIHHHIIIIIIIIIIIIIIIIIIIIIIHHHIIIIIIIIIIHHHIIIIIIIIIIIHH?DHIIIIIIIIIIIIIIIIIIIIHHHIIIIIIIIHHHBHH?IIIIIIIIIIIIHHH;HHIIIIIIII
@G637SNQ08JRF2G
AACCTGGAGTTCCGCCTGAAGAAGCAGGGGCTGCGGTGGCTGCCGAATCTTCTACTGGTACATGGACAACTGTGTTGACCGATGGACTTACCAGC
+G637SNQ08JRF2G
IIIIIIIIIIIIIIIIIIIIIIIIIIIIICIIIIIIIIIIIIIIIIIIIIIIIIIIIIIIIIIIIIIIIIIIIIIIIIIIIIIIIIIIIIIIIII
@G637SNQ08JV2U3
AACCTGGAGTTCCGCCTGAAGAAGCAGGGGCTGCGGTAACTGCCGAATCTTCTACTGGTACATGGACAACTGTGTGGACCGATGGACTTACCAGA
+G637SNQ08JV2U3
GIIIIIGIEF?F?EFEIEF@AF48@>FFF29>GGFGIGIIIIIIGFCEGIIIIIIIIIIIIIIIIIIIIIIIIGGGGIIIIIIIIIIGGGIIIII
@G637SNQ08I8Z5E
AACCTGGAGTTCCGCCTGAAGAAGCAAGGGGCTGCGGTAGCTGCCGAATCTTCTACTGGTACATGGACAACTGTGTGGACCGATGGACTTACCAGC
+G637SNQ08I8Z5E
IIIIIIIIIIIIIIIIIIIIIIID?H?HHHCIIIIIIIIIIIIIIIIIIIIIIIIIIIIIIIIIIIIIIIIIIIIIIIIIIIIIIIIIIIIIIHHH
@G637SNQ08I64Z7
GATGCTCTCGACTGCGACCTGTTGATTGTGAAGCCCGCCGGGTTCCGCAGTCCGGTACGCCGCCGATCGGCTCACCGGATCGAGCGGGAGTCCG
+G637SNQ08I64Z7
GD==776;;<>:===?DEDDDGGGIHHHIIFBBDDHHHHHHHFFFFHHIIFFFIIIIFFFFBDBHHHGIHFHFID;D=IIGG999DDEI?DDDF
@G637SNQ08JMQ55
AACCTGGAGTTCCGCCTGAAAAGCAGGGGCTGCGGTAGCTGCCGAATCTTCTACTGGTACATGGACAACTGTGTGGACCGATGGACTTACCAGC
+G637SNQ08JMQ55
IIIIIIIIIIIIIIIIH?HHH5?EIHHH@IIIIIIIIIIIIIIIIIIIIIIIIIIIIIIIIIIIIIIIIIIIIIIIIIIIIIIIIIIIIIIIII
@G637SNQ08JEJHP
AACCTGGAGTTCCGCCTGAAGAAGCAGAGGCTGCGGTAGCTGTCGAATCTTCTACTGGTACATGGACAACTGTGTGGACCGATGGACTTACCAGC
+G637SNQ08JEJHP
IIIIIIIIIIIIIIIIIIIIIIIIIIIIIIIIIIIIIIIIIIIIIIHHHIIIIIIHIHIIIHHIHIIIIIIIIIIIIIIIIIDICIIIIIIIIII
@G637SNQ08JF6FI
AACCTGGAGTTCCGCCTGAAGAAGCAGGGGCTGCGGTAGCTGCCGAATCTTCTAACTGGTACATGGACAACTGTGTGGACCGATGGACTTACCAGC
+G637SNQ08JF6FI
IIIIIIIIIIIIIIIIIIIIIIIIIIHHHCIIIIIIIIIIIIIIIIIIIIID:H;;HIIIIIIIIIIIHCDHIIIIIIIHCDIIIIIIIIIIIDDH
@G637SNQ08JRY46
ATCGAGGCCGTTTGCACGTGTCATCGAGTGCTCTCCATATTGCGATTGCCGCG
+G637SNQ08JRY46
IDDDIIIIIIHHHIIIIHFFFIIIIDDDDDDDDDC?<<;C@??>EC;7C579@
@G637SNQ08JKP8U
GACCTGGAGTTCCGCCTGAAGAAGCGAGGGGCTGCGGTAGCTGCCGAATCTTCTACTGGTACATGGACAACTGTGTGGACCGATGGACTTACCAGC
+G637SNQ08JKP8U
==FACFHGFGGHFFFHDDFFFII>=>CFFFBIC>?FIIIIIIGGGIGGGIIIIIIIIIIIIIIIFDDGIIIIIIIIIIIIIIIIIIIIIIIIIIII
@G637SNQ08I6JZB
CACCTAGAGTTCCGCCTGAAGAAGCAGGGGCTGCGGTAGCTGCCGAATCTTCTACTGGTACATGGACAACTGTGTGGACCGATGGACTTACCAGC
+G637SNQ08I6JZB
I?H?IIIIGHCIIGHBHIIIIH??DIHHHCIIIIIIIIIIIIIIIIIIIIIIIIIIIIIIIIIIIIIIIIIIIIIIIIIIIIIIIIIIIIIIIII
@G637SNQ08JEDQU
AACCTGGAGTTCCGCCTGAAGAAGCAGGGGCTGCGGTAGCTGCCGAATCTTTTACCGGTACATGGACAACTGTGTGGACCGATGGACTTACCAGC
+G637SNQ08JEDQU
IIIIIIIIIIIIIHHHIIIIIHEEI?HHH5CEIIIIIIIIIIIIIIIIIHHHCIH?H?FIIDDHCHIIIIIIIIIIIIHHHIIIIIIIIIIIIII
@G637SNQ08JV478
CTCCAGCCATCACCGGAATGCCGTC
+G637SNQ08JV478
??B??=B67??7B6GGFDEEHHIII
@G637SNQ08JGK9B
GCCGACGCGGTCCTGCATGAAGTAGCACTTGAGCCAGTTGGTCACGTCGCGGCTGGCTTCGTCGGCGCGCCGCTCGGTGGTCGAGCAGTGCAGACCGATGTCGGACCAGTCGCCCGGCGCGTATTTCTTCTTCGCCAGCGCGGC
+G637SNQ08JGK9B
HHHIIIIHHHIHHHIIHHGHCHIIIIIIHHHHIHCDDHIIIIIIIIIIIIIIIIIIIIIIIIIIIIIIIIIIII?H?IIIIIIIIIIIIIIIIIIIIDDDIIIIIIIIIIIIHHHIIIIIIIHHHHIIIIIIIIIIIIIIIIII
@G637SNQ08JMEB0
AACCTGGAGTTCCGCCTGAAGAAGCAGGGGCTGCGGTAGCTGCCGAATCTTCTACTGGTACATGGACAACTGTGTGGACCGATGGATTTACCAGC
+G637SNQ08JMEB0
IIIIEHCIIIIIGIHFIIHGIIIIIIHHH@IGGIIIGCFCGIIIIICEEIIIIIIIIIIIIIIIIIIIIIIIIIIIIIHCFCCIIIHHHIIIIII
@G637SNQ08I9G3W
CATGAGACCGACGGCCGCAATCTTGGCAACGGTGTAAATGCCCGCACCGCTGCCCGGCAGGATGCCACTGGTCGATGTAGTCGTGACAATATGCGAGCCCTGCTTGCTTGCGAGCATGCGCGGAACGTAAGTGTGTACGCCGTAAATCGGCCCCCAAAGGTTCACACCCATCCCCCACTCCCAATC
+G637SNQ08I9G3W
IIIIIIIIIIIIIIIIIIIIIIIIIIIIIIIIIIIFFCIIHHHIIIIIIIIHGGGHHIIIIIIIIIIIIIIIIIIIIIIIIIIIIIIHHHIIIIIIIHHHIIHHHIIIIIIIIIIIIIIIIF?F;;?IIIIIIIIIIIIIIIIHHHH?F?FFFF?HHHIIIIIH=;FF-8.FFFF,3-7FF-FAAF
@G637SNQ08JT1P0
AACCTGGAGTTCCGCCCGAAGAAGCAGGGGCTGCGGTAGCTGCCGAATCTTCTACTGGTACATGGACAACCGTGTGGACCGATGGACTTACCAGC
+G637SNQ08JT1P0
IIIIIIIIIIIIIIHHHIIIIIIIIIGGGAGGGIIIIIIIIIIIIIIIIIIIIIIIIIIIIIIIIIGGGGFIIIHGFGG>8:9GIIDGDEGAABG
@G637SNQ08JL6RI
AACCTGGAGTTCCGCCTGAAGAAGCAGGGGCGTGCGATAGCTGCCGAATCTTCTACTGGTACATGGACAACTGTGTGGACCGATGGACTTACCAGC
+G637SNQ08JL6RI
IIIIEECIIIIIG?E=EIIIIEEBD>EEE89198BABBACCIIIIIIGGGIIIGGGIIIIGECCGIIIIIIIIIIIIIIIIGGGIIIIIIIGGGII
@G637SNQ08JBAPM
AACCTGGAGTTCCGCCTGGAGAAGCAGGGGCTGCGATAGCTGCCGAATCTTCTACTGGTACATGGACAACTGTGTGGACCGATGGACTTACCAGC
+G637SNQ08JBAPM
IIIIIIIIIIIIIIIIIIIIIIHHIIIIICIIIIIHHHIIIIIIIIIIIIIIIIIHIHIIIIIIIIIIIIIIIIIIIIIIIIIIIIIIIIIIIII
@G637SNQ08J0K6H
ACCCTGGAGTTCCGCCTGAAGAAGCAGGGGCTGCGGTAGCTGCCGAATCTTCTACTGGTACATGGACAACTGTGTGGACCGATGGACTTACCAGC
+G637SNQ08J0K6H
GII?IIIIIIIIIIIIIIIIIIIIIIIIICIIIIIIIIIIIIIIIIIIIIIIIIIIIIIIHHHIIIIIIIIIIIIIIIIIIIHIHIIIIIIIIII
@G637SNQ08JG9PF
AACCTGGAGTTCCGCCTGAAGAAGCAGGGGCTGCGGTAGCTGCCGAATCTTCTACAGGTACATGGACAACTGTGTGGACCGATGGACTTACCAGC
+G637SNQ08JG9PF
IIIIIIIIIIIIIHIHIIIIIIIIIHIIIAIIIIIIIIIIIIIIIIIIIIIIIIIIIIIIHDDIIIIIIIIIIIIIIIIIHHHIIIIIIIIIIII
@G637SNQ08JJJWM
AACCTGGAGTTCCGCCTGAAGAAGCAGGGGCTGTGGTAGCTGCCGAATCTTCTACTGGTACATGAACAACTGTGTGGACCGATGGACTTACCAGC
+G637SNQ08JJJWM
IIIIIIIIIIIIIIIIIIIIIIIIIIFFFCIIIIIIIIIIIIIIIIIIIIIIIIIGGGIIGCDCIIGGFFIIIFAFAIIIAABF;;;FA;F88;F
@G637SNQ08JXX7F
AACCTGGAGTTCCGCCTGAAGAAGCAGGGGCTGCGGTAGCTGCCGAATCTCCTACTGGTACATGGACAACTGTGTGAACCGATGGACTTACCAGC
+G637SNQ08JXX7F
IIIHGICIIIIIIIIIIIIIIIIIIIIIIBIIIIIIIIIIIIIIIIIIIIIIIIIIIIIIIHHIIIIIIIIIIIIIIIIIIIHIHIIIIIIIIII
@G637SNQ08JDCYQ
AACCTGGAGTTCCGCCTGAAGAAGCAGGGGCTGCGGTAGCTGCCGAATCTTCTACTGGTACATGAACAACTGTGTGGACCGATGGACTTATCAGC
+G637SNQ08JDCYQ
IIIIIIIIIIIIIIIIIIIIIIIIIIIIICIIIIIIIIIIIIIIIIIIIIIIIIIIIIIIIIIIIIIIIIIIIIIIIIIIIIIIIIIIIIIIIII
@G637SNQ08JTPBO
AACCTGGAGTTCCACCTGAAGAAGCAGGGGCTGCGGTAGCTGCCGAATCTTCTACTGGTACATGGACTACTGTGTGGACCGATGGACTTACCAGC
+G637SNQ08JTPBO
IHIIHIHIIIIIHHIIIIIIIIIIIIIIICIIIIIIIIIIIIIIIIIIIIIIIIIHIHIIHHHIIIIIHHHHHIIIIIIIIIIIIIIIIIIIIII
@G637SNQ08JSCP4
AACCCGGAGTTCCGCCTGAAGAAGCAGGGGCTGCGGTAGCTGCCGAATCTTCTACTGGTACATGGACAACTGTGTGGACCGATGGACTTACCAGCT
+G637SNQ08JSCP4
IIIIHIIIIIIIIIIIIIIIIIIIIIIIICIIIIIIIIIIIIIIIIIIIIIIIIIHIHIIIIIIIIIIIIIIIIIIIIIIIDDIHIIIIIIIIIII
@G637SNQ08JHAWL
AACCTGGAGTTCCGCCCGAAGAAGCAGGGGCTGCGGTAGCCGCCGAATCTTCTACTGGTACATGGACAACTGTGTGGACCGATGGACTTACCAGC
+G637SNQ08JHAWL
IIIIIIIIIIHIHHIIHIIIIIIIIIIIICIIIIIIIIIIIIIIIIIIIIIIIIIIIIIIIIIIIIIIIIIIIIIIIIIIIIIIIIIIIIIIIII
@G637SNQ08JPRB2
AACCTGGAGTTCCGCCTGAAGAAGCAGGGGCTGCGGTAGCTGCCGAATCTTCTACTGGTACATGGACAACTGTGTGGACCGATGGACTTACCAGCCT
+G637SNQ08JPRB2
IIIIIIIIIIIIIIIIIIIIIIIIIIHHHAIIIIIIIIIIIIIIIIIIIIIIIIIIIIIIIIIIIIIIIIIIIIIIIIIIIIHHHIIIIHHHIIIII
@G637SNQ08JYDFM
GCCGAGTGGATCCTCGACGAAGTTCTCGATCGCCCGGCGCAGCGGACGCGCGCCGTAATCGATGTTGCCGGCGCCCTT
+G637SNQ08JYDFM
IIIIIIIIIIIIIIIIIIIIIIIIIIIHDDDDHH;HHIIIHHHIIIIIIIIIIIIIIIIIHHHIIIIIIIIIIHHHII
@G637SNQ08JXG2P
GGTCGACATGCCGGTGAAGACGCCGCCGAGATACTGCACCGATTTCTGGTCCACCATGGCGAG
+G637SNQ08JXG2P
IIIIIIIIHGGCIIIIHHHIIIIIIIIIIIIIIIIIIIIIIIHHHIIIH?G??HIIIHHHIII
@G637SNQ08JA3LU
AACCTGGAGTTCCGCCTGAAGAAGCATGGGGCTGCGGTAGCTGCCGAATCTTCTACTGGTACATGGACAACTGTGTGGACCGATGGACTTACCAGC
+G637SNQ08JA3LU
IIIIIIIIIIIIIIIIIIIGIFABDA>FFF/99@CF?@AFIIIIIIIIIIIIIIIICFCIGCCCFEEEHHIEEEEEHHIF????FCIIIIIGGGIG
@G637SNQ08I4HZS
AACCTGGAGTTCCGCCTGAAGAGCAGGGGCTGCGGTAGCTGCCGAATCTTCTACTGGTACATGGACAACTGTGTGGACCGATGGACTTACCAGC
+G637SNQ08I4HZS
E9E9IIIEAE?EEGGEG>E5669=EEEE@IIIIIIIIHIIIIBBE>>GIIFFFHHIIIGGFIIIIIIIHFFFIIIIIE=<BIE==EEBAEBIIH
@G637SNQ08JIJTA
AACCTGGAGTTCCGCCTGAAGAAGCAGGGGCTGCGGTAGCTGCCGAATCTTCTACTGGTACATGGACAACGGTGTGGACCGATGGACTTACCAGC
+G637SNQ08JIJTA
IIIIIIIIIIIIIIIIIIIIIIIIIIHHHCIIIIIIIHHHHIIIIIIIIIIIIIIIIIIIIIIIIIIIIIIIIIIIIIHHHHHIIIIIIIIIIII
@G637SNQ08JMIRB
AACCTGGAGTTCCGCCTGAAGAAGCGAGGGGCTGCGGTAGCTGCCGAATTCTTCTACTGGTACATGGACAACTGTGTGGACCGATGGACTTACCAGC
+G637SNQ08JMIRB
@;@;;@<A?AAA56@017AAE@9666;@@@9;;;DEEEDBAA;@;E@2@26@BBBD<<@>EED;=@;;DBEED;;66@;=@@@BEGGGGE@@@@GG@
@G637SNQ08JVR30
AACCTGGAGTTCCGCCTGAAGAAGCAGGGGCTGCGGTAGCTGCCGAATCTTCTACTGGTACGTGGACAACTGTGTGGACCGATGGACTTATCAGC
+G637SNQ08JVR30
FGHHIIDDDFGG>=F<DDIIIFB>>?FFF@GIIIIIIIIIIGGGHGGCCFBBBGIHIIIIIGBFBCIIIFGCABHIIIGGFHGGGIIIGBBCGGG
@G637SNQ08JYLSC
CGAATACCGCTTCACCGACGAACTCTTCGCCGCACCA
+G637SNQ08JYLSC
IGGGGGIIIIFBBGIGGGGIIIIIIIIGGGGIIIIII
@G637SNQ08I9W1H
AACCTGGAGTTCCACCTGAAGAAGCAGGGGCTGCGGTAGCTGCCGAATCTTCTACTGGTACATGGGCAACTGTGTGGACCGATGGACTTACCAGC
+G637SNQ08I9W1H
IIIIHHHIIIIIIIIIIIIIIIIIIHHHH;DHIIIIIIIIIIIIIIIIIIIIIIIIIIIIIDDHH?HIIIIIIIIIIIIHHHHHHIIIIIIIIII
@G637SNQ08I8NFX
AACCTGGAGTTCCATCTGAAGAAGCAGGGGCTGCGGTAGCTGCCGAATCTTCTACTGGTACATGGACAACTGTGTGGACCGATGGACTTACCAGC
+G637SNQ08I8NFX
IIIIIIIIIIIIIIIIIIIIIIIIIIIIICIIIIIIIIIIIIIIIIIIIIIIIIIIIIIIIIIIIIIIIIIIIIIIIIIIIIDICIIIIIIIIII
@G637SNQ08JY26L
AACCTGGAGTTCCGCCTGAAGAAGCAGGGGCTGCGGTAGCTGCCGAATCTTCTACTGGCACATGGACAACTGTGTGGACTGATGGACTTACCAGC
+G637SNQ08JY26L
IIIIIHHHIIIIIIIIIHHHHIIIIIHHHCIIIIIHDDDDIIIIHHHHHHHHIIIIHHHIIIIIIIIIIIIIIIIIIIIIIIIIIIIIIIIIIHH
@G637SNQ08JF7IS
AACCCGGAGTTCCGCCTGAAGAAGCAGGGGGCTGCGGTAGCTGCCGAATCTTCTACTGGTACATGGACAACTGTGTGGACCGATGGACTTACCAGC
+G637SNQ08JF7IS
IIHHHIIIIIIIIIIIIIFAAF6:@>FFFF->@?>F8>@FIIIIHHHHHIIIIIIIHF???IIIIIIIHHHIIIIIIIIIIIIIIIIIIIIIIIII
@G637SNQ08I8RYT
AACCGGGAGTTCCGCCTGAAGAAGCAGGGGCTGCGGTAGCTGCCGAATCTTCTACTGGTACATGGACAACTGTGTGGACCGATGGACTTACCAGC
+G637SNQ08I8RYT
IIIIHHCHIIIIIHHHHHIIIIEFICHHH6CCCEIIIIIIDDHCIIIIIIIIIIIIIIIIIHHHHIIIIIIIIIIIIIIIIIIIIIIIIIIIIII
@G637SNQ08JWX27
AACCTGGAGTTCCGCCTGAAGAAGCAGGGGCTGCGGTAGCTGCCGAATCTTCTACTGGTACATGGACAACTGTGTGGACCGATGGACTTGCCAGC
+G637SNQ08JWX27
IIIIIIIIIIIIIIIIIIHHHIIIIIHHHCIIIIIIIIIIIIIIIIIIIIIIIIIIIIIIIHHHHIIIIIIIIIIIIIIIIIIIIIIIIIIIIHH
@G637SNQ08JIXJT
GACCTGGAGTTCCGCCTGAAGAAGCAGGGGCTGCGGTAGCTGCCGAATCTTCTACTGGTACATGGACAACTGTGTGGACCGATGGATTTACCAGC
+G637SNQ08JIXJT
IIIIHIHIIIIIIHIHIIIIIIIIIHIII>IIIIIIIIHHHIIIIIIIIIIIIIIIIIIIIIIIIIIIIIIIIIIIIIIIIIIIIIIIHIIIIII
@G637SNQ08JOGN3
GGCCTGGAGTTCCGCCTGAAGAAGCAGGGGCTGCGGTAGCTGCCGAATCTTCTACCGGTACATGGACAACTGTGTGGACCGATGGACTTACCAGC
+G637SNQ08JOGN3
IIIIIIIIIIIIIIIIIIIIIHBDHHHHH>IIIIIIIIIIIIIIIIIIIIIIIIIIIIIIIIIHCDHIIIIIIIIIIIHHHIIIIIIIIIIIIII
@G637SNQ08JM8J2
AACCTGGAGTTCCACCCGAAGAAGCAGGGGCCGCGGTAGCTGCTGAATCTTCTACTGGTACATGGACAACTGTGTGGACCGATGGACTTACCAGC
+G637SNQ08JM8J2
IIIIIIIIIIIHCGHHHIIIIIIIIIHHHAIIFIIIIIIIIIIIIIIIIIIIIIIIIIIIIIHHHIIIIIIIIIHHHIH??HHHHIIIIIIIIHH
@G637SNQ08JWALY
AACCTGGAGTTCCGCCTGAAGAAGCAGGGGCTGCGGTAGCTGCCGAATCTTCTACTGGTACATGGACAACTGTATGGACCGATGGACTTGCCAGC
+G637SNQ08JWALY
IIIIGHGIIIIIIIIIIIIIIIIIIIHHH@GGIIIIIGGGGIIIIIIIIIIIIIIIIIIIIIIIIIGHGIIIIIIIIIIIIIIIIIIIIIIIIII
@G637SNQ08JX10U
AACCTGGAGTTCCGCCTGAAGAAGCAGGGGCTGCGGTAGCTGCCAAATCTTCTACTGGTACATGGACAACTGTGTGGACCGATGGACTTACCAGC
+G637SNQ08JX10U
IIIIEHCIFHCIGGHFIIIIIIIIIGHHH>IIIIIIIIIGGIIIHHCEEIIIIIIIIIIIIIIIIIIIIIIIIIIIIIIIIIIIIIIIIIHGGGI
@G637SNQ08JYTXF
AAACTGGAGTTCCGCCTGAAGAAGCAGGGGCTGCGGTAGCTGCCGAATCTTCTACTGGTACATGGACAACTGTGTGGACCGATGGACTTACCAGC
+G637SNQ08JYTXF
GGHIIIIIIIIIGBFBEEGIGF<=BGFFF@GGIIIIICBCGGGIIIIIIHHHHIHFGGICC>>FBIGGGHIGFFHHGIGB<=>F>IGGGIGGHII
@G637SNQ08JBMK5
GATGCCGAGGTGGCGCGCCACCGCTTCGGCGGTGGTGCGGTTGTCACCGGTCAGCATCACCACGTGCAGGCCGTCCTGGCGCAGCGCCGCGAGCGCGGCCGGTGTCGTCTC
+G637SNQ08JBMK5
IIIIIIF>F>IFBEFDIIIIFF>:F;GIIIIHIIIIIIGGGGHHIIIIF8978=DDGD>F<<AIGGGIGGF>=IFGIGGDDIGGGFFFFFFIHIIIFBFBIFGFFGDIIIF
@G637SNQ08JH91C
AAGTAGTTGTATATCGGCCAAGTCGCTCGTAGTACGCGGTCGCGG
+G637SNQ08JH91C
?<DDBBGGEB;;;;;?>?9?9;;><BDBD<;:::;::?<:86;?8
@G637SNQ08JYHO7
AACCTGGAGTTCCGCCTGAAGAAGCAGGGGCTGCGGTAGCTGCCGAATCTTCTACTGGTACATGGATAACTGTGTGGACCGATGGACTTACCAGC
+G637SNQ08JYHO7
IIIIIIIIIIIIIIIIIIIIIHEFB9HHH4?EGGHGIIIIIIIIIIIIIIIIIIIIIIIHHHHHIIIIIIIIIIIIIIHHHHDHCIIIIIIIIII
@G637SNQ08JPTL4
AACCTGGAGTTCCGCCTGAAGAAGCAGGGGCTGCGGTAGCTGCCGAATCTTCTACTGGTACATGGACAACTGTGTGGACCGATGGGCTTACCAGC
+G637SNQ08JPTL4
IIIIIIIIIIIIIIIIIIIIIIIIIHHHH>IIIIIIIIIIIIIIIIIIIIIIIIIIIIIIIHHHHIIIIIIHHHIIIIHHDDDHHHDHCIIIIDH
@G637SNQ08JERD2
AACCTGGAGTTCCGCCTGAAGAAGCAGGGGCTGAGGTAGCTGCCGAATCTTCTACTGGTACATGGACAACTGTGTGGACCGATGGACTTACCAGC
+G637SNQ08JERD2
IIIIIIIIIIIIIIIIIIIIIIIIIIHHHAIIIIIIIIIIIIIIIIHHHIIIIIIIIIIIIIIIIIIIIIIIIIIIIIIIHHHHIIIIIIIIIII
@G637SNQ08JI9T6
GAGCGCAAGTCGGAAGCGATGCCTGCAGTCGTCGAACAGGCTCTCTGGGTGAAGCGTGGAGTTCCGGATGTGCGCTCGCCGCCAGAGCTTTCCGCGGATTCACCG
+G637SNQ08JI9T6
IIIIIIIIIIIIIIIIIIIIIIIIIIIIIIIIIIIIIHIHIIIIIIIIHIIIIIIIIIIIIIIIIIIIIIIIIIIIIIIIIIIIIIIIIIHIIIIIHHIIIIIIH
@G637SNQ08JBRUG
AACCTGGAGTTCCGCCTGAAGAAGCAGGGGCTGCGGTAGCTGCCGAATCTTCTACTGGTACATGGACAACTGTGTGGACCGATGGACGTACCAGC
+G637SNQ08JBRUG
IIIIIIIIIIIIIIIIIIIIIIIIIIIIIBIIIIIIIIIIIIIIIIIIIIIIIIIIIIIIIIIIIIIIIIIIIIIIIIIIIIIIIIIIIIIIIII
@G637SNQ08I7LQB
AACCTGGAGTTCCATCTGAAGAAGCAGGGGCTGCGGTAGCTGCCGAATCTTCTACTGGTACATGGACAACTGTGTGGACCGATGGACTTACCAGCCC
+G637SNQ08I7LQB
IIIIIIIIIIIIIIIIIIIIIIIIIIHHHCIIIIIIIIIIIIIIIIIIIIIIIIIIIIIIIIIIIIIIIIIIIIIIIIIIIIIIIIIIIIIIIDHH6
@G637SNQ08JE6XE
AACCTGGAGTTCCGCCTGAAGAAGCAGGGGCTGCGGTAGCTGCCGAATCTTCTACGGGTACATGGACAACTGTGTGGACCGATGGACTTACCAGC
+G637SNQ08JE6XE
IIIIIIIHBHCHCGHBIIIIIIBDDIHHHAIIIIIIIIIIIIIIIIIIIIIIIIIHHHIIIIHHHIIIIIIIIIIIIIIIIIIIIIIIIIIIIHH
@G637SNQ08JHT09
AACCTGGAGTTCCACCTGAGGAAGCAGGGGCCGCGGTAGCTGCTGAATCTTCTACTGGTACATGGACAACTGTATGGACTGACGGTCTTACCAGC
+G637SNQ08JHT09
IIIIHIHIIIIIHHIIIIIIIIIIIIIIICIIIIIIIIIIIIIIIIIIIIIIIIIHIHIIIIIIHHIIIIIIIIIIIIIIIIIIIIIIIIIIIII
@G637SNQ08JV1O7
GACCTGGAGTTCCGCCTGAAGAAGCAGGGGCTGCGGTAGCTGCCGAATCTTCTACTGGTGCATGGACAACTGTGTGGACCGATGGACTTACCAGC
+G637SNQ08JV1O7
IIIIIIIIIIIIIIIIIIIIIIIIIIHHH@HIIIIIIIIIIIIIIIIIIIIIIIIIIIIHHHHHIIIIIIIIIHHHHIIIIIHHHIIIIIIIIII
@G637SNQ08JVIEA
AACCTTGAGTTCTGCTTGAAGAAGCAGGGGTTGCAGTAGTTGCTGAATCTTCTACTGGTACATGGACAATTGTGTGGACTAATGGACTTACCAAC
+G637SNQ08JVIEA
IIHHIIIIID==<>GDAADHHDBBFIDDDBD>5CCIEEEFFDAACDBIEEEIIIIEEEIGIBCD99=DBDBGFFFIIIIID;9D9IIIIIEEEEI
@G637SNQ08JM5YD
AACCTGGAGTTCCGCCTGAAGAAGCAGGGGCTGCGGTAGCTGCTGAATCTTCTACTGGTACATGAACAACTGTGTGGACCGATGGACTTACCAGC
+G637SNQ08JM5YD
IIIIIIIIIIIIIIIIIIIIIIIIIIHHHCIIIIIIIIIIIIIIIIIIIIIIIIIHHHIIIIIIIIIIIIIIIIIIIIIIIIHHHIIIIIIID?H
