# Supplementary material for: Optimization of DNA Recovery and Amplification from Non-Carbonized Archaeobotanical Remains
Source: PLoS One. 2014 Jan 27;9(1):e86827. doi: 10.1371/journal.pone.0086827 (PMC3903575; doi:10.1371/journal.pone.0086827)
Supplement: Data S7 — Deep-sequencing amplicon data of PfuTurbo Cx on VAD-A sample in FASTQ format. (FASTQ) [file pone.0086827.s014.fastq]

@G637SNQ08JVAOF
AACCTGGAGTTCCACCCGAAGAAGCAGGGGCCGCGGTAGCTGCTGAATCTTCTACTGGTACATGGACAACTGTGTGGACTGATGGACTTACCAGC
+G637SNQ08JVAOF
IIIIIIIIIIIIIIIIHIIIIIIIIIIIICIIIIIIIIIIIIIIIIIIIIIIIIIIIIIIIIIIIIIIIIIIIIIIIIIIIIIIIIIIIIIIIII
@G637SNQ08JHM2T
AACCTGGAGTTCCACCCGAAGAAGCAGGGGCCGCGGTAGCTGCTGAATCTTCTACTGGTACATGGACAACTATGTGGACTGATGGACTTACCAGC
+G637SNQ08JHM2T
IIIIIIIIIIIIIIIIHIIIIIIIIIIIICIIIIIIIIIIIIIIIIIIIIIIIIIIIIIIIIIIIIIIIIIIIIIIIIIIIIIIIIIIIIIIIII
@G637SNQ08JDMPY
AACCTGAAGTTCCACCCGAAGAAGCAGGGGCCGCGGTAGCTGCTGAATCTTCTACTGGTACATGGACAACTGTGTGGACTGATGGACTTACCAGC
+G637SNQ08JDMPY
IIIIIIIIIIIIIIIIHIIIIIIIIIIIICIIIIIIIIIIIIIIIIIIIIIIIIIIIIIIIIIIIIIIIIIIIIIIIIIIIIIIIIIIIIIIIII
@G637SNQ08J01ZB
AACCTGGAGTTCCACCCGAAGAAGCAGGGGGCCGCGGTAGCTGCTGAATCTTCTACTGGTACATGGACAACTGTGTGGACTGATGGACTTACCAGC
+G637SNQ08J01ZB
IIIIIIIIIIIIIIHHHIIIIIIII?HHHH3HE7EHIIIIIIIIIIIIIIIIIDDDIIIIIIIIIIIIIIIIDDDHIIIIIIIIIIIIIIIIIIII
@G637SNQ08JLU5U
AACCTGGAGTTCCACCCGAAGAAGCAGGGGCCGCGGTAGCTGCTGAATCTTCTACTGGTACATGGACAACTGTGTGGAATGATGGACTTACCAGC
+G637SNQ08JLU5U
IIIIIIIIIIIIIIIIHIIIIIIIIIIIICIIIIIIIIIIIIIIIIIIIIIIIIIIIIIIIIIIIIIIIIIIIIIIIIIIIIIIIIIIIIIIIII
@G637SNQ08JH3QK
AACCTAGAGTTCCACCCGAAGAAGCAGGGGCCGCGGTAGCTGCTGAATCTTCTACTGGTACATGGACAACTGTGTGGACTGATGGACTTACCAGC
+G637SNQ08JH3QK
IIIIIIIIIIIIIIIIHIIIIIIIIIIIICIIIIIIIIIIIIIIIIIIIIIIIIIIIIIIIIIIIIIIIIIIIIIIIIIIIIIIIIIIIIIIIII
@G637SNQ08JFU5K
AACCTGGAGTTCCACCCGAAGAAACAGGGGCCGCGGTAGCTGCTGAATCTTCTACTGGTACATGGACAACTGTGTGGACTGATGGACTTACCAGC
+G637SNQ08JFU5K
IIIIIIIIIIIIHHIIGIIIIIIGIIIIICIIIIIIIHHHIIIIIIIIIIIIIIIIIIIIIIIIIIIIIIIIIIIIIIIIIIIIIIIIIIIIIII
@G637SNQ08I98QC
AACTTGGAGTTCCACCCGAAGAAGCAGGGGCCGCGGTAGCTGCTGAATCTTCTACTGGTACATGGACAACTGTGTGGACTGATGGACTTACCAGC
+G637SNQ08I98QC
IIIIIIIIIIIIIIIIHIIIIIIIIIIIICIIIIIIIIIIIIIIIIIIIIIIIIIIIIIIIIIIIIIIIIIIIIIIIIIIIIIIIIIIIIIIIII
@G637SNQ08J091W
AACCTGGAGTTCTACCCGAAGAAGCAGGGGCCGCGGTAGCTGCTGAATCTTCTACTGGTACATGGACAACTGTGTGGACTGATGGACTTACCAGC
+G637SNQ08J091W
IIIIIIIIIIIIIIIIHIIIIIIIIIIIIAIIIIIIIIIIIIIIIIIIIIIIIIIIIIIIIIIIIIIIIIIIIIIIIIIIIIIIIIIIIIIIIII
@G637SNQ08JCYWL
AACCTGGAGTTTCACCCGAAGAAGCAGGGGCCGCGGTAGCTGCTGAATCTTCTACTGGTACATGGACAACTGTGTGGACTGATGGACTTACCAGC
+G637SNQ08JCYWL
IIIIIIIIIIIHIIIIHIIIIIIIIIIIICIIIIIIIIIIIIIIIIIIIIIIIIIIIIIIIIIIIIIIIIIIIIIIIIIIIIIIIIIIIIIIIII
@G637SNQ08JC4FU
AACCTGGAGTTCCACCCGAAGAAGCAGGGGCCGCAGTAGCTGCTGAATCTTCTACTGGTACATGGACAACTGTGTGGACTGATGGACTTACCAGC
+G637SNQ08JC4FU
IIIIIIIIIIIIIIIIHIIIIIIIIIIIICIIIIIIIIIIIIIIIIIIIIIIIIIIIIIIIIIIIIIIIIIIIIIIIIIIIIIIIIIIIIIIIII
@G637SNQ08I7M87
AATCTGGAGTTCCACCCGAAGAAGCAGGGGCCGCGGTAGCTGCTGAATCTTCTACTGGTACATGGACAACTGTGTGGACTGATGGACTTACCAGC
+G637SNQ08I7M87
IIIIIIIIIIIIIIIIHIIIIIIIIIIIICIIIIIIIIIIIIIIIIIIIIIIIIIHIHIIIIIIIIIIIIIIIIIIIIIIIIIIIIIIIIIIIII
@G637SNQ08JRYMF
AACCTGGAGTTCCACCCGAAGAAGCAGGGGCCGCGGTAGCTGCTGAATCTTCTACTGGTACATGGACAACTGTGTTGACTGATGGACTTACCAGC
+G637SNQ08JRYMF
IIIIIIIIIIIIIIIIHIIIIIIIIIIIICIIIIIIIIIIIIIIIIIIIIIIIIIIIIIIIIIIIIIIIIIIIIIIIIIIIIIIIIIIIIIIIII
@G637SNQ08JOT5G
AACCTGGAGTTCCACCTGAAGAAGCAGGGGCCGCGGTAGCTGCTGAATCTTCTACTGGTACATGGACAACTGTGTGGACTGATGGACTTACCAGC
+G637SNQ08JOT5G
IIIIIIIIIIIIIIIIIIIIIIIIIIIIICIIIIIIIIIIIIIIIIIIIIIIIIIIIIIIIIIIIIIIIIIIIIIIIIIIIIIIIIIIIIIIIII
@G637SNQ08JWMZV
AACCTGGAGTTCCACCCGAAGAAGCAGGGGCCGCGGTAGCTGCTGAATCTTCTACTGGTACATGGACAACTGTGTGGACTGATAGACTTACCAGC
+G637SNQ08JWMZV
IIIIHIHIIIIIIIIIHIIIIIIIIIIIICIIIIIIIIIIIIIIIIIIIIIIIIIIIIIIIIIIIIIIIIIIIIIIIIIIIIIIIIIIIIIIIII
@G637SNQ08JLZE5
AACCTGGAGTTCCACTCGAAGAAGCAGGGGCCGCGGTAGCTGCTGAATCTTCTACTGGTACATGGACAACTGTGTGGACTGATGGACTTACCAGC
+G637SNQ08JLZE5
IIIIIIIIIIIIIIIIIIIIIIIIIIIIICIIIIIIIIIIIIIIIIIIIIIIIIIIIIIIIIIIIIIIIIIIIIIIIIIIIIIIIIIIIIIIIII
@G637SNQ08I43UW
AACCTGGAGTTCCACCCCGAAGAAGCAGGGGGCCGCGGTAGCTGCTGAATTTTCTACTGGTACATGGACAACTGTGTGGACTGATGGACTTACCAGC
+G637SNQ08I43UW
IIIG?D=DADBIIDDDD4EGGGD;<DIDDDD:D>3GFHIGFGGIIIIIIDDD:D188<DBDDGGDGGIIIIIIIIIGGGIGGGGIIIIIIIIIIIIG
@G637SNQ08JDUHS
AACCTGGAGTTCCACCCGAAGAAGCAGGGGCCGCGGTAGCTGCTGAATCTTCTACTGGTATATGGACAACTGTGTGGACTGATGGACTTACCAGC
+G637SNQ08JDUHS
IIIIIIIIIIIIIIIIHIIIIIIIIIIIICIIIIIIIIIIIIIIIIIIIIIIIIIIIIIIIIIIIIIIIIIIIIIIIIIIIIIIIIIIIIIIIII
@G637SNQ08I58BV
AACCTGGAGTTCCACCCGAAGAAGCAGGGGCCGCGATAGCTGCTGAATCTTCTACTGGTACATGGACAACTGTGTGGACTGATGGACTTACCAGC
+G637SNQ08I58BV
IIIIIIIIIIIIIIIIHIIIIIIIIIIIICIIIIIIIIIIIIIIIIIIIIIIIIIIIIIIIIIIIIIIIIIIIIIIIIIIIIIIIIIIIIIIIII
@G637SNQ08JJM1K
AACCTGGAGTTCCACCCGAAGAAGCAGGGGCCGCGGTAGCTGCTGAATCTTCTACTGGTACATGGACAACTGTATGGACTGATGGACTTACCAGC
+G637SNQ08JJM1K
IIIIIIIIIIIIIIIIHIIIIIIIIIIIICIIIIIIIIIIIIIIIIIIIIIIIIIIIIIIIIIIIIIIIIIIIIHIHIIIIIIIIIIIIIIIIII
@G637SNQ08I6UPS
AACCTGGAGTTCCACCCGAAGAAGCAGGGGCCGCGATAGCTGCTGAATCTTCTACTGATACATGGACAACTGTGTGGACTGATGGACTTACCAGC
+G637SNQ08I6UPS
IIIIIIIIIIIIIIIIHIIIIIIIIIIIICIIIIIIIIIIIIIIIIIIIIIIIIIIIIIIIIIIIIIIIIIIIIIIIIIIIIIIIIIIIIIIIII
@G637SNQ08I6Q1I
AACCTGGAGTTCCACCCGAAGAAGCAGGGGCCGCGGTAACTGCTGAATCTTCTACTGGTACATGGACAACTGTGTGGACTGATGGACTTACCAGC
+G637SNQ08I6Q1I
IIIIIIIIIIIIIIIIHIIIIIIIIIIIICIIIIIIIIIIIIIIHIHIIIIIIHHHIHIIIIIIIIIIIIIIIIIIIIHHHHDICIIIIIIIIII
@G637SNQ08I5V5U
AACCTGGAGTTCCACCCGAAGAATCAGGGGCCGCGGTAGCTGCTGAATCTTCTACTGGTACATGGACAACTGTGTGGACTGATGGACTTACCAGC
+G637SNQ08I5V5U
IIIIIIIIIIIIIIIIHIIIIIIIIIIIICIIIIIIIIIIIIIIIIIIIIIIIIIIIIIIIIIIIIIIIIIIIIIIIIIHHHHIHIIIIIIIIII
@G637SNQ08J0HMM
AACCTGGAGTTCCACCCGAAGAAGCAGGGGCCGCGGTAGCTGCTGAATCTTCTACTGGTACATGGACAACTGTGTGGACTGATGGACTTACCAGT
+G637SNQ08J0HMM
IIIIIIIIIIIIIIIIGIIIIIIIIIIIICIIIIIIIIIIIIIIIIIIIIIIIIIIIIIIIIIIIIIIIIIIIIIIIIIIIIIIIIIIIIIIIII
@G637SNQ08JAPLT
AACCTGGAGTTCCACCCGAAGAAGCAGGGGCCGCGGTAGCTGCTGAATCTTCTACTGGTACATGGACAACTGTGTGGACTGATGGACTTACCAGCC
+G637SNQ08JAPLT
IIIIIIIIIIIIIIIIHIIHHIHHIIIIICIIIIIIIIIIIIIIIIIIIIIIIIIIIIIIIIIIIIIIIIIIIIIIIIIIIIIIIIIIIIIIIIII
@G637SNQ08JQXUG
AACCTGGAGTTCCACCCGAAGAAGCAGGGGCCGCGGTAGCTGCTGAATCTTCTACTGATACATGGACAACTGTGTGGACTGATGGACTTACCAGC
+G637SNQ08JQXUG
IIIIIIIIIIIIIIIIHIIIIIIIIIIIICIIIIIIIIIIIIIIIIIIIIIIIIIIIIIIIIIIIIIIIIIIIIIIIIIIIIIIIIIIIIIIIII
@G637SNQ08JM53S
AACCTGGAGTTCCACCCGAAGAAGCAGGGGCCACGGTAGCTGCTGAATCTTCTACTGGTACATGGACAACTGTGTGGACTGATGGACTTACCAGC
+G637SNQ08JM53S
IIIIIIIIIIIIIIIIHIIIIIIIIIIIICIIIIIIIIIIIIIIIIIIIIIIIIIIIIIIIIIIIIIIIIIIIIIIIIIIIIIIIIIIIIIIIII
@G637SNQ08JG6KJ
AACCTGGAGTTCCACCCCGAAGAAGCAGGGGGCCGCGGTAGCTGCTGAATCTTCTACTGGTACATGGACAACTGTGTGGACTGATGGACTTACCAGC
+G637SNQ08JG6KJ
IIIIIIIIFGEG>4GGG14GGGGBDE@GGGG6HH?IIIIIIIIIIHDGCDIIIIIIIIIIIIIIIIIIIIIIIIIIIIIIIIIIIIIIIIIIIIIII
@G637SNQ08JS8IX
AACCTGGAGTTCCACCCGAAGAAGCAGGGGCCGCGGTAGCTGCTGAATCTTCTACTGGTACATGGACAACTGTGTGGACTGATGGACTTACCAAC
+G637SNQ08JS8IX
IIIIIIIIIIIIIIHHHIIIIIIIIIHHHCIIIIIIIIIIIIIIIIIIIIIIIIIIIIIIIIIIIIIIIIIIIIIIIIIIIIIIIIIIIIHCH?H
@G637SNQ08JSX3F
AACCTGGAGTTCCACCCGAAGAAGCAGGGACCGCGGTAGCTGCTGAATCTTCTACTGGTACATGGACAACTATGTGGACTGATGGACTTACCAGC
+G637SNQ08JSX3F
IIIIIIIIIIIIIIIIHIIIIIIIIIIIHIIIIIIIIIIIIIIIIIIIIIIIIIIIIIIIIIIIIIIIIIIIIIIIIIIIIIIIIIIIIIIIIII
@G637SNQ08JYM6S
AACCTGGAGTTCCACCCGAAGAAGCAGGGGCCGCGGTAGCTGCTGAATCTTCTACTGTTACATGGACAACTGTGTGGACTGATGGACTTACCAGC
+G637SNQ08JYM6S
IIIIIIIIIIIIIIIIHIIIIIIIIIIIICIIIIIIIIIIIIIIIIIIIIIIIIIIIIIIIIIIIIIIIIIIIIIIIIIIIIIIIIIIIIIIIII
@G637SNQ08JFCYG
AACCTGGAGTTCCACCCCGAAGAAGCAGGGGGCCGCGGTAGCTGCTGAATCTTTTACTGGTACATGGACAACTGTGTGGACTGATGGACTTACCAGC
+G637SNQ08JFCYG
HHIIHEEEEEEGE<DDD2@E@@DBCEBDDDD9IH7HEIIIIIIIIIIIIIIDDD>DD:DCIIIIIIIIIIID???IIIIIIIIE?D>?@D77D;>=D
@G637SNQ08JIV1D
AACCTGGAGTTCCACCCGAAGAAGTAGGGGCCGCGGTAGCTGCTGAATCTTCTACTGGTACATGGACAACTGTGTGGACTGATGGACTTACCAGC
+G637SNQ08JIV1D
IIIIIIIIIIIIIIHHGHHCGHIIIIHHHCIIIIIIIIIIIIIIIIIIIIIHHHHIIIIIIIIIIIIIIIIIIIIIIIIIIIIIIIIIIIIIIIH
@G637SNQ08JZXCH
AACCTGGAGTTCCACCCGAAGAAGCAGGGGCCGCGGTAGCTGCTAAATCTTCTACTGGTACATGGACAACTGTGTGGACTGATGGACTTACCAGC
+G637SNQ08JZXCH
IIIIIIIIIIIIIIIIHIIIIIIIIIIIICIIIIIIIIIIIIIIIIHIIIIIIIIIIIIIIIIIHHIIIIIIIIIIIIIIIIIIIIIIIIIIIII
@G637SNQ08JNK70
AACCTGGAGTTCCACCCGAAGAAGCAGGGTCCGCGGTAGCTGCTGAATCTTCTACTGGTACATGGACAACTGTGTGGACTGATGGACTTACCAGC
+G637SNQ08JNK70
IIIIIIIIIIIIIIIIHIIIIIIIIIIIHIIIIIIIIIIIIIIIIIIIIIIIIIIIIIIIIIIIIIIIIIIIIIIIIIIIIIIIIIIIIIIIIII
@G637SNQ08JG6SX
AACCTGGAGTTCCACCCGAAGAAGCAGGGGCCGCGGTAGCTGCTGAATCTTCCACTGGTACATGGACAACTGTGTGGACTGATGGACTTACCAGC
+G637SNQ08JG6SX
IIIIIIIIIIIIIIIIHIIHHIIIIIIIIBIIIIIIIIIIIIIIIIIIIIIIIIIIIIIIIIIIIIIIIIIIIIIIIIIIIIIIIIIIIIIIIII
@G637SNQ08JWZIF
AACCTGGAGTTCCACCCCGAAGAAGCAGGGGGCCGCGGTAGCTGCTAAATCTTCTACTGGTACATGGACAACTGTGTGGACTGATGGACTTACCAGC
+G637SNQ08JWZIF
BBEA<B7A<B7BA@BBB/AC<:B6:>@BBBB2B>1?CIIEHHHIIIHHHIIIID???HIIIIIIIIIIIIIIIIIIIIIIIIIIHCCDEE??B?EGB
@G637SNQ08JBKFV
AACCTGGAGTTCCACCCGAAGAAGCAGGGGCCGCGGTAGATGCTGAATCTTCTACTGGTACATGGACAACTGTGTGGACTGATGGACTTACCAGC
+G637SNQ08JBKFV
IIIIIIIIIIIIIIIIHIIIIIIIIIIIICIIIIIIIIIIIIIIIIIIIIIIIIIIIIIIIIIIIIIIIIIIIIIIIIIIIIHIHIIIIIIIIII
@G637SNQ08JW9LO
AACCTGGAGTTCCACCCGAAGAAGCAGGGGCCGTGGTAGCTGCTGAATCTTCTACTGGTACATGGACAACTGTGTGGACTGATGGACTTACCAGC
+G637SNQ08JW9LO
IIIIIIIIIIIIIIIIHIIIIIIIIIIIICIIIIIIIIIIIIIIIIIIIIIIIIIIIIIIIIIIIIIIIIIIIIIIIIIIIIIIIIIIIHICDII
@G637SNQ08JKS9W
AACCTGGAGTTCCACCCGAAGAAGCAGGGGCCGCGGTAGCTGCTGAATTTTCTACTGGTACATGGACAACTGTGTGGACTGATGGACTTACCAGC
+G637SNQ08JKS9W
IIIIIIIIIIIIIIHHHIIIIIIIIIHHH>IIIIIIIIIIIIIIIIIHHH>IIIIIIIIIIIIIIIIIIIIIIIIIIIIIIIIIIIIIIIIIIII
@G637SNQ08JM3XX
AACCTGGAGTTCCACCCGAAGAAGCAGGGACCGCGGTAGCTGCTGAATCTTCTACTGGTACATGGACAACTGTGTGGACTGATGGACTTACCAGC
+G637SNQ08JM3XX
IIIIIIIIIIIIIIIIHIIIIIIIIIIIHIIIIIIIIIIIIIIIIIIIIIIIIIIIIIIIIIIIIIIIIIIIIIIIIIIIIIIIIIIIIIIIIII
@G637SNQ08JXCEY
AACCCGGAGTTCCACCCGAAGAAGCAGGGGCCGCGGTAGCTGCTGAATCTTCTACTGGTACATGGACAACTGTGTGGACTGATGGACTTACCAGC
+G637SNQ08JXCEY
IIIIHIIIIIIIIIIIHIIIIIIIIIIIICIIIIIIIIIIIIIIIIIIIIIIIIIIIIIIIIIIIIIIIIIIIIIIIIIIIIIIIIIIIIIIIII
@G637SNQ08JGRDA
AACCTGGAGTTCCACCCGAAGAAGCAGGGGTCGCGGTAGCTGCTGAATCTTCTACTGGTACATGGACAACTGTGTGGACTGATGGACTTACCAGC
+G637SNQ08JGRDA
IIIIIIIIIIIIIIIIHIIIIIIIIIIIICIIIIIIIIIIIIIIIIIIIIIIIIIHIHIIIIIIIIIIIIIIIIIIIIIIIIIIIIIIIIIIIII
@G637SNQ08JAQH5
AACCTGGAGTTCCACCCGAAGAAGCAGGGGCTGCGGTAGCTGCTGAATCTTCTACTGGTACATGGACAACTGTGTGGACTGATGGACTTACCAGC
+G637SNQ08JAQH5
IIIIIIIIIIIIIIIIHIIIIIIIIIIIICIIIIIIIIIIIIIIIIIIIIIIIIIIIIIIIIIIIIIIIIIIIIIIIIIIIIIIIIIIIIIIIII
@G637SNQ08JX4QY
AACCTGGAGTTCCACCCGAAGAAGCGAGGGGCCGCGGTAGCTGCTGAATCTTCTACTGGTACATGGACAACTGTGTGGACTGATGGACTTACCAGC
+G637SNQ08JX4QY
GCIIIGBBEG>G>@GG?IGAEIICC??GGGBG?7?GIIIIIIIIIIIIIIIIIIIIIIIIIIIIIIIIIIIIIIIIIIIIIIIIIIIIIIIIIIII
@G637SNQ08J1JJX
AACCTGGAGTTCCACCCGAAGAAGCAGGGGCCGCGGTAGCTGTTGAATCTTCTACTGGTACATGGACAACTGTGTGGACTGATGGACTTACCAGC
+G637SNQ08J1JJX
IIIIIIIIIIIIIIIIHIIIIIIIIIIIICIIIIIIIIIIIIIIHIHIIIIIIIIIIIIIIIIIIIIIIIIIIIIIIIIIIIIIIIIIIIIIIII
@G637SNQ08JLEZ9
AACCTGGAGTTCCACCCGAAGAAGCAGGGGCCGCGGTAGCTGCTGAATCTTCTACTGGTACATGGACAACTGTGTGGACTGATGAACTTACCAGC
+G637SNQ08JLEZ9
IIIIIIIIIIIIIIIIHIIHHIIIIIIII>IIIIIIIIIIIIIIIIIIIIIIIIIIIIIIIIIIIIIIIIIIIIIIIIIIIIIIIIIIIHIHIII
@G637SNQ08JOA8M
TAACCTGGAGTTCCACCCGAAGAAGCAGGGGCCGCGGTAGCTGCTGAATCTTCTACTGGTACATGGACAACTGTGTGGACTGATGGACTTACCAGC
+G637SNQ08JOA8M
IIIIIIIIIIIIIIIIIHIIIIIIIIIIIIAIIIIIIIIIIIIIIIIIIIIIIIIIIIIIIIIIIIIIIIIIIIIIIIIIHHHIIHHIIIIIIIII
@G637SNQ08JEAW5
AACCTGGAGTTCCACCCGAAGAAGCAGGGGGCCGCGGTAGCTGCTGAATCTTCTACTGGTACATGGACAACTGTGTAGACTAATGGACTTACCAGC
+G637SNQ08JEAW5
IIIIGFBBFGGG@4FF2<FEGFIIIIFFFF?IIIIIIIIIIIIIIIIIIIIIIIIIIIIIIIIIIIIIIIIIIIIIIIIIIHCDF??EF>=FEECF
@G637SNQ08JZNOD
AACCTGGAGTTCCACCCGAAGAAGCAGGGGCCGCGGTAGTTGCTGAATCTTCTACTGGTACATGGACAACTGTGTGGACTGATGGACTTACCAGC
+G637SNQ08JZNOD
IIIIIIIIIIIIIIIIHIIIIIIIIIIIICIIIIIIIIIIIIIIIIIIIIIIIIIIIIIIIIIIIIIIIIIIIIIIIIIIIIIIIIIIIIIIIII
@G637SNQ08JYTO7
AACCTGGAGTTCCACCCGAAGAAAGCAGGGGCCGCGGTAGCTGCTGAATCTTCTACTGGTACATGGACAACTGTGTGGACTGATGGACTTACCAGC
+G637SNQ08JYTO7
IIIIIIIIIIIIIIFF@EF8<FF/8?9FFF0F96EFEIGIIIIIIIIIIIIIIIIIHFCDIIIIIIIIIIIIIIIIIIIIIIIIIIIIIIIHHHII
@G637SNQ08JIPMH
AACCTGGAGTTCCACCCGAAGAAGCAGGGGCCGCGGTAGCTGCTGAATCTTCTACTGGTACATGGACAACTGTGTAGACTGATGGACTTACCAGC
+G637SNQ08JIPMH
IIIIIIIIIIIIIIIIHIIIIIIIIIIIICIIIIIIIIIIIIIIIIIIIIIIIIIIIIIIIHHIHHIIIIIIIIIIIIIIIIIIIIIIIIIIIII
@G637SNQ08JT7P8
AACCTGGAGTTCCACCCGAAGAAGCAGGGGCCGGCGGTAGCTGCTGAATCTTCTACTGGTACATGGACAACTGTGTGGACTGATGGACTTACCAGC
+G637SNQ08JT7P8
EDIHCEBIBE@GGGEEB?E67E?@??EEE6E1E/1E9A????GIIIHHIIIIEBCBIIIICCBCEDEIHHEEEHIIIIIHHHIIIIIIIIIIIIII
@G637SNQ08I4L28
AACCTGGAGTTCCACCCGAAGAAGCAGGGGCCGCGGTAGCTGCTGAATCTTCTACTGGTACATGGACAACTGTGTGGATTGATGGACTTACCAGC
+G637SNQ08I4L28
IIIIIIIIIIIIIIIIHIIIIIIIIIIIICIIIIIIIIIIIIIIIIIIIIIIIIIIIIIIIIIIIIIIIIIIIIIIIIIIIIIIIIIIIIIIIII
@G637SNQ08JR0L1
AACCTGGAGTTCCACCCCGAAGAAGCAGGGGCCGCGGTAGCTGCTGAATCTTTTACTGGTACATGGACAACTGTGTGGACTGATGGACTTACCAGC
+G637SNQ08JR0L1
IIIIFB???DDD>2???/7?;<?@@<2???3?;<EEDIEIIIIIIIFFII???>I@4?<F?????>>>?;;<<;EEBBA>>>?<?850?/0?/05?
@G637SNQ08J0F47
AACCTGGAGTTCCACCCCGAAGAAGCAGGGGGCCGCGGTAGCTGCTGAATTTCTACTGGTACATGGACAACTGTGTGGACTGATGGACTTACCAGC
+G637SNQ08J0F47
>;>;A>47:><A<7>>>/2><<@@D<7>>>>->/-5>8FDADDEEEG>;>>3>7@????HHIIIIIIIHHHIIGDAAAAGED@@>:<=>40>/05>
@G637SNQ08JNZLZ
AACCTGGAGTTCCACCCGAAGAAACAGGGCCGCGGTAGCTGCTGAATCTTCTACTGGTACATGGACAACTGTGTGGACTGATGGACTTACCAGC
+G637SNQ08JNZLZ
IIIIIIIIIIIIIIHHHIIIIEE@91EE/E/./E/>?:@AGGEEEIIIIII9;:CECIIGEGIIIIIIGGGGIIIIIIIIIIIIIIIE?E::CG
@G637SNQ08I8J0Y
AACCTGGAGTTCCACCCCGAAGAAGCAGGGGCCGCGGTAGCTGCTGAATCTTCTACTGGTACATGGACAACTGTGTGGACTGATGGACTTACCAGC
+G637SNQ08I8J0Y
ECECIEACAEEE94EEE/4E?CE@CEAEEE6IIFIIIIIIIIIIIIIIIIIIIIIIIIIIIIIHHHIIIIIIIIIIIIIIIIIIIIIIIIIIIIII
@G637SNQ08JRAVU
AACCTGGAGTTCCACCCGAAGAAGCAGGGGCCGCGGTAGCTGCTGAATCTTCTACTGGTACATAGACAACTGTGTGGACTGATGGACTTACCAGCA
+G637SNQ08JRAVU
IIIIIIIIIIIIIIIIHIIIIIIIIIIIICIIIIIIIIIIIIIIHIHIIIIIIIIIIIIIIIIIIIIIIIIIIIIIIIIIIIIIIIIIIIIIIIII
@G637SNQ08JJMIG
AACCTGGAGTTCCACCCGAAGAAGCAGGGGGCCGCGGTAGCTGCTGAATCTTCTACTGGTACATGGACAACTGTGTGGACTGATGGACTTACCAAC
+G637SNQ08JJMIG
IIID=D=I;D;DA9DD/9D7:D5:<<DDDD-D95;DBDDDGGIIIIIIIIIIIIIIIIIIIIIIGGGIIHHIIIIIFFG>>>GGGGIIIIFFGGGG
@G637SNQ08JWKDI
AACCTGGAGTTCCACCCCGAAGAAGCAGGGGCCGCGGTAGCTGCTGAATCTTCTACTGGTACATGGACAACTGTGTGGACTGATGGACTTACCAAC
+G637SNQ08JWKDI
D?D=<D5E<D9E9<DDD/4DCDDBDE>DDD5DC8EIEIGIIIIIIIDCDIIIIIIIIIIIII??D??ED??EIIICDCCEIICCD>?ED??DEEHI
@G637SNQ08I8Q3F
AACATGGAGTTCCACCCGAAGAAGCAGGGGCCGCGGTAGCTGCTGAATCTTCTACTGGTACATGGACAACTGTGTGGACTGATGGACTTACCAGC
+G637SNQ08I8Q3F
IIIIIIIIIIIH??HH4?IEEHEFIIHHH@IIFIIIIIIIIIIIIIIIIIIIIIIIIIIIIIIIIIIIIIIIIIHHHIHDDDIIIIIIIIIIIII
@G637SNQ08JGGXP
AACCTGGAGTTCCACCCGAAGAAGCAGGGGCCGCGATAGCTGCTGAATCTTCTACTGGTACATGGACAACTGTGTGGACTAATGGACTTACCAGC
+G637SNQ08JGGXP
IIIIIIIIIIIIIIIIHIIIIIIIIIIIICIIIIIIIIIIIIIIIIIIIIIIIIIIIIIIIIIIIIIIIIIIIIIIIIIIIIIIIIIIIIIIIII
@G637SNQ08I41K2
AACCTGGAGTTCCACCCGAACGAAGCAGGGGCCGCGGTAGCTGCTGAATCTTCTACTGGTACATGGACAACTGTGTGGACTGATGGACTTACCAGC
+G637SNQ08I41K2
IIIIEDDDDDBD:<DD1?D/.7D:<??DDD1D?8BDBIEFGGIIHHFFFFFFFIIIIIIIIIHIFFCCDFIIIIIIIIIHHHH@D>IIIIIIIHII
@G637SNQ08I7OPG
AACCTGGAGTTCCACCCAAAGAAGCAGGGGCCGCGGTAGCTGCTGAATCTTCTACTGGTACATGGACAACTGTGTGGACTGATGGACTTACCAGC
+G637SNQ08I7OPG
IIIIGHCIIIIIIIHHHHHGHIIIIIHHHCHH?IIIIHHHIIIIIIIIIIIIIIIHHHIIIIIIIIIIIIIIIIIIIIIIIIIIIIIHCCHCIHH
@G637SNQ08JGD8A
AACCTGGGAGTTCCACCCGAAGAAGCAGGGGCCGCGGTAGCTGCTGAATCTTCTACTGGTACATGGACAACTGTGTGGACTGATGGACTTACCAGC
+G637SNQ08JGD8A
IIIIGGG4<AGGGA@GG2<GIIGEE?9GGG@II>IIIHHHHIIIIIIIIIIIIIIIHHHHHHIIIIIIIIIHHHIIIIIIIIIIIIIIIIIIIIHH
@G637SNQ08JX0NR
AACCTGGAGTTCCACCCGAAGAAACAAGGGGCCGCGGTAGCTGCTGAATCTTCTACTGGTACATGGACAACTGTGTGGACTGATGGACTTACCAGC
+G637SNQ08JX0NR
E>E=BEEE:E8EEEEE;EEEEEE;>E3EEE<E>4<ECIIIIIIIIIIIIIGCCFCGGGGIIIIIIIIIIIIIIIIIIIIGGGGIIIIIIIIIIIII
@G637SNQ08JNWHY
AACCTGGAGTTCCACCCCGAAGAAGCAGGGGGCCGCGGTAGCTGCTGAATTTTCTTACTGGTACATGGACAACTGTGTGGACTGATGGACTTACCAGC
+G637SNQ08JNWHY
HHHFA?>D<?>A<9???/9?<<?9><9????-?91:??GD?AADDBB?9???/5?-00:AACGGFGHIIIIIIIIIIIIIIIIIIIGGGHD;7?677?
@G637SNQ08JS1P5
AACCTGGAGTTCCACCCGAAGAAGCAGGGGTCGCGGTAGCTGCTGAATCTTCCACTGGTACATGGACAACTGTGTGGACTGATGGACTTACCAGC
+G637SNQ08JS1P5
IIIIIIIIIIIIIIIIHIIIIIIIIIIIICIIIIIIIIIIIIIIIIIIIIIIIIIIIIIIIIIIIIIIIIIIIIIIIIIIIIIIIIIIIIIIIII
@G637SNQ08JHZBP
AACCTGGAGTTCCACCCGAAGAAGCAGGGGCCGCGGTAGCTGCTGAATCTTCTACTGGTACATGGACAACTGTGTGGACTGATGGACTTACCAGCT
+G637SNQ08JHZBP
IIIIIIIIIIIIIIIIHIIIIIIIIIIIICIIIIIIIIIIIIIIIIIIIIIIIIIHIHIIIIIIIIIIIIIIIIIIIIIIIIIIIIIIIIIIIIII
@G637SNQ08JMC8S
AACCTGGAGTTCCACCCGAAGAAGCAGGGGCCGCGGTAGCTGCTGAATCTTCTACTGGTACATGGACAACTGTGTGGACTGATGGACTTACCAGCCT
+G637SNQ08JMC8S
IIIIIIIIIIIIIIIIHIIIIIIIIIIII@IIFIIIIIIIIIIIIIIIIIIIIIIIIIIIIIIIIIIIIIIIIIIIIIIIIIHIHIIIIIIIIIIII
@G637SNQ08JAIDT
AACCTGGAGTTCCACCCCGAAGAAGCAGGGGGCCGCGGTAGCTGCTGAATTTTCTACTGGTACATGGACAACTGTGTGGACTGATGGACTTACCAGCC
+G637SNQ08JAIDT
CCCCGEAC<C9E@<CCC/<CAAC?AEICCCC>CC6DHIIIIIIIIIHHHCCC@D7??IIIIIIIIIIIIIIIIIIIIIIIIIIIHHHIIICCCCEBC<
@G637SNQ08JPFG6
AACCTGGAGTTCCACCCCGAAGAAGCAGGGGGCCGCGGTAGCTGCTGAATCTTCTACTGGTACATGGACAACTGTGTAGACTAATGGACTTACCAGC
+G637SNQ08JPFG6
D;D;@D5<AEEE94DDD/4DCCD@D@9DDDD3DC?FEIIIIIIIIIIIIIIIIIIIIIIIIIIIIIIIIIIIIIIIIIIIIIIHHHHEEEEEIIC?D
@G637SNQ08JPFNN
AACCTGGAGTTCCACCCCGAAGAAGCAGGGGGCCGCGGTAGCTGCTGAATCTTCTACTGGTACATGGACAACTGTGTGGACTGATGGACTTACCAAC
+G637SNQ08JPFNN
C>IE@C9C:C9C94CCC.4C<<C6<<9CCCC-C95:C?EAEIIIIIIIIIIIIIFGHHGGHIIEECCCIEHHIIIIHHGIIIIGCCCIIIIICCCCG
@G637SNQ08JUSON
AACCTGGAGTTCCACCCGAAGAAGTAGGGCCGCGGTAGCTGCTGAATCTTCTACTGGTACATGGACAACTGTGTGGACTGATGGACTTACCAGC
+G637SNQ08JUSON
FFIB>E>FFIIHHIEEBHE>>EA>21EE/E99:E:AEEGIIIIIIIIIIII>??GFGIIIICEBIIIIIIIIIIIIIIDDDDGIIIIIIGGGIH
@G637SNQ08I60CV
AACCTGGAGTTCCACCCGAAGAAGCAGAGGCCGCGGTAGCTGCTGAATCTTCTACTGGTACATGGACAACTGTGTGGACTGATGGACTTACCAGC
+G637SNQ08I60CV
IIIIIIIIIIIIIIIIHIIIIIIIIIIIIIIIIIIIIIIIIIIIIIIIIIIIIIIIIIIIIIHIHHIIIIIIIIIIIIIIIIIIIIIIIIIIIII
@G637SNQ08J1THZ
AACCTGGAGTTCCACCCCGAAGAAGCAGGGGCCGCGGTAGCTGCTAAATCTTCTACTGGTACATGGACAACTGTGTGGACTGATGGACTTACCAGC
+G637SNQ08J1THZ
B@HA:A7@:A7A@DAAA5CA8:A6<>9AAA/A4.:A?CAEEIIIIDDDIIIHC=??CCCIGGHCCCIIIIIIIHHHIIIIIIECA>>AA<;A;;<A
@G637SNQ08JSSYO
AACCTGGAGTTCCACCCGAAGAAGCAGGGCCGCGGTAGCTGCTGAATCTTCTACTGGTACATGGACAACTGTGTGGACTGATGGACTTACCAGC
+G637SNQ08JSSYO
IIIIIIIIIIIIIIEE??E?GEECEEEE?E732E39?FBBBCIIIIIIIIIDDDHHHIHHHHEHHIII;;;?EEIIE;;;IDECIIHHHHIIII
@G637SNQ08JEDZM
AACCTGGAGTTCCACCCCGAAGAAGCAGGGGCCGCGGTAACTGCTGAATCTTCTACTGGTACATGGACAACTGTGTGGACTGATGGACTTACCAGC
+G637SNQ08JEDZM
IIIIIIGICEEH94EEE/<E02E6:EHEEEBEC;HHIIIIDDDDIIIIIIIIHHHHDECIIIHDECIIECDIIIIIIIIHDDDHHHHIIIIII?;E
@G637SNQ08JOI4X
AACCTGGAGTTCCACCCGAAGAAGCAGGGGCCGCGGTAGCTGCTGAATCTTCTACTGGTACATGGACAACTGTGTGAACTGATGGACTTACCAGC
+G637SNQ08JOI4X
IIIIHHHIIIIIIIHHHIHHHHIIIHHHH@HC;HIIIIIIIIIIIIIIIIIHDDDHHHIIIIIIIIIIIIIIIID;H;DIIIIIIIIHHHIIIII
@G637SNQ08I9OFP
AACCTGGAGTTCCACCCGAAGAAGCAGGGGCCGCGGTAGCTGCTGAATCTTCTACTGGTACATGGGCAACTGTGTGGACTGATGGACTTACCAGC
+G637SNQ08I9OFP
B5E:7B5<:B;B?DBB?GB;=BFFHIBBB?BB:BBIF>>=@IIIIIIIIIIIIIIIIIIIIF>BB6BIIIIIIIIIIIIIIIIIIIIIIBBBIII
@G637SNQ08JSZ2D
AACCTGGAGTTCCACCCGAAGAAGCAGGGGCCGGCAGTAGCTGCTGAATCTTCTACTGGTACATGGACAACTGTGTGGACTGATGGACTTACCAGC
+G637SNQ08JSZ2D
EBIGFFFIHEDECCEEBCE6:ECCAAEEE7E6E/599E>:>>DDGGGGGIE??BIIIIIIIIIIIIIIIIGFFHBBEBIDDDGGIHIGFFIIIIII
@G637SNQ08JJ01M
AACCTGGAGTTCCACCCGAAGAAGCAGGGGCCGCGGTAACTGCTAAATCTTCTACTGGTACATGGACAACTGTGTGGACTGATGGACTTACCAGC
+G637SNQ08JJ01M
IIIIIIIIIIIIIIHHHIIIIIIIIIHHHBIIIIIIIIIIIIIIHHCHIIIHHHHHHHHIIIIIIIIIIIIIIIIIIIIIIIIIIIIIIIIHD?H
@G637SNQ08JA0RH
AACCTGGAGTTCCACCCGAAGAAGCAGGGGCCGGCGGTAACTGCTGAATCTTCTACTGGTACATGGACAACTGTGTGGACTGATGGACTTACCAGC
+G637SNQ08JA0RH
:8@>9:6><<<=84::0/:99:66:::::4:4:/4:<AA>88:=BBB>??>@?1114:<?@?=<<<99:88998?<<<>99999:8>9:66:244:
@G637SNQ08JFNQD
AACCTGGAGTTCCACCCGAAGAAGCAGGGGCCGCGGTAGCTGCTGAATCTTCTACTGCTACATGGACAACTGTGTGGACTGATGGACTTACCAGC
+G637SNQ08JFNQD
IIIIIIIIIIIIIIIIHIIIIIIIIIIIICIIIIIIIIIIIIIIIIIIIIIIIIIIIIIIIIIIIIIIIIIIIIIIIIIIIIIIIIIIIIIIIII
@G637SNQ08JQJVW
AACCTGGAGTTCCACCCGAAGAAGCAGGGGCCGCGGTAGCTGCTGAATCTTCTACTGGTACATAGGACAACTGTGTGGACTGATGGACTTACCAGC
+G637SNQ08JQJVW
IIIEEGEB4G4G4:GGAIGEEIIIIIGGGCIIFIIIIGGGGIIIIIIIIIIIFCCIIIIIII?:G:?EGEEIIIIIIIIIIIIIIIIIIIIIIIII
@G637SNQ08JMA75
AACCTGGAGTTCCACCCGAAGAAGCAGGGGCCGCGGTAGCTACTGAATCTTCTAACTGGTACATGGACAACTGTGTGGACTGATGGACTTACCAGCCT
+G637SNQ08JMA75
IIIIGGCEIGGGEEGG4?HIIIIIICGGGBG?7GGIIIIIIIIIIIIIIII?9G;:?IIIIIIIGGGIIIIIIIIGGGIIIIIIIIIIIIIIIC?G;G
@G637SNQ08JB4YL
AACCTGGAGTTCCACCCGAAGAAGCAGGGGCCGTGGTAGCTGCTGAATCTTCTACTGGTACATGGACAACTGTGTGGACTGATGGACTTACTAGC
+G637SNQ08JB4YL
IIIIIIII?H?IIIHHBIIIGHBDIIHHH@IIIIIIIIIIIIIHDH;;;IIIIIIIIIIIIIIIIIIIIIIIIHHHIIIIIIHHHIIIIIIIIHH
@G637SNQ08JPKSM
AACCTGGAGTTCCACCCCGAACGAAGCAGGGGGCCGCGGTAGCTGCTAAATCTTCTACTGGTACATGGACAACTGTGTGGACTGATGGACTTACCAGC
+G637SNQ08JPKSM
CCCCEEBB:B8BAEBBB5EB3/:B9;DEBBBB7B?3FCGIIIIIIIIHHHIIIIGFCCGGIIIIIIIIIIGGGIIIIIIIIEECCCCCIIIE8B8A>B
@G637SNQ08JZGVD
AACCTGGAGTTCCACCCGAAGAAACAGGGGCCGCGGTAGCTGCTGAATCTTCTACTGGTACATGGACAACTGTGTGGATTGATGGACTTACCAGC
+G637SNQ08JZGVD
GGIG?F?GGIIIIIHHHIGGGHHBD9FFF@F;4FIIIIHIIIIIGFDIIGD=899AGGIIGABFGGIIIHIIHIHHIIGGGGDFBIIIIIIIB?F
@G637SNQ08JYQR7
AACCTGGAGTTCCGCCTGAAGAAGCAGGGGCTGCGGTAGCTGCCGAATCTTCTACTGGTACATGGACAACTGTGTGGACCGATGGACTTACCAGC
+G637SNQ08JYQR7
IIIIIIHHIIIIIIIIIIIIIIIIIIIII;?IIIIIIIIIIIIIIIIIIIIIIIIIIIIIIIIIIIIIIIIIIIIIIIIIIIIIIIIIIIIIIII
@G637SNQ08JYFUS
AACCTGGAGTTCCACCCGAAGAAGCAGGGGCCGCGGTAGCTGGGCTGAATCTTCTACTGGTACATGGACAACTGTGTGGACTGATGGACTTACCAGC
+G637SNQ08JYFUS
IIIIIIIIIIIIIIHHHIHHHIIIIIHHHBIIAIIIIIIIHHH6HIIIIIIIIDDDIHHHIIIHHHHHIIIIIIIIIIIIIHHHIIIIIIIIIIIII
@G637SNQ08JMZ2Q
AACCTGGAGTTCCACCCGAAGAAAGCAGGGGCCGCGGTAACTGCTGAATCTTCTACTGGTACATGGACAACTGTGTGGACTGATGGACTTACCAGC
+G637SNQ08JMZ2Q
?7G;7?5>8?8?77??.7?/0??.3<A???7?:07?6D?;;:AE<<?:>ABEE:<;;?;@DDDGEGGGFFFGDDD@@@GE@@@@DGGGGGGF@77?
@G637SNQ08JSZ3L
AACCTGGAGCTCCACCCGAAGAAGCAGGGGCCGCGGTAGCTGCTGAATCTTCTACTGGTACATGGACAACTGTGTGGACTGATGGACTTACCAGC
+G637SNQ08JSZ3L
IIIIIIIIIIIIIIIIHIIIIIIIIIIIICIIIIIIIIIIIIIIIIIIIIIIIIIIIIIIIIIIIIIIIIIIIIIIIIIIIIIIIIIIIIIIIII
@G637SNQ08JMWUY
AACCTGGAGTTCCACCCCGAAGAAAGCAGGGGGCCGCGGTAGCTGCTGAATCTTCTACTGGTACATGGACAACTGTGTGGACTGATGGACTTACCCAGC
+G637SNQ08JMWUY
>5>7@>9@<>5>9<>>>.<?<:>>/8@G>>>>8IH=HHHIIIIIIIH???HIIIHDDCCCCIIGEBCCBB>99EGEE=>99@DD=:>9:=>00>>0==>
@G637SNQ08JIMMB
AACTTGGAGTTCCACCCGAAGAAGCAGGGGCCGCGGTAGCTGCTGAATCTTCTACTGGTACATGGACAACTGTGTGGACGTGATGGACTTACCAGC
+G637SNQ08JIMMB
I@9D9D=IIIIDDEDHHID>>DDEHIDDD?DD:@D@IIIGHHHHHHHHHIIIIIE@D@IEEE@D@DIIGGEGDD@D@<7777GDDDDDDGIIIIIF
@G637SNQ08J0PLL
AACCTGGAGTTCCACCCCGAAGAAGCAGGGGGCCGCGGTAGCTGCTGAATCTTTTACTGGTACATGGACAACTGTGTGGACTGATGGACTTACCAGCC
+G637SNQ08J0PLL
IIIIIIEE<C>EE@CCC2@EIIIIIIICCCC?IIIIIIIIIIIIIIIIIIICCCC??7C?IIIIIIIIIIIIIIIIIIIIIAA=5C550C00C08=C2
@G637SNQ08JDI5B
AACCTGAAGTTCCACCCGAACGAAGCAGGGGCCGCGGTAGCTGCTGAATCTTCTACTGGTACATGGACAACTGTGTGGACTGATGGACTTACCAGC
+G637SNQ08JDI5B
=6=644=44=4>>>==<A==8:==<??===4=4/3=4<9444@@BBDDDDFFFFFFFFFFFFC???ADDDBBBB::=:AFFDDDBBDDDDA=:::?
@G637SNQ08JE73P
AACCTGGAGTTCCACCCGAAGAAGCAGGGGCCGCGGTAGCTGCTGAATCTTTTACTGGTACATGGACAACTGTGTGGACTGATGGACTTACCAGC
+G637SNQ08JE73P
IIIICFDIGGGIIIHHHIGGGIIIIIFFFBF?7GIIICBCCIIFDFGGGFFF88=4FDIIGDDFFIIIIIIIHIIIIIGFFFFFFDGGGGFAADF
@G637SNQ08JRKEN
AACCTGGAGTTCCACCCGAACGAAGCAGGGGCCGCGGTAACTGCTGAATCTTCTACTGGTACATGGACAACTGTGTGGACTGATGGACTTACCAGC
+G637SNQ08JRKEN
@;E;6@5ABAA@9;@@0A@0/5@:;>?@@@7@5/6@;DDB;;=@GGGGGGGG@666;@;E???D@@@DDDDGGGGEEEGGHHHHDDDDDDGDDDDD
@G637SNQ08JYURY
AACCTGAAGTTTCACCCGAAGAAGCAGGGGCCGCGGTAGCTGCTGAATCTTCTACTGGTACATGGACAACTGTGTGGACTGATGGACTTACCAGC
+G637SNQ08JYURY
IIIIIIIIIHHHIIHHHIIIIIIIIIHHHAH?7HIIIIIIIIIIIIIIIIIIIIIIIIIIIIIHHHIIIIIIIIIIIIHHHIIIIIIIIIHHHII
@G637SNQ08JRX8I
AACCTGGAGTTCCACCCGAAGAAGCAGGGGCCGCGGTAGCTGCTGAATTTCTTACTAGTACATGGACAACTGTGTGGACTGATGGACTTACCAGC
+G637SNQ08JRX8I
AAGA9?5<<AAA;9??12?47?BB?<???5?7/:?:A@:??DDDD?4??/9?.04;;=;BABDDGAC?==CCFIIIHHDDDGG??@@?44?56;?
@G637SNQ08JBDQU
AACCTGGAGTTCCACCTCGAAGAAGCAGGGGCCGCGGTAGCTGCTGAATCTTCTACTGGTACATGGACAACTGTGTGGACTGATGGACTTACCAGC
+G637SNQ08JBDQU
IIIIIIIIIIII?4F2<<CFECF6:>>FFF2F@2;FEIGIIIIIIIHHHHHIIIIHHHHIIIIIHHHIIIIIIIIIIIIIIIIIIIIIIIIIIIII
@G637SNQ08JFO7Q
AACCTGGAGTTCCACCCGAAGAAGCAGGGGCCGCGGTAGGCTGCTGAATCTTCTACTGGTACATGGACAACTGTGTGGACTGATGGACTTACCAGC
+G637SNQ08JFO7Q
>8>8?><<<>A><<>>95>6:ABBDA>>>9AA;BBB=5>449A??<><?@>>889AA>::==A=>=BBBBAA:::BBBBA==::>:DDDBBBBDAC
@G637SNQ08I5DKX
AACCTGGAGTTCCACCCCGAAGAAAGCAGGGGGCCGCGGTAGCTGCTGAATCTTCTACTGGTACATGGACAACTGTGTGGACTGATGGACTTACCAGC
+G637SNQ08I5DKX
9-9-/9.7/9.96=9995?98399.<=:9999-9.-292:<<<<AA@9::A<<<889<:9314ABBBDDD9::AFFFFDDDDDFF????DFFFFFFDD
@G637SNQ08JC75N
CAACCTGGAGTTCCACCCCGAACGAAGCAGGGGGCCGCGGTAGCTGCTGAATTTTCTACTGGTACATGGACAACTGTGTGGACTGATGGACTTACCAGC
+G637SNQ08JC75N
1=1=37=4A8===8<===/<=/,3=58<7====0=4-5=:<<9<EEEEGDD====@7DDFGGIIHE@@@IIIIHHHFFEDDIHHH<<=;EED<<=::7=
@G637SNQ08JMBLH
AACCTGGAGTTCCACCCGAACGAAGCAGGGGCCGGCGGTAGCTGCTGAATCTTCTACTGGTACATGGACAACTGTGTGGACTGATGGACTTACCAGC
+G637SNQ08JMBLH
GEEAAD:<5D4D47DD8AD/.7D;=?<DDD4D/D-5D3A<:<<EGIIFFFFIIIIIIIIIIFFFFDBCFFFHIIIIIIIIGGGIIIIIIIIBDBEII
@G637SNQ08I62MR
AATCTGGAGTTCCACCCGAAGAAGCAGGGGCCGCGGTAGTTGCTGAATCTTCTACTGGTACATGGACAACTGTGTGGACTGATGGACTTACCAGC
+G637SNQ08I62MR
IIIIIIIIIIIIIIIIHIIIIIIIIIIII@IIIIIIIIIIIIIIIIIIIIIIIIIIIIIIIIIIIIIIIIIIIIIIIIIIIIIIIIIIIIIIIII
@G637SNQ08JACMA
AACCTGGAGTTCCACCCGAAGAAGCAGGGGCCGCGGTAGCTGCTGAATCTTCTACTGGTACATGGACAACTGTGTGGACTGATGGACTTACTAGC
+G637SNQ08JACMA
IIIIIIIIIIIIIIHHHIHCGHEIE?HHH4HC8EIIIEHHHIIIIIIIIIIIIIIIIIIIIIIIIIIIIIIIIIIIIIIIIIIIIIIIIIIIIII
@G637SNQ08I80QV
AACCTGGAGTTCCACCCGAAGAAGCAGGGGCCGCAGTAGCTGCTGAATCTTCTACTGGTACATGGATAACTGTGTGGACTGATGGACTTACCAGC
+G637SNQ08I80QV
IIIIIIIIIIIIIHHHGHHHHIIIIIHHHCIIFIIIIIIIIIIIIIIIIIIIIIHHHHIIIIIIIIIIIIIIIIIIIIHDDDDHCIIIIIIIIII
@G637SNQ08JN0C9
AACCTGGAGTTCCACCCGAAGAAGCAGGGGCCGCGGTAGCTGCTGAATCTTCTACTGGTACATGGACAACTGTGTGGAATGATGGACTTACCAGCC
+G637SNQ08JN0C9
D:E>7D5??DBD??DD2DD<<D<<@GDDD@HF>FFFIIHHHIIIIIIGGHD=897@D@HHGDDDBCEHIEDDFGGDDDDIIIIHIIIIIHDBBBHI
@G637SNQ08JD8OG
AACCTGGAGTTCCACCTGAAGAAGCAGGGGCTGCGGTAGCTGCCGAATCTTCTACTGGTACATGGACAACTGTGTGGACCGATGGACTTACCAGC
+G637SNQ08JD8OG
IIIIIIIIIIIIIIIIIIIIIIIIIIHHHCIIIIIIIIIIIIIIIIIIIIIIIIIIIIIIIIIIIIIIIIIIIDDHCIIIIIIIIIIIIIIIIIH
@G637SNQ08JE3HN
AACCTGGAGTTCCACCCGAAGAAGCAGGGGCCGCGGTAGCTGCTGAAATCTTCTACTGGTACATGGACAACTGTGTGGACTGATGGACTTACCAGC
+G637SNQ08JE3HN
GGIC?G?GGIIIIIHHHIGGGIIIIIGGGBIIFIIIIEEEGIIC:GG4>CIIIIIIIIIIIIIIIIIIIIIIIIIIIIIIIIIIIIIIIIIIIIII
@G637SNQ08JKTPL
AACCTGGAGTTCCACCCCGAAGAAGCAGGGGCCGCGGTAGCTGCTGAATTTTCTTACTGGTACATGGACAACTGTGTGGACTGATGGACTTACCAGCC
+G637SNQ08JKTPL
BBGA>>;C:>;A>>>>>1A>7:>@D<2>>>/>;5<@=GDADDDBBB>9>>>-3>,.-6><=EEEGDFGIIIIIIIIHHHICC@@;>55:>40>/45>4
@G637SNQ08JVP7X
AACCTGGAGTTCCACCCGAAGAAGCAGGGGCCGTCGGTAGCTGCTGAATCTTCTACTGGTACATGGACAACTGTGTGGACTGATGGACTTACCAGC
+G637SNQ08JVP7X
IIIIIIIIIIIIIIHHHIIHHHHHIIHHH@I?4;:HCIIIIIIIIIIIIIIIIIIIIIIIIIIIIIIIIIIIIIIIIIIIIIIIIIIIIIIIIIII
@G637SNQ08JJA6I
AACCTGGAGTTCCACCCGAAGAAGCAGGGGCCGCGGTAGCTGCTGAATCTTCTACTGGTACATGGACAACTGTGTGGACAGATGGACTTACCAGC
+G637SNQ08JJA6I
IIIIIIIIIIIIIIIIHIIIIIIIIIIIICIIIIIIIIIIIIIIIIIIIIIIIIIIIIIIIIIIIIIIIIIIIIIIIIIIIIIIIIIIIIIIIII
@G637SNQ08JH5RG
AACCTGGAGTTCCACCCCGAAGAAGCAGGGGCCGCGGTAGCTGCTGAATCTTCTACTGGTACATGGACAACTGTGTGGACTGGATGGACTTACCAGC
+G637SNQ08JH5RG
:8><4:2<6:6:14:::,4:12:194/:::,:925:5:<;<44449<<<9:8@ABA:::FFFCAABBABA899844:497/:.44=>94:44:DDDD
@G637SNQ08J0XQ2
AACCTGGAGTTCCACCCGAAGAAGCAGGGGCCACGGTAGCTGCTGAATCTTCTACTGGTACATGGACAACTGTGTGGACTGATGGACTTACCAGCC
+G637SNQ08J0XQ2
IIIIEHCIIIIIIIHHHIHGGHIIIIHHHCIIIIIIIGGGIIIGGHGIIIIIIIIGHGIIIGGHGIIIIGGGIIIIIIGEEEGHIIIIIIIIIIII
@G637SNQ08JDB5E
AACCTGGAGTTCCACCCGAAGAAGCAGGGGCCGCGGTAGCTGCTGAATCTTCTACTGGTACATGGACAATTGTGTGGACTGATGGACTTACCAGC
+G637SNQ08JDB5E
IIIIHHHIIFEFC?FF4GFEGIIIIIFFFAIIFHHHIIIIIIIIHHHIIIIIIIIIIIIIIIIF??HIIIIIIECF??BGDA=F9=@F21F1;BF
@G637SNQ08JZJ62
AACCTGGAGCTCCACCTGAAGAAGCAGGGGCCGCGGTAGCTGCTGAATCTTCTACTGGTACATGGACAACTGTGTGGACTGATGGACTTACCAGC
+G637SNQ08JZJ62
IIIIIIIIIIIIIIIIIIIIIIIIIIIIICIHEIIIIIIIIIIIIIIIIIIIIIIIIIIIIIIIIIIIIIIIIIIIIIIIIIIIIIIIIIIIIII
@G637SNQ08JN0HK
AACCTGGAGTTCCACCCGAAGAAGCAGGGGCCGACGGTAGCTGCTGAATCTTCTACTGGTACATGGACAACTGTGTGGACTGATGGACTTACCAGC
+G637SNQ08JN0HK
IIIF>G?IIGGGGIGGEIG??GBBGIGGG=G92==IIC>=>CIIIIIIIIIIIIIIGGGIIIIIIIIIIIIIIIIIIIIIIIIIIIIIIIIIIIII
@G637SNQ08I7HS5
AACCTGGAGTTCCACTCCGAAGAAGCAGGGGCCGCGGTAGCTGCTGAATCTTCTACTGGTACATGGACAACTGTGTGGACTGATGGACTTACCAGC
+G637SNQ08I7HS5
GBIF=G=DCGEGBB44G54GGIGEIIGGGG;IIIIIIIIIIIIIIIIIIIIIIIIIIIIIIIIIIIIIIIIIIIIIIIIIIIIIIIIIIIIIIIII
@G637SNQ08JDCNK
AACCTGGAGTTCCACCCGAAGAACGCAGGGGCCGCGGTAGCTGCTGAATCTTCTACTGGTACATGGACAACTGTGTGGACTGATGGACTTACCAGC
+G637SNQ08JDCNK
IIIHEHCGGHGHGGHHHIIIIH9;?CIHHH=HE:IHHIIIGGIIIIIIIIIIIIIIIIIIIIIIIIIIIIIIIIIIIIIIIIIIIIIIIIIIIIII
@G637SNQ08I57G2
AACCTGGAGTTCCACCCGAAGAAGCAGGGGGCCGCGATAGCTGCTGAATCTTCTACTGATACATGGACAACTGTGTGGACTGATGGACTTACCAGC
+G637SNQ08I57G2
IIIIIIIIDGCIIIHHHIIGIGGG@9GGGG/G>5;?EHFIIIIIIIIIIIIIIIIIIIIIIIIHHHIIIIIIIIIIIIIIIIIIIHDDGHIIIIII
@G637SNQ08I8T6O
AACCTGGAGTTTCACCTGAAGAAGCAGGGGCCGCGGTAGCTGCTGAATCTTCTACTGGTACATGGACAACTGTGTGGACTGATGGACTTACCAGC
+G637SNQ08I8T6O
IIIIHIHIIIIHIIIIIIIIIIIIIIIII@IIIIIIIIIIIIIIIIIIIIIIIIIIIIIIIIIIIIIIIIIIIIIIIIIIIIIIIIIIIIIIIII
@G637SNQ08JXSFB
AACCTGGAGTTCCACCCAAAGAAGCAGGGGCCGCGGTAGCTGCTGAATCTTCTACTGTTACATGGACAACTGTGTGGACTGATGGACTTACCAGC
+G637SNQ08JXSFB
IIIIHIHIIIIIIIIIHIIGHIIIIIIIICIIIIIIIIIIIIIIIIIIIIIIIIIIIIIIIIIIIIIIIIIIIIIIIIIIIHHIIIIIIIIIIII
@G637SNQ08JZI5E
AACCTGGAGTTCCACCCGAAGAAGCAGGGGCCGCGGTAGCTGCTGAATCTTCTACTGGTACATGGACAACTGTGTGGCTGATGGACTTACCAGC
+G637SNQ08JZI5E
IIIIIIIIIIIIIIHHHIIIIIIIIIHHHCIIIIIIIIIIIIIIIIIIIIIIIIIIIIIIIIIIIIIIIIIII?;H66;IIIIIIIIIIIIIII
@G637SNQ08JV8BI
AACCTGGAGTTCCACCCGAAGAAGCAGGGGGCCGCGGTAGCTGCTGAATCTTCTACTGGTACACGGACAACTGTATGGACTGATGGACTTACCAGC
+G637SNQ08JV8BI
A<A?7A4A8A8A42AA/7A78A58<7AAAA-A4-5A8EDEGGIIIIIIIIIIIHIFFFFIIIIIIIIIIIIIIFCBBIIC@@@@DDDEEEEEE?7A
@G637SNQ08I49P6
AACCTGGAGTTCCACCCGAGAGCAGGGGCCGCGGTAGCTGCTGAATCTTCTACTGGTACATGGACAACTATGTGGACTGATGGACTTACCAGC
+G637SNQ08I49P6
>8>8?>448>>><4>>69444??<>>>3BB;DDDBBDFFFFC<><<?FFDDDDDDDD:::?>B:9>88?<<<?>>A===ABBBDDAA???FFF
@G637SNQ08JJEUQ
AACCTGGAGTTCCACCCCGAAGAAGCAGGGGCCGCGGTAGCTGCTGAATCTTCTACTGGTACATGGGACAACTGTGTGGACTGATGGACTTACCAGC
+G637SNQ08JJEUQ
HHHHIIEEIHHH@4CCC14CCCC9C>9CCC2C<85C49@FIIIID;C;IIIIIIIIEEEEIIE?CC59BEEEGIEE?C??EEEEBCBBGC;;C;III
@G637SNQ08JGK3C
AACCTGGAGTTCCACCTGAAGAAGCAGGGACCGCGGTAGCTGCTGAATCTTCTACTGGTACATGGACAACTATGTGGACTGATGGACTTACCAGC
+G637SNQ08JGK3C
HCIH?H?IIIIIHGHBGGHIIIIIIIHHHIIIIIIIIIIIIIIIIIIIIIIIIIIIIIIIIIIIIIIIIIHHHIIIIIIIIIIIIIIIIIIIIII
@G637SNQ08I6WC4
AACCTGGAGTTTCACCCGAAGAAGCAGGGGGCCGCGGTAGCTGCTGAATCTTCTACTGGTACATGGACAACTGTGTGGACTGATGGACTTACCAGC
+G637SNQ08I6WC4
IIIIIIIIDCC;GIHHEIEECC<>@9CCCC-C97;C=B@<@AGGDDC===DDBBDBEEEA===ADDAACAAACBIIIIIIIIIGGGGCCBICBBII
@G637SNQ08JMT8O
CTCCAACCCTACGGGAGGTTCCACCCCGAACGAAAGCAGGGGGCCGCGGTAGCTGCTGAATCTTCTACTGGTACATGGACAACTGTGTGGACTGATGGACTTACCAGC
+G637SNQ08JMT8O
,2:,:-::,4,,::,/:1:-:-/:::.4:-,/::,///::::,:-,,:-.3577777<<<<<AABBBA???DDDDDDDDDDD?==ABB===AAABBBB=:::BBBBDA
@G637SNQ08JNZ35
AACCTGGAGTTCCACCCGAAGAAGCAGGGGCCGCGGTAGCTGCTGAATCTTCTACTGGTACATGGACAACTGTGTGGACTGATGGATTACCAGC
+G637SNQ08JNZ35
@@B@DBDD:?9DB6??26?;;BCEDD???=HHF8?8GDDDIGIII@@@@BGGCD:6?5:;A:6?/00??<;;:<<??AAAA?;?66?6EDD?A?
@G637SNQ08I69OE
AACCTGGAGTTCCACCCAAAGAAGCAGGGCCGCGGTAGCTGCTGAATCTTCTACTGGTACATGGACAACTGTGTGGACTGATGGACTTACCAGC
+G637SNQ08I69OE
=7EBA=<>AGGEEDBAA==5E??B<<==/=47:=47<:<<<@<<=:EDDDAAADDHHIIIB>==AAGGBDDBB?AA>>>CEIHHIIIHIIEA??
@G637SNQ08JPYLQ
AACCTGGAGTTCCACCCGAAGAAGCAGGGGGCCGCGGTAGCTGCTGAATCTTCTACTGGGTACATGGACAACTGTGTGGACTGATGGACTTACCAGC
+G637SNQ08JPYLQ
IIIIGBBCAA@A@4AA1<ACIA@DE9AAAA1A><FCGIIIIIIID;A;BACCBBE>4AA205E=5A5::A79?GC@>A;=@DD@7A7=7A77A>BEA
@G637SNQ08JOFV4
AACCTGGAGTTCCACCCGAAGAAGCAGGGGGCCGCGGTAGCTGCTGAATCTTCTACTGTTACATGGACAACTGTGTGGACTGATGGACTTACCAGC
+G637SNQ08JOFV4
IIIIIHHHIIIIIGGG6?GGGGGGE>GGGG/G<<=G>@GIIIIIIIHHHIIIIIIIIIIIIIIHHHIIIIIIIIIIIIIIIIIIIIIIIIIIIIII
@G637SNQ08J0HSD
AACCTGGAGTTCCACCCCGAAGAAGCAGGGGGCCGCGGTAGCTGCTGAATCTTCTACTGGTACATGGACAACTATGTGGACCGATGGACTTACCAGC
+G637SNQ08J0HSD
HHHHHC@A<C<CA<CCC1<CHCCCCGECCCC;II>IIIIIIIIIIIIIIIIIIIIIIIIIIIIIIIIIIIIIIIIIIIIIIIIA?C<@?C00C485C
@G637SNQ08JGONT
AACCTGGAGTTCCACCCCGAAGAAGCAGGGGGCCGCGGTAGCTGCTGAATCTTCTACTGGTACATGGACAACTGTGTAGACTAATGGACTTACCAGCC
+G637SNQ08JGONT
FFHF=B;C<B>B>9BBB/9B<<B9<B>BBBB/B@:EECIDDFIIIGGDBCGIIIIIIIIIIIIIIIGFFHHHIIHGGDDFIGD==B=GGEEEEE@@BB
@G637SNQ08JMICK
AACCTGGAGTTCCACCCCGAAGAAGCAGGGGGCCGCGGTAGCTGTTGAATCTTCTACTGGTACATGGACAACTGTGTGGACTGATGGACTTACCAGC
+G637SNQ08JMICK
IIIB=A<G:A7D@@AAA2@AGBA?@DDAAAA5A@5AA@DDDDGIG=5A5GGGD7777CDDDGDDDCBCIIIIIIIIHHHI>==DCA@DDD>:A<<>A
@G637SNQ08JQFZT
AACCTGGAGTTCCACCCGAAGAAGCAGGGACCGCGGTAGCTGCTGAATCTTCTACTGGTACATGGACAACTGTATGGACTGATGGACTTACCAGC
+G637SNQ08JQFZT
IIIIIIIIIIIIIIIIHIIIIIIIIIIIHIIIIIIIIIIIIIIIIIIIIIIIIIIHIHIIIIIICDIIIIIIIIIIIIIIIIIIIIIIIIIHHHI
@G637SNQ08JJV9C
AACCTGGAGTTCCACCCGAAGAAGCAGGGGGCCGCGGTAGCTGCTGAATCTTTTACTGGTACATGGACAACTGTGTGGACTGATGGACTTACCAGC
+G637SNQ08JJV9C
CCCCGC@A<C9E@4CC14CEEEIFIICCCC?IIIIIIIIIIIIIHHEEIICCC;;?4EEIIIIIHHHIIIIIIIIIIIIIHEEECBBDC71C1@@C
@G637SNQ08JBE4N
AACCTGGAGTTCCACCCCGAAGAAGCAGGGGCCGCGGTAGCTGCTGAATCTTCTACTGGTACATGGACAACTGTGTAGACTAATGGACTTACCAGC
+G637SNQ08JBE4N
IIIC@C9@AC@C94CCC/4C38C@DC9CCC2C>4;CAIEEIIIIIIIIIIIIIIIIIIIIIIIIGGGIIIIIIIIIIIIIIIC?C:8BEBAC>ABC
@G637SNQ08I57E6
AACCTGGAGTTCCACCCGAAGAAGCAGGGGCCGAGGTAGCTGCTGAATCTTCTACTGGTACATGGACAACTGTGTGGACTGATGGACTTACCAGC
+G637SNQ08I57E6
IIIIIIIIIIIIIIIIHIIIIIIIIIIIICIIIIIIIIIIIIIHHIIIIIIIIIIHIHIIIIIIIIIIIIIIIIIIIIIIIIIIIIIIIIIIIII
@G637SNQ08I7N0N
GAACCTGGAGTTCCACCCGAAGAAGCAGGGGCCGCGGTAGCTGCTGAATCTTCTACTGGTACATGGACAACTGTGTGGACTGATGGACTTACCAGC
+G637SNQ08I7N0N
;H;IIHHHIIIIIIIHHHIIIIHHHIIHHHCIIIIIIIIIIIIIIIIIIIIIIIIIIIIIIIIIIIIIIIIIIIIIIIIHDDDIIIIIIIIIIIII
@G637SNQ08JTGPV
AACCTGGAGTTCCACCCCGAAGAAGCAGGGGCCGCGGTAGCTGCTGAATTTTCTACTGGTACATGGACAACTGTGTGGACTGATGGACTTACCAGC
+G637SNQ08JTGPV
CCHEIA@A<>5@@4>>>/4>?C>@C@9>>>0>>./>0>>BE???EEAA>>>2=2@>@AA@EIHHHIIIIIIIIIIC?=?@DA?5>533>.->223>
@G637SNQ08JCR3G
AACCTGGAGTTCCACCCGAAGAAGTCAGGGGCCGCGGTAGCTGCTGAATCTTCTACTGGTACATGGACAACTGTGTGGACTGATGGACTTACCAGC
+G637SNQ08JCR3G
IIIIHHHIIIIIIIFFEII=<F122@BFFF4FEDIIIIIIIIIIIIIIIIIIIIIIIIIIIIIIIIIIIIIIIIIHHHHIIIIIIIIIIIIIIIIF
@G637SNQ08JW7Z3
AACCTGGAGTTCCACCCGAACGAAGCAGGGGCCGCGGTAGCTGCTGAATCTTCTACTGGTATATGGACAACTGTGTGGACTGATGGACTTACCAGC
+G637SNQ08JW7Z3
FBIECFBIBFBIIIFFEIF649FFEEEFFF<F82<F=HDDDGGIIIFBCCHIIIIHHIIIIIHHIIFFGHHIIIIIIIIIIIIIIIIIIIIIIIIF
@G637SNQ08JC9FM
AACCTGGAGTTCCACCCGAAGAAGCAGGGGGCTGCGGTAGCTGCTGAATCTTCTACTGGTACATGGACAACTGTGTGGACTGATGGACTTACCAGC
+G637SNQ08JC9FM
IIIIIHHHIIIIIIHHHIIHIGBD@9GGGG-9?EEGCIIIIIIIIIIIIIIIIIIIIIIIIIIIIIIIIIIIIIIIIIIIIIIHHHIIIIIIIIII
@G637SNQ08I9VHG
AACCTGGAGTTCCACCCCGAAGAAAGCAGGGGGCCGCGGTAGCTGCTGAATTTTCTTACTGGTACATGGACAACTGTGTGGACTGATGGACTTACCAGCC
+G637SNQ08I9VHG
<:=87:5=2:3?>D:::7A;79::47?I::::7:304:5?DBDEEEDDEE:::7<:/214::8?A?AAA<<:337<:::>AIDDDA<::==:/0:/4:::
@G637SNQ08I5YH7
AACCTGGAGTTCCACCCGAGAGCAGGGGCCGCGGTAGCTGCTGAATCTTCTACTGGTACATGGACAACTGTGTGGACTGATGGACTTACCAGC
+G637SNQ08I5YH7
A6A6DA;=@AEEGGBA?=766BA>AAA6A502A3>>?EEHHE@A99>FFEEEIIIIIGGFGGG<7A55@GGGGIIIFFFIIIIIIIIHHHFFF
@G637SNQ08JXHN5
AACCTGGAGTTCCACCCGAAGAAGCAGGGGCCACGGTAGCTGCTGAATCTTCTACTGGTACATGGACAACTAGTGTGGACTGATGGACTTACCAGC
+G637SNQ08JXHN5
IIIIDFDIIIIIIIFFAIH>:F89=IFFF@FBCGGGIIIIIIIIIIIIIIIIIIIIIIIIIHIIIGGF::CBCBIIIIIIIIIIIIIIIIIIIIII
@G637SNQ08JDW18
AACCTGGAGTTCCACCCGAAGAAGCGGGGCCGCGGTAGCTGCTGAATCTTCTACTGGTACATGGACAACTAGTGTGGACTGATGGACTTACCAGC
+G637SNQ08JDW18
:6<<9:8<5:4BBB=??F:88<DDD=::7:1/4:844244:<:4:244:996733:6<<<9::67::93////66:9<779<<==><<<?:444:
@G637SNQ08JB7EG
AACTCTGGAGTTCCACCCGAAGAAGCGAGGGGCCGGCGGTAGCTGCTGAATCTTCTACTGGTACATGGACAACTGTGTGGACTGATGGACTTACCAGC
+G637SNQ08JB7EG
=4498<=<<<=4=4<==8<=68==8734===2=2=-/=8>>=<<<?BBA===???DD:5=5BDA::=::=ABA???::=AD:::?AADDBBBBAAA?=
@G637SNQ08I5DX6
AACCTGGAGTTCCACCCGAAGAAGCAGGGGCCGCGGTAGCTGCTGAATCTTCTACTGGTATATGGACAACTGTGTGGACTGATGGACTTACCAAC
+G637SNQ08I5DX6
GGHHIGIIIGGGGIGG?IIIIIIIICGGG;IIFIIIIIIIIIIIIIIIIIIIGGGGGGIIIIIIIIIIIIIIIIIIIIIIIGCGCGIGGGIIIII
@G637SNQ08I94Z0
AACCTGGAGTTCCACCCGAAGAAGCAGGGGGCCGCGGTAGCTGCTGAATCTTCTACTGGTATATGGACAACTGTGTGGACTGATGGACTTACCAGC
+G637SNQ08I94Z0
IIIIIHHHIIIII<FF6@GGIGGG@9FFFF1F@=BFCEIIIIIIH?F?IIIIIIIHDF;;DIIIFCDIHHHIIIIIIIIIIIIIIIIIIIHHHIII
@G637SNQ08JBWI3
AACCTGGAGTTCCACCCCGAACGAAGCAGGGGGCCGCGGTAGCTGCTGAATTTTCTACTGGTACATGGACAACTGTGTGGACTGATGGACTTACCAGC
+G637SNQ08JBWI3
:6<24:240:0:8>:::5?:4/4:347<::::0:6.3:49434:====:2:::04/43<;>?@@BBBBDDDDAA::::BBBB???><<<<:44:4<9:
@G637SNQ08I5YO7
AACCTGGAGTTCCACCCGAAGAAGCGGGGCCGCGGTAGCTGCTGAATCTTCTACTGGTACATGGACAACTGTGTGGACTGATGGACTTACCAGC
+G637SNQ08I5YO7
IIIIIHDDDIGG@4CC1>C8:C:<>CCC3C<3CDGIGHIIIIIIIHDFFF>8::BHGIIIFFFIIIIIBCCBIIIIIICCCCC>>DHHDDDDDC
@G637SNQ08JFHL0
AACCTGGAGTTCCACCCGAAGAAGCAGGGGCCGCGGTAACTGCTGAATCTTCTACTGTTACATGGACAACTGTGTGGACTGATGGACTTACCAGC
+G637SNQ08JFHL0
IIIIIIIIIIIIIIHHHIIIIIIIE?HHH6HE:EIIIIIIIIIIIIIIIIIIIIIIIIIIIIIHHHIIIIIIIIIIIIIIIIIIIIIIIIIIIII
@G637SNQ08JDNCE
AACCTGGAGTTCCACCCCGAAGAAGCAGGGGCCGCGGTAGCTGCTGAATTTCTACTGGTACATGGACAACTGTGTGGACTGATGGACTTACCAGC
+G637SNQ08JDNCE
9898995:19191/999,/91298=:79994=8/09.::8:::::79299.4/43<;;<:<<?9899<A====@A>>?@>><99.//91291239
@G637SNQ08JHNH6
AACCTGGAGTTCCACCCGAAGAAGCAGGAGCCGCGGTAGCTGCTGAATCTTCTACTGGTACATGGACAACTGTGTGGACTGATGGACTTACCAGC
+G637SNQ08JHNH6
IIIE?H?I=H?H?IHHBIHCEHIIIIIIIIIIIIIIIIIIIIIIIIIIIIIIIIIIIIIIIIGHCCIIIIIIIIIIIIIIIIIIIIIIIIIIIII
@G637SNQ08JQPSL
AACCTGGAGTTCCACCCGAAGAAGCAGGGGCCGTGGTAGCTGCTGAATCTTCTACTGGTACACTGGACAACTGTGTGGACTGATGGACTTACCAGC
+G637SNQ08JQPSL
IIIIIIGGGGGIIIHHHIIIIGFFIIFFF:F529F=DDCDDHIIIIIIIFDD<==GFDDDDCCDFDGCFBFGGIIIIIIIIIIIIIIIIIBFCCGG
@G637SNQ08JBF2H
AACCTGGAGTTCCACCCGAAGAAGCAGGGGCCGCGGTAGCTGCTGAATCTTCTACTGGTACATTGGACAACTGTGTGGACTGATGGACTTACCAGC
+G637SNQ08JBF2H
IIIIHHHIIIIIIIHHHIIIIIIIIIHHHCHHEIIIIIIIIIIIIIIIIIIIIIIIIIII?;H;H;IIIIIIIIIHHHIIIIIIIIIIIIIIIIII
@G637SNQ08JJLOZ
AACCTGGAGTTCCACCCGAAGAAGCAGGGGCCGCGGTAGCTGCTGAATCTTCTATTGGTACATGGACAACTGTGTGGACTGATGGACTTACCAGC
+G637SNQ08JJLOZ
IIIIIIIIIIIIIIIIHIIIIIIIIHIII@IHFIIIIHHHHIIIIIIIIIIHHHIIIIIIHHHIIIIIIIIIIIIIIIIIIIIIIIIIIIIIIII
@G637SNQ08JA2MX
AACCTGGAGTTCCACCCCGAAGAAGCAGGGGGCCGCGGTAGCTGCCGAATCTTCTACTGGTACATGGACAACTGTGTGGACTGATGGACTTACCAGC
+G637SNQ08JA2MX
IIIII@??6=6EB====2=EEEEEEED====7=<1@?ED@@@GD=<<DBEEEEB676;=>>>A>>=:<<=56ADB@;=8<=555.=..3=22=223=
@G637SNQ08J1DIU
AACCTGGAATTCCACCCGAAGAAGCAGGGGCCGCGGTAGCTGCTGAATCTTCTACTGGTACATGGACAACTGTGTGGACTGATGGACTTACCAGC
+G637SNQ08J1DIU
IIIIGG<G<G<G@<GG1<GGGGEIGEGGG@II>HHHHIIIIIIIHHHHIIIIIIIHHHIIIIIHHHIIIIHHHHIIIIIIIIIIIIHHHIIIIII
@G637SNQ08I3WSC
AACCTGGAGTTCCACCCCGAAGAAGCAGGGGCCGCGGTAGCTGCTGAATCTTCTACTGGTACATGGACAACTGTATGGACTGATGGACTTACCAGC
+G637SNQ08I3WSC
IIIIECBICDDDD9CCC19CGGGBBABCCC6IIAIIIIIIIIIIIIIIIIGGGIIFBC::GIFGGDGIIIBCCHGFGIIIIHDBCBBBC;6C6BEC
