# Supplementary material for: Optimization of DNA Recovery and Amplification from Non-Carbonized Archaeobotanical Remains
Source: PLoS One. 2014 Jan 27;9(1):e86827. doi: 10.1371/journal.pone.0086827 (PMC3903575; doi:10.1371/journal.pone.0086827)
Supplement: Data S8 — Deep-sequencing amplicon data of PfuTurbo Cx on VAD-B sample in FASTQ format. (FASTQ) [file pone.0086827.s015.fastq]

@G637SNQ08JXMDG
AACCTGGAGTTCCGCCTGAAGAAGCAGGGGCTGCGGTAGCTGCCGAATCTTCTACTGGTACATGGACAACTGTGTGGACCGATGGACTTACCAGC
+G637SNQ08JXMDG
IIIIIIIIIIIIIIIIIIIIIIIIIIIIICIIIIIIIIIIIIIIIIIIIIIIIIIIIIIIIIIIIIIIIIIIIIIIIIIIIIIIIIIIIIIIIII
@G637SNQ08JU2HP
AACCTGGAGTTCCGCCTGAAGAAGCGAGGGGCTGCGGTAGCTGCCGAATCTTCTACTGGTACATGGACAACTGTGTGGACCGATGGACTTACCAGC
+G637SNQ08JU2HP
IIIIIIIIIIIIGEHBGGIIIII??:;HHH>IIIIIIIIIIIGHGIHGGIIIIIIIIIIIIIIGHGIIIIIIIIGGHGIIIIIGHGIIIIIIIIIH
@G637SNQ08JTUGF
AACCTGGAGTTCCGCCTGAAGAAGCAGGGGCTGCGGTAGCTGCCGAATCTTCTACTGATACATGGACAACTGTGTGGACCGATGGACTTACCAGC
+G637SNQ08JTUGF
IIIIIIIIIIIIIIIIIIIIIIIIIIIIICIIIIIIIIIIIIIIIIIIIIIIIIIIIIIIIIIIIIIIIIIIIIIIIIIIIIIIIIIIIIIIIII
@G637SNQ08JG7KC
AACCTGGAGTTCCGCCTGAAGAAGCAGGGGCTGCGGTAGCTGCCGAATCTTCTACTGGTACATGGACAACTGTGTGGACCGATGGACTTACCAGCC
+G637SNQ08JG7KC
IIIIIIIIIIIIIIIIIIIIIIIIIHIII;IIIIIIIIIIIIIIIIIIIIIIIIIIIIIIIIIIIIIIIIIIIIIIIIIIIIIIIIIIIIIIIIII
@G637SNQ08JVYIS
AACCTGGAGTTCCGCCTGAAGAAGCAGGGGCTGCGGTAGCTGCCGAATCTTCTACTGGTACATGGACAACTGTGTGGACCGATGAACTTACCAGC
+G637SNQ08JVYIS
IIIIIIIIIIIIIIIIIIIIIIIIIIIIICIIIIIIIIIIIIIIIIIIIIIIIIIIIIIIIIIIIIIIIIIIIIIIIIIIIIIIIIIIIIIIIII
@G637SNQ08JKJP7
AACCTGGAGTTCCGCCTGAAGAAGCAGGAGCTGCGGTAGCTGCCGAATCTTCTACTGGTACATGGACAACTGTGTGGACCGATGGACTTACCAGC
+G637SNQ08JKJP7
IIIIIIIIIIIIIIIIIIIIIIIIIIIIIIIIIIIIIIIIIIIIIIIIIIIIIIIIIIIIIIIIIIIIIIIIIIIIIIIIIIIIIIIIIIIIIII
@G637SNQ08JQBTP
AACCTGGAGTTCCGCCTGAAGAAGCAGGGGCTGCGGTAGCTGCCGAATCTTCTACTTGTACATGGACAACTGTGTGGACCGATGGACTTACCAGC
+G637SNQ08JQBTP
IIIIIIIIIIIIIIIIIIIIIIIIIIIIICIIIIIIIIIIIIIIIIIIIIIIIIIIIIIIIIIIIIIIIIIIIIIIIIIIIIIIIIIIIIIIIII
@G637SNQ08JP9I8
AACCTGGAGTTCCGCCTGAAGAAGCAGGGGCTGCGGTAGCTGCCAAATCTTCTACTGGTACATGGACAACTGTGTGGACCGATGGACTTACCAGC
+G637SNQ08JP9I8
IIIIIIIIIIIIIIIIIIIIIIIIIIIIIBIIIIIIIIIIIIIIIIHIIIIIIIIHIHIIIIIIIIIIIIIIIIIIIIIIIIIIIIIIIIIIIII
@G637SNQ08JIC2P
AACCTGGAGTTCCGCCTGAAGAAGCAGGGGGCTGCGGTAGCTGCCGAATCTTCTACTGGTACATGGACAACTGTGTGGACCGATGGACTTACCAGC
+G637SNQ08JIC2P
IIIIIIIIIIIIIIIIIIIGIGCCE9GGGG1>AHHGGIIIIIIIIIHHHIIIIIIIIIIIIIIHHHIIIIIIIIIIIIIIIIIIIIIIIIIIIIII
@G637SNQ08JJMP6
AACCTGGAGTTCCGCCTGAAGAAGCAGGGGCTGCGGTAGCTGCCGAATCTTCTACTGGTACATGGACAACTGTGTGGACCTATGGACTTACCAGC
+G637SNQ08JJMP6
IIIIIIIIIIIIIIIIIIIIIIIIIIIIICIIIIIIIIIIIIIIIIIIIIIIIIIIIIIIIIIIIIIIIIIIIIIIIIIIIIIIIIIIIIIIIII
@G637SNQ08JUOZT
AACCTGGAGTTCCGCCTGAAGAAGCAGGGGCTGCGGTAGCTGCCGAATCTTCTATTGGTACATGGACAACTGTGTGGACCGATGGACTTACCAGC
+G637SNQ08JUOZT
IIIIIIIIIIIIIIIIIIIIIIIIIIIIICIIIIIIIIIIIIIIIIIIIIIIIIIIIIIIIIIIIIIIIIIIIIIIIIIIIIIIIIIIIIIIIII
@G637SNQ08JSRGK
AACCTGGAGTTCCGCCTGAAGAAGCAGGGGCTGCGGTAGCTGCCGAATCTTCTACTGGTACATGGACAACTGTGTGGACCGATTGACTTACCAGC
+G637SNQ08JSRGK
IIIIIIIIIIIIIIIIIIIIIIIIIIIIICIIIIIIIIIIIIIIIIIIIIIIIIIIIIIIIIIIIIIIIIIIIIIIIIIIIIIIIIIIIIIIIII
@G637SNQ08JE57J
AACTTGGAGTTCCGCCTGAAGAAGCAGGGGCTGCGGTAGCTGCCGAATCTTCTATTGGTACATGGACAACTGTGTGGACCGATGGACTTACCAGC
+G637SNQ08JE57J
IIIIIIIIIIIIIIIIIIIIIIIIIIIIICIIIIIIIIIIIIIIIIIIIIIIIIIIIIIIIIIIIIIIIIIIIIIIIIIIIIHIHIIIIIIIIHI
@G637SNQ08JGA5L
AACCTGGAGTTCCGCCTGAAGAAGCAGGGGCTGCGGTAGTTGCCGAATCTTCTATTGGTACATGGACAACTGTGTGGACCGATGGACTTACCAGC
+G637SNQ08JGA5L
IIIIIIIIIIIIIIIIIIIIIIIIIIIIICIIIIIIIIIIIIIIIIIIIIIIIIIIIIIIIIIIIIIIIIIIIIIIIIIIIIIIIIIIIIIIIII
@G637SNQ08I8421
AACCTGGAGTTCCGCCTGAAGAAGCAGGGGCTGCGGTAGCTGCCGAATCTTCTACTGGTATATGGACAATTGTGTGGACCGATGGACTTACCAGC
+G637SNQ08I8421
IIIIIIIIIIIIIIIIIIIIIIIIIIHHH@IIIIIIIIIIIIIIIIIIIIIIIIIIIIIIIIIIIIIIIIIIIIIIIIIIIHHHHIIIIIIIIII
@G637SNQ08JY0I2
AACCTGGAGTTCCGCCTGAAGAAGCAGGGGCTGCGGTAGCTGCCGAATCTTATACTGGTACATGGACAACTGTGTGGACCGATGGACTTACCAGC
+G637SNQ08JY0I2
IIIIIIIIIIIIIIIIIIIIIIIIIIIIICIIIIIIIIIIIIIIIIIIIIIIIIIIIIIIIIIIIIIIIIIIIIIIIIIIIHHIHIIIIIIIIII
@G637SNQ08JJE2Y
AACCTGGAGTTCCGCCTGAAGAAGCAGGGGCTGCGGTAGCTGCCGAATCTTCTACTGGTACATGGACAACTGTGTTGACCGATGGACTTACCAGC
+G637SNQ08JJE2Y
IIIIIIIIIIIIIIIIIIIIIIIIIIIIIBIIIIIIIIIIIIIIIIIIIIIIIIIIIIIIIIIIIIIIIIIIIIIIIIIIIIIIIIIIIIIIIII
@G637SNQ08JLQT6
AACCTGGAGTTCCGCCTGAAGAAGCAGGGGCTGCGGTAGCTGCCGAATCTTCTACTGGTACATGGACAACTGTGTGGACAGATGGACTTACCAGC
+G637SNQ08JLQT6
IIIIIIIIIIIIIIIIIIIIIIIIIIIII>IIIIIIIIIIIIIIIIIIIIIIIIIIIIIIIIIIIIIIIIIIIIIIIIIIIIIIIIIIIIIIIII
@G637SNQ08I97R6
AACCTGGAGTTCCGCCTGAAGAAGCAGGGGCTGCGGTAGCTGCCGAATCTTCTACTGGTACATGTACAACTGTGTGGACCGATGGACTTACCAGC
+G637SNQ08I97R6
IIIIIIIIIIIIIIIIIIIIIIIIIIIIICIIIIIIIIIIIIIIIIIIIIIIIIIIIIIIIIIIIIIIIIIIIIIIIIIIIIIIIIIIIIIIIII
@G637SNQ08I65F3
AACCTGGAGTTCCGCCTGAAGAAGCAGGGGCTGCGGTAGCTGCCGAATCTTCTACTGGTACATGGACAACTGTGTGGACCGATGGATTTACCAGC
+G637SNQ08I65F3
IIIIIIIIIIIIIIIIIIIIIIIIIIIIICIIIIIIIIIIIIIIIIIIIIIIIIIIIIIIIIIIIIIIIIIIIIIIIIIIIIIIIIIIHIIIIII
@G637SNQ08I8FNU
AACCTGGAGTTCCGCTTGAAGAAGCAGGGGCTGCGGTAGCTGCCGAATCTTCTACTGGTACATGGACAACTGTGTGGACCGATGGACTTACCAGC
+G637SNQ08I8FNU
IIIIIIIIIIIIIIIIIIIIIIIIIIIII>IIIIIIIIIIIIIIIIIIIIIIIIIIIIIIIIIIIIIIIIIIIIIIIIIIIIIIIIIIIIIIIII
@G637SNQ08J0K6W
AACCTGGAGTTCCGCCTGAAGAAGCAGGGGCTGCAGTAGCTGCCGAATCTTCTACTGGTACATGGACAACTGTGTGGACCGATGGACTTACCAGC
+G637SNQ08J0K6W
IIIIIIIIIIIIIIIIIIIIIIIIIIIIICIIIIIIIIIIIIIIIIIIIIIIIIIIIIIIIIIIIIIIIIIIIIIIIIIIIIIIIIIIIIIIIII
@G637SNQ08JCC4Z
AACCTGGAGTTCCGCCTGAAGAAGCAGGGGCTGCGGTAGCTGCCGAATCTTCTACTGGTACATGGACAACTGTGTGAACCGATGGACTTACCAGC
+G637SNQ08JCC4Z
IIIIIIIIIIIIIIIIIIIIIIIIIIIIICIIIIIIIIIIIIIIIIIIIIIIIIIIIIIIIIIIIIIIIIIIIIIIIIIIIIIIIIIIIIIIIII
@G637SNQ08JVKNL
AACTTGGAGTTCCGCCTGAAGAAGCAGGGGCTGCGGTAGCTGCCGAATCTTCTACTGGTACATGGACAACTGTGTGGACCGATGGACTTACCAGC
+G637SNQ08JVKNL
IIIIIIIIIIIIIIIIIIIIIIIIIIIIICIIIIIIIIIIIIIIIIIIIIIIIIIIIIIIIIIIIIIIIIIIIIIIIIIIIIIIIIIIIIIIIII
@G637SNQ08I6KEK
AACCTGGAGTTCCGCCTGAAGAAGCAGGGGCTGCGGTAGCTGCCGAATCTTCTACTGGTATATGGACAATTGTGTGAACCGATGGACTTACCAGC
+G637SNQ08I6KEK
IIIIIIIIIIIIIIIIIIIIIIIIIIHHH@HIIIIIIIIIIIIIIIIIIIIIIIIHHHIIIIIIIIIIIIIIIIIIH?H?IIIIIIIIIIIIIII
@G637SNQ08JDBLY
AACCTGGAGTTCCGCATGAAGAAGCAGGGGCTGCGGTAGCTGCCGAATCTTCTACTGGTACATGGACAACTGTGTGGACCGATGGACTTACCAGC
+G637SNQ08JDBLY
IIIIIIIIIIIIIIIIIIIIIIIIIIIIICIIIIIIIIIIIIIIIIIIIIIIIIIIIIIIIHHIIIIIIIIIIIIIIIIIIIIIIIIIIIIIIII
@G637SNQ08I8X6F
AACCTGGAGTTCCGCCTGAAGAAGCAGGGGCTGCGGTAGCTACCGAATCTTCTACTGGTACATGGACAACTGTGTGGACCGATGGACTTACCAGC
+G637SNQ08I8X6F
IIIIIIIIIIIIIIIIIIIIIIIIIIIIICIIIIIIIIIIIIIIIIIIIIIIIIIIIIIIIIIIIIIIIIIIIIIIIIIIIIHIHIIIIIIIIII
@G637SNQ08JBX5I
AACCTGGAGTTCCGCCTGAAAAAGCAGGGGCTGCGGTAGCTGCCGAATCTTCTACTGGTACATGGACAACTGTGTGGACCGATGGACTTACCAGC
+G637SNQ08JBX5I
IIIIIIIIHHHIIHHHHIEEEE3B@9EEE29>EEECHHIIIIIIIIIIIHHHIID?E??HIIHHHIIIIIIIIIIIIIIIIIIIIIIIIIIIIII
@G637SNQ08I4OUZ
AACCTGGAGTTCCGCCTGAAGAAGCAGGGGCTGCGGTAGCTGCTGAATCTTCTACTGGTACATGGACAACTGTGTGGACCGATGGACTTACCAGC
+G637SNQ08I4OUZ
IIIIIIIIIIIIIIIIIIIIIIIIIIIIICIIIIIIIIIIIIIIIIIIIIIIIIIIIIIIIIIIIIHI??HIIIIIIIIIIIIIIIIIIIIIIII
@G637SNQ08JHZZG
AACCTGGATTTCCGCCTGAAGAAGCAGGGGCTGCGGTAGCTGCCGAATCTTCTACTGGTACATGGACAACTGTGTGGACCGATGGACTTACCAGC
+G637SNQ08JHZZG
IIIIIIIIHHHIIHHHIIIIIIIIIIHHHBIIIIIIIIIIIIIIIIIIIIIIIIIIIIIIIIHHHIIIIIIIIIIIIIIIIIDHCIIIIIIID?H
@G637SNQ08I6N8K
AACCTGGAGTTCCGCCTGAAGAAGCAGGGGCTGCGGTAGCTGCCGAATCTTCTACTGGTACATGGACAACTGTGTGGATCGATGGACTTACCAGC
+G637SNQ08I6N8K
IIIIIIIIIIIIIIIIIIIIIIIIIIIIIAIIIIIIIIIIIIIIIIIIIIIIIIIIIIIIIIIIIIIIIIIIIIIIIIIIIHHIIIIIIIIIIII
@G637SNQ08JFH2K
AACCTGGAGTTCCGCCTGAAGAAGCAGGGGCTACGGTAGCTGCCGAATCTTCTACTGGTACATGGACAACTGTGTGGACCGATGGAATTACCAGC
+G637SNQ08JFH2K
IIIIIIIIIIIIIIIIIIIIIIIIIIIIICIIIIIIIIIIIIIIIIIIIIIIIIIIIIIIIIIIIIIIIIIIIIIIIIIIIIIIHIHIHIIIIII
@G637SNQ08JJPJY
AACCTGGAGTTCCGCCTGAAGAAGCAGGGGCTGCGGTAGTTGCCGAATCTTCTACTGGTACATGGACAACTGTGTGGACCGATGGACTTACCAGC
+G637SNQ08JJPJY
IIIIIIIIIIIIIIIIIIIIIIIIIIIIICIIIIIIIIIIIIIIIIIIIIIIIIIIIIIIIIIIIIIIIIIIIIIIIIIIIIIIIIIIIIIIIII
@G637SNQ08JV5L7
AACCTGGAGTTCCGCCTGAAGAAGCAGGGGCTGCGGTAGCTGCCGAATCTTCTACTGGTACATGGACAACTGTGTGGACCGATGGACTTACCAGT
+G637SNQ08JV5L7
IIIIIIIIIIIIIIIIIIIIIIIIIIIIICIIIIIIIIIIIIIIIIIIIIIIIIIIIIIIIIIIHHHIIIIIIIIIIIIIIIIIIIIIIIIIIII
@G637SNQ08JK2H8
AACCTGGAGTTCCGTCTGAAGAAGCAGGGGCTGCGGTAGCTGCCGAATCTTCTACTGGTACATGGACAACTGTGTGGACCGATGGACTTACCAGC
+G637SNQ08JK2H8
IIIIIIIIIIIIIIIIIIIIIIIIIIIIICIIIIIIIIIIIIIIIIIIIIIIIIIIIIIIIIIIHHIIIIIIIIIIIIIIIIIIIIIIIIIIIII
@G637SNQ08JTQWH
AACCTGGAGTTCCGCCTGAAGAAGCAGGGGCTGCGGTAGCTGCCGAATCTTCTACTGGTACATGGACAACTGTGTGGACCGATGGACTTACCAGCCT
+G637SNQ08JTQWH
IIIIIIIIIIIIIIIIIIIIIIIIIHHHH>IIIIIIIIIIIIIIIIIIIIIIIIIIIIIIIIHHHIIIIIIIIIIIIIIIIIIIIIIIHDHCIHH;H
@G637SNQ08JZQ6L
AACCTGGAGTTCCGCCTGAAGAAGCAGGGGCTGCGGTAGCTGCCGAATCTTCTACTGGTACATGGACAAACTGTGTGGACCGATGGACTTACCAGC
+G637SNQ08JZQ6L
IIIIIIIIIIIIIIIIIIIIIIIIIIHHH@IIIIIIIIIIIIIIIIIIIIIIIIIIIIIIIIIIIDDHH6?IIIIIIIIIIIIIIIIIIIIIIIII
@G637SNQ08JZQJR
AACCTGGAGTTCCGACTGAAGAAGCAGGGGCTGCGGTAGCTGCCGAATCTTCTACTGGTACATGGACAACTGTGTGGACCGATGGACTTACCAGC
+G637SNQ08JZQJR
IIIIIIIIIIIIIIIIIIIIIIIIIIIIICIIIIIIIIIIIHIHHIIIIIIIIIIIIIIIIIHIHIHIHIIIIIIIIIIIIIIIIIIIIIIIIHI
@G637SNQ08JMEDV
AACCTGGAGTTCCGCCTGAAGAAGCAGGGGCTGCGGTAGCTGCCGAATCTTCTACTGGTACATGGACAACTGTGTGGACCAATGGACTTACCAGC
+G637SNQ08JMEDV
IIIIIIIIIIIIIIIIIIIIIIIIIHIII>IIIIIIIIIIIIIIIIIIIIIIIIIIIIIIIIIIHHIIIIIIIIHIHIIIIIIIIIIIIIIIIII
@G637SNQ08JFN65
AACCTGGAGTTCTGCCTGAAGAAGCAGGGGCTGCGGTAGCTGCCGAATCTTCTACTGGTACATGGACAACTGTGTGGACCGATGGACTTACCAGC
+G637SNQ08JFN65
IIIIIIIIIIIIIIIIIIIIIIIIIIIIICIIIIIIIIIIIIIIIIIIIIIIIIIIIIIIHHHIIIIIIIIIIIIIIIIIIIIIIIIIIIIIIHI
@G637SNQ08I9PD2
AACCTGGAGTTCCGCCTGAAGAAGCAGGGGCTTCGGTAGCTGCCGAATCTTCTACTGGTACATGGACAACTGTGTGGACCGATGGACTTACCAGC
+G637SNQ08I9PD2
IIIIIIIIIIIIIIIIIHHCGIIIIIHHHAIIIIIIIIIIIIIIIIIIIIIIIIIIIIIIIIIIIIIIIIIIIIIHHHIIIHHHHHIIIIIIIIH
@G637SNQ08JMW08
AACCTGGAGTTCCGCCTGAAGAAGGCAGGGGGCTGCGGTAGCTGCCGAATCTTCTACTGGTACATGGACAACTGTGTGGACCGATGGACTTACCAGC
+G637SNQ08JMW08
D=D69D;>:D;D;;D9CCD@?D3D399DDDD-9>@BD@BGEIGGGGFGGIIIFBBCFFIIIIGFGDBCGIIIICBBBIIIIIIIIIIIIIIIIIIII
@G637SNQ08JYP3M
AACCTAGAGTTCCGCCTGAAGAAGCAGGGGCTGCGGTAGCTGCCGAATCTTCTACTGGTACATGGACAACTGTGTGGACCGATGGACTTACCAGC
+G637SNQ08JYP3M
IIIIIIIIIIIIIIIIIIIIIIIIIHHHH;DHIIIIIIIIIIIIIIIIIIIIIIIHHHIIIIIIIIIIIIIIIIIIIIIIIIIIIIIIIIIIIII
@G637SNQ08JLF09
AACCTGGAGTTCCGCCTGAAGAAGCAGGGGCTGCGGTAGCTGCCGAATCTTCTACTAGTACATGGACAACTGTGTGGACCGATGGACTTACCAGC
+G637SNQ08JLF09
IIIIIIIIIIIIIIIIIIIIIIIIIIIIICIIIIIIIIIIIIIIIIIIIIIIIIIIIIIIIIIIHHIIIIIIIIIIIIIIIIIIIIIIIIIIIII
@G637SNQ08JD3LC
TAACCTGGAGTTCCGCCTGAAGAAGCAGGGGCTGCGGTAGCTGCCGAATCTTCTACTGGTACATGGACAACTGTGTGGACCGATGGACTTACCAGC
+G637SNQ08JD3LC
IIIIIIIIIIIIIIIIIIIIIIIIIIHIII;HIIIIIIIIIIIIIIIIIIIIIIIIIIIIIIIIIIIIIIIIIIIIIIIIIIIHIHIIIIIIIIII
@G637SNQ08JSPI3
AACCTGGAGTTCCGCCTGAAGAAGCAGGGGCTGCGGTAGCTGCCGAATCTTCTACTGGTACATGGACAACTGTGTGGACCGATGGGCTTACCAGC
+G637SNQ08JSPI3
IIIIIIIIIIIIIIIIIIIIIIIIIIIIICIIIIIIIIIIIIIIIIIIIIIIIIIIIIIIIIIIIIIIIIIIIIIIIIIIIIIIIGIIIIIIIII
@G637SNQ08JB3G9
AACCTGGAGTTCCGCTTGAAGAAGCAGGGCTATGGTGGCTGCAGGATCTTTTACTGGTACATGGATAACTGTGTGGACCGATGGACTTACCAGC
+G637SNQ08JB3G9
IIIIIIIIIIIIIIIIIIIIIIIIIIIIHIIIIIIIIIIIIIIIIIIIIIICIIHIIIIIIIIIIIIIIIIIIIIIIIIIIIIIIIIIIIIIII
@G637SNQ08I6GJO
AACCTGGAGTTCCGCCTAGAAGAAGCAGGGGCTGCGGTAGCTGCCGAATCTTCTACTGGTACATGGACAACTGTGTGGACCGATGGAATTACCAGC
+G637SNQ08I6GJO
IIIIIIIIIIIIIGH????HIIIIIIIHHHCIGGGIIIIIIGEHCIIIIIIIIIIIIIIIIIIGHGIIIIIIIIIIIIIIIIGCH;H;HCIIIIII
@G637SNQ08JVMJ9
AACCTGGAGTTCCGCCCTGAAGAAGCACGGGGCTGCGGTAGCTGCCGAATCTTCTACTGGTACATGGACAACTGTGTGGACCGATGGACTTACCAGC
+G637SNQ08JVMJ9
BBBBHGGGCDDD;6>>/77>68>./71/>>>.88:8>378;A;;>9;>;;>BBBBA::>54::46>466>88?A=46>6;>BBEGFFHHHHHHHHHH
@G637SNQ08JMWHG
AACCTGGAGTTCCGCTTGAAGAAGCAGGGGCTGCGGTAGCTGCCGAATCTTCTACTGGTACATGGACAACTGTGTGGACCGATGGACTTACAAGC
+G637SNQ08JMWHG
IIIIIIIIIIIIIIIIIIIIIIIIIIIII@IIIIIIIIIIIIIIIIIIIIIIIIIIIIIIIIIIIIIIIIIIIIIIIIIIIIIIIIIIIIIIIII
@G637SNQ08JH0AX
AACCTGGAGTTCCGCCTGAAGAAGCGAGGGGCTGCGGTAACTGCCGAATCTTCTACTGGTACATGGACAACTGTGTGGACCGATGGACTTACCAGC
+G637SNQ08JH0AX
IIIIIIIIIIIIC:D699DGED6:9:>DDD9DDDDD<>D@@==D=BFIIIIIIIIIGGGIIIIIIIIIIIIIIIIIIIIIIIFDDDCCDCCD<<>D
@G637SNQ08JWSLG
AACCTGGAGTTCCGCCTGAAGAAGCAGGGGCTGCGGCAGCTGCCGAATCTTCTACTGGTACATGGACAACTGTGTGGACCGATGGACTTACCAGC
+G637SNQ08JWSLG
IIIIIIIIIIIIIIIIIIIIIIIIIIIIICIIIIIIIIIIIIIIIIIIIIIIIIIIIIIIIHHIIIIIIIIIIIIIIIIIIIIIIIIIIIIIIII
@G637SNQ08JSGIN
AACCTGGAGTTCCGCCTGAAGAAGCAGGGGCTGCGGTAGCTGCCGAATCTTCTACTGGTACATGGACAACTGTGTGGAACGATGGACTTACCAGC
+G637SNQ08JSGIN
IIIIIIIIIIIIHHHBGHIIIIIIDDHHHAIIIIIIIIIIIHHHIHHHHIIIIIIIIIIIIIIHHHIIIIIIIHHH?H?DIIIIIIIIIIIIIIH
@G637SNQ08JORL8
AAACCTGGAGTTCCGCCTGAAGAAGCGAGGGGCTGCGGTAGCTGCCGAATCTTCTACTGGTACATGGACAACTGTGTGGACCGATGGACTTACCAGC
+G637SNQ08JORL8
EE8EAIIIIGGIIFFFDDDEEEE6:>:9EEE8DA@>E<=DFGGIHHIIIIIIIIIIGGGGIIIIIEBCIIIIIIHBBEBIIIIIIIIIIIIIIIIII
@G637SNQ08J041T
AACCTGGAGTTCCGCCTGAAGAAGCAGGGGCTGCGGTAGCTGCCGAATCTTCTACTGGTACATGGACAACTGTGTGGACCGATGGACTTTACCAGC
+G637SNQ08J041T
IIIIIIIIIIIIIIIIIIIIIE9:::EEE=IIIIIIIIIIIIIIIIIIIIIIIIGGGGIIIHGE???EIIIII??E?EED=??E=?<EE21E;BAE
@G637SNQ08JW8LT
AACCTGGAGTTCCGCCTGAAGAAAGCAGGGGGCTGCGGTAGCTGCCGAATCTTCTACTGGTACATGGACAACTGTGTGGACCGATGGACTTACCAGC
+G637SNQ08JW8LT
IIIIIIIIIIIIB=E;@CE><EE.8><EEEE->AIIGGEGIIIIIHHHHCCE??BIIEE??CIIIIIIHE66DIIIIIIIIIIIIIIIHHHDECIIH
@G637SNQ08JQ06G
AACCTGGAGTTCCGCCTGAAGAAGCAGGGGCTGCGGTAGCTGCCGAATCTTCTACTGGTACATGGACAACTGTGTGGACCGATGGACTTACCAAC
+G637SNQ08JQ06G
IIIIIIIIIIIIIIIIIIIIIIIIIHIIIAIIIIIIIIIIIIIIIIIIIIIIIIIIIIIIIIIIIIIIIIIIIIIIIIIIIIIIIIIIIIIIIII
@G637SNQ08JTV5S
AACCTGGAGTTCCGCCTGAAGAAGCAGGGGCTGCGGTAGCTGCCGAATCTTCTACTGGTACATGGACAACTGTGTGGACCGATGGACTTATCAGC
+G637SNQ08JTV5S
IIIIIHGGIIIIIIIIIIIIIHGGIIHHH@GIIIIIIIIIIGHGIIIIIHCCFGIIIIIIIIIIIGGHGIIIIIIIIIIIIIIIIIIIIIIIIII
@G637SNQ08JMCVI
AACCTGGAGTTCCGCCTGAAGAAGGCAGGGGCTGCGGTAGCTGCCGAATCTTCTACTGGTACATGGACAACTGTGTGGACCGATGGACTTACCAGC
+G637SNQ08JMCVI
C=C;>CCDBC;C77C?CCC?<C.C/29CCC/<<BDCEGGGIFFFFFFFFFFBBBFHIIIIIIFFFIIIIHBC;;;GIIIIIIIIIIIIIIIIIIII
@G637SNQ08JK0XG
AACCTGGAGTTCCGCCTGAAGAAGCAGGGGCTGCGGTAGCTGCCAAATCTTCTACTGGTACATGAACAACTGTGTGGACCGATGGACTTACCAGC
+G637SNQ08JK0XG
IIIIIIIIIIIIIIIIIIIIIIIIIIHHHAIIIIIIIIIIIIIIHHHIIIIIIIIHHHIIIID?H?DHHHIIIIIIIIIIIIIIIIIIIIIIIII
@G637SNQ08JEI1A
AACCTGGAGTTTCGCCTGAAGAAGCAGGGGCTGCGGTAGCTGCCGAATCTTCTACTGGTACATGGACAACTGTGTGGACCGATGGACTTACCAGC
+G637SNQ08JEI1A
IIIIIIIIAGG::=GIIEGEFGEEEEGGG;IEEIIIIIIIGGGIIIIIIIIIIIIIIIIIIIIGGCCGHHIIIIIIIIIIIIEGCIIIIIIIIIG
@G637SNQ08I5ZGT
AACCTGGAGTTCCGCCTGAAGAAGCAGGGGTCTGCGGTAGCTGCCGAATCTTCTACTGGTACATGGACAACTGTGTGGACCGATGGACTTACCAGC
+G637SNQ08I5ZGT
IIIIIIIIIIIIIIIIIIIIIIIIIDHHH66?IIIIIIIIIIIIIIIIIIIIIIIIIIIIIIIIIIIIIIIIIIIIIIIIIIIHHHIIIIIIIIII
@G637SNQ08JZKTP
AACCTGGAGTTCCGCTTGAAGAAGCAGGGGGCTGCGGTAGCTGCCGAATCTTCTACTGGTACATGGACAACTGTGTGGACCGATGGACTTACAAGC
+G637SNQ08JZKTP
IIIIIIIIIIIIIIIIIIIEHGGGE9GGGG/>AHHGCIIIIIIGCDHIIIIIIIIIIIIIIIIHHHHIIIIIIIIIIIDGCIIIIIIIICD?G?II
@G637SNQ08JIRBH
AACCTGGAGTTCCGTCTGAAGAAGCAGGGACTGCGGTAGCTGCCGAATCTTCTACTGGTACATGGACAACTGTGTGGACCGATGGACTTACCAGC
+G637SNQ08JIRBH
IIIIIIIIIIIIIIIIIIIIIIIII?HH6?DIIIIIIIIIIIIIIIIIIIIIIIIIIIIIIIIIIIIIIIIIIIIIIIIIIIIIIIIIIIIIIII
@G637SNQ08JW6UW
AACCTGGAGTTCCGCCTGAAGAAGCAGGGGCTGCGGTAGCTGCCGAATCTTCTACTGGTATATGGACAACTGTGTGGACCGATGGACTTACCAGCC
+G637SNQ08JW6UW
IIIIIIIIIIIIIIIIIIIIIIIIIIHHHCIIIIIIIIIIIIIIIIIIIIIIIIIIIIIIIIIIIIIIIIIIIIIIIIIIIIIIIIIIIIIIIIII
@G637SNQ08I58DB
AACCTGGAGTTCCGCCTGAAGAAGTCAGGGGCTGCGGTAGCTGCCGAATCTTCTACTGATACATGGACAACTGTGTGGACCGATGGACTTACCAGC
+G637SNQ08I58DB
IIIIIIIIFG;G;IGIIIIGFGIIIICGGG5EIIIIIIIIIIIGGIGCCIIIIIIIHGGIIIGCGCGGIIIIIIGCG??GIIIIIIIIIIIIIIII
@G637SNQ08JIZPO
AACCTTGAGTTCCGCCTGAAGAAGCGAGGGGCTGCGGTAGCTGCCGAATCTTCTACTGGTACATGGACAACTGTGTGGACCGATGGACTTACCAGC
+G637SNQ08JIZPO
IIIIDBCCDGGG=7D699DEHD;:>=>DDD=DDD>D=DGDDDADADD==CHIIIIFDDGIIF==D87>DEEDDB:=D;ADAFHCDBIIIIIIIIIG
@G637SNQ08JDRA6
AACCTGGAGTTCCGCCTGAAGAAGCAGGGGCTGCGGTAGCTGCCGAATCTTCTACTGGTACATGGACAACTGTGTGGACCGATGGACGTTACCAGC
+G637SNQ08JDRA6
IIIIIIIIIIIIIHHHIIIIIH??HDHHH;IIIIIIIIIIIHHHIIIIIIIIIIIIIIIIIIIIIIIIIIIIIIIHHHIIIIIIIIIIIIIIIIIH
@G637SNQ08JSJK6
AATCTGGAGTTCCGCCTGAAGAAGCAGGGGCTGCGGTAGCTGCCGAATCTTCTACTGGTACATGGACAACTGTGTGGACCGATGGACTTACCAGC
+G637SNQ08JSJK6
GGIIIIIIIFEFEEFAIIFEEF<?EIFFF@IIIIIIICBCGIIIGGGIIIIIIIIGGGIGECCGIGCFCIIIIIIIIIGGFHGGGIIIICFCGGG
@G637SNQ08I7UWE
AACCTGGAGTTCCGCCTGAAGAAGCAGGGGCTGCGGTAGCTGCCGAATCTTTTACTGGTACATGGACAACTGTGTGGACCGATGGACTTACCAGC
+G637SNQ08I7UWE
IIIIIIIIIIIIIIIIIIIIIIIIIIHHHCIIIIIIIIIIIIIIIIIIIHHH>HIFIIIIIIIIIIIIIIIIIIIIIIIIIIIIIIIIIIIIIII
@G637SNQ08JT4XC
AACCTGGAGTTCCGCCTGAAGAAGCATGGGCTGCGGTAGCTGCCGAATCTTCTACTGGTACATGGACAACTGTGTGGACCGATGGACTTACCAGC
+G637SNQ08JT4XC
IIIIIIIIIIIIIIIIIIIIIIIIIIIIIHIIIIIIIIIIIIIIIIIIIIIIIIIIIIIIIIIIIIIIIIIIIIIIIIIIIIHIHIIIIIIIIII
@G637SNQ08J0HJ4
AACCTGGAGTTCCGCCTAGAAGAAGCAGGGGCTGCGGTAGCTGCCGAATCTTCTACTGGTACATGGACAACTGTGTGGACCGATGGACTTACCAGC
+G637SNQ08J0HJ4
IIIIIIIIIIIIIIIIIIIIIIIIIIDHHH6HIIIIIIIIIIIIIIIIIIIIIIIIIIIIIIIIIIIIIIIIIIIIIIIIIIIIIIIIIIIIIIII
@G637SNQ08I6SR8
AACCTGGAGTTCCGCCTGAAGAAGCAGGGGCTGCGGTAGCTGCCGAATCTTCTACTGGTACATGGGACAACTGTGTGGACCGATGGACTTATCAGC
+G637SNQ08I6SR8
IIIIIIIIIIIIIHHHIIIIIIIIIIHHH@IIIIIIIIIIIIIIIIIIIIIIIIIIIIIIIIIHHHIIIIIIIIIIIIIIIIIDHCIIIIHHHIIH
@G637SNQ08JOLOY
AACCTGGAGTTCCGCCTGAAGAAGCAGGGGCTGCGGTAGCTGCCGAATCTTCTACTGGTACATGGACAACTGTGTAGACCGATGGACTTACCAGC
+G637SNQ08JOLOY
IIIIIIIIIIIIIIIIIIIIIIIIIIHHHCIIIIIIIIIIIIIIIIIIIHCDIIIIIIIIIIIIIIIIIIIIIIIIIIIIIIIIIIIIIIIIIII
@G637SNQ08JDF6V
AACCTGGAGTTCCGCCTGAAGAATCAGGGGCTGCGGTAGCTGCCGAATCTTCTACTGGTACATGGACAACTGTGTGGACCGATGGACTTACCAGC
+G637SNQ08JDF6V
IIIIIIIIIIIIIIIIIIIIIIIIIIIIICIIIIIIIIIIIIIIIIIIIIIIIIIIIIIIIIIIIIIIIIIIIIIIIIIIIIIIIIIIIIIIIII
@G637SNQ08JJ74L
AACCTGGAGTTCCGCCTGAAGAAGCAGGGGCTGCGGTAGCTGCCGAATCTTCTACTGGTACATGAACAACTGTGTGGACCGATGGACTTACCAGC
+G637SNQ08JJ74L
IIIIIIIIIIIIIIIIIIIIIIIIIIIII@IIIIIIIIIIIIIIIIIIIIIIIIIIIIIIIIIHIHIIIIIIIIIIIIIIIIIIIIIIIIIIIII
@G637SNQ08JX8EA
AACCTGGAGTTCCGCCTGAAGAAGCAGAGGCTGCGGTAGCTGCCGAATCTTCTACTGGTACATGGACAACTGTGTGGACCGATGGACTTACCAGC
+G637SNQ08JX8EA
IIIIIIIIIIIIIIIIIIIIIIIIHHHIIIIIIIIIIIIIIIIIIIIIIIIIIIIIIIIIIHHIIIIIIIIIIIIIIIIIIIIIIIIIIIIIIII
@G637SNQ08I61FV
AACCTGGAGTTCCGCCTGAAGAAGCAGGGGCTGCGGTAGCTGCCGAATCTTCTACTGTTACATGGACAACTGTGTGGACCGATGGACTTACCAGC
+G637SNQ08I61FV
IIIIIIIIIIIIIIIIIIIIIIIIIIHHHCIIIIIIIIIIIIIIIIIIIIIIIIIIIIIIIIIIIIIIIIIIIIIIIIIIIIHHHIIIIIIIIII
@G637SNQ08JB6PT
AACCTGGAGTTCCACCCGAAGAAGCAGGGGCCGCGGTAGCTGCTGAATCTTCTACTGGTACATGGACAACTGTGTGGACTGATGGACTTACCAGC
+G637SNQ08JB6PT
IIIIIIIIIIIIIIIIHIIIIIIIIHIIIBIIIIIIIIIIIIIIIIIIIIIIIIIIIIIIIIIIIIIIIIIIIIIIHHIIIIIIIIIIIIIIIII
@G637SNQ08JCYZW
AACCTGGAGTTCCGCCTGAAGAAGCAGGGGCTGCGGTAGCTGCCGAATCTTCTACTGGTACATGGACAACTGTGTGGACCGATGGACTTACTAGC
+G637SNQ08JCYZW
IIIIIIIIIIIIIIIIIIIIIIIIIHHHH6HIIIIIIIIIIIIIIIIIIIIIIIIIIIIIIIIIIIIIIIIIIIIIIIIIIIIIIIIIIIIIIII
@G637SNQ08JGXOQ
AACCTGGAGTTCCGCCTGAAGAAGCAGGGGCTGCGGTAGCTACCGAATCTTCTACTGGTACATGGACAACTGTGTGGACCGATGGACTTACCAGT
+G637SNQ08JGXOQ
IIIIIIIIIIIIIIIIIIIIIIIIIIIIICIIIIIIIIIIIDICIIIIIIIIIIIIIIIIIIIIIIIIIIIIIIIIIIIIIIIIIIIIIIIIIII
@G637SNQ08JHBGC
AACCTGGAGTTCCGCCTGAAGAAGCAGGGGCTGCGGTAGCTGCCGAATCTTCTACTGGTACATGGACAACTGTGTGGACTGATGGACTTACCAGC
+G637SNQ08JHBGC
IIIIIIIIIIIIIIIIIIIIIIIIIIHHH@IIIIIIIIIIIIIIIIIIIIIIIIIIIIIIIIIIIIIIIIIIIIIIIIHHHHIIIIIIIIIIIII
@G637SNQ08JGUYS
AACCTGGAGTTCCTGCCTGAAGAAGCGAGGGGCTGCGGTAGCTGCCGAATCTTCTACTGGTACATGGACAACTGTGTGGACCGATGGACTTACCAGC
+G637SNQ08JGUYS
A5A5<ADD?A1A157A:>AABBFG@@@@AAA=G@<<AFD@;<<<ADDDDDDGIIIE@=A=IIG@@A;<@A@@@@FDDDDDDDIFFFBBBIIIIIFED
@G637SNQ08I8FVL
AACCTGGAGTTCCGCCTGAAGAAGCAGGGGCTGCGGTAGCTGCCGAATCTTCTACTGGTACATGGACAACTATGTGGACCGATGGACTTACCAGC
+G637SNQ08I8FVL
IIIIIIIIIIIIIIIIIIIIIIIIIIIIICIIIIIIIIIIIIIIIIIIIIIIIIIIIIIIIIIIIIIIIIIIIIIIIIIIIIIIIIIIIIIIIII
@G637SNQ08JSOJ8
AATCTGGAGTTCCGCCTGAAGAAGCAGGGGCGTGCGGTAGCTGCCGAATCTTCTACTGGTACATGGACAACTGTGTGGACCGATGGACTTACCAGC
+G637SNQ08JSOJ8
DAAA?DCDBD?D??D?GGGDDD??AGDDD?=499GIIFAAACIIIGD===HIIIIIHIIIGFFGIIC>D>BFIIIIIIIIIBBCGIIIIIGDABBF
@G637SNQ08JK8RO
AACCTGGAGTTCCGCCTGAAGAAGCAGGAGCTGCGGTAGCTGCCGAATCTTCTACTGGTACATGGCAACTGTGTGGACCGATGGATTACCAGC
+G637SNQ08JK8RO
IIIIIIIIIFFFFHIIICA>>HIIIFFFIIGGCCBIHGGGDAA99A<=@BDDAD:4A44<=83A..A.-5<888A;<A89@@A57A5BEEB@A
