# Supplementary material for: Optimization of DNA Recovery and Amplification from Non-Carbonized Archaeobotanical Remains
Source: PLoS One. 2014 Jan 27;9(1):e86827. doi: 10.1371/journal.pone.0086827 (PMC3903575; doi:10.1371/journal.pone.0086827)
Supplement: Data S9 — Deep-sequencing amplicon data of Phire on LUG sample in FASTQ format. (FASTQ) [file pone.0086827.s016.fastq]

@G637SNQ08JL4FX
AACCTGGAGTTCCACCCGAAGAAGCAGGGGCCGCGGTAGCTGCTGAATCTTCTACTGGTACATGGACAACTGTGTGGACTGATGGACTTACCAGC
+G637SNQ08JL4FX
IIIIIIIIIIIIIIIIHIIIIIIIIIIIICIIIIIIIIIIIIIIIIIIIIIIIIIIIIIIIIIIIIIIIIIIIIIIIIIIIIIIIIIIIIIIIII
@G637SNQ08JXQUW
AACCTGGAGTTCCACCCGAAGAAGCAGGGGCCGCGGTAGCTGCTGAATCTTCTACTGGTACATGGACAACTGTGTGGACTGATGGACTTACCAGCT
+G637SNQ08JXQUW
IIIIIIIIIIIIIIIIHIIIIIIIIIIIICIIIIIIIIIIIIIIIIIIIIIIIIIIIIIIIIIIIIIIIIIIIIIIIIIIIIIIIIIIIIIIIIII
@G637SNQ08I8GET
AACCTGGAGTTCCATCCGAAGAAGCAGGGGCCGCGGTAGCTGCTGAATCTTCTACTGGTACATGGACAACTGTGTGGACTGATGGACTTACCAGC
+G637SNQ08I8GET
IIIIIIIIIIIIIIIIIIIIIIIIIIIIICIIIIIIIIIIIIIIIIIIIIIIIIIIIIIIIIIIIIIIIIIIIIIIIIIIIIIIIIIIIIIIIII
@G637SNQ08JTNWW
AACCTGGAGTTCCACCCGAAGAAGCAGGGGCCACGGTAGCTGCTGAATCTTCTACTGGTACATGGACAACTGTGTGGACTGATGGACTTACCAGC
+G637SNQ08JTNWW
IIIIIIIIIIIIIIIIHIIIIIIIIIIIICIIIIIIIIIIIIIIIIIIIIIIIIIIIIIIIIIIIIIIIIIIIIIIIIIIIIIIIIIIIIIIIII
@G637SNQ08JQT9W
AACCTGGAGTTCCACCCGAAGAAGCAGGGGTCGCGGTAGCTGCTGAATCTTCTACTGGTACATGGACAACTGTGTGGACTGATGGACTTACCAGC
+G637SNQ08JQT9W
IIIIIIIIIIIIIIIIHIIIIIIIIIIIICIIIIIIIIIIIIIIIIIIIIIIIIIIIIIIIIIIIIIIIIIIIIIIIIIIIIIIIIIIIIIIIII
@G637SNQ08JGZL9
AACCTGGAGTTCCACCCGAAGAAGCAGTGGCCGCGGTAGCTGCTGAATCTTCTACTGGTACATGGACAACTGTGTGGACTGATGGACTTACCAGC
+G637SNQ08JGZL9
IIIIIIIIIIIIIIIIHIIIIIIIIIIIIIIIIIIIIIIIIIIIIIIIIIIIIIIIIIIIIIIIIIIIIIIIIIIIIIIIIIIIIIIIIIIIIII
@G637SNQ08JRKFB
AACCTGGAGTTCCACCCGAAGAAGCAGGGGCCGCGGTAGCTGCTGAATCTTCTACTGGTATATGGACAACTGTGTGGACTGATGGACTTACCAGC
+G637SNQ08JRKFB
IIIIIIIIIIIIIIIIHIIIIIIIIIIIICIIIIIIIIIIIIIIIIIIIIIIIIIIIIIIIIIIIIIIIIIIIIIIIIIIIIIIIIIIIIIIIII
@G637SNQ08J1JIF
AACCTGGAGTTCCACCCGAAGAAGCAGGGGCCGCGGTAGCTGCTGAATCTTCTACTGGTACATGGACAACTGTGTGGACTGATGGACTTACTAGC
+G637SNQ08J1JIF
IIIIIIIIIIIIIIIIHIIIIIIIIIIIICIIIIIIIIIIIIIIIIIIIIIIIIIIIIIIIIIIIIIIIIIIIIIIIIIIIIIIIIIIIIIIIII
@G637SNQ08I59RJ
AACCTGGAGTTCCACCCGAAGAAGCAGGGGCCGCGGTAGCTGCTGAATCTTCTACTGGTACATGGACAACTGTGTGGATTGATGGACTTACCAGC
+G637SNQ08I59RJ
IIIIIIIIIIIIIIIIHIIIIIIIIIIIICIIIIIIIIIIIIIIIIIIIIIIIIIIIIIIIIIIIIIIIIIIIIIIIIIIIIIIIIIIIIIIIII
@G637SNQ08I7T93
AACCTGGAGTTCCACCCGAAGAAGCAGGGGCCGCGGTAGCTGCTGAATCTTCTACTGGTACATGGACAACTGTGTGGACTGATGGATTTACCAGC
+G637SNQ08I7T93
IIIIIIIIIIIIIIIIHIIIIIIIIIIIICIIIIIIIIIIIIIIIIIIIIIIIIIIIIIIIIIIIIIIIIIIIIIIIIIIIIIIIIIIHIIIIII
@G637SNQ08JWFJN
AACCTAGAATTCCATCCAAAGAAGTAGGGATCGCGATAGCTATTGAATCTTCTACTGGTACATGGATAGGTGTGTGGATTGATGGACTTACCGGT
+G637SNQ08JWFJN
IIIIIIIIIIIIIIIIIIIHIIIIIIII;IIIIIIIIIIHHDICIIIIIIIIIIIIIIIIIIIIIIIIIIIIIIIIIIIIIIIIIIIIIIIIIII
@G637SNQ08JKJYA
AACCTGGAGTTCCACCAGAAGAAGCAGGGGCCGCGGTAGCTGCTGAATCTTCTACTGGTACATGGACAACTGTGTGGACTGATGGACTTACCAGC
+G637SNQ08JKJYA
IIIIIIIIIIIIIIIIIIIIIIIIIIIIICIIIIIIIIIIIIIIIIIIIIIIIIIIIIIIIIIIIIIIIIIIIIIIIIIIIIIIIIIIIIIIIII
@G637SNQ08JF89R
AACCTGGACTTCCACCCGAAGAAGCAGGGGCCGCGGTAGCTGCTGAATCTTCTACTGGTACATGGACAACTGTGTGGACTGATGGACTTACCAGC
+G637SNQ08JF89R
IIIIIIIIIIIIIIIIHIIIIIIIIIIIICIIIIIIIIIIIIIIIIIIIIIIIIIIIIIIIIIIIIIIIIIIIIIIIIIIIIIIIIIIIIIIIII
@G637SNQ08I9QK6
AACCTGGAGTTCCACCCGAAGAAGCAGGGGCCGCGGTAGCTGCTGAATCTTCTACTGGTACATGGACAACTGTGTGGACTTATGGACTTACCAGC
+G637SNQ08I9QK6
IIIIIIIIIIIIIIIIBIIIIIIIIIIIICIIIIIIIIIIIIIIIIIIIIIIIIIHIHIIIIIIIIIIIIIIIIIIIIIIIIIIIIIIIIIIIII
@G637SNQ08I84KO
AACCTGGAGTTCCACCCGAAGAAGCAGGGGCCGCGGTAGCTGCTGAATCTTCTACTGGTACATGGATAACTGTGTGGACTGATGGACTTACCAGC
+G637SNQ08I84KO
IIIIIIIIIIIIIIIIHIIIIIIIIIIIICIIIIIIIIIIIIIIIIIIIIIIIIIIIIIIIIIIIIIIIIIIIIIIIIIIIIIIIIIIIIIIIII
@G637SNQ08JG31Y
AACCTGGAGTTCCACCCGAAGAAGCAGGGGCCGCGGTAGCTTCTGAATCTTCTACTGGTACATGGACAACTGTGTGGACTGATGGACTTACCAGC
+G637SNQ08JG31Y
IIIIIIIIIIIIIIIIHIIIIIIIIIIIICIIIIIIIIIIIIIIIIIIIIIIIIIIIIIIIIIIIIIIIIIIIIIIIIIIIIIIIIIIIIIIIII
@G637SNQ08I95SY
AACCTGGAGTTCCACCCGAAGAAGCAGGGGCCGCGGTAGCTGCTGAATCTTCTACTGGTACATGGACAACTATGTGGACTGATGGACTTACCAGC
+G637SNQ08I95SY
IIIIIIIIIIIIIIIIHIIIIIIIIIIIICIIIIIIIIIIIIIIIIIIIIIIIIIIIIIIIIIIIIIIIIIIIIIIIIIIIIIIIIIIIIIIIII
@G637SNQ08JU1LA
AACCTGGAGTTCCACCCGAAGAAGCAGGGGCCGCGGTAACTGCTGAATCTTCTACTGGTACATGGACAACTGTGTGGACTGATGGACTTACCAGC
+G637SNQ08JU1LA
IIIIIIIIIIIIIIIIHIIIIIIIIIIIICIIIIIIIIIIIIIIIIIIIIIIIIIIIIIIIIIIIIIIIIIIIIIIIIIIIIIIHHIIIIIIIII
@G637SNQ08JKY4A
AACCTGGAGTTCCACCCGAAGAAGCAGGGGGCCGCGGTAGCTGCTGAATCTTCTACTGGTACATGGACAACTGTGTGGACTGATGGACTTACCAGC
+G637SNQ08JKY4A
IIIIIHCGIIIIIIHHHIIIIIIIICHHHH1HB5IIIIIIIIIIIIIIIIIIIIIIIIIIIIIIIIIIIIIIIIIIIIIIIIIIIIIIIIIIIIII
@G637SNQ08JDWJF
AACCTGGAGTTCCACCCGAAGAAGCAGGGGCCGCGGTAGCTGCTGAATCTTCTACTGTTACATGGACAACTGTGTGGACTGATGGACTTACCAGC
+G637SNQ08JDWJF
IIIIIIIIIIIIIIIIHIIIIIIIIIIIICIIIIIIIIIIIIIIIIIIIIIIIIIIIIIIIIIIIIIIIIIIIIIIIIIIIIIIIIIIIIIIIII
@G637SNQ08JD1JV
AACCTGGAGTTCCACCTGAAGAAGCAGGGGCCGCGGTAGCTGCTGAATCTTCTACTGGTACATGGACAACTGTGTGGACTGATGGACTTACCAGC
+G637SNQ08JD1JV
IIIIIIIIIIIIIIIIIIIIIIIIIIIIICIIIIIIIIIIIIIIIIIIIIIIIIIIIIIIIIIIIIIIIIIIIIIIIIIIIIIIIIIIIIIIIII
@G637SNQ08JYU8E
AACCTGGAGTTCCACCCGAAGAAGCAGGGGCCGCGGTAGCTGCTGAATCTTCTACTGGTACATGGACAACTGTGTGGACTGATGGACTTACCAG
+G637SNQ08JYU8E
IIIIIIIIIIIIIIIIHIIIIIIIIIIIICIIIIIIIIIIIIIIIIIIIIIIIIIIIIIIIIIIIIIIIIIIIIIIIIIIIIIIIIIIIIIIII
@G637SNQ08JYB4U
AACCTGGAGTTCCACCCGAAGAAGCAGGGGCCGTGGTAGCTGCTGAATCTTCTACTGGTACATGGACAACTGTGTGGACTGATGGACTTACCAGC
+G637SNQ08JYB4U
IIIIIIIIIIIIIIIIHIIIIIIIIIIIICIIIIIIIIIIIIIIIIIIIIIIIIIIIIIIIIIIIIIIIIIIIIIIIIIIIIIIIIIIIIIIIII
@G637SNQ08JB7KI
AACCTGGAGTTCCACCCGAAGAAGCAGGGGCCGCTGTAGCTGCTGAATCTTCTACTGGTACATGGACAACTGTGTGGACTGATGGACTTACCAGC
+G637SNQ08JB7KI
IIIIIIIIIIIIIIIIHIIIIIIIIIIIICIHEHHIIIIIIIIIIIIIIIIIIIIIIIIIIIIIIIIIIIIIIIIIIIIIIIIIIIIIIIIIIHI
@G637SNQ08JUXRM
AACTTGGAGTTCCACCCGAAGAAGCAGGGGCCGCGGTAGCTGCTGAATCTTCTACTGGTACATGGACAACTGTGTGGACTGATGGACTTACCAGC
+G637SNQ08JUXRM
IIIIIIIIIIIIIIIIHIIIIIIIIIIIICIIIIIIIIIIIIIIIIIIIIIIIIIIIIIIIIIIIIIIIIIIIIIIIIIIIIIIIIIIIIIIIII
@G637SNQ08JT6VP
AACCTGGAGTTCCACCCGAAGAAGCAGGGGCCGCGGTAGCTACTGAATCTTCTACTGGTACATGGACAACTGTGTGGACTGATGGACTTACCAGC
+G637SNQ08JT6VP
IIIIIIIIIIIIIIIIHIIIIIIIIIIIICIIIIIIIIIIIIIIIIIIIIIIIIIIIIIIIIIIIIIIIIIIIIIIIIIIIIIIIIIIIIIIIII
@G637SNQ08JOM7N
AACCTGGAGTTCCACCCGAAGAAGCGAGGGGCCGCGGTAGCTGCTGAATCTTCTACTGGTACATGGACAACTGTGTGGACTGATGGACTTACCAGC
+G637SNQ08JOM7N
IIIIIIIIIIIHGGHHCEIIIIIC?;;HHHCIIFIIIIIIIIIIIIHCCGHIIIIIIIIIIIIIHCCGIIHGEIEHHHGIIIIIIGGGIIIIIIII
@G637SNQ08J0B1O
AACCTGGAGTTCCACCCGAAGAAGCAGGGGCCGCGGTAGCTGCTGAATCTTCTACTGGTACATGGACAACTGTGTGGACTGATGGACTTACCAGT
+G637SNQ08J0B1O
IIIIIIHHIIIIIIIIHIIIIIIIIIIIICIIIIIIIIIIIIIIIIIIIIIIIIIIIIIIIIIIIIIIIIIIIIIIIIIIIIIIIIIIIIIIIII
@G637SNQ08I9HFQ
AACCTGGAGTTCCACCCGAAGAAGCAGGGGCCGCGGTAGCTGCTGAATCTTCTACTGGTACATGGACAATTGTGTGGACTGATGGACTTACCAGC
+G637SNQ08I9HFQ
IIIIIIIIIIIIIIIIHIIIIIIIIIIIICIIIIIIIIIIIIIIIIIIIIIIIIIIIIIIIIIIIIIIIIIIIIIIIIIIIIIIIIIIIIIIIII
@G637SNQ08JM09M
AACCTAGAGTTCCACCCGAAGAAGCAGGGGCCGCGGTAGCTGCTGAATCTTCTACTGGTACATGGACAACTGTGTGGACTGATGGACTTACCAGC
+G637SNQ08JM09M
IIIIIIIIIIIIIIIIHIIIIIIIIIIIICIIIIIIIIIIIIIIIIIIIIIIIIIIIIIIIIIIIIIIIIIIIIIIIIIIIIIIIIIIIIIIIII
@G637SNQ08JK46Y
AACCTGGAGTTCCACCCGAAGAAGCAGGGGCCGCGGTAGATGCTGAATCTTCTACTGGTACATGGACAACTGTGTGGACTGATGGACTTACCAGC
+G637SNQ08JK46Y
IIIIIIIIIIIIIIIIHIIIIIIIIIIIICIIIIIIIIIIIIIIIIIIIIIIIIIIIIIIIIIIIIIIIIIIIIIIIIIIIIIIIIIIIIIIIII
@G637SNQ08JO0MD
AACCTGGAGTTCCACCCGAAGAAGCAGGGGCCGCGGTAGCTGCTGAATCTTCTACTGATACATGGACAACTGTGTGGACTGATGGACTTACCAGC
+G637SNQ08JO0MD
IIIIIIIIIIIIIIIIHIIIIIIIIIIIICIIIIIIIIIIIIIIIIIIIIIIIIIIIIIIIIIIIIIIIIIIIIIIIIIIIIIIIIIIIIIIIII
@G637SNQ08J1APK
AACCTGGAGTTCCACCCGAAGAAGCAGGGGCCGCGGTAGCTGCTGAATCTTCTACTGGTACATAGACAACTGTGTGGACTGATGGACTTACCAGC
+G637SNQ08J1APK
IIIIIIIIIIIIIIIIHIIIIIIIIIIIICIIIIIIIIIIIIIIIIIIIIIIIIIIIIIIIIIIIIIIIIIIIIIIIIIIIIIIIIIIIIIIIII
@G637SNQ08JQA1X
AACCTGGAGTTCCACCCGAAGAAACAGGGGCCGCGGTAGCTGCTGAATCTTCTACTGGTACATGGACAACTGTGTGGACTGATGGACTTACCAGC
+G637SNQ08JQA1X
IIIIIIIIIIIIIIIIHIIIIIIHIIIIICIIIIIIIIIIIIIIIIIIIIIIIIIIIIIIIIIIIIIIIIIIIIIIIIIIIIIIIIIIIIIIIII
@G637SNQ08JIWI7
AACCTGGAGTTCCACCCGAAGAAGCAGGGGCCGCGGTAGCTGCTGAATCTTCTACTGGTACATGGACAACTGTATGGACTGATGGACTTACCAGC
+G637SNQ08JIWI7
IIIIIIIIIIIIIIIIHIIIIIIIIIIIICIIIIIIIIIIIIIIIIIIIIIIIIIIIIIIIIIIIIIIIIIIIIIIIIIIIIIIIIIIIIIIIII
@G637SNQ08JNXLQ
AACCTGGAGTTCCACCCGAAGAAGCAGGGGCCGCGGTAGCTGCTTAATCTTCTACTGGTACATGGACAACTGTGTGGACTGATGGACTTACCAGC
+G637SNQ08JNXLQ
IIIIIIIIIIIIIIIIHIIIIIIIIIIIICIIIIIIIIIIIIIIIIIIIIIIIIIIIIIIIIIIIIIIIIIIIIIIIIIIIIIIIIIIIIIIIII
@G637SNQ08JHCNO
AACCTGGAGTTCCACCCGAAGAAGCAGGGGCCGCGGTAGCTGCTGAATCTTCTACTGGTACATGGACAACTGTGTGGACTGATGGACTTACCAGCA
+G637SNQ08JHCNO
IIIIIIIIIIIIIIIIGIIIIIIIIIIIICIIIIIIIIIIIIIIIIIIIIIIIIIIIIIIIIIIIIIIIIIIIIIIIIIIIIIIIIIIIIIIIIII
@G637SNQ08JCKS9
AACCTGGAGTTCCACCCGAAGAAGCAGGGGCCGCGGTAGCTGCTGAATCTTCTACTGGTACACGGACAACTGTGTGGACTGATGGACTTACCAGC
+G637SNQ08JCKS9
IIIIIIIIIIIIIIIIHIIIIIIIIIIIICIIIIIIIIIIIIIIIIIIIIIIIIIIIIIIIIIIIIIIIIIIIIIIIIIIIIIIIIIIIIIIIII
@G637SNQ08JMV0U
AACTTGGAGTTCCACCCGAAGAAGCAGGGGCCGCGGTAGCTGCTGAATCTTCTACTGATACATGGACAACTGTGTGGACTGATGGACTTACCAGC
+G637SNQ08JMV0U
IIIIIIIIIIIIIIIIHIIIIIIIIIIIICIIIIIIIIIIIIIIIIIIIIIIIIIIIIIIIIIIIIIIIIIIIIIIIIIIIIIIIIIIIIIIIII
@G637SNQ08JYUI5
AACCTGGAATTCCACCCGAAGAAGCAGGGGCCGCGGTAGCTGCTGAATCTTCTACTGGTACATGGACAACTGTGTGGACTGATGGACTTACCAGC
+G637SNQ08JYUI5
IIIIIIIIIIIIIIIIHIIIIIIIIIIIICIIIIIIIIIIIIIIIIIIIIIIIIIIIIIIIIIIHHIIIIIIIIIIIIIIIIIIIIIIIIIIIII
@G637SNQ08JLE98
AACCTGGAGTTCCACACGAAGAAGCAGGGGCCGCGGTAGCTGCTGAATCTTCTACTGGTACATGGACAACTGTGTGGACTGATGGACTTACCAGC
+G637SNQ08JLE98
IIIIIIIIIIIIIIIIIIIIIIIIIIIIICIIIIIIIIIIIIIIIIIIIIIIIIIIIIIIIIIIIIIIIIIIIIIIIIIIIIIIIIIIIIIIIII
@G637SNQ08J0R7M
AACCTGGAGTTCCGCCCGAAGAAGCAGGGGCCGCGGTAGCTGCTGAATCTTCTACTGGTACATGGACAACTGTGTGGACTGATGGACTTACCAGC
+G637SNQ08J0R7M
IIIIIIIIIIIIIIIIHIIIIIIIIIIIICIIIIIIIIIIIIIIIIIIIIIIIIIIIIIIIIIIIIIIIIIIIIIIIIIIIIIIIIIIIIIIIII
@G637SNQ08JO309
AACCTGGAGTTCCACCCGAAGAAGCAGGGGCCGCGGTAGCTGCTGAATCTTCTACTGGTACATGAACAACTGTGTGGACTGATGGACTTACCAGC
+G637SNQ08JO309
IIIIIIIIIIIIHHIIHIIIIIIIIIIIICIIIIIIIIIIIIIIIIIIIIIIIIIIIIIIIIHHIIIIIIIIIIIIIIIIIIIIIIIIIIIIIII
@G637SNQ08JHYTF
AACCTGGAGTTCCACCCGAAGAAGCAGGGGCCGCGGTAGTTGCTGAATCTTCTACTGGTACATGGACAACTGTGTGGACTGATGGACTTACCAGC
+G637SNQ08JHYTF
IIIIIIIIIIIIIIIIHIIIIIIIIIIIIAIIIIIIIIIIIIIIIIIIIIIIIIIIIIIIIIIIIIIIIIIIIIIIIIIIIIIIIIIIIIIIIII
@G637SNQ08JFNEG
AACCTGGAGTTCCACTCGAAGAAGCAGGGGCCGCGGTAGCTGCTGAATCTTCTACTGGTACATGGACAACTGTGTGGACTGATGGACTTACCAGC
+G637SNQ08JFNEG
IIIIIIIIIIIIIIIIIIIIIIIIIIIIICIIIIIIIIIIIIIIIIIIIIIIIIIIIIIIIIIIIIIIIIIIIIIIIIIIIIIIIIIIIIIIIII
@G637SNQ08JTS18
AACCTGGAGTTCCACCCGAAGAAGCAGGGGCCGCGGTAGCTGCTGAATCTTCTATTGGTACATGGACAACTGTGTGGACTGATGGACTTACCAGC
+G637SNQ08JTS18
IIIIIIIIIIIIIIIIHIIIIIIIIIIIICIIIIIIIIIIIIIIIIIIIIIIIIIIIIIIIIIIIIIIIIIIIIIIIIIIIIIIIIIIIIIIIII
@G637SNQ08JIJL4
AACCTGGAGTTCCACCCGAAGAAGCAGGGGCCGCGGTAGCTGCTGAATCTTCTACTGGTACATGGACAACTGTGTGGACTGATGAACTTACCAGC
+G637SNQ08JIJL4
IIIIIIIIIIIIIIIIHIIIIIIIIIIIICIIIIIIIIIIIIIIIIIIIIIIIIIIIIIIIIIIIIIIIIIIIIIIIIIIIIIIIIIIIIIIIII
@G637SNQ08JF4EO
AACCTGGAGTTCCACCCGAAGAAGCAGGGGCCGCGATAGCTGCTGAATCTTCTACTGGTACATGGACAACTGTGTGGACTGATGGACTTACCAGC
+G637SNQ08JF4EO
IIIIIIIIIIIIIIIIHIIIIIIIIIIIIAIIIIIIIIIIIIIIIIIIIIIIIIIHIHIIIIIIIIIIIIIIIIIIIIIIIIHIHIIIIIIIIII
@G637SNQ08I8PV8
AACCTGGAGTTTCACCCGAAGAAGCAGGGGCCGCGGTAGCTGCTGAATCTTCTACTGGTACATGGACAACTGTGTGGACTGATGGACTTACCAGC
+G637SNQ08I8PV8
IIIIIIIIIIIHIIIIHIIIIIIIIIIIICIIIIIIIIIIIIIIIIIIIIIIIIIIIIIIIIIIIIIIIIIIIIIIIIIIIIIIIIIIIIIIIII
@G637SNQ08JQJ0J
AACCTGGAGTTCCACCCGAAGAAGCAGGAGCCGCGGTAGCTGCTGAATCTTCTACTGGTACATGGACAACTGTGTGGACTGATGGACTTACCAGC
+G637SNQ08JQJ0J
IIIIIIIIIIIIIIIIHIIIIIIIIIIIIIIIIIIIIIIIIIIIIIIIIIIIIIIHIHIIIIIIIIIIIIIIIIIIIIIIIIIIIIIIIIIIIII
@G637SNQ08I7KC0
AACCTGGAGTTCCACCCGAAGAAGCAGGTGCCGCGGTAGCTGCTGAATCTTCTACTGGTACATGGACAACTGTGTGGACTGATGGACTTACCAGC
+G637SNQ08I7KC0
IIIIIIIIIIIIIIIIHIIIIIIIIIIIIIIIIIIIIIIIIIIIIIIIIIIIIIIIIIIIIIIIIIIIIIIIIIIIIIIIIIIIIIIIIIIIIII
@G637SNQ08J1DSK
AACCTGGAGTTCCACCCGAAGAAGCAGAGGCCGCGGTAGCTGCTGAATCTTCTACTGGTACATGGACAACTGTGTGGACTGATGGACTTACCAGC
+G637SNQ08J1DSK
IIIIIIIIIIIIIIIIHIIIIIIIIIIIIIIIIIIIIIIIIIIIIIIIIIIIIIIIIIIIIIIIIIIIIIIIIIIIIIIIIIIIIIIIIIIIIII
@G637SNQ08JTLJ9
AACCTGGAGTTCCACCCGAAGAAGCATGGGCCGCGGTAGCTGCTGAATCTTCTACTGGTACATGGACAACTGTGTGGACTGATGGACTTACCAGC
+G637SNQ08JTLJ9
IIIIIIIIIIIIIIIIHIIIIIIIIIIIIHIIIIIIIIIIIIIIIIIIIIIIIIIIIIIIIIIIIIIIIIIIIIIIIIIIIIIIIIIIIIIIIII
@G637SNQ08I6Q5X
AACCTGGAGTTCCACCCGAAGAAGCAGGGGCCGCGGTAGCTGCTGAATCTTCTACTGGTACATGGACAACTGTGTGGACTGATGGACCTACCAGC
+G637SNQ08I6Q5X
IIIIIIIIIIIIIIIIHIIIIIIIIIIIICIIIIIIIIIIIIIIIIIIIIIIIIIIIIIIIIIIIIIIIIIIIIIIIIIIIIIIIIIIIIIIIII
@G637SNQ08JG0NG
AACCTGGAGTTCCACCCGAAGAAGCAGGGGCCGCGGTAGCTGCTGAATCTTCTACTGGTACATGGACAACTGTGTGGACTGATGGACTTACCAAC
+G637SNQ08JG0NG
IIIIIIIIIIIIIIIIHIIIIIIIIIIIICIIIIIIIIIIIIIIIIIIIIIIIIIIIIIIIIIIIIIIIIIIIIIIIIIIIIIIIIIIIIIIIII
@G637SNQ08JYT0J
AACCTGGAGTTCCACCCGAAGAAGCAGGGGCCGCGGTAGCTGCTGAATCTTCTACTGGTACATGGACAACTGTGTGGACTGATGGACTTAGCAGC
+G637SNQ08JYT0J
IIIIIIIIIIIHC<HH6GIIIIIIIIHHH>IIIIIIIIIIIIIIIIIIIIIIIIIIIIIIIIIIIIIIIIIIIIIIIIIIIIIIIIIIIIIIIII
@G637SNQ08JPABG
AACCTGGAGTTCCATCCGAAGAAGCAGGGGCCGCGGTAGCTGTTGAATCTTCTACTGGTACATGGACAACTGTGTGGACTGATGGACTTACCAGC
+G637SNQ08JPABG
IIIIIIIIIIIIIIIIIIIIIIIIIIIIICIIIIIIIIIIIIIIIIIIIIIIIIIIIIIIIIIIIIIIIIIIIIIIIIIIIIIIIIIIIIIIIII
@G637SNQ08I320V
AACCTGGAGTTCCACCCCGAAGAAGCAGGGGCCGCGGTAGCTGCTGAATCTTCTACTGGTACATGGACAACTGTGTGGACTGATGGACTTACCAGC
+G637SNQ08I320V
IIFCGFAECF<F9<FFF1<FCCF@@IIFFF>FCIIIIIIIIIIIIIIIIIIIIIIIIIIIIIIIIIIIIIIIIIIHHHHIIIIIIIIIHHHIIIIF
@G637SNQ08JHUZZ
AACCTGGAGTTCCACCCGAAGAAGCAGGGGCCGCGGTAGCTGCTGAATCTTCTACTGGTACATGGACAACTGTGTGGACTGATGGACTTACCAGCCC
+G637SNQ08JHUZZ
IIIIIIIIIIIIIIIIHIIIIIIIIIIIIAIIIIIIIIIIIIIIIIIIIIIIIIIIIIIIIIIIIIIIIIIIIIIIIIIIIIIIIIIIIIIIIIIIH
@G637SNQ08I85GD
AACCTGGAGTTCCACCCGAAGAAGCAGGGGCCGCGGTAGCTGCTGAATCTTCTACTGGTACATGGACAACTGTGTGGACTGATGGACTTACCCGC
+G637SNQ08I85GD
IIIIIIIIIIIIIIIIHIIIIIIIIIIIICIIIIIIIIIIIIIIIIIIIIIIIIIHIHIIIIIIIIIIIIIIIIIIIIIIIIIIIIIIIIIIHII
@G637SNQ08JHQPH
AACCTGGAGTTCCACCCGAAGAAGCAGGGGCCGCGGTAGCTGCTGAATCTTCTACTGGTACATGGACAACTGTGTGGACTGATGGACTTACAAGC
+G637SNQ08JHQPH
IIIIIIIIIIIIIIIIHIIIIIIIIIIIICIIIIIIIIIIIIIIIIIIIIIIIIIIIIIIIIIIIIIIIIIIIIIIIIIIIIIIIIIIIIIIIII
@G637SNQ08JWGBS
AACCTGGAGTTCCACCCGAAGAAGCAGGGGCCGCGGTAGCTGCTGAATCTTCTACTGGTACATGGACAACTGTGTGGACTGACGGACTTACCAGC
+G637SNQ08JWGBS
IIIIIIIIIIIIIIIIHIIIIIIIIHIIIAIIIIIIIIIIIIIIIIIIIIIIIIIHIHIIIIHIHIIIIIIIIIIIIIIIIIIIIIIIIIIIIII
@G637SNQ08JGPK9
AACCTGGAGTTCCACCCGAAGAAGCAGGGGCCGCGGTAGCTGCTGAATCTTCTACTGGTACATGGACAACTGTGTGGACTGATGGACTTACCGGC
+G637SNQ08JGPK9
IIIIIIIIIIIIIIIIHIIIIIIIIIIIICIIIIIIIIIIIIIIIIIIIIIIIIIIIIIIIIIIIIIIIIIIIIIIIIIIIIIIIIIIIIIIIII
@G637SNQ08JY6BQ
AACCTGGAGTTCCACCCGAAGAAGCAGGGGCCGCGGTAGCCGCTGAATCTTCTACTGGTACATGGACAACTGTGTGGACTGATGGACTTACCAGC
+G637SNQ08JY6BQ
IIIIIIIIIIIIIIIIHIIIIIIIIIIIIAIIIIIIIIIIIIIIIIIIIIIIIIIIIIIIIIIIIIIIIIIIIIIIIIIIIIIIIIIIIIIIIII
@G637SNQ08JKOSA
AACCTGGAGTTCCACCCGAAGAAGCAGGGGCCGCGGTAGCTGCTGAATCTTCTACTGGTACATGGACAACTGTGTGGACTGATGGACTTACGAGC
+G637SNQ08JKOSA
IIIIIIIIIIIIIIIIHIIIIIIIIIIIICIIIIIIIIIIIIIIIIIIIIIIIIIIIIIIIIHIHIIIIIIIIIIIIIIIIIIIIIIIIIIIIII
@G637SNQ08JQ6VJ
AACCTGGAGTTCCACCCGAAGAAGCAGGGGCCGCGGTAGCTGCTAAATCTTCTACTGGTACATGGACAACTGTGTGGACTGATGGACTTACCAGC
+G637SNQ08JQ6VJ
IIIIIIIIIIIIIIIIHIIIIIIIIHIII;IIIIIIIIIIIIIIIIHIIIIIIIIIIIIIIIIIIIIIIIIIIIIIIIIIIIIIIIIIIIIIIII
@G637SNQ08JPABO
AACCTGGAGTTCCACCCGAAGAAGCAGGGGCCGCGGTAGCTGCTGAATCTTCTACTGGTACATGGGCAACTGTGTGGACTGATGGACTTACCAGC
+G637SNQ08JPABO
IIIIIIIIIIIIIIIIHIIIIIIIIIIIICIIIIIIIIIIIIIIIIIIIIIIIIIIIIIIIIIIIHIIIIIIIIIIIIIIIIIIIIIIIIIIIII
@G637SNQ08JA1NE
AACCTGGAGTTCCACCCGAAGAAGCAGGGGCCGCGGTAGCTGATGAATCTTCTACTGGTACATGGACAACTGTGTGGACTGATGGACTTACCAGC
+G637SNQ08JA1NE
IIIIIIIIIIIIIIIIHIIIIIIIIIIIICIIIIIIIIIIIIIIIIIIIIIIIIIIIIIIIIIIIIIIIIIIIIIIIIIIIIIIIIIIIIIIIII
@G637SNQ08JRKPX
AACCCGGAGTTCCACCCGAAGAAGCAGGGGCCGCGGTAGCTGCTGAATCTTCTACTGGTACATGGACAACTGTGTGGACTGATGGACTTACCAGC
+G637SNQ08JRKPX
IIHHHIIIIIIIIIGGBIIEFGGIG?GGG5GC<FGEIGIIIIIIDGCHIIIIIIIIIIIIIIIIIIIIIIIIIIIIIIIIIIIIIIIIIIIIIII
@G637SNQ08JB1IG
AACATGGAGTTCCACCCGAAGAAGCAGGGGCCGCGGTAGCTGCTGAATCTTCTACTGGTACATGGACAACTGTGTGGACTGATGGACTTACCAGC
+G637SNQ08JB1IG
IIIIIIIIIIIIIIIIHIIIIIHHHHIIIBIIFIIIIIIIIIIIIIIIIIIIIIIIIIIIIIIIIIIIIIIIIIIIIIHHHIIIIIIIIIIIIII
@G637SNQ08I9465
AACCTGGAGTTCCACCCGAAGAAGCAGGGGCCGCGGTAGCTGCTGAATCTTCTACCGGTACATGGACAACTGTGTGGACTGATGGACTTACCAGC
+G637SNQ08I9465
IIIIIHHHIIIIIIHHHIIIIIIIE;GGG5G>?FGGIIIIIIIIIIIIIIIIIIIIIIIIIIIIIIIIIIIIIIIIIIIIIIIIIIIG??GIIHH
@G637SNQ08JZSUG
AACCTGGAGTTCCACCCGAAGAAGCAGGGGCCGCAGTAGCTGCTGAATCTTCTACTGGTACATGGACAACTGTGTGGACTGATGGACTTACCAGC
+G637SNQ08JZSUG
IIIIIIIIIIIIIIHHHIIIIIIIIHHHH>H?5HIIIIIIIIIIIIIIIIIIIIIIIIIIIIIIIIIIIIIIIIIIIIIIIIIIIIIIIIIIIII
@G637SNQ08JX4NZ
AACCTGGAGTTCCACCCGAAGAAGCAGGGGCCGCGGTAGCTGCTGAATCTTCTACTGGCACATGGACAACTGTGTGGACTGATGGACTTACCAGC
+G637SNQ08JX4NZ
IIIIIIIIIIIIIIIIGIIIIIIIIIIIIBIIIIIIIIIIIIIIIIIIIIIIIIIIIIIIIIIIIIIIIIIIIIIIIIIIIIIIIIIIIIIIIII
@G637SNQ08JAFIR
AACCTGGAGTTCCACCCGAAGAAGCAGGGGCCGCGGTAGCTGCTGAATCTTCTACTGGTACATGGACAACTGTGTGGACTAATGGACTTACCAGC
+G637SNQ08JAFIR
IIIIIIIIIIIIIIHH:IIIIIIIIIHHHCIIIIIIIIIIIIIIIIIIIIIIIIIIIIIIIIHHHIIIIIIIIIIIIIIIIHHHIIIIIIIIIII
@G637SNQ08JUQJ7
AACCTGGAGTTCCACCCAAAGAAGCAGGGGCCGCGGTAGCTGCTGAATCTTCTACTGGTACATGGACAACTGTGTGGACTGATGGACTTACCAGC
+G637SNQ08JUQJ7
IIIIIIIIIIIIIIIIHIIHIIIIIIIIIBIIIIIIIIIIIIIIIIIIIIIIIIIIIIIIIIIIIIIIIIIIIIIIIIIIIIIIIIIIIIIIIII
@G637SNQ08JUWSL
AACCTGGAGTTCCACCCGAAGAAGTAGGGGCCGCGGTAGCTGCTGAATCTTCTACTGGTACATGGACAACTGTGTGGACTGATGGACTTACCAGC
+G637SNQ08JUWSL
IIIIIIIIIIIIIIIIHIIIIIIIIIIIIAIIIIIIIIIIIIIIIIIIIIIIIIIIIIIIIIIIIIIIIIIIIIIIIIIIIIIIIIIIIIIIIII
@G637SNQ08JB9CC
AACCTGGAGTTCCACCCGAAGAAGCAGGGGCCGCGGTAGCTGCTGAATCCTCTACTGGTACATGGACAACTGTGTGGACTGATGGACTTACCAGC
+G637SNQ08JB9CC
IIIIIIIIIIIIIIIIHIIIIIIIIIIIICIIIIIIIIIIIIIIIIIIIIIIIIIIIIIIIIIIIIIIIIIIIIIIIIIIIIIIIIIIIIIIIII
@G637SNQ08I7RD1
AACCTGGAGTTCCACCCGAAGAAGCAGGGGCCGCGGTAGCTGCTGAATCTTCTACTGGTACATGGACAACCGTGTGGACTGATGGACTTACCAGC
+G637SNQ08I7RD1
IIIIIIIIIIIIIIIIHIIIIIIIIIIIIBIIIIIIIIIIIIIIIIIIIIIIIIIIIIIIIIIIIIIIIIIIIIIIIIIIIIHIHIIIIIIIIII
@G637SNQ08JYH5K
AACCTGGAGTTCCACCCGAAGAAGCAGGGGCCGCGGTAGCTGCTGAATCTTCTACTGGTACATGGACAACTGCGTGGACTGATGGACTTACCAGC
+G637SNQ08JYH5K
IIIIIIIIIIIIIIIIHIIIIIIIIIIIICIIIIIIIIIIIIIIIIIIIIIIIIIIIIIIIIIIIIIIIIIIIIIIIIIIIIIIIIIIIIIIIII
@G637SNQ08I6FPX
AACCTGGAGTTCCACCCGAAGAAGCAGGGGCCGCGGTAGCTGCTGAATCTTCTACTGGTACATGGACAACTGTGTGGACTGATAGACTTACCAGC
+G637SNQ08I6FPX
IIIIIIIIIIIIIIIIHIIIIIIIIIIIICIIIIIIIIIIIIIIIIIIIIIIIIIIIIIIIIIIIIIIIIIIIIIIIIIIIIIIIIIIIIIIIII
@G637SNQ08JH3VC
AACCTGGAGTTCCACCCGAAGAAGCAGGGGCCGCGGTAGCTGCTGAATCTTCTACTGGTACATGGACAACTGTGTGGACTGATGGGCTTACCAGC
+G637SNQ08JH3VC
IIIIIIIIIIIIIIIIHIIIIIIIIIIIICIIIIIIIIIIIIIIIIIIIIIIIIIIIIIIIIIIIIIIIIIIIIIIIIIIIIIIIHIIIIIIIII
@G637SNQ08JAORZ
AACCTGGAGTTCCACCCGAAGAAGTAGGGGCCGCGGTAGCTGCTGAATCTTCTACTGGTACATGGACAACTGTGTGGACTGATGGACTTACCAGT
+G637SNQ08JAORZ
IIIIIIIIIIIIIIIIHIIIIIIIIIIIICIIIIIIIIIIIIIIIIIIIIIIIIIIIIIIIIIIIIIIIIIIIIIIIIIIIIIIIIIIIIIIIHH
@G637SNQ08JNG1B
AACCTGGAGTTCCACCCGAAGAAGCAGGGGCCGCGGTAGCTGCTGAATCTTCTACTGGTACATGGACAACTGTGTGGACTGATGGACTTACCTGC
+G637SNQ08JNG1B
IIIIIIIIIIIIIIIIHIIIIIIIIIIIIAIIIIIIIIIIIIIIIIIIIIIIIIIIIIIIIIIIIIIIIIIIIIIIIIIIIIIIIIIIIIIIIII
@G637SNQ08I6RIA
AACCTGGAGTTCCACCCGAAGAAGCGGGGGCCGCGGTAGCTGCTGAATCTTCTACTGGTACATGGACAACTGTGTGGACTGATGGACTTACCAGC
+G637SNQ08I6RIA
IIIIIIIIIIIIIIHHHIIIIIIIHHHHH6II@IIIIIIIIIIIIIIIIIIIIIIDHCIIIIIIIIIIIIIIIIIIIIIIIIIIIIIIIIIIIII
@G637SNQ08JFS1S
AACCTGGAGTTCAACCCGAAGAAGCAGGGGCCGCGGTAGCTGCTGAATCTTCTACTGGTACATGGACAACTGTGTGGACTGATGGACTTACCAGC
+G637SNQ08JFS1S
IIIIIIIIIIIIIIIIHIIIIIIIIIIIICIIIIIIIIIIIIIIIIIIIIIIIIIIIIIIIIIIIIIIIIIIIIIIIIIIIIHIHIIIIIIIIII
@G637SNQ08I7L3R
AACCTGGAGTTCCACCCGAAGAAGCAGGGGCCGCGGTAGCTGCTGAATCTTCTACTGGTACATGGACAACTGTGTGGACCGATGGACTTACCAGC
+G637SNQ08I7L3R
IIIIIIIIIIIIIHII?IIIIIIIIIIIIAIIIIIIIIIIIIIIIIIIIIIIIIIIIIIIIIIIIIIIIIIIIIIIIIIIIIIIIIIIIIIIIII
@G637SNQ08JLTDN
AGCCTGGAGTTCCACCCGAAGAAGCAGGGGCCGCGGTAGCTGCTGAATCTTCTACTGGTACATGGACAACTGTGTGGACTGATGGACTTACCAGC
+G637SNQ08JLTDN
IIIIIIIIIIIIIIIIHIIIIIIIIIIIIBIIIIIIIIIIIIIIIIHHHIIIIIIHIHIIIIHIHHIIIIIIIIIIIIIIIIIIIIIIIIIIIII
@G637SNQ08JFZJQ
AACCTGGAGTTCCACCCGAAGAAGCAGGGGCTGCGGTAGCTGCTGAATCTTCTACTGGTACATGGACAACTGTGTGGACTGATGGACTTACCAGC
+G637SNQ08JFZJQ
IIIIIIIIIIIIIGHH:HIIIIIIIIHHHCIIIIIIIIIIIIIIIIIIIIIIIIIHHHIIIHHHHIIIIIIIIIIIIIIIIIIIIIIIIIIIHHH
@G637SNQ08JM282
AACCTGGAGTTCCACCCGAAGAAGCAGGGGCCGCGGTAGCTGCTGAATCTTCTACTGGTGCATGGACAACTGTGTGGACTGATGGACTTACCAGC
+G637SNQ08JM282
IIIIIIIIIIIIIIIIBIIIIIIIIIIIIAIIIIIIIIIIIIIIIIIIIIIIIIIIIIIIIIIIIIIIIIIIIIIIIIIIIIIIIIIIIIIIIII
@G637SNQ08JZ6NX
AACCTGGAGTCCCACCCGAAGAAGCAGGGGCCGCGGTAGCTGCTGAATCTTCTACTGGTACATGGACAACTGTGTGGACTGATGGACTTACCAGC
+G637SNQ08JZ6NX
IIIIIIIIIIIIHIIIHIIIIIIIIIIIIBIIIIIIIIIIIIIIIIIIIIIIIIIIIIIIIIIIIIIIIIIIIIIIIIIIIIIIIIIIIIIIIII
@G637SNQ08JKYA1
AACCTGGAGTTCCACCCGAAGAAGCAGGGACCGCGGTAGCTGCTGAATCTTCTACTGGTACATGGACAACTGTGTGGACTGATGGACTTACCAGC
+G637SNQ08JKYA1
IIIIIIIIHIHIIIIIBIIIIIIIIIIIHIIIIIIIIIIIIIIIIIIIIIIIIIIIIIIIIIIIHHIIIIIIIIIIIIIIIIIIIIIIIIIIIII
@G637SNQ08JHNIT
AACCTGGAGTTCCACCCGAAGAAGCAGGGGCCGCGGTAGCTGCTGAATCTTCTACTGGTACATGGACAGCTGTGTGGACTGATGGACTTACCAGC
+G637SNQ08JHNIT
IIIIHHHIHHHIHHGG6GIIIIIIICGGG;HHAIIIIHHHIIIIIIIIIIIIIIIHHHIIIIIHHHIHHHIIIIIIIIIDDDHHHIIIIIIIIHH
@G637SNQ08JBSV4
AACCTGGAGTTCTACCCGAAGAAGCAGGGGCCGCGGTAGCTGCTGAATCTTCTACTGGTACATGGACAACTGTGTGGACTGATGGACTTACCAGC
+G637SNQ08JBSV4
IIIIIIIIIIIIIIIIHIIIIIIIIIIIICIIIIIIIIIIIIIIIIIIIIIIIIIIIIIIIIIIIIIIIIIIIIIIIIIIIIIIIIIIIIIIIII
@G637SNQ08I9ZWZ
AACCTGGAGTTCCACCCGAAGAAGCAGGGGCCGCGGTAGCTGCCGAATCTTCTACTGGTACATGGACAACTGTGTGGACTGATGGACTTACCAGC
+G637SNQ08I9ZWZ
IIIIIIIIIIIIIIIIHIIIIIIIIIIII;IHFIIIIIIIIIIIIIIIIIIIIIIIIIIIIIIIIIIIIIIIIIIIIIIIIIHIHIIIIIIIIII
@G637SNQ08JNQF1
AACCTGGAGTTCCACCCGAAGAAGCAGGGGCCGCGGTAGCTGCTGAATCTTCTACTGGTACATGGACAACTGTGCGGACTGATGGACTTACCAGC
+G637SNQ08JNQF1
IIIIIIIIIIIIIIIIHIIIIIIIIIIIICIIIIIIIIIIIIIIIIIIIIIIIIIIIIIIIIIIIIIIIIIIIIIIIIIIIIIIIIIIIIIIIII
@G637SNQ08JUWO9
AACCTGGAGTTCCACCCGAAGAAGCAGGGGCCGCGGTAGCTGCTGAATTTTCTACTGGTACATGGACAACTGTGTGGACTGATGGACTTACCAGC
+G637SNQ08JUWO9
IIIIIIIIIIIIH?FF6@GHIFAB@9FFF5F?BIIIIIIIIIIIIIIFFF@H>IIHHHIIIIIFCDHIIIIIIIIIIIIIIIHHHIIIIIIIIII
@G637SNQ08JJJ9K
AACCTGGAGTTCCACCCGAAGAAGCAGGGCCGCGGTAGCTGCTGAATCTTCTACTGGTACATGGACAACTGTGTGGACTGATGGACTTACCAGC
+G637SNQ08JJJ9K
IIIIIIIIIIIIIIIIHIIIIIIIIIIIHIIIIIIIIIIIIIIIIIIIIIIIIIIIIIIIIHIHIIIIIIIIIIIIIIIIIIIIIIIIIIIIII
@G637SNQ08JGP93
AACCTGGAGTTCCACCCGAAGAAGGAGGGGCCGCGGTAGCTGCTGAATCTTCTACTGGTACATGGACAACTGTGTGGACTGATGGACTTACCAGC
+G637SNQ08JGP93
IIIIIIIIIIIIIIIIHIIIIIIIIIIIICIIIIIIIIIIIIIIIIIIIIIIIIIIIIIIIIIIIIIIIIIIIIIIIIIIIIIIIIIIIIIIIII
@G637SNQ08JC2IL
AACCTGGAGTTCCACCCTAAGAAGCAGGGGCCGCGGTAGCTGCTGAATCTTCTACTGGTACATGGACAACTGTGTGGACTGATGGACTTACCAGC
+G637SNQ08JC2IL
IIIIIIIIIIIIIIIIHIIIIIIIIIIIICIIIIIIIIIIIIIIIIIIIIIIIIIIIIIIIIIIIIIIIIIIIIIIIIIIIIIIIIIIIIIIIII
@G637SNQ08JUV7X
AACCTGGAGTTCCACCGAAGAAGCAGGGGCCGCGGTAGCTGCTGAATCTTCTACTGGTACATGGACAACTGTGTGGACTGATGGACTTACCAGC
+G637SNQ08JUV7X
IIIIIIIIHHHHHIIIIIIIIIIIIHHHCH?9IIIIIIIIIIIIIIIIIIIIIIIIIIIIIHHHHIIIIIIIIIIIIIIIIIIIIIIIIIIIII
@G637SNQ08JNJJG
CCAACCTGGAGTTCCACCCGAAGAAGCAGGGGCCGCGGTAGCTGCTGAATCTTCTACTGGTACATGGACAACTGTGTGGACTGATGGACTTACCAGC
+G637SNQ08JNJJG
H>IIHFIIIIIIIIIIHHGIHHHIIIIHHHHBIIIIIIIIIIIIIIIIIIIIIIIIIIIIIIIIIIIIIIIIIIIIIIIIIIIIIIIIIIIIIIIII
@G637SNQ08JRQEY
AACCTGGAGTTCCACCCGAAGAAGCAGGGGCCGCGGTAGCTGCTGAATCTTCTACTGGTACGTGGACAACTGTGTGGACTGATGGACTTACCAGC
+G637SNQ08JRQEY
IIIIIIIIIIIIIIIIHIIIIIIIIIIIICIC?IIIIIIIIIIIIIIIIIIIIIIIIIIIIIIIIIIIIIIIIIIIIIIIIIIIIIIIIIIIIII
@G637SNQ08JSXCF
AACCTGGAGTTCCACCCGAAGAAGCAGGGGCCGCGGTAGCTGCTGAATCTTCTACTGGTACATGGACAACTGTGTGAACTGATGGACTTACCAGC
+G637SNQ08JSXCF
IIIIIIIIIIIIIIIIHIIIIIIIIIIIIAIIIIIIIIIIIIIIIIIIIIIIIIIIIIIIIIIIIIIIIIIIIIIIIIIIIIIIIIIIIIIIIII
@G637SNQ08JK5OL
AACCTGGAGTTCCACCCGACGAAGCAGGGGCCGCGGTAGCTGCTGAATCTTCTACTGGTACATGGACAACTGTGTGGACTGATGGACTTACCAGC
+G637SNQ08JK5OL
IIIIIIIIIIIIIIIIHIIIIIIIIIIIICIIIIIIIIIIIIIIIIIIIIIIIIIIIIIIIIIIIIIIIIIIIIIIIIIIIIIIIIIIIIIIIII
@G637SNQ08JHA5A
AACCTGGAGTTCCACCCGAAGAAGCAGGGGCCGAGGTAGCTGCTGAATCTTCTACTGGTACATGGACAACTGTGTGGACTGATGGACTTACCAGC
+G637SNQ08JHA5A
IIIIIIIIIIIIIIIIHIIIIIIIIIIIICIIIIIIIIIIIIIIIIIIIIIIIIIIIIIIIIIIIIIIIIIIIIIIIIIIIIIIIIIIIIIIIII
@G637SNQ08JM8G4
AACTTGGAGTTCCGCCCGAAGAAGCAGGGGCCGCGGTAGCTGCTGAATCTTCTATTGGTACATGGACAACTGTGTGGACTGATGGACTTACCAGC
+G637SNQ08JM8G4
IIIIIIIIIIIIIIHH:IIIIIIIIIHHHCIIIIIIIIIIIIIIIIIIIIIIIIIIIIIIIIIIIIIIIIIIIIIIIIIIIIHHHIIIIIIIIII
@G637SNQ08JXAL9
AACCTGGAGTTCCACCCGAAGAAGCAGGGGCCGCGGTAGCTGCTGAATCTTCTACTGGTACATGGACATCTGTGTGGACTGATGGACTTACCAGC
+G637SNQ08JXAL9
IIIIHGEG<G?IC@GG2@GHIGEFIIGGG>IIFIIIIIIIIIIIIIIIIIIIIIIIIIIIIIHHHIIHHHIIIIHHHIIIIIHHHIIIIIIIIHG
@G637SNQ08JP9QS
AATCTGGAGTTCCACCCGAAGAAGCAGGGGCCGCGGTAGCTGCTGAATCTTCTACTGGTACATGGACAACTGTGTGGACTGATGGACTTACCAGC
+G637SNQ08JP9QS
IIHHHIIIIIIIIIIIHIIIIIIIIIIIICIIIIIIIIIIIIIIIIIIIIIIIIIIIIIIIIIIIIIIIIIIIIIIIIIIIIIIIIIIIIIIIII
@G637SNQ08JYY1B
AACCTGGAGTTCCACCCGAAGAAGCAGGGGCCGCGGTAGCTGCTGAATCTTCTACTGGTACATGGACAACTGTGTGGACTGATGGACTTACCATC
+G637SNQ08JYY1B
IIIIIIIIIIIIIIIIHIIIIIIIIIIIICIIIIIIIIIIIIIIIIIIIIIIIIIIIIIIIIIIIIIIIIIIIIIIIIIIIIIIIIIIIIIIIII
@G637SNQ08JPUHG
AACCTAGAGTTCCACCCGAAGAAGCAGGGGCCGCGGTAGCTGCTGAATCTTCTACTGGTACATGGACAACTGTGTGGACTGATGGACTTACCAGCT
+G637SNQ08JPUHG
IIIIIIIIIIIIIIIIGIIHHIIIIHIII>IIFIIIIIIIIIIIIIIIIIIIIIIIIIIIIIIIIIIIIIIIIIIIIIIIIIIIIIIIIIIIIIII
@G637SNQ08JF43P
AACCTGGAGTTCCACCCGAAGAAGCAGGGGCCGCGGTAGCTGCTGAATCTTCTACTGGTACATGGACAACTGTGTGGACTGATGGACTTACCAGCCG
+G637SNQ08JF43P
IIIIIIIIIIIIIIIIHIIIIIIIIIIIICIIIIIIIIIIIIIIIIIIIIIIIIIIIIIIIIIIIIIIIIIIIIIIIIIIIIIIIIIIIIIIIIIII
@G637SNQ08JU69N
AACCTGGAGTTCCACCCGAAGAAGCAGGGGCCGCGGTAGCTGCTGAATCTTCTACTGGTACATGGACAACTGTGTGGACTGATCGACTTACCAGC
+G637SNQ08JU69N
IIIIIIIIIIIIIIIIHIIIIIIIIIIIICIIIIIIIIIIIIIIIIIIIIIIIIIIIIIIIIIIIIIIIIIIIIIIIIIIIIIIIIIIIIIIIII
@G637SNQ08JZJ09
GACCTGGAGTTCCACCCGAAGAAGCAGGGGCCGCGGTAGCTGCTGAATCTTCTACTGGTACATGGACAACTGTGTGGACTGATGGACTTACCAGC
+G637SNQ08JZJ09
IIIIIIIIIIIIIIIIHIIIIIIIIIIIICIIIIIIIIIIIIIIIIIIIIIIIIIIIIIIIIIIIIIIIIIIIIIIIIIIIIIIIIIIIIIIIII
@G637SNQ08JVU9E
AACCTGGAGTTCCACCCGAAGAAGCAAGGGCCGCGGTAGCTGCTGAATCTTCTACTGGTACATGGACAACTGTGTGGACTGATGGACTTACCAGC
+G637SNQ08JVU9E
IIIIIIIIIIIIIIIIHIIIIIIIIIIIIHIIIIIIIIIIIIIIIIIIIIIIIIIIIIIIIIIIIIIIIIIIIIIIIIIIIIIIIIIIIIIIIII
@G637SNQ08JUADZ
AACCTGGAGTTCCACCCGAAGAAGCAGGGGCCGCGGTAGCTGCTGAATCTTCTACTAGTACATGGACAACTGTGTGGACTGATGGACTTACCAGC
+G637SNQ08JUADZ
IIIIIIIIIIIIIIIIHIIIIIIIIIIIICIIIIIIIIIIIIIIIIIIIIIIIIIIIIIIIIIIIIIIIIIIIIIIIIIIIIIIIIIIIIIIIII
@G637SNQ08I685Z
AACCTGGAGTTCCACCCGAAGAAGCAGGGGCCGCGGTAGCTGCTGAATCTTCTACTGGTACATGGACAACTGTGTGGACTGATGGACTTACCAGCCT
+G637SNQ08I685Z
IIIIIIIIIIIIIIHHHIIIIIIIIIHHHCIIIIIIIIIIIIIIIIIIIIIIIIIIIIIIIIIIIIIIIIIIIIIIIIIIIIIIIIIIIIIIIDH;H
@G637SNQ08JCYMI
AACCTGGAGTTCCACCCGAAGAAGCAGGGGCCGCGGTAGCTGCTGAATCTTCTACTGGTACATGGACAACTGTGTGGGCTGATGGACTTACCAGC
+G637SNQ08JCYMI
IIIIIIIIIIIIIIIIHIIIIIIIIIIIICIIIIIIIIIIIIIIIIIIIIIIIIIIIIIIIIIIIIIIIIIIIIIIIHIIIIIIIIIIIIIIIII
@G637SNQ08JP5DC
AACCTGGAGTTCCACCCGAAAAGCAGGGGCCGCGGTAGCTGCTGAATCTTCTACTGGTACATGGACAACTGTGTGGACTGATGGACTTACCAGC
+G637SNQ08JP5DC
IIIIIIIIIIIIH;GG2@GGG9C@9GGG4GB<FGGIIIIIIIIIIIIIIIIIIIHHHIIIIIIIIIIIDDDHIIIIIHDDDHHHIIHHHIIIII
@G637SNQ08I5674
AACCTGGAGTTCCACCCGAAGAAGCAGGGGCCGCGGTAGCTGCTGAATCTTCTACTGGTACATGGACAACTGTGTGGACTGTTGGACTTACCAGC
+G637SNQ08I5674
IIIIIIIIIIIIIIHHHIIIIIIID?HHH6HCBIIIIIIIIIIIIIIIIIIIIIHDHCIIIHDHCHHHHIIIIIIIIIIIIIIIIIIIIIIHHHI
@G637SNQ08I770L
AACCTGGAGTTCCACCCGAAGAAGCAGGGGCCGCGGTAGCTGCTGAATCTTCTACTGGTACATGGACAACAGTGTGGACTGATGGACTTACCAGC
+G637SNQ08I770L
IIIIIIIIIIIIIIIIHIIIIIIIIIIII@IIIIIIIIIIIIIIIIIIIIIIIIIIIIIIIIIIIIIIIIIIIIIIIIIIIIIIIIIIIIIIIII
@G637SNQ08JG90H
AACCTGGAGTTCCACCCGAAGAAGCAGGGGCCGCGGTAGCTGCTGAATCTTCTACTGGTACATGGACAACTGTGTGGACTGATGGATTTACCAGCT
+G637SNQ08JG90H
IIIIIIIIIIIIIHHH?IIIIIIIIIHHH>IIIIIIIIIIIIIIIIIIIIIIIIIIIIIIIIIIIIIIIIIIIIIIIIIIIIIIIIHHCIIIIIIH
@G637SNQ08I4X1O
AACCTGGAGTTCCACCCGAAGAAGCAGGGGCCGCGGTAGCTGCTGAATCTCCTACTGGTACATGGACAACTGTGTGGACTGATGGACTTACCAGC
+G637SNQ08I4X1O
IIIIIIIIIIIIHGIIHIIIIIIIIIIIICIIIIIIIIIIIIIIIIHHIIIIIIIIIIIIIIIIIIIIIIIIIIIIIIIIIIIIIIIIIIIIIII
@G637SNQ08I968U
AACCTGGAGTTCCACCCGAAGAAGCAGGGGCCGCGGTAGCTGCTGAATCTTCTACTGGTACATGGACAACTGTGTGGACTGATGGACTTACCAGCC
+G637SNQ08I968U
IIIIIIIIIIIIIIFF:IIIIIIIICFFF;FCAIIIIIIIIIIIIIIIIIIIIIIGGGIIIGGGIIIIIIIIIIIIIIIIIIGGGIIIIIIIIIII
@G637SNQ08JBFWX
AACCTGGAGTTCCACCCGAAGAAGCAGGGGCCGCGGTAGCTGCTGAATCGTCTACTGGTACATGGACAACTGTGTGGACTGATGGACTTACCAGC
+G637SNQ08JBFWX
IIIIIIIIIIIIIIIIHIIIIIIIIIIIICIIIIIIIIIIIIIIIIIIIIIIIIIIIIIIIIIIIIIIIIIIIIIIIIIIIIIIIIIIIIIIIII
@G637SNQ08I9TN4
AACCTGGAGTTCCACCCGAAGAAGCAGGGGCCGTGGTAGCTGCTGAATCTTCTACTGGTACATGGACAACTGTGTGGACTGATGGACTTACCAGCT
+G637SNQ08I9TN4
IIIIIIIIIIIIIIIIHIIIIIIIIIIIICIIIIIIIIIIIIIIIIIIIIIIIIIIIIIIIIIIIIIIIIIIIIIIIIIIIIIIIIIIIIIIIIII
@G637SNQ08JO6TP
AACCTGGAGTTCCACCCGAAGAAGCAGGGGCCGCGGTAGCTCCTGAATCTTCTACTGGTACATGGACAACTGTGTGGACTGATGGACTTACCAGC
+G637SNQ08JO6TP
IIIIIIIIIIIIIIIIHIIIIIIIIIIII>IIIIIIIIIIIIIIIIIIIIIIIIIIIIIIIIIIIIIIIIIIIIIIIIIIIIIIIIIIIIIIIII
@G637SNQ08JZES8
AACCTGGAGTTCCACGCGAAGAAGCAGGGGCCGCGGTAGCTGCTGAATCTTCTACTGGTACATGGACAACTGTGTGGACTGATGGACTTACCAGC
+G637SNQ08JZES8
IIIIIIIIIIIIIIIIIIIIIIIIIIIIICIIIIIIIIIIIIIIIIIIIIIIIIIIIIIIIIIIIIIIIIIIIIIIIIIIIIHIHIIIIIIIIII
@G637SNQ08JJI1E
AACCTGGAGTTCCACCCGAAGAAGCAGGGGTCGCGGTAGCTGCTGAATCTTCTACTGGTACATGGACAACTGTGTGGACTAATGGACTTACCAGC
+G637SNQ08JJI1E
IIIIIIIIHHHIHHHH?IIIIIIIIIHHHCIIIIIIIIIIIIIIIIIIIIIIIIIDHCIIIIHH??HIIIIIIIIIIIIIIIIIIIIIIIIIIHH
@G637SNQ08JICO7
AACCTGGAGTCCCACCCGAAGAAGCAGGGGCCGCGGTAGCTACTGAATCTTCTACTGGTACATGGACAACTGTGTGGACTGATGGACTTACCAGC
+G637SNQ08JICO7
IIIIIIIIIIIIHIIIHIIIIIIIIIIIICIIIIIIIIIIIIIIIIIIIIIIIIIIIIIIIIIIIIIIIIIIIIIIIIIIIIIIIIIIIIIIIII
@G637SNQ08I7WSL
AACCGGGAGTTCCACCCGAAGAAGCAGGGGCCGCGGTAGCTGCTGAATCTTCTACTGGTACATGGACAACTGTGTGGACTGATGGACTTACCAGC
+G637SNQ08I7WSL
IIIIHHHIIIIIIIHHBIHHIHEFB9HHH4H>?GHGIIIIIIIIIIIIIIIIIIIIIIIIIIIIIIIHHHIIIIIIIIIIIIIHHHIIIIIIIIH
@G637SNQ08JZEFL
TAACCTGGAGTTCCACCCGAAGAAGCAGGGGCCGCGGTAGCTGCTGAATCTTCTACTGGTACATGGACAACTGTGTGGACTGATGGACTTACCAGC
+G637SNQ08JZEFL
IHHHHIIIIIIIIIIHHHIIIIIIIIDHHH6HHAIIIIIIIIIIIIIIIIIIIIIIIIIIIIIIIIIIIIIIIIIIIIIIIIIIIIIIIIIIIIII
@G637SNQ08JXS1H
AACCTGGAGTTCCACCCGAAGAAGCAGGGGCCGCGGTAGCTGCTGAATCTTCTACTGGTATATGGACAACTGTGTGGACTGATGGACTTACCAGCT
+G637SNQ08JXS1H
IIIIIIIIIIIIH?HHBIIIIIIIIIHHHCIIIIIIIIIIIIIIIIIIHHHIIIIIIIIIIIIIIIIIIIIIIIIIIIIIIIIIIIIIIIIIID;H
@G637SNQ08JQM4O
AACCTGGAGTTCCACCCGAAAAGACAGGGGCCGCGGTAGCTGCTGAATCTTCTACTGGTACATGGACAACTGTGTGGACTGATGGACTTACCAGC
+G637SNQ08JQM4O
IIIIIIIIIIIIIIEECIEEE9<6GCEEE8E81;EEGB?BDDDCCEBBBIIIFGB>E>IIIFCEBIIIIBCCFIIIIIIIIIIIIIIIGDE=>GG
@G637SNQ08JFHQ9
AACCTGGAGTTCCACCCGAAGAAGCAGGGGCCGCGGTAGCTGCTGAATCTTCTACTGGTACATGGACAACTGTGTGGACTGATGGACTCACCAGC
+G637SNQ08JFHQ9
IIIIGGCIIIIIH<GG4@GGIGCCA9GGG5G?AIIIIIIIIIIIIIIIIIIIIIIIIIIIID?G??DIIIIIIIIIIIIIIHDGCIIIIIIIIII
@G637SNQ08JOD47
AACCTGGAGTTCCACCCGAAGAAAGCAGGGGCCGCGGTAGCTGCTGAATCTTCTACTGGTACATGGACAACTGTGTGGACTGATGGACTTACCAGC
+G637SNQ08JOD47
IIIHECCEIIIIAACC1AC?:CC.8<9CCC.C4.:C8@A@EEIIIIGGEIHHHFGHIIIIIIIIIIG?C??GIIIEEEEIIII?C>GBC>=CAABC
@G637SNQ08I9TKS
AACCTGGAGTTCCACCCGAAGAAGCAGGGGCCGCGGTAGCTGCTGAATCTTCTACTGGTACATGGACAACTGTGTGGAGTGATGGACTTACCAGC
+G637SNQ08I9TKS
IIIIIIIIIIIIIIIIHIIIIIIIIIIIICIIIIIIIIIIIIIIIIIIIIIIIIIIIIIIIIIIIIIIIIIIIIIIIIIIIIIIIIIIIIIIIII
@G637SNQ08JEETM
AACCTGGAGTTCCACCCGAAGAAGCAGGGGCCGCGGTAGCTGCTGAATCTTCTACTGGTACATGGACAACTGTGTGGACTGATGGACTTATCAGC
+G637SNQ08JEETM
IIIIIIIIIIIIIIHHHIHHHIIIIIHHHAH?5?H?IIIIIIIIIIIIIIIIIIIIIIIIIIIIIIIIIIIIIIIHHHIIIIIIIIIIIIIIIII
@G637SNQ08JYUH0
AACCTGGAGTTCCACCCGAAGAAGCAGGGGCCGCGGTAGCTGCTGAATCTTCTACTGGTACATGGACAACTGTGTGGACTGATGGACATACCAGC
+G637SNQ08JYUH0
IIIIIIIIIIIIIIHHHIIIIIIIIIHHHCIIIIIIIIIIIIIIIIIIIIIIIIHDHCIIIIIIIIIIIIIIIIIIIIIIIIIIIIIIIIIIIII
@G637SNQ08JJNB4
AACCTGAAGTTCCACCCGAAGAAGCAGGGGCCGCGGTAGCTGCTGAATCTTCTACTGGTACATGGACAACTGTGTGGACTGATGGACTTACCAGC
+G637SNQ08JJNB4
IIIIIIIIIIIIIIIIHIIIIIIIIIIIICIIIIIIIIIIIIIIIIIIIIIIIIIIIIIIIIIIIIIIIIIIIIIIIIIIIIHIHIIIIIIIIII
@G637SNQ08JJ1IB
AACCTGGAGTTCCACCCGAAGAAGCAGGGGCCGCGGTAGCTGCTGAATCTTCTACTGGTACATGGACAACTGTGTGGACTGATGTACTTACCAGC
+G637SNQ08JJ1IB
IIIIIIIIIIIIIIIIHIIIIIIIIIIIICIIIIIIIIIIIIIIIIIIIIIIIIIIIIIIIIIIIIIIIIIIIIIIIIIIIIHHHHIIIIIIIII
@G637SNQ08I9YTA
AACCTGGAGTTCCACCCGAAGAAGCAGGGGCCGCGGTAGATGATGAATCTTCTACTGGTACATGGACAACTGTGTGGACTGATGGACTTACCAGC
+G637SNQ08I9YTA
IIIIIIIIIIIIIIHHHIIIIIIIIIHHH@IIFIIIIGGGIIIIIIIIIIIIIIIIIIIIIIIHGGIIIIIIIIIIIIIIIIIIIIIIIIIIIII
@G637SNQ08I7I71
AACCTGGAGTTCCACCCGAAGAGGCAGGGGCCGCGGTAGCTGCTGAATCTTCTACTGGTACATGGACAACTGTGTGGACTGATGGACTTACCAGC
+G637SNQ08I7I71
IIIIIIIIIIIIHHIIHIIIIIIIIIIIICIIIIIIIIIIIIIIIIIIIIIIIIIIIIIIIIIIIIIIIIIIIIIIIIIIIIIIIIIIIIIIIII
@G637SNQ08JBNDX
AACCTGGAGTTCCGACCCGAAGAAGCAGGGGCCGCGGTAGCTGCTGAATCTTCTACTGGTACATGGACAACTGTGTGGACTGATGGACTTACCAGC
+G637SNQ08JBNDX
IIIIIIIIIIHIHIIIIHIIIIIIIIIIIIAIIIIIIIIIIIIIIIIIIIIIIIIIIIIIIIIIIIIIIIIIIIIIIIIIIIIHIHIIIIIIIIII
@G637SNQ08JRL68
AACCTGGAGTTCCACCCGAAGAAGCAGGGGCCACGGTAGCTGCTGAATCTTCTACTGGTACATGGACAACTGTGTGGACTGATGGACTTACCAGCT
+G637SNQ08JRL68
IIIIIIIIIIIIIIHHHIIIIIIIIGHHHBIIIIHCCIIIIIIIIIGICHCIIIH?H?IIIGGHGIIIIIIIIIIIIIIIIIIIIIIIIIIIIIIH
@G637SNQ08JSGRA
AACCTGGAGTTCCACCCGGAGAAGCAGGGGCCGCGGTAGCTGCTGAATCTTCTACTGGTACATGGACAACTGTGTGGACTGATGGACTTACCAGC
+G637SNQ08JSGRA
IIIIIIIIIIIIIIIIHIIIIIIIIIIIICIIIIIIIIIIIIIIIIIIIIIIIIIIIIIIIIIIIIIIIIIIIIIIIIIIIIIIIIIIIIIIIII
@G637SNQ08I6BLG
AACCTGGAGTTCCACCCGAAGAAGCAGGGGCCGCGGTAGCTGCTGAATCTTCTACTGGTACATGGACGACTGTGTGGACTGATGGACTTACCAGC
+G637SNQ08I6BLG
IIIIIIIIIIIIIIIIHIIIIIIIIIIIICIIIIIIIIIIIIIIIIIIIIIIIIIIIIIIIIIIIIIIIIIIIIIIIIIIIIIIIIIIIIIIIII
@G637SNQ08JT0IX
AACCTGGAGTTCCACCCGAAGAAGCAGGGGCCGCGGTAGCTGCTGAATCTTCTGCTGGTACATGGACAACTGTGTGGACTGATGGACTTACCAGC
+G637SNQ08JT0IX
IIIIIIIIHHHIHGHH:IIIIIIIIIHHH>IIIIIIIIIIIIIIIIIIIIIIIIIIIIIIIHHHIIIIIIIIIIIIIIIIIIIIIIIIIIIIIII
@G637SNQ08I6ZC2
AACCTGGAGTTCCATCCAAAGAAGCAGGGGCCGCGGTAGCTGCTGAATCTTCTACTGGTACATGGACAACTGTGTGGACTGATGGACTTACCAGC
+G637SNQ08I6ZC2
IIIIIIIIIIIIIIIIIHH6?IIIIIHHHAIIIIIIIIIIIIIIIIIIIIIIIIIIIIIIIIIH???HHHIIIIIIIIIIIIIH??HIIIIIIII
@G637SNQ08JZGKD
AACCTGGAGTTCCACCCGAAGAAGCAGGGGCGTGCGGTAGCTGCTGAATCTTCTACTGGTACATGGACAACTGTGTGGACTGATGGACTTACCAGC
+G637SNQ08JZGKD
IIIIGGGIHIIFFDFFBHF;=F??@@FFF7>3DBGFE>979=IIIIHIIIIHHGGGBFBIIIGGGIIIHHFFFHIHHHICCCIFFFIFFFIFFFFG
@G637SNQ08JQLP9
AACCTGGGGTTCCACCCGAAGAAGCAGGGGCCGCGGTAGCTGCTGAATCTTCTACTGGTACATGGACAACTGTGTGGACTGATGGACTTACCAGC
+G637SNQ08JQLP9
IIIIIIIICIIIHHIIGIIIIIIIIIIIIBIIIIIIIIIIIIIIIIIIIIIIIIIIIIIIIIIIIIIIIIIIIIIIIIIIIIIIIIIIIIIIHHI
@G637SNQ08I84UI
AACCTGGAGTTCCACCCGAAGAAGCAGGGGCCGCGGTAGCTGCTGAATCTTCTACTGGTACATGGACAACTGTGTGGACTGGTGGACTTACCAGC
+G637SNQ08I84UI
IIIIIIIIIIIIIIHH:IIIIIIIH?HHH6HHFIIIIIIIIIIIIIIIIIIIIIIIIIIIIIIIIIIIIIIIIIIHHHIIIIIIIIIIIIIIIII
@G637SNQ08JA85I
AACCTGGAGTTCCACCCGAAGAAGCAGGGGCCGCGGTAGCTGCTGAATCTTCTACTGGTACATGGACAACTGTGTGGTCTGATGGACTTACCAGC
+G637SNQ08JA85I
IIIIIIIIIIIIIIIIHIIIIIIIIIIIICIIIIIIIIIIIIIIIIIIIIIIIIIIIIIIIIIIIIIIIIIIIIIIIIIIIIIIIIIIIIIIIII
@G637SNQ08JVCKQ
AACCTGGAGTTCCACCCGAAGAAGCAGGGGCCGCGGTAGCTGCTGAATCTTCTACTGGTACATGGAGAACTGTGTGGACTGATGGACTTACCAGCT
+G637SNQ08JVCKQ
IIIIIIIIIIIIIIHHHIIIIIIIIIHHHBIIIIIIIIIIIIIIIIIIIIIIIIIIIIIIIIIIIIIIIIIIIIIIIIIIIIDHCIIIIIIIIIDH
@G637SNQ08JIC91
AACCTAGAATTCCATCCAAAGAAGTAGGGGATCGCGATAGCTATTGAATCTTCTACTGGTACATGGATAGGTGTGTGGATTGATGGACTTACCGGT
+G637SNQ08JIC91
IIIIIIIIIHHHHIIIIHHBIHEIB:HHH39>HHCCEEIIIIHHHIIIIIIIIIIIIIIIIIIIIIIIIIIIIIIIIIIIIIIIIIIIIIIIIIII
@G637SNQ08JJP34
AACCTGGAGTTCCACCCGAAGAAGCAGGGGCCGCGGTAGCTGCTGAATCATCTACTGGTACATGGACAACTGTGTGGACTGATGGACTTACCAGC
+G637SNQ08JJP34
IIIIIIIIIIIIH?HH6?IIIIIIIHHHH;IIIIIIIIIIIIIIIIIIIIIIIIIIIIIIIHHHIIIIIIIIIIIIIIIIIIIIIIIIIIIIIII
@G637SNQ08J0XT4
AACCTGGAGTTCCATCCGAAGAAGCAGGGGCCGCGGTAGCTGCTGAATCTTCTACTGGTACATGGACAACTGTGTGGACTGATGGACTTACCAGCT
+G637SNQ08J0XT4
IIIIIIIIIIIIIIIIIIIIIIIIIIIIICIIIIIIIIIIIIIIIIIIIIIIIIIIIIIIIIIIIIIIIIIIIIIIIIIIIIIIIIIIIIIIIIII
@G637SNQ08JOX3G
AACCTGGAGTTCCACCCGAAGAAGCGGGGCCGCGGTAGCTGCTGAATCTTCTACTGGTACATGGACAACTGTGTGGACTGATGGACTTACCAGC
+G637SNQ08JOX3G
IIIIIIIIIIIIIIGGGIEHHEB<9EEE/E/-:E8E@<BBIDDGGGDDIIIBCBHIIIGGDDEGGDEIFGGFIHIIIIIIIIIIGGGGBE>>BI
@G637SNQ08JQX71
AACCTGGAGTTCCACCCGAAGAAGCAGGGGCCGCGGTAGCTGCTGAATCTTTTACTGGTACATGGACAACTGTGTGGACTGATGGACTTACCAGC
+G637SNQ08JQX71
IIIGIEEIIEEE?:EE2AECHEBD>9EEE2E<8AEGHGIIIIIIIIGGCEEE5:C>IIIIIIIECEGIIIIIIIIIIIIIIIEECIIIIIIIIIE
@G637SNQ08JAKP9
AACCTAGAATTCCATCCAAAGAAGTAGGGATCGCGATAGCTAATTGAATCTTCTACTGGTACATGGATAGGTGTGTGGATTGATGGACTTACCGGTT
+G637SNQ08JAKP9
BBC@C?>A;A;A89>ADAA<CA2;91AA18>ADDDEGBGB9A9A9DDEGGEEGFIIFGGHGGFCBBIIIIIIFGGGDDDA88;5A4?:A98A1A1AA
@G637SNQ08JTSKJ
AACCTGGAGTTCCACCCGAAGAAGCAGGGGCCGCGGTAGCTGCTGAACCTTCTACTGGTACATGGACAACTGTGTGGACTGATGGACTTACCAGCA
+G637SNQ08JTSKJ
IIIIIIIIIIIIIIIIHIIIIIIIIIIIIAIIIIIIIIIIIIIIIIIIIIIIIIIIIIIIIIIIIIIIIIIIIIIIIIIIIIIIIIIIIIIIIIII
@G637SNQ08JAJ9D
AACCTGGAGTTCCACCCCGAAGAAGCAGGGGGCCGCGGTAGCTGCTGAATCTTCTACTGGTACATGGACAACTGTGTGGACTGATGGACTTACCAGC
+G637SNQ08JAJ9D
IIIIIIGICEEH@<EEE/<E?:E5:@9EEEE-E95;ECIGIIIIIIIHHHIIIIIIIIIIIIIIHECDHIIHDDDIHHHIIIIIIIIIIECCEIIIE
@G637SNQ08I4RMB
AACCTGGAGTTCCACCCGAAGAAGCAGGGGCCGCGGTAGCTGCTGAATCTTCTACTGGTACATGGACAACTGTGTGGACTGATGGATTACCAGC
+G637SNQ08I4RMB
IIIIIIIIIIIIIIHHHIIIIIIIIIHHHCIIIIIIIIIIIIIIIIIIIIIIIIIIIIIIIIIIIIIIIIIIIIIIIIIIIIII?;H;IIIIII
@G637SNQ08JHZ38
AACCTGGAGTTCCACCCGAAGAAGCAGGGGCCGCGGTAGCTTCTGAATCTTCTACTGGTACATGGACAACTGTGTGGACTGATGGACTTACCAGCT
+G637SNQ08JHZ38
IIIIIIIIIIIIIIIIHIIIIIIIIIIIICIIIIIIIIIIIIIIIIIIIIIIIIIIIIIIIIIIIIIIIIIIIIIIIIIIIIIIIIIIIIIIIIDI
@G637SNQ08JQNHM
AACCTGGAGTTCCACCGAAGAAGCAGGGTCCGCGGTAGCTGCTGAATCTTCTACTGGTACATGGACAACTGTGTGGACTGATGGACTTACCAGC
+G637SNQ08JQNHM
D8D6BDAC?DGDA@D49D48D<<@>DD/2D17?DCEDEGIIIIIDBDGIIIIIIIIIIIIIIIIGDDCGIIIIIIIIIIIIIIIIDD??IIIII
@G637SNQ08JD15C
AACCTGGAGTTCCACCCGAAGAAGCAGGGGCTGCGGTAGCTGCTGAATCTTCTACTGGTACATGGACAACTGTGTGGACTGATGGACTTACCAGCT
+G637SNQ08JD15C
IIIIIIIIIIIIIIHHHIIIIIHHHIHHHAHHHIIIIHHHIIIIIIIIIIIIIIIIIIIIIIIIIIIIIDDDHIIIIIIHHHHHHIIIIIIIIIIH
@G637SNQ08JRT0T
AACCTGGAGTTCCACCCGAAGAAGCAGGGGCCGCGGTAGCTGCTGAATCTTCTACTGGTATATGGACAACTGTGTGGACTGGTGGACTTACCAGC
+G637SNQ08JRT0T
IIIIIIIIIIIIHGHH6?HIIIIIIIHHH@IIIIIIIIIIIIIIIIIIIIIIIIIIIIIIIIIIIIIIIIIIIIIHHHIIIIIIIIIIIIIIIII
@G637SNQ08JKM8M
AACCTGGAGTTCCACCCGAAGAAGCAGGGGCCGCGGAAGCTGCTGAATCTTCTACTGGTACATGGACAACTGTGTGGACTGATGGACTTACCAGC
+G637SNQ08JKM8M
IIIIIIIIIIIIIIIIHIIIIIIIIIIIICIIIIIIIIIIIIIIIIIIIIIIIIIIIIIIIIIIIIIIIIIIIIIIIIIIIIIIIIIIIIIIIII
@G637SNQ08I7DGN
CCAACCTGGAGTTCCACCCGAAGAAGCAGGGGGCCGCGGTAGCTGCTGAATCTTCTACTGGTACATGGACAACTGTGTGGACTGATGGACTTACCAGC
+G637SNQ08I7DGN
FCIIIIIIIIIIIIIHFF:GHGIGBDE>FFFF-F97BFCHEFIIIID;F;HIIIIIIIHHHIIIIIIIIIIIIIIIIIIIIIIIIIIIIIIIIIIIII
@G637SNQ08JWWJ7
GACCTGGAGTTCCACCCGAAGAAGCAGGGGCCGCGGTAGCTGCTGAATCTTCTACTGATACATGGACAACTGTGTGGACTGATGGACTTACCAGC
+G637SNQ08JWWJ7
IIIIIIIIIIIIIIIIHIIIIIIIIIIIICIIIIIIIIIIIIIIIIIIIIIIIIIHHHIIIIIIIIIIIIIIIIIIIIIIIIIIIIIIIIIIIII
@G637SNQ08JHWRI
AACCTGGAGTTCTACCCGAAGAAGCAGGGGCCGCGGTAGCTGCTGAATCTTCTACTGGTACATGGACAACTGTGTGGACTGATGGACTTACCAGCT
+G637SNQ08JHWRI
IIIIIIIIIIIIIIHHHIIIIIIIIIHHHAIIIIIIIIIIIIIIIIIIIIIIIIIHHHIIIIIIIIIIIIIIIIIHHHIIIIIIIIIIIIIIIHHH
@G637SNQ08JMCD9
AACCTGGAGTTCCACCCGAAGAAGCAGGGGCCGCGGTAGCTGCTGAATCTTCTACTGATACATGGACAACTGTGTGGATTGATGGACTTACCAGC
+G637SNQ08JMCD9
IIIIIIIIIIIIIIIIHIIIIIIIIIIIIBIH?HIIIIHHHIIIIIIIIIIIIIIIIIIIIIIIIIIIIIIIIIIIIIIIIIIIIIIIIIIIIII
@G637SNQ08J1ZBF
AACCTGGAGTTCCACCCGAAGAAGCAGTGGCCGCGGTAGCTGCTGAATCTTCTACTGGTACATGGACAACTGTGTGGACTGATGGACTTACCAGCT
+G637SNQ08J1ZBF
HCHCHHHHIIIIIHHHGIIIIIIIIIHHHIIIIIIIIIIIIIIIIIIIIIIIIIIIIIIIIIIIIIIIIIIIIIIIIIIIIIIIIIIIIIIIIIIH
@G637SNQ08JG2KX
AACCTGGAGTTCCACTTGAAGAAGCAGGGGCCGCGGTAGCTGCTGAATCTTCTACTGGTACATGGACAACTGTGTGGACTGATGGACTTACCAGC
+G637SNQ08JG2KX
IIIIIIIIIIIIIIIIIIIIIIIIIDHHH6HHAIIIIIIIIIIIIIIIIIIIIIIIIIIIIIIIIIIIIIIIIIIIIIIIIIIIIIIIIIIIIII
@G637SNQ08I9S3D
AACCTGGAGTTCCACCCGAAGAAACAGGGGCCGCGGTAGCTGCTGAATCTTCTACTGGTACATGGACAACTATGTGGACTGATGGACTTACCAGCT
+G637SNQ08I9S3D
IIIIIIIIIIIIIIHHHIIIFGG1>1GGG0G5.=G>EEEHIIIIIIIIIIIIIIIIIIIIIIIIIIIIIIIIIIIIIIIIIIIIIIIIIIIIIIIH
@G637SNQ08JSOMD
AACCTGGAGTTCCACCCCGAAGAAGCAGGGGGCCGCGGTAGCTGCTGAATCTTCTACTGGTACATGGACAACTGTGTGGACTGATGGACTTGCCAGC
+G637SNQ08JSOMD
EEIIBD>A<D9D94DDD.4D??D9C>9DDDD/D<6@D@IIIIIIIIIIIIIIIIIIIIIIIIIIIHHDDDCDIIIIIIIIIIIIDDCIIIIIIIIII
@G637SNQ08JXAVW
AACCTGGAGTTCTACCCGAAGAAGCAGGGGCCGCGGTAGCTGCTGAATCTTCTACTGGTACATGGACAACTGTGTGGACTGTTGGACTTACCAGC
+G637SNQ08JXAVW
IIIIIIIIIIIH?<GG6GIIIIIIIHGGG>IIIIIIIIIIIIIIIIIIIIIIIIHDGCIIIIHHHIIIIIIIIIIIIIIIIIIIIIIIIIIIIHG
@G637SNQ08JLCFU
AACCTGGAGTTCCACCCGAAGAAGCAGGGGCCGCGGTAGTTGCTGAATCTTCTACTGGTATATGGACAACTGTGTGGACTGATGGACTTACCAGC
+G637SNQ08JLCFU
IIIIIIIIIIIIIIHHB?H??IIIIIHHH@HC:IIIIIIHCDHIIIIIIIIIIIIDHCIIIIIIIIIIIIIIIIIIIIIIIIHHHIIIIIHHHII
@G637SNQ08JXMMO
AACCTGGAGTTCCACCTGAAGAAGCAAGGGCCGCGGTAGCTGCTGAATCTTCTACTGGTACATGGACAACTGTGTGGACTGATGGACTTACCAGC
+G637SNQ08JXMMO
IIIIIIIIIIIIIIIIIIIGIGEEBG4GG4G9?FGGIIIIIIIIIIIIIIIIIIIIIIIIIIIIIIIIIIIIIIIIIIIIIIIIIIIIIIIIIII
@G637SNQ08JOZU1
AACCTGGAGTTCCACCCGAAGAAGCAGGGGCCGCGGTAGCTGCTTAATCTTCTACTGGTACATGGACAACTGTGTGGACTGATGGACTTACCAGCT
+G637SNQ08JOZU1
IIIIIIIIIIIIIIIIHIIIIIIIIIIIICIIIIIIIIIIIIIIIIIIIIIIIIIIIIIIIIIIIIIIIIIIIIIIIIIIIIIIIIIIIIIIIIHI
@G637SNQ08JT0V8
AACCTGGAGTTCCACCCGAAGAAGCAGGGGCCGCGGTAGCGTGCTGAATCTTCTACTGGTACATGGACAACTGTGTGGACTGATGGACTTACCAGC
+G637SNQ08JT0V8
IIIIIIIIIIIIIIHHHIIHHHHIIIHHHAIIFIIIIIDDDHHIIIIIIIIIIIIIIIIIIIIIIIIIIIIIIIIIIIIIIIIHHHIIIIIIIIII
@G637SNQ08JHL5D
AACCTGGAGTTCCACCCGAAGAAGCAGGGGCCGCGGTAGCTGCTGAATCGTCTACTGGTATATGGACAACTGTGTGGACTGATGGACTTACCAGC
+G637SNQ08JHL5D
IIIIIIIIIIIIIIIIHIIIIIIIIIIIICIIIIIIIIIIIIIIIIIIIIIIIIIIIIIIIIIIIIIIIIIIIIIIIIIIIIIIIIIIIIIIIHI
@G637SNQ08JI6A7
AACCTGGAGTTCCACCCGAAGAAGCAGGGGCCGCGGTAGCTGCTGAATCTTCTACTCGTACATGGACAACTGTGTGGACTGGTGGACTTACCAGC
+G637SNQ08JI6A7
IIIIIIIIIIIHCGHH6GHHHIIIIIHHHCIIIIIIIIIIIIIIIIIIIIIIIIIIIIIIIIIHCDIIIIIIIIIIIIIIIIIIIIIIIIIIIHH
@G637SNQ08JNWSM
AACCTGGAGTTCCACCCGAAGAAGCAGGGACCGCGGTAGCTGCTGAATCTTCTACTAGTACATGGACAACTGTGTGGACTGATGGACTTACCAGC
+G637SNQ08JNWSM
IIIIIIIIIIIIIGHH:IIIIIIIIHHH;IIIIIIIIIIIIIIIIIIIIIIIIIIIIIIIIIIHHHIIIIIIIIIIIIIIIIIIIIIIIIIIIII
@G637SNQ08JEVXI
AACCTGGAGTTCCACCCGAAGAAGCAGGGGCCGCGGTAGCTGCCGAATCTTCTACTGGTACATGGGCAACTGTGTGGACTGATGGACTTACCAGC
+G637SNQ08JEVXI
IIIIIIIIIIIIIHHH:HIIIIIIIHHHH@IIFIIIIHHHHIIIIIIIIIIIIIIIIIIIIIHHHHIIIIIIIIIIIIIIIHHHHIIIIIIIIIH
@G637SNQ08JA7LO
AACCTGGAGTTCCACCCGAAGAAGCAGGGGCCGCGGTAGCTGCTGAATCTTCTACTGGTACATGGACAACTGGGGTGTGGACTGATGGACTTACCAGC
+G637SNQ08JA7LO
IIIIIIIIIIIIIIGGBIIIIIIIIIGGGAIIIIIIIIIIIIIIIIIIIIIIIIIIIIIIIGGGGIIIIIIGGGBI>GGGGGIIIIIIIIIIIIIIIG
@G637SNQ08JJ26L
AACCTGGAGTTCCACCTGAAGAAGCAGGGGCCGTGGTAGCTGCTGAATCTTCTACTGGTACATGGACAACTGTGTGGACTGATGGACTTACCAGC
+G637SNQ08JJ26L
IIIIIIIIIIIIHHIIIIIIIIIIIIIII@IIIIIIIIIIIIIIIIIIIIIIIIIHIHIIIIIIIIIIIIIIIIIIIIIIIIIIIIIIIIIIIII
@G637SNQ08JA0G1
AACCTGGAGTTCCACCCGAAGAAGCAGGGGCCGCGGTAGCTGCTGAATCTTCTACTGGTACATGGACAACTGTGTGGACTGATTGACTTACCAGC
+G637SNQ08JA0G1
IIIIIIIIIIIIIIHHHIIIIIIIIIHHHCIIF?H?DIIIIIIIIIIIIIIIIIIIIIIIIIHHHIIIIIIIIIIIIIIIIIIIIIIIIIIIIIH
@G637SNQ08JPB0B
AACCTGGAGTTCCACCCCGAAGAAGCAGGGGCCGCGGTAGCTACTGAATCTTCTACTGGTACATGGACAACTGTGTGGACTGATGGACTTACCAGC
+G637SNQ08JPB0B
E4E3EE@E<E3E>4EEE/<E88E38AIEEE@IIIIIIIIIIIIIIIIIIIIIIIIIIIIIIIIIIIIIIIIIIIIIIIIIIIIIIIIIIIHHHIII
@G637SNQ08JHV31
AACCTGGAGTTCCACCCGAAGAAGCAGGGGCCGCGGTAGCTGCTGCATCTTCTACTGGTACATGGACAACTGTGTGGACTGATGGACTTACCAGC
+G637SNQ08JHV31
IIIIIIIIIIIIH?HH6GIGIHGIE;HHH6HCFIIIIIIIIIIIIIIIIIIIIIIIIIIIIIIIIIIIIIIIIIIIIIIIIIIIIIIIIIIIIII
@G637SNQ08JK1BQ
AACCTGGAGTTCCACCCGAAGAAGCAGGGGCCGCGGTAGCTGCTGAATCTTCTACTGGTACATGTACAACTGTGTGGACTGATGGACTTACCAGG
+G637SNQ08JK1BQ
IIIIIIIIIIIIH?FF6?FHIFBCE>FFF5FC>IIIIIIIIIIIIIIIIIIIIIHDFCHIIIIIIIHFCDIIIIIIIIIHHHHHHHDFCDIIIII
@G637SNQ08JX46W
AACCTGGAGTTCCACCCGAAGAAGCAGGGGCCACGGTAGCTGCTGAATCTTCTACTGGTACATGGACAACTGTATGGACTGATGGACTTACCAGC
+G637SNQ08JX46W
IIIIIIIIIIIIIIIIHIIIIIIIIIIIICIIIIIIIIIIIIIIIIIIIIIIIIIIIIIIIIIIIIIIIIIIIIIIIIIIIIIIIIIIIIIIIII
@G637SNQ08JSD6E
AACCTGGAGTTCCACCCGAAGAAGCAGGGGCCGCGGTTGCTGCTGAATCTTCTACTGGTACATGGACAACTGTGTGGACTGATGGACTTACCAGC
+G637SNQ08JSD6E
IIIIIIIIIIIIIIIIHIIIIIIIIIIIICIIIIIIIIIIIIIIIIIIIIIIIIIIIIIIIIIIIIIIIIIIIIIIIIIIIIIIIIIIIIIIIII
@G637SNQ08JYB39
AACCTGGAGTTCCACCAGAAGAAGCAGGGGCCGTGGTAGCTGCTGAATCTTCTACTGGTACATGGACAACTGTGTGGACTGATGGACTTACCAGC
+G637SNQ08JYB39
IIIIIIIIIIIIIIIIIIIIIIIIIIIIIAIIIIIIIIIIIIIIIIIIIIIIIIIIIIIIIIIIIIIIIIIIIIIIIIIIIIIIIIIIIIIIIII
@G637SNQ08I872C
AACCTGGAGTTCCACCTGAAGAAGCAGGGGGCCGCGGTAGCTGCTGAATCTTCTACTGGTACATGGACAACTGTGTGGACTGATGGACTTACCAGC
+G637SNQ08I872C
:9E96:4<5:4:41:/77:68:68<7::::-:84=:8:AADDEEEEEB==;;;EGB;;;?DG@=;;?D;;;DDE;;;;??D@@=;;EDBBBGEED:
@G637SNQ08JK5HN
AACCTGGAGTTCCACCCGAAGAAGCAGGGGCCGCGGTAGCTGCTGAATCTTCTACTGGTACATGTACAACTGTGTGGACTGATGGACTTACCAGC
+G637SNQ08JK5HN
IIIIIIIIIIIIIIIIHIIIIIIIIIIIICIIIIIIIIIIIIIIIIIIIIIIIIIIIIIIIIIIIIIIIIIIIIIIIIIIIIIIIIIIIIIIIII
@G637SNQ08I5CU3
AACCTGGAGTTCCACCCGAGAAGCAGGGGCCGCGGTAGCTGCTGAATCTTCTACTGGTACATGGACAACTGTGTGGACTGATGGACTTACCAGC
+G637SNQ08I5CU3
GGGGIIIIIIIIIIGG9::?GIII?GGG>IIIIIIIIIIIIIIIIIIIIIIIIICGCCGIIIIIIIIIIIIIIIGGGGGGG?G?IIIIGGGIIG
@G637SNQ08JHJC1
AACCTGGAGTTTCACCCGAAGAAGCAGGGGCCGCGGTAGCTGCTGAATCTTCTACTGGTACATGGACAACTGTGTGGACTGATGGACTTATCAGC
+G637SNQ08JHJC1
IIIIIIIIIHHHIIHHHIIIIIIIH?HHH5HC:IIIIIIIIIIIIIIIIIIIIIIIIIIIIIHHHIIIIIIIIIIIIIIIIIHHHIIIIIIIIII
@G637SNQ08JIKOS
AACCTGGAGTTCCATCCGAAGAAGCAGGAGCCGCGGTAGCTGCTGAATCTTCTACTGGTACATGGACAACTGTGTGGACTGATGGACTTACCAGC
+G637SNQ08JIKOS
ICIIIIIIHIHIIIIIIIIIIIIIIIIIIIIIIIIIIHHHIIIIIIIIIIIIIIIIIIIIIIIIIIIIIIIIIIIIIIIIIIIIIIIIHHIHHII
@G637SNQ08JZ89C
AACCTGGAGTTCCACCCGAAGAAGCAGTGGCCACGGTAGCTGCTGAATCTTCTACTGGTACATGGACAACTGTGTGGACTGATGGACTTACCAGC
+G637SNQ08JZ89C
IIIIIIIIIIIIIIIIHIIIIIIIIIIIIIIIIIIIIIIIIIIIIIIIIIIIIIIIIIIIIIIIIIIIIIIIIIIIIIIIIHDICIIIIIIIIHI
@G637SNQ08JRIGC
AACCTGGAGTTCCACCTGAAGAAGCGAGTGGCCGCGGTAGCTGCTGAATCTTCTACTGGTACATGGACAACTGTGTGGACTGATGGACTTACCAGC
+G637SNQ08JRIGC
IIIIIIIIBBAB;7B4<<BDAB;=?777=B6B7;BBDDDEEGDD>9B8>DIIFFGGDEEIID<>B<DABADG@??EEEEAAA=7B7EAB?BB;;?E
@G637SNQ08JO15P
AACCTGGAGTTCCACCCGAAGAAGCAGGGGCCGCGGTAGCTGCTGAATCTTCTACTGGTACATGGACAACTGTATGGACTGATGGACTTACCAGCT
+G637SNQ08JO15P
IIIIIIIIIIIIIIHHHHHHIIIIICHHH;H?8EIIIIIIIIIIIIIIIIIIIIIIIIIIIIIIIIIIIIIIIIIIIIIIIIIIIIIIIIIIIIIH
@G637SNQ08JNM2R
AACCTGGAGTCCCACCCGAAGAAGCAGGGGCCGCGGTAGCTGCTGAATCTTCTACTGGTACATGGACAACTGTGTGGACTGATGGACTTACCAGCT
+G637SNQ08JNM2R
IIIIIIIIIIHHG?HH7?IIIIIIIIHHHCIIIIIIIIIIIIIIIIIIIIIIIIIIIIIIIIIIIIIIIIIIIIIIIIIIIIIIIIIIIIIIIIIH
@G637SNQ08JGD7I
AACCTGGAGTTCCACCCGAAGAAGCAGGGGCCACGGTAGCTGCCGAATCTTCTACTGGTACATGGACAACTGTGTGGACTGATGGACTTACCAGC
+G637SNQ08JGD7I
IIIIIIIIIIIIC?GG4BGGHGABA9GGG5GCIIIIIIIIIIIIIIIIIIIIIIIIIIIIIIIIIIIIIIIIIIIIIIIIIIIIIIIIIIIIIII
@G637SNQ08JYVX8
AACCTAGGGTTCCACCCGAAGAAGCAGGGGCCGCGGTAGCTGCTGAATCTTCTACTGGTACATGGACAACTGTGTGGACTGATGGACTTACCAGC
+G637SNQ08JYVX8
IIIIIBEE4E3E@<EE/@ECHEBD?9EEE4E>?FECEIIIIIID;E;?DIIIIIIIIIIIIIIIIIIIIIIIIIIIIIIIIHDECHIECCEIIIE
@G637SNQ08JXRC8
AACTTGGAGTTCCACCCGAAGAAGCAGGGGCCGCGGTAGCTGCTGAATCTTCTACTGGTACATGGACAACTGTGTGGACTGATGGACTTACCAG
+G637SNQ08JXRC8
IIIIIIIIIIIIIIIIHIIIIIIIIIIIICIIIIIIIIIIIIIIIIIIIIIIIIIIIIIIIIIIIIIIIIIIIIIIIIIIIIIIIIIIIIIIII
@G637SNQ08JOXGW
AACCTGGAGTTCCACCCGAAGAAGCAGGGGCCGCGGTAGCTGCTGAATCTTCTACTGGTACATAGACAACTGTGTGGACTGATGGACTTACCAGCT
+G637SNQ08JOXGW
IIIIIIIIIIIIIIHHHIIIIIIIIHHHH>IH>HHIIIIIIIIIIIIIIIIIIIIIIIIIIIIIIIIIIIIIIIHHHIIIIIIIIIIIIIIIIIIH
@G637SNQ08JNMCL
AACCTGGAGTTCCACCCAAAGAAGCAGGGGCCACGGTAGCTGCTGAATCTTCTACTGGTACATGGACAACTGTGTGGACTGATGGACTTACCAGC
+G637SNQ08JNMCL
IIIIIIIIIIIIIHHH?HHHIIIIIHHHH>IIIIIIIIIIIIIIIIIIIIIIIIIIIIIIIIIIIIIIIIIIIIIIIIIIIIHHHIIIIIIIIII
@G637SNQ08JS049
AACCTGGAGTTCCACCCGAAGAAGCAGGGGCCGCGGTAGCTGCTGAATCTCCTACTGGTACATGGACAACTGTGTGGACTGATGGACTTAGCAGC
+G637SNQ08JS049
IIIIIIIIIIIIIIHHHIFAAFCCE>FFF2F92=F>HB?DHIIIIIIIIIIIIIIIIIIIIIIIIIIIIIIIIIIIIIIIIIIIIIIIIHHHIIF
@G637SNQ08JYO75
AACCTGGAGTTCCACTCGAAGAAGCAGGGGCCGCGGTAGCTGCTGAATCTTCTACTGGTACATGGACAACTGTGTGGACTTATGGACTTACCAG
+G637SNQ08JYO75
IIIIIIIIIIIIIIIIIIIIIIIIIIIIICIIIIIIIIIIIIIIIIIIIIIIIIIIIIIIIIIIIIIIIIIIIIIIIIIIIIIIIIIIIIIIII
@G637SNQ08JAEEX
AACCTGGAGTTCCACCCGATGAAGCGAGGGGCCGCGGTAGCTGCTGAATCTTCTACTGGTACACGGACAACTGTGTGGACTGATGGACTTACCAGC
+G637SNQ08JAEEX
IIIIIIIIIIIHCGHHCHGGGIIDD??HHHCIH>HHIIIIIIIIIIH???HIIIIIHHHIIIIIIIIIIIIIIIIIIIIIIIIIIIIIIIIIIIII
@G637SNQ08JP713
AACCTGGAGCTCCACCCGAAGAAGCAGGGGGCCGCGGTAGATGCTGAATCTTCTACTGGTACATGGACAACTGTGTGGACTGATGGACTTACCAGC
+G637SNQ08JP713
IIIIIIIIIIIIIIHHHIIAAG?AEBGGGG/GE:?GAIIIIIIIIIIIIIIIIIIIIIIIIIIIGCDIIIIIIIIIIIIIIIIIHCDDIIIIIIII
@G637SNQ08I95A2
AACCTGGAGTTCCACTCGAAGAAGCAGGGGCCACGGTAGCTGCTGAATCTTCTACTGGTACATGGACAACTGTGTGGACTGATGGACTTACCAGC
+G637SNQ08I95A2
IIIIIIIIIIIICGHIIIIIIIIIIIIII@IHHHIIIIIIIIIIIIIIIIIIIIIIIIIIIIIIIIIIIIIIIIIIIIHHHIIIIIIIIIIIIII
@G637SNQ08JEQZK
ACCTGGAGTTCCACCCGAAGAAGCAGGGGCCGCGGTAGCTGCTGAATCTTCTACTGGTACATGGACAACTGTGTGGACTGATGGACTTACCAGC
+G637SNQ08JEQZK
IIIIIIIIIIIIIIIHIIIIIIIIIIIICIIIIIIIIIIIIIIIIIIIIIIIIIIIIIIIIIIIIIIIIIIIIIIIIIIIIIIIIIIIIIIIII
@G637SNQ08J0PO2
AACCTGGAGTTCCACCCGAAGAAGCAGGGGCCGCGGTAGCTGCTGAATCTTCTACTGGTACATGGATAACTGTGTGGACTGATGGACTTACTAGC
+G637SNQ08J0PO2
IIIIIIIIIIIIIIIIHIIIIIIIIHIII@IIIIIIIIIIIIIIIIIIIIHHIIIHIHIIIIIIIIIIIIIIIIIIIIIIIIDICIIIIIIIIII
@G637SNQ08JADA4
AACATGGAGTTCCACCCGAAGAAGCGAGGGGCCGCGGTAGCTGCTGAATCTTCTACTGGTACATGGACAACTGTGTGGACTGATGGACTTACCAGC
+G637SNQ08JADA4
DBBBEIGGFD=D==DDAID@@D?;>89DDD/D4.5DCAA?DGHGDDD89=DAAAIDDDGIIIFGGBBCFHB>===ADFIIIDDGGIIIIB9D9A>D
@G637SNQ08I7Y8L
AACCTGGAGTTCCACCCGAAGAAGCAGGGGCCGCGGTAGCTGCGTGAATCTTCTACTGGTACATGGACAACTGTGTGGACTGATGGACTTACCAGC
+G637SNQ08I7Y8L
IIIIIIIIHIIE99EE;>E;@EABGBEEE=E=:EECA@<BB>><><E=>BEDDDIHIIIIIIIIIIIIIIIIIIIIIIIIIIIIIIIIIIIIIIGE
@G637SNQ08JGMYS
AACCTGGAGTTCCACCCCGAAGAAGCAGGGGCCGCGGTAGCTGCTGAATCTTCTACGGGTACATGGACAACTGTGTGGACTGATGGACTTACCAGC
+G637SNQ08JGMYS
IIIIIIIIIGGF><FFF1<FGGGGD>9FFF4F98BFCIGIIIIIIIIIIIIIIIIIHHHIIIIIIIIIIIIIIIIIIIIIIIHDFCDEFCAIIICF
@G637SNQ08JY4U0
AACCTGGAGTTCCACCCGAAGAAGCAGGGGCCGCGGCAGCTGCTGAATCTTCTACTGGTACATGGACAACTGTGTGGACTGATGGACTTACCAGC
+G637SNQ08JY4U0
IIIIIIIIIIIIIIII?IIIIIIIIIIIICIIHIIIIIIIIIIIIIIIIIIIIIIHIHIIIIIIIIIIIHHHIIIIIIIIIIHIHIIIIIIIHHI
@G637SNQ08JOU7B
AACCTGGAGTTCCATCCGAAGAAGCGAGGGGCCGCGGTAGCTGCTGAATCTTCTACTGGTACATGGACAACTGTGTGGACTGATGGACTTACCAGC
+G637SNQ08JOU7B
IIIIIIIIIIIG>:9GBIIIIGA99:?GGGBGB;BGIIIIIIIIIIGBCCGIIIIGGGIIIIIIGDDIIIIIIIIIIIIIIIIIIIIIIIIIIIII
@G637SNQ08JGT78
AACCTGGAGTTCCACCGAAGAACAGGGGCCGCGGTAGCTGCTGAATCTTCTACTGGTACATGGACAACTGTGTGGACTGATGGACTTACCAGC
+G637SNQ08JGT78
<2<24<141<6<2/<.4<<=<671<<<2<-,,<-4467<????AAAFFFFFFFFFFFCCAA???AADAAAAFFFFFFFFFFFFFFFFFFFFFF
@G637SNQ08I9NNT
AACCTGGAGTTCCACCTGAAGAAGCAGTGGCCGCGGTAGCTGCTGAATCTTCTACTGGTACATGGACAACTGTGTGGACTGATGGACTTACCAGC
+G637SNQ08I9NNT
IIIIIIIIIIIICGIIIIIIIIHHHHHIIIIIIIIIIIIIIIIIIIIIIIIIIIIIIIIIIHHIIIIIIIIIIIIIIIIHHHHIHIIIIIIHHII
@G637SNQ08JF6YI
AACCTGGAGTTCCACCCGAAGAAGCAGGGGCCGTGATAGCTGCTGAATCTTCTACTGGTACATGGACAACTGTGTGGACTGATGGACTTACCAGC
+G637SNQ08JF6YI
IIIHGHCIIIIIIIHH:IIIIIHHHIHHHBHC7??HIIIIIIIHHHHHHIIIDD??H?IIIIIIIIIIIIIIIIIIIIIIIIIIIIIIIIIIHHH
@G637SNQ08JMA3T
AACCTGGAGTTTCACCCGAAGAAGCAGGGGTCGCGGTAGCTGCTGAATCTTCTACTGGTACATGGACAACTGTGTGGACTGATGGACTTACCAGC
+G637SNQ08JMA3T
IIIIIIIIIHG???GHHIIIIIIIIIGGGCIIIIIIIIIIIIIIIIIIIIIIIIIGGGIIIIIGBCGGGGFFFIIIIIIIIGGGGGCGBIGGHFG
@G637SNQ08I62CR
AACCTGGAGTTCCACCCGCAGAAGCAGGGGCCGCGGTAGCTGTTGAATCTTCTACTGGTACATGGACAACTGTGTGGACTGATGGACTTACCAGC
+G637SNQ08I62CR
IIIIIIIIIIIIIIIIHIIIIIIIIIIIICIIIIIIIIIIIIIIIIIIIIIIIIIIIIIIIIIIIIIIIIIIIIIIIIIIIIIIIIIIIIIIIII
@G637SNQ08JBLXT
AACCTGGAGTTCCACCCGAAGAAGCAGTGGCGGCGGTAGCTGCTGAATCTTCTACTGGTACATGGACAACTGTGTGGACTGATGGACTTACCAGC
+G637SNQ08JBLXT
IIIIIIIIIIIIIIIIHIIIIIIIIIIIIIIIIIIIIIIIIIIIIIIIIIIIIIIIIIIIIIIIIIIIIIIIIIIIIIIIIIIIIIIIIIIIHDI
@G637SNQ08JXS6S
AACCTGGAGTTCCACCCGAAGAAGCAGGGGCCGCGGTAGCTGCTGAATCTTCTACTGGTACATGGACAACTGTCTGGACTGATGGACTTACCAGC
+G637SNQ08JXS6S
IIIIIIIIIIIIIIIIHIIIIIIIIIIII@IIIIIIIIIIIIIIIIIIIIIIIIIIIIIIIIIIIIIIIIIIIIIIIIIIIIIIIIIIIIIIIII
@G637SNQ08JXNVG
AACCTGGAGTTCCACCCGAAGAAGCAGGGGCCGCGGTAGCTGCTGAATCTTCTAGTGGTACATGGACAACTGTATGGACTGATGGACTTACCAGC
+G637SNQ08JXNVG
IIIIIIIIIIIIIIHH?;F8@F@C?9FFF/F/-:F49?DEEGIIIF???FHIBCCCFEIIGGGIIIIIIIIIIIIIIIIIIIIIIIIIIIIIIII
@G637SNQ08I60QY
AACCTGGAGTTCCACCCGAAGAAGCAGGGGGCCGCGGTAGCTGCTGAATCTTCTACCGGTACATGGACAACTGTGTGGACTGATGGACTTACCAGC
+G637SNQ08I60QY
IIIIIIIIIIIIH?EE6?EGIGGD?9EEEE1E<=GGGIIIIIIIIIIIIIIIIIHECECIIIHHEEEHE??IIIIIEEEEEHHDECCEIIIIIIEE
@G637SNQ08JWG9W
AACCTGGAGTTCCACCCGAAGAAGTAGGGGCCGCGGTAGCTTCTGAATCTTCTACTGGTACATGGACAACTGTGTGGACTGATGGACTTACCAGC
+G637SNQ08JWG9W
IIIIIIIIIIIIIIIIHIIIIIIIIIIIICIIIIIIIIIIIIIIIIIIIIIIIIIIIIIIIIIIIIIIIIIIIIIIIIIIIIIIIIIIIIIIIII
@G637SNQ08I6Y76
AACCTGGAGTTCCACACGAAGAAGCAGGGGCCGCGGTAGCTGCTGAATCTTCTACTGGTACATGGACAATTGTGTGGACTGATGGACTTACCAGC
+G637SNQ08I6Y76
IIIIIIIIIIIIIIIIIIIIIIIIIIIII@IIFIIIIIIIIIIIIIIIIIIIIIIHIHIIIIIIIIIIIIIIIIHIHIIIIIIIHHIIIIIIIII
@G637SNQ08JZV4D
AACCTGGAGTTCCACCCGAAGAAGCAGGGGCCGCGTAGCTGCTGAATCTTCTACTGGTACATGGACAACTGTGTGGACTGATGGACTTACCAGC
+G637SNQ08JZV4D
IIIIIIIIIIIIIIHH?<G9AGCCA>GGG2G72:;>>CIIIIIIIIIIIIIIIIIIIIIIIIIIIIIIIIIIIIIIIIIIIIIIIIIIIIIIII
@G637SNQ08JJJSV
AACCTGGAGTTCCACCCGAAGAAGCAGGGGCCGCGGTAGCTGCTGAATCTTCTACTGGTACATGGACAACTGTGTGGACTTATGGACTTACCAGCT
+G637SNQ08JJJSV
IIIIIIIIIIIH??HHHIIIIIIIIIHHHCIIIIIIIHHHIIIIIIIIIIIIIIIIIIIIIIHHHIIIIIIIIIIIIIIIHDDHCIIIIIIIII?H
@G637SNQ08JWVKU
AACCTGGAGTTCCACCCCGAAGAAGCAGGGGCCGCGGTAGCTGCTGAATCTTCTACTGGTACATGGACAACTATGTGGACTGATGGACTTACCAGC
+G637SNQ08JWVKU
IIIIIIIIIIIIIGHHH6HIIIIIIIIHHHAIIIIIIIIIIIIIIIIIIIIIIIIIIIIIIIIIIIIIIIIIHHHIIIIIIIIHHHIIIIIIIIII
@G637SNQ08JVLZW
AACCTGGAGTTCCACCCGAAGAAGCAGGGGCCACGGTAGCTGCTAAATCTTCTACTGGTACATGGACAACTGTGTGGACTGATGGACTTACCAGC
+G637SNQ08JVLZW
IIIIIIIIIIIIIIHHHIHE@H@EE9HHH4H>IFIIIEHHIIIIHHHIIIIIIIIHHHIIIIIIIIIIIIIIIIIIIIHHHHDHCIIHHHIIIII
@G637SNQ08I7HO4
GGGTCAACCTGGAGTTCCACCCGAAGAAGCAGGGGCCGCGGTAGCTGCTGAATCTTCTACTGGTACATGGACAACTGTGTGGACTGATGGACTTACCAGC
+G637SNQ08I7HO4
DD5=;DDECDD@CDGGDC@DD?GD<:D9:AGDDD7D@7ADHIDFGIIIIIIIIIDBDGIIGGGIIIIIIIIGD??CIIHHHHIIIIIIIIIIIIIIII@D
@G637SNQ08J0OM1
AACCTGGAGTTCCACCCGAAGAAGCAGGGGCCGCGGTAGTTGCTAAATCTTCTACTGGTACATGGACAACTGTGTGGACTGATGGACTTACCAGC
+G637SNQ08J0OM1
IIIIIIIIIIIIIIHHHIIIIIIIIIHHHCIIIIIIIIIIIIIIHH;EIIIH????HHIIIIIIIIIIIIIIIIIIIIIIIIIIIIIIIIIIIII
@G637SNQ08I7316
AACCTGGAGTTCCACCCGAAGAAGGAGGGGCCGCGGTAGCTGCTGAATCTTCTACTGGTACATGGACAACTGTGTGGACTGATGGACTTACCAGGC
+G637SNQ08I7316
HIG@=?:AA?<?47??/7?./?5?33???.?.-3?3<<6<<EE?<?;DEGG@;<;@DDFHHD@@@HIIIEEEEFFFFIE@@@@GEEDDD>?88?/?
@G637SNQ08JH9V8
AACCTGGAGTTTCACCCGAAGAAGCAGGGGCCACGGTAGCTGCTGAATCTTCTACTGGTACATGGACAACTGTGTGGACTGATGGACTTACCAGC
+G637SNQ08JH9V8
IIIIIIIIIHHHIIHHHIIIIIIIIIHHHCIIIIIIIIIIIIIIIIIIIIIIIIIIIIIIIIIIIIIIIIIIIIIIIIIIIIIIIIIIIIIIIII
@G637SNQ08JWDQ0
AACCTGGAGTTCCACCCGAAGAAGTAGGGGCCACGGTAGCTGCTGAATCTTCTACTGGTACATGGACAACTGTGTGGACTGATGGACTTACCAGC
+G637SNQ08JWDQ0
IIIIIIIIIIIIIIHH?IIIIIIIIIHHH>HHIIIIIIIIIIIIIIIIIIIIIIIIIIIIIIIIIIIIIIIIIIIIIIIIIIIIIIIIIIIIIII
@G637SNQ08JI9OF
AACCTGGAGTTCCACCCGAAGAAGCAGGGGTCGCGGTAGCTGCTGAATCTTCTACTGGTACATGGACAACTGTGTGGACTGATGGATTTACCAGC
+G637SNQ08JI9OF
BCIIIGGIEEGB??BBBIE@@BABB>BBB2>>2;BGHD????CIIGGIICCCIIIIIIIIIIIIIIIIC??>E88B75====:B9@BB27BEEGE
@G637SNQ08JIEYB
AACCTGGAGTTCCACCCGAAGAAGCAGGGGCCGCGGTAGCTGCTGAATCTTATACTGGTACATGGACAACTGTGTGGACTGATGGACTTACCAGC
+G637SNQ08JIEYB
IIIIIIIIIIIIIIIIHIIIIIIIIIIIICIIIIIIIIIIIIIIIIIIIIIIIIIIIIIIIIIIIIIIIIIIIIIIIIIIIIIIIIIIIIIIIII
@G637SNQ08JO6NM
AACCTGGAGTTCCACCCGAAGAAGCAGGGGCCGGCGGTAGCTGCTGAATCTTCTACTGGTACATGGACAACTGTGTAAACTGATGGACTTACCAG
+G637SNQ08JO6NM
::B@@:898>>:24::17:-/:154/:::,:1:.2:<<7899<>>>:679:443444:4?>><<<<<?>><<<844:;;?????AAABAA=?==<
@G637SNQ08JOBG0
AACCTGGAGTTCCACCCGAAGAAGCAGGGGCCGACGGTAGCTGCTGAATCTTCTACTGGTACATGGACAACTGTGTGGACTGATGGACTTACCAGC
+G637SNQ08JOBG0
IIIIIIIIIIIIIIHHHIIIIIIIIIHHHBH6466HIIIIIIIIIIIIIIIIIIIIIIIIIIIIIIIIIIIIIIIIIIIIIIIIIIIIIIIIIIII
@G637SNQ08JH5FY
AACCTGGAGTTCCACACGAAGAAGCAGGGGCCGCGGTAGCTGCTGAATCTTCTACTGGTACATGGATAACCGTGTGGACTGATGGACTTACCAGC
+G637SNQ08JH5FY
IIIIIIIIIIIIIIIIIIIIIIIIIIIII>IIIIIIIIIIIIIIIIIIIIIIIIIIIIIIIIIIIIIIIIIIIIIIIIIIIIIIIIIIIIIIIII
@G637SNQ08JGLO5
AACCTGGAGTTCCACCCGAAGAAGCAGTGGCCGCGGTAGCTGCTGAATCTTCTACTAGTACATGGACAACTGTGTGGACTGATGGACTTACCAGC
+G637SNQ08JGLO5
IIIIIIIIIIIHHHHHHIIIIIIIIIHDHCIIIHHCDHIIIIIIIIIIIIIIIIIIIIIIIHHHHIIIIDDDDIIIIIIHHHHHHIIIIIIIIHH
@G637SNQ08JNQXU
AACCTGGAGTTCCACCTGAAGAAGCATGGGCCGCGGTAGCTGCTGAATCTTCTACTGGTACATGGACAACTGTGTGGACTGATGGACTTACCAGC
+G637SNQ08JNQXU
IIIIIIIIIIIIIIIIIIIIIIIIIIIII;IHIIIIIIIIIIIIIIIIIIIIIIIIIIIIIIIIIIIIIIIIIIIIIIIIIIIIIIIIIIIIIII
@G637SNQ08JL6OG
AACCTGGAGTTCCACCCGAAGAAGCAGGGGCCGCGGTAGCTGCTGAATCTTCTACTGGTACATGGACAACTGTGTGGACTGATGGCCTTACCAGC
+G637SNQ08JL6OG
IIIIIIIIIIIIIIHHHIIIIIIIIIHHHCHHEIIIIIIIIIIIIIIIIIIIIIIIIIIIIIIIIIIIIIIIIIIIIIIIIIIH6H5H9IHEEEH
@G637SNQ08JYWO1
AACCTGGAGTTCCACCCGAAGAAGCAGGGGCCGCGGTAGCTGCTGAATCTTCTACTGGTACATGGGCAACTGTGTGGACTGATGGACTTACCAGCT
+G637SNQ08JYWO1
IIIIIIIIIIIIC?FF4@FCCFBD@9FFF2F7/=FGIGIIIIIIIIIIIIIIIIIIIIIIIIHFF?HHIIIIIIIIIIIIIIIIIIIIIIIIIIHG
@G637SNQ08JYWRN
CCAACCTGGAGTTCCACCAGAAGAAGCAGGGGCCGCGGTAGCTGCTGAATCTTCTACTGGTACATGGACAACTGTGTGGACTGATGGACTTACCAGC
+G637SNQ08JYWRN
F;IIF8<F9?<FCHHHIIIIIIIGEFE?FFF4F7/:F@HEEEHIIIIIIIIIIIIIHDFCIIIIIIIIIIIIIIIIIIIIIIIIIIIIIIIIHHHII
@G637SNQ08JMGXM
AACCTGGAGTTCCACCCGAAGAAGCAGGGGCCGCGGTAGCTGCTGAATCTTCTACTGGTACATGGACAACTGTGTGGACTGATGGATTCACCAGC
+G637SNQ08JMGXM
IIIHGF;<DIIIIIFF9IHHIGCC@2FFF2F<6@F@HIIIIIIIIIIIIIIIIIIHHHIIIH?F?IIIIIIIIIIIIIIIIIHHHIIIEEFHHHH
@G637SNQ08JO39A
AACCTGGAGTTCCACCCGAAGAAGCAGGGGCCGCGGTAGCTGCTGAATCTTCTACTGGTACATGGATAACCGTGTGGGCTGATGGACTTACCAGC
+G637SNQ08JO39A
GGIHED>D<D>D69DD19D>>DBCEDDDD@DB:BFHIGFGGIIIGGGIIIFF=>>BDBIIIIIIIIIDBDBGFFFEHHIIIIIIIIIIIIII>>D
@G637SNQ08JP785
AACCTGGAGTTCCACCCGAAGAAACGGGGCCGCGGTAGCTGCTGAATCTTCTACTGGTACATGGACAACTGTGTGGACTGATGGACTTACCAGC
+G637SNQ08JP785
IIIIIIIIIIIHHHHHEIHGGGG49GGG1G76DGGHEIIIIIIIIIIIIIIHDDDIIIIIIIIIIIIIIIIIIIIIIHHHHIIIIIIIIIIHDG
@G637SNQ08JS7F2
AACCTGGAGTTCCACCCGAAGAAGCAGGGGCCGCGGTAGCTGCTGAATCTTCTACTGGTACATGGACAGCTGTGTGGACTGATGGACTTACCAGCT
+G637SNQ08JS7F2
IIIIIIIIIIIIC6GG4<GHIGGGE?GGG5GE>IIIIIIIIIIIIIIIIIIIIIIIIIIIIIIIIIIIIIIIIIIIIIIIIIIIIIIIIIIIIIIH
@G637SNQ08JHPJD
AACCTGGAGTCCACCCGAAGAAGCAGGGGCCGCGGTAGCTGCTGAATCTTCTACTGGTACATGGACAACTGTGTGGACTGATGGACTTACCAGC
+G637SNQ08JHPJD
IIIIIIIIIIIIIHHHIIIIIIIIIHHHCIIIIIIIDDDHIIIIIIIIIIIIIIIIIIIIIIIIIIIIIIIIIIIIIIIIIIIIIIHHHIIIIH
@G637SNQ08JX1DV
AACCTGGAGTTCCACCCGAAGAAGCAGGGGCCGCGGTAGCTGCTGAATCTTCTACTGGTACATGGACAAGTGTGTGGACTGATGGACTTACCAGC
+G637SNQ08JX1DV
IIIIIIIIIIIIIIIIHIIIIIIIIIIIICIIIIIIIIIIIIIIIIIIIIIIIIIIIIIIIIIIIIIIIIIIIIIIIIIIIIIIIIIIIIIIIII
@G637SNQ08JOJEZ
AACCTGGAGTTCCACCCGAAGAAGTAGGGGCCGCGGTAGCTGCTGAATCTTCTACTGGTACATGGACAACTGTGTGGACTGATGGACTTACCAGTT
+G637SNQ08JOJEZ
IIIIIIIIIIIIIIIIHIIIIIIIIIIIICIIIIIIIIIIIIIIIIIIIIIIIIIIIIIIIIIIIIIIIIIIIIIIIIIIIIIIIIIIHHIIIIII
@G637SNQ08JIESL
AACCTGGAGTTCCACCCGAAGAAGCAGGGGCCGCGGTAGCTGCTGAATCTTCTACTGGTACATGGACAACTGTGTGGACTGATGACTTACCAGC
+G637SNQ08JIESL
IIIIIIIIIIIIIIHHHIIIIIIIIIFFFCIIIIIIIIIIIIIIIIIIIIIIIIIIIIIIIIIGGGIIIIIIIIIIIIIIII?;;;GIIIIIII
@G637SNQ08JXNP7
AACCTGGAGTTCCACCCAAAGAAGCAGGGGCCGCGGTAGCTGCTGAATCTTCTACTGGTACATGGACAACTGTGTGGATTGATGGACTTACCAGC
+G637SNQ08JXNP7
IIIIIIIIIIIIIIHH9HH5GHCIIIHHHAIIIIIIIIIIIIIIIIIIIIIIIIIIIIIIIIIIIIIIIIIIIIIIIIIIIIIIIIIIIIIIIII
@G637SNQ08JYJ94
AACCCGGAGTTCCACCTGAAGAAGCAGGGGCCGCGGTAGCTGCTGAATCTTCTACTGGTACATGGACAACTGTGTGGACTGATGGACTTACCAGC
+G637SNQ08JYJ94
IIHHHIIIIHCHCGHGIIIIIIIIGBHHH:HC7;H?IIIIIIIIIIIIIIIIIIIIIIIIGGGIIIIIIGGGGIIIIIIIIIIIIIIIIIIIIII
@G637SNQ08JU375
AACCTGGTGTTCCACCCGAAGAAGCAGGGGCCGCGGTAGCTGCTGAATCTTCTACTGGTACATGGACAACTGTGTGGACTGATGGACTTACCAGC
+G637SNQ08JU375
IIIIIIIIIIIIIIHHHIHHHIIIIHHHH>HHIIIIIIIIIIIIIIIIIIIIIIIIIIIIIIIIIIIIIIHHHIIIIIIIIIIIIIIIIIIIIII
@G637SNQ08JKW8B
AACCTGGACTTCCACCCGAAGAAGCAGGGGCCGCGGTAGCTGCTGAATCTTCTACTGATACATGGACAACTGTGTGGACTGATGGACTTACCAGC
+G637SNQ08JKW8B
IIIIIIIIIIIIIIIIHIIIIIIIIIIIICIIIIIIIIIIIIIIIIIIIIIIIIIIIIIIIIIIIIIIIIIIIIIIIIIIIIIIIIIIIIIIIII
@G637SNQ08JYOO6
AACCTGGAGTTCCACCCGAAGAAGCAGGAGCCGCGGTAGCTGCTGAATCTTCTACTGGTACATGGACAACTGTGTGGACTGATGGACTTACCAGCT
+G637SNQ08JYOO6
IIIIIIIIIIIIIHHHBIIIIIIIIIIIIIIIIIIIIIIIIIIIIIIIIIIIIIIIIIIIIIIIIIIIIIIIIIIIIIIIIIHHHIIIIIIIIIHH
@G637SNQ08JDOCS
AACCTGGAGTTCCACACGAAGAAGCAGGGGCCGTGGTAGCTGCTGAATCTTCTACTGGTACATGGACAACTGTGTGGACTGATGGACTTACCAGC
+G637SNQ08JDOCS
IIIIIIIIIIIIIIIIIIIIIIIIIIIIICIIIIIIIIIIIIIIIIIIIIIIIIIIIIIIIIIIIIIIIIIIIIIIIIIIIIIIIIIIIIIIIII
@G637SNQ08JFE4I
AACCTGGAGTTCCACCCGAAGAAGCAGGGGCCGCGGTAGCTGCTGAATCTTCTACTGGTACATGGACAACTGTGTGGACTGACGGACTTACCAGCT
+G637SNQ08JFE4I
IIIIIIIIIIIIIIIIBIIIIIIIIIIIICIIIIIIIIIIIIIIIIIIIIIIIIIIIIIIIIIIHHIIIIIIIIIIIIIHHHIIIIIIIIIIIIII
@G637SNQ08I75ZP
AACCTGGAGTTCCACCCGAAGAAACAGGGGCCGCGGTAGCTGCTGAATCTTCTACTGGTACATGGACAACTGTGTGGACTGATGGACTTACCAGCA
+G637SNQ08I75ZP
IIIIIIIIIIIIIIHHHIIIIHH6HIHHHCIIIIIIIIIIIIIIIIIIIIIIIIIIIIIIIIIIIIIIIIIIIIIIIIIIIIHHHIIIIIIIIIII
@G637SNQ08I7L1Q
CAACCTGGAGTTCCACCCGAAGAAGCAGGGGCCGCGGTAGCTGCTGAATCTTCTACTGGTACATGGACAACTGTGTGGACTGATGGACTTACCAGC
+G637SNQ08I7L1Q
GIIIIIIIE?G?GGIHHHIIIIIIIIIGGGBG?7?G?CIIIIIIIIIIIIIIGFCCIIIIIIIIIIIIIIIIIIIIIIIIIIIIIIIIIIIIIIIG
@G637SNQ08JE2DL
AACCTGGAGTTCCACCCGAAGAAGCAGGGGCCGCGGTAGCTGCTGAATCTTCTAGTGGTACATGGACAACTGTGTGGACTGATGGACTTACCAGC
+G637SNQ08JE2DL
IIIIIIIIIIIIIIIIHIIIIIIIIIIIICIIIIIIIIIIIIIIIIIIIIIIIIIIIIIIIIIIIIIIIIIIIIIIIIIIIIIIIIIIIIIIIII
@G637SNQ08JINUV
AACCTGGAGTTCCACCCCGAAGAAGCAGGGGCCGCGGTAGCTGCTGAATCTTCTACTGGTACATGGACAACTGTGTGGACTGATGGACTTTACCAGC
+G637SNQ08JINUV
III?<>7A4>0>9@>>>/@>48>@D@9>>>0>2/5>>A@=BEIIIIIEEEECC<?=A@@BDD>=>777>99AA@BBEEGDEE?=>9:=>>00>48?>
@G637SNQ08JKBM6
AACCTGGAGTTCCACCCGAAGAAGCAGGGGCCGCGGTAGCTGCTGAATCTTCTATTGGTACATGGACAACTGTGTGGATTGATGGACTTACCAGC
+G637SNQ08JKBM6
IIIIIIIIIIIIHHIIHIIIIIIIIIIIICIIIIIIIHHHIIIIIIIIIIIIIIIIIIIIIIIIIIIIIIIIIIIIIIIIIIIIIIIIIIIIIHI
@G637SNQ08JBZN0
AACCTGGAGTTCCACCCGAAGAAGCAGGGGCCGCGGTAGCTGCTGAATCTTCTACTGGTACATGGACAATTGTATGGACTGATGGACTTACCAGC
+G637SNQ08JBZN0
IIIIIIIG<H;HCIHHHIIIIIIIIIHHHCIIHIIIIIIIIIIIIIIIIIIIIIIIIIIIIIIIIIIIIIIIIIIIIIIIIIIIIIIIIIIIIII
@G637SNQ08I5JZL
AACCTGGAGTTCCACCCGAAAAAGCAGGGGCCGCGGTAGCTGCTGAATCTTCTACTGGTACATGGACAACTGTGTGGACTGATGGACTTACCAGCCA
+G637SNQ08I5JZL
IIIIIIIIIIIIIIHHHIHHHH;IIIHHHCIIIIIIIIIIIIIIIIIIIIIIIIIIIIIIIIIIIIIIIIIIIIIIIIIIIIIIIIIIIIIIIIIII
@G637SNQ08JCCI5
AACCTGGAGTTCCACCCGAAGAAGCAGGGGGCCGCGGTAGCTGCTGAATCTTCTACCGGTACATGGGCAACTGTGTGGACTGATGGACTTACCAGC
+G637SNQ08JCCI5
IIIIIIEEEEEE>4CC2<CCCCBDE>CCCC/C7.@CCEGIIIIIIIIIIIIIIIIIIIIIIIIIHHHIHHHIIIIIIIIIECC?C>B=C77C@BAC
@G637SNQ08J0BKL
AACCTGGAGTTCCACCCGAAGAAGCAGGGGCCGCGGTAGCTGCTGAATCTTCTACTGGTACATGGACAACTGTGTGGACTGATAGACTTACCAGCT
+G637SNQ08J0BKL
IIIIIIIIIIIIIIHHHIIIIIIIIHHHH;HHFIIIIIIIIIIIIIIIIIIIIIIIIIIIIIIIIIIIIIIIIIIIIIIIIIIIIIIIIIIIIIIH
@G637SNQ08JAHSF
AACCTGGAGTTCCACCCGAAGAAGCAGGGGCCGCGGTAGCTGCTGAATCTTCTACTGGTACATGGACAACTGTGTGGATTGATGGACTTACCAGCT
+G637SNQ08JAHSF
IIIIIIIIIIIIH?GGBIIIFGGIE;GGG5GCAIIIIIIIIIIIIIIIIIIIIIIIIIIIIIIIIIIIIIHHHIIIIIIIIIIIIIIIIIIIIIIH
@G637SNQ08JQNVE
AACCTAGAATTCCATCCAAAGAAGTAGGGATCGCGATAGCTATTGAATCTTCTACTGGTACATGGATAGGTGTGTGGATTGATGGACTTACCGGTT
+G637SNQ08JQNVE
HHIIHDGGIIGIGIIG>GG4<G?FIFGG@EHIIIIHHHIIIHHHIIIIIIIIIIIIIIIIIIIIIIIDGCIIIIIIIIIIIIIIIIIIIIIIGCGG
@G637SNQ08JVM8V
AACCTGGAGTTCCACCCGAAGAAGCAGGGGTCGCGGTAGCTGCTGAATCTTCTACTGGTACATGGACAACTGTGTGGACTGATGGACGTACCAGC
+G637SNQ08JVM8V
IIIIIIIIIIIIIIHHHIIIEGACI?GGG6?EFIIIIIIIIIIIIGCEIIIIIIIIIIIIIIIIIIIIIIIIIIIIIIIIIGCGCGIIIIIIIIG
@G637SNQ08JLDPQ
AACCTGGAGTTACACCCGAAGAAGCAGGGGCCGCGGTAGCTGCTGAATCTTCTACTGGTACATGGACAACTGTGTGGACTGATGGACTTACCAGC
+G637SNQ08JLDPQ
IIIIIIIIIIIIIIHHHIHHHIIIIDHHH@IIFIIIIIIIIIIIIIIIIIIIIIIIIIIIIIIIIIIIIIIIIIIIIIIIIIIIIIIIIIIIIII
@G637SNQ08JTJWW
AACCTGGAGCTCCACCCGAAGAAGCAGGGGCCGCGGTAGCTGCTGAATCTTCTACTGGTACATGGACAACTGTGTGGACTGATGGACTTACCAGC
+G637SNQ08JTJWW
IIIIIIIIIIIIIIHHHIIIIIIIIIHHHCIIIIIIIIIIIIIIIIIIIIIIIIIIIIIIIIIIIIIIIIIIIIIIIIIIIIIIIIIIIIIIIII
@G637SNQ08I8WFX
AACCTGGAGTTCCACCCCGAAGAAGCAGGGGCTGCGGTAGCTGCTGAATCTTCTACTGGTACATGGACAACTGTGTGGACTGATGGACTTACCAGC
+G637SNQ08I8WFX
AA@:<<7B8<<?42<<</2<;8<58@7<<</7???=@???@@D@@@GGGGFFF@@??<;;DD;<<;<D???ADB@@<:<<<<<5<4<<<88<;;=<
@G637SNQ08JA803
AACCTGGAGTTCCACCCGAAGAAGCAGGGGGCCGCGGTAGCTGCTGAATCTTCTACTGGTACATGGACAACTGTGTGGACTGGTGGACGTTACCACGC
+G637SNQ08JA803
IIIIIIIIIIIIIIFFFIGEEBEEE7BBBB1BB:EBBHGIIIIIIIIIIIIIIIIIFFFIIIIFFFFIIIIIIIFBB@DEEE?;B9111B1EB442:B
@G637SNQ08JBC88
AACCTGGAGTTCCACCTGAAGAAGCAGGGGCCGCGGTAGCTGCTGAATCTTCTACTGGTACATGGACAACTGTGTGGACTGATGGACTTACCAGCT
+G637SNQ08JBC88
IIIIIIIIIIIIIIIIH?H?IIIIIIHHHCIIIIIIIIHHHIIIIIIIIIIIIIIIIIIIIIIIIIIIIIIIIIIIIIHHHIIIIIIIIIIIIIIH
@G637SNQ08JDK2H
AACCTGGAGTTCCACCCGACGAAGCAGGGGGCCGCGGTAGCTGCTGAATCTTCTACTGGTACATGGACAACTGTGTGGACTGATGGACTTACCAGC
+G637SNQ08JDK2H
HHIHHHHIIIIIIIHHHIIIIHHHHEEEEE5EE52E39?FGGGGEEEEECECCIGA=E99EGECECCCECIIIIIIIIIIIIIIIIIIIIIIIIIE
@G637SNQ08JKPU6
AACCTGGAGTTCCACCCGAAGAAGCAGGGGCCGCGGTAGCTTCTGAATCTTCTACTGGTACATGGACAACTGTGTGGACTGATGGACTTACTAGC
+G637SNQ08JKPU6
IIIIIIIIIIIIHHIIHIIIIIIIIIIIICIIIIIIIIIIIIIIIIIIIIIIIIIIIIIIIIIIIIIIIIIIIIIIIIIIIIIIIIIIIIIIIHI
@G637SNQ08JUXIV
AACCGGGAGTTCCACCCGAAGAAGCAGGGGGCCGCGGTAGCTGCTGAATCTTCTACTGGTACATGGACAACTGTGTGGACTGATGGACTTACCAGC
+G637SNQ08JUXIV
IIIIHHHI<G?HHGGG9EGCCGBG?9GGGG/G@=BGCGIIIIIIIHHHIIIIIIIIHHHIIIIHGCDHIIIIIIIIIIIIIIIIIIIIIIIIIIII
@G637SNQ08I4047
AACCTGGAGTTCCACCCGAAGAAGCAGGGGCCGCGGTAGCTGCTGAATCTTCTATTGGTACATGGACAACTGTGTGGACTGATGGACTTACTAGC
+G637SNQ08I4047
IIIIIIIIIIIIIIHHHIIIIIIIIIHHHAIIFIIIIIIIIIIIIIIH?H?DIIIIIIIIIIIIIIIIIIIIIIIIIIIIIIIIIIIIIIIIIHH
@G637SNQ08JYV3X
AACCTGGATTTCCACCCGAAGAAGCAGGGGCCGCGGTAGCTGCTGAATCTTCTACTGGTACATGGACAACTGTGTGGACTGATGGACTTACCAGC
+G637SNQ08JYV3X
IIIIIIIIHHHIIGHHBIIIIIIIIIHHHBIIIIIIIIIIIIIIIIIHHHHIIIIIIIIIIIIHHHIIIIIIIIIIIIIIIIIIIIIIIIIIIII
@G637SNQ08I8VZ5
AACCTGGAGTTCCATCCGAAGAAGCAGGGGCCGCGGTAGCTGCTGAATCTTCTACTGGTACATGGACAACTGTGTGGACTGATGGATTTACCAGC
+G637SNQ08I8VZ5
IIIIIIIIIIIIIIIIIIIIIIIIIIIII@IIFIIIIHHHIIIIIIIIIIIIIIIIIIIIIIIIIIIIIIIIIIHIHIIIIIIIIIIIHIIIIII
@G637SNQ08JAC7N
AACCTGGAGTTCCACCCGAGGAAGCAGGGGCCGCGGTAGCTGCTGAATCTTCTACTGGTACATGGACAACTGTGTGGACTGATGGACTTACCAGC
+G637SNQ08JAC7N
IIIIIIIIIIIIE?HH<G<H;H?IIIHHHCIIIIIIIIIIIIIIIIIIIIIIIIIIIIIIIIIIIIIIIIIIIIIIIIIIIIIIIIIIIIIIIII
@G637SNQ08I7B5Q
AGCCTGGAGTTTCACCCGAAGAAGCAGGGGCCGCGGTAGCTGCTGAATCTTCTACTGGTACATGGACAACTGTGTGGACTGATGGACTTACCAGC
+G637SNQ08I7B5Q
IIIIIIGI:GG5:EGG8EHHFIFIIIGGG@IIIIIIIIIIIIIIIIGGGGIIIIIIIIIIIIIIIIIIIIIIIIIIIIIGGGIIGGGIIIIIIII
@G637SNQ08JDZGU
AACCTGGAGTTCCACCCGAAGAAGCAGGGGGCCGCGGTAGCTGCTGAATCTTCTACTGGTACATGGACAACTGTGTGGACTGATGGACTTACCAGCCT
+G637SNQ08JDZGU
IIIIIGGGIIIIIIEE6BECHEBD?9EEEE-E9=DEGEBACGIIIIIIIIIIIIIIIIIIIIIIGGGIIIIIIIIIIIIIIIIEECIIIIIIIIIIIG
@G637SNQ08JWHMK
GAACCTGGAGTTCCACCCGAAGAAGCAGGGGCCGCGGTAGCTGCTGAATCTTCTACTGGTACATGGACAACTGTGTGGACTGATGGACTTACCAGC
+G637SNQ08JWHMK
?H?HCGHCGDIIIIIHHHIIIIIIII?HHH;IIFIIIIIIIIIIIIIIIIIIIIIIIIIIIIIIIIIIIIIIIIIHHHIHHHIIIIIIIIIIIIII
@G637SNQ08JW9HZ
AACCTGGAGTTCCACCCGAAGAAGCAGGGGGCCGCGGTAGCTGCTGAATCTTCTACGGGTACATGGACAACTGTGTGGACTGATGGACTTACCAGC
+G637SNQ08JW9HZ
IIIIIIIIIIIIHGEE6GEGIGGG@9EEEE/E<=DECIGHHHIIIIIIIIIIIIIIHHHIIIIIHHHIIIIIIIIIIIIHHHD?E?EGE>=EE=?E
@G637SNQ08JCOA8
AACCTGGAGTTCCACCCGAAGAAGCGAGGGGCCGCGGTAGCTGCTGAATCTTCTACTGGTACATGAACAACTGTGTGGACTGATGGACTTACCAGC
+G637SNQ08JCOA8
C?C@AC8<8C4C/2CC3<C::C???@CCCCBHF>FHIIFFEIIIHHC==CCHHIIIIIIIIIHIIHFFFFIIIIIIIIIIIIIIIIIIHFBCBHFD
@G637SNQ08JY1GI
AACCTGGAGTTCCACCCGAAGAAGCAGGGGCCGCGGTAGCTGCTGAATCTTCTACTGGTACATGGACAACTGTGTGGACTGATGGACTTGCCAGC
+G637SNQ08JY1GI
IIIIHG??HIIIIIGGBIIIIGGIE9GGG5G>:FGGIGIIIIIIIIIIIIIIIIHDGCHIIIHHHHIIIIIIIIIIIIIIIIDGCIIHHHIIHHH
@G637SNQ08JLSGP
AACCTGGAGTTCCACCTCGAAGAAGCGAGGGGCCGCGGTAGCTGCTGAATCTTCTACTGGTACATGGACAACTGTGTGGACTGATGGACTTACCAGC
+G637SNQ08JLSGP
FFFDBA>?8>8>80>0439>AA>449A:>>>:>526>DD==<?@?AA>899>AAAB==>ABDDDD>::<?FFFDDDDDDDFFAAAA566AABBA::>
@G637SNQ08JGBNE
AACCTGGAGTTCCAACCCGAAGAAGCAGGGGCCGCGGTAGCTGCTGAATCTTCTACTGGTACATGGACAACTGTGTGGACTGATGGACTTACCAGC
+G637SNQ08JGBNE
IIIIIIIIIH;H;H;HHHIIIIIIIIIHHHCIIIIIIIIIIIIIIIIIIIIIIIIIIIIIIIIIIIIIIIIIIIIIIIIIIIIIIIIIIIIIIIIH
@G637SNQ08JECS0
AACCTGGAGTTCCACCCGAAGAAGCAGGGGCCGCGGTAGCTGCTGAATCTTCTACTGGTACATGGACAACTGTGTTGACTGATGGACTTACCAGC
+G637SNQ08JECS0
IIIIIIIIIIIIIIIIHIIIIIIIIIIII@IH?IIIIIIIIIIIIIIIIIIIIIIIIIIIIIIIIIIIIIIIIIIIIIIIIIIIIIIIIIIIIII
@G637SNQ08JJOIN
AACCTGGAGTTCCACCCGAAGAAGCATGGGCCGCGGTAGCTGCTGAATCTTCTACCGGTACATGGACAACTGTGTGGACTGATGGACTTACCAGC
+G637SNQ08JJOIN
IIIIIIIIIIIIIIHHHIIIIIIIG??HHHIIIIIIIGGGIIIIIHCCCIIIFCHCHGIIIIIIIIIIIIIIIIIIIIIIIIIIIIIIIIIIIGH
@G637SNQ08JHBJH
AACCTGGAGTTCCACCCGAAGAAGCAGGGGCCGCGGTAGCTGCTGAATCTTCTACTGGTACATGGAGAACTGTGTGGACTGATGGACTTACCAGC
+G637SNQ08JHBJH
IIIIIIIIIIIIIIIIHIIIIIIIIIIIICIIIIIIIIIIIIIIIIIIIIIIIIIIIIIIIIIIIIIIIIIIIIIIIIIIIIIIIIIIIIIIIII
@G637SNQ08JLR1K
AACCTGGAGTTCCACCCGAAGAAGCAGGGGTCGCGGTAGCTGCTGAATCTTCTACTGGTACATGGACAACTGTGTGGACTTATGGACTTACCAGC
+G637SNQ08JLR1K
IIIIIIIIIIIIIIHH?IIIIIIIIIHHH>IIIIIIIIIIIIIIIIIIIIIIIIIIIIIIIIHH??HIIIIIIIIHHHHIIDDHHIIIIIIIIII
@G637SNQ08I97BW
AACCTGGAGTTCCACCCGAAGAAGCAGGGGCCGCGGTAGCTGCTGAATCTTCTACTGGTACATGGTTAACTGTGTGGACTGATGGACTTACCAGC
+G637SNQ08I97BW
IIIIIIIIIEEIE:EE2:E?AE=C>9EEE2E7/<ECHDIIIIIIIIIIIIIIIIGCECIIICEECIIIIIIIIIIIIIIIIGGGGIIIIIIHHGG
@G637SNQ08JN1O5
AACCTGGAGTTCCACCCGAAGAAGTAGGGGCCGCGGTAGCTGCTGAATCTTCTACTGGTACATGGACAACTGTGTGGACTGATGGACTTACCCGC
+G637SNQ08JN1O5
IIIIIIIIIIIIIIHHHIIIIIIIIHGGG>IIAIIIIHHHIIIIIIIIIIIIIIIIIIIIIIIIIHHHHIIIIIHHHIIIIIIIIIIIB9GG39G
@G637SNQ08I7ZRS
AACCTGGAGTTCCACCCGTAGAAGCAGGGGCCGCGGTAACTGCTGAATCTTCTACTGGTACATGGACAACTGTGTGGACTGATGGACTTACCAGC
+G637SNQ08I7ZRS
IIIIIIIIIIIIIIHH:IIIIIIIIDHHH;IIIIIIIIIIIIIIIIIIIIIIIIIHHHIIIIIHHHIIIIIIIIIIIIIIIIIIIIIIIIIIIII
@G637SNQ08JE3M8
AACCTGGAGTTCCACCCGAAGAAGCAGGGGCCGCGGTAGCTGCTTAATCTTCTACTGGTACATGGACAACTATGTGGACTGATGGACTTACCAGC
+G637SNQ08JE3M8
IIIIIIIIIIIIIIHHHIIIIIIIIIHHH@IIIIIIIIIIIIIHHHHIIIIIIIIIIIIIIIIIIIIIIIIIIIIIIIIIIIIIIIIIIIIIIII
@G637SNQ08JG5CZ
AACCTGGAGTTCCACCCGAAGAAGCAGGGGCCGTGGTAGCTGCTGAATCTTCTACTGGTACATGGACAACTGTGTGGACTGATGGATTTACCAGC
+G637SNQ08JG5CZ
IIIIIIIIIIIIIIIIHIIIIIIIIIIIICIIIIIIIIIIIIIIIIIIIIIIIIIIIIIIIIIIIIIIIIIIIIHIHIIIIIIIIIIIHIIIIII
@G637SNQ08I96RM
AACCTGGAGTTCCATCCGAAGAAGCAGGGGCCGCGGTAGCTGCTGAATCTTCTACTGGTACTTGGACAACTGTGTGGACTGATGGACTTACCAGC
+G637SNQ08I96RM
IIIIIIIIIIIIIIIIIIIIIIIIHHHHH@IIFIIIIHHHHIIIIIIIIIIIHHHHHHIIIHCHCIIIIIIIIIIIIIIHHHDHCIIIIIIIHHH
@G637SNQ08I6FVR
AACCTGGAGTTCCATCAGAAGAAGCAGGGGCCGCGGTAGCTGCTGAATCTTCTACTGGTACATGGACAACTGTGTGGACTGATGGACTTACCAGC
+G637SNQ08I6FVR
IIIIIIIIIIIIIIIIIIIIIIIIIIHHHAIIIIIIIIIIIIIIIIIIIIIIIIIIIIIIIIIIIIHHHIIIIIIIIIIIIIIIIIIIIIIIIHH
@G637SNQ08I7JRK
AACCTGGAGTTCCACCCGAAGAAGCAGGGGCCGCGGTAGCTGCTGAATCTTCTACTGGTACATGGATAACTGTGTGGACTGATGGACTTACCAGCT
+G637SNQ08I7JRK
IIIIGGEDCEAE;4EE1>E@@ECCDDEEEBIIFIIIIIIIIIIIIEDDGIIIIIIIIIIIIIIIIIIIIIIIIGGFHIIIIFDECC@EDBE>@>>E
@G637SNQ08JYLJD
AACCTGGAGTTCCACCCGAAGAAGCAGGGGCCGCGGTAGCTGCGGAATCTTCTACTGGTACATGGACAACTGTGTGGACTGATGGACTTACCAGT
+G637SNQ08JYLJD
IIIIIIIIIIIIIIHHHIIIIIIIIIHHHCIIIIIIIIIIIIIIIIIIIIIIIIIIIIIIIIIHCDIIIIIIIIIIIIIIIIIIIIIIIIIIIII
@G637SNQ08I6NPA
AACCTGGAGTTCCACCCGAAGAAGCAGGGGGCCGCGGTAGCTGCTGAATCTTCTACTGGTACATGGACAACTGTGTGGACTGATGGACTTACTAGC
+G637SNQ08I6NPA
IIIHGGCHIIIIIIHHHIIIIGBC@>GGGG-G5-:G;AIIIIIIIIIIIIIIIIIIIIIIIIIIIIIIIIIIIIHHHHIIIIIIIIIIIIHHHHHI
@G637SNQ08I9A3R
AACCTGGAGTTCCATTCGAAGAAGCAGGGGCCGCGGTAGCTGCTGAATCTTCTACTGGTACATGGACAACTGTGTGGACTGATGGACTTACCAGC
+G637SNQ08I9A3R
IIIIIIIIIIIIIIIIIIIIIIIIIDIIIAIIIIIIIIIIIIIIIIIIIIIIIIIIIIIIIIIIIIIIIIIIIIIIIIIIIIIIIIIIIIIIIII
@G637SNQ08I88R7
AACCTGGAGTTCCACCCCGAAGAAGCAGGGGCCGCGGTAGCTGCTGAATCTTCTACTGGTACATGGACAGCTGTGTGGACTGATGGACTTACCAGC
+G637SNQ08I88R7
IIIIHHEIFFEGB<FFF2<FGGGGD@>FFF5F>8EFEIIIIIIIIIIIIIIIIIIIIIIIIIIIIIIIIIIIIIIIIIIIIIIIHHHHIIIIIIII
@G637SNQ08I32RB
AACCTGGAGTTCCATCCGAAGAAGCAGGGGCCGCGGTAGCTGCTGAATCTTCTACTGTTACATGGACAACTGTGTGGACTGATGGACTTACCAGC
+G637SNQ08I32RB
IIIIIIIIIIIIIIIIIIHHHIIIIIGGGCIIHIIIIIIIIIIIIIIIIIIIIIIIIIIIIIHG??DHIIIIIIIG???HHIIG;;;GHIIIIII
@G637SNQ08JPFJG
AACCTGGAGTTCCACCCGAAGAAGCAGGTGCCGCGGTAGCTGCTGAATCTTCTACTGGTACATGGACAACTGTGTGGACTGATGGACTTACCAGCT
+G637SNQ08JPFJG
IIIIIIIIIIIIIGHH:IIIIIIIIIIIIIIIIIIIIIIIIIIIIIIIIIIIIIIIIIIIIIIIIIIIIIIIIIIIIIIIIIIIIIIIIIIIIH?H
@G637SNQ08JREZN
AACCTGGAGTTCCACCCCGAAGAAGCAGGGGTCGCGGTAGCTGCTGAATCTTCTACTGGTACATGGACAACTGTGTGGACTGATGGACTTACCAGC
+G637SNQ08JREZN
IIIIIEDDAGGC74CCC/:CCDC9?@>CCC299/>CEIGIIIIIIIIIIIIIIGGGGGGIIIIGCCC?C?IIIIEEEEGCCCECCCIIIE?C?HCC
@G637SNQ08JZQX0
AACCTGGAGTTCCACCCGAAGAAGCAGGGGCCGCTGTAGCTGCTGAATCTTCTACTGGTACATGGACAACCGTGTGGACTGATGGACTTACCAGC
+G637SNQ08JZQX0
IIIIIIIIIIIIIIHHHIIIIIIIIIHHH@IIIIIIIIIIIIIIIIIIIIIIIIIIIIIIIIIIIIIIIIIIIIIIIIIIIIIIIIIIIIIIIII
@G637SNQ08JLIOT
AACCTGGAGTTCCACCCGAAGAAGCAGGGGCCGCGGTAGCTGCTGAATCTTCTACTGGTACAAGGACAACTGTGTGGACTGATGGACTTACCAGC
+G637SNQ08JLIOT
IIIIIIIIIIIIIIIIHIIIIIIIIIIIICIIIIIIIIIIIIIIIIHHIIIIIIIIIIIHHIHIHIIIIIIIIIIIIIIIIIIIIIIIIIIIIII
@G637SNQ08JK85O
AACGTGGAGTTCCACCCGAAGAAGCAGGGGCCGCGGTAGCTGCTGAATCTTCTACTGGTACATGGACAACTGTGTGGACTGATGGACTTACCAGC
+G637SNQ08JK85O
IIIIIHGGIIIIGGHHCIIIIHEEI?HHH6HEFIIIIIIIIIIIIIIIIIIIIIIGHGIIIIGHCCCIIIIIIIIIIIIIIIGHGIIIIIIIIII
@G637SNQ08JRS92
AACCTGGAGTTCCACCCGAAGAAGCAGGGGCCACGGTAGCTGCTGAATCTTCTACTGGTACATGGACAACTGTGTGGACTGAGTGGACTTACCAGC
+G637SNQ08JRS92
IIIIIIIIIIIIIIHHHIIIIIIIICDDD;DCIIIIIIIIIIIIIIIIIIIIIIHCD??CIC?D88>EEEGIC>;D=<<@@<;:D8::D98D845D
@G637SNQ08I6582
AACCTGGAGTTCCACCCGAAGAAGCAGGGGCCGCGGTAGCTTCTGAATCTTCTACTGGTACATGGACAACTGGGTGGACTGATGGACTTACCAGC
+G637SNQ08I6582
IIIIIIIIIIIIIIIIHIIIIIIIIIIIICIIIIIIIIIIIIIIIIIIIIIIIIIIIIIIIIIIIIIIIIIIIHIIIIIIIIIIIIIIIIIIIII
@G637SNQ08JVG0I
AACCTGGAGTTCCACCCGAAGAAGCAGGGGCCGCGGTAGCTGCTGAATCTTCTACTGGTACATGGATAACTGTGTGGACCGATGGACTTACCAGC
+G637SNQ08JVG0I
IIIIIIIIIIIIIIIIHIIIIIIIIIIIICIIIIIIIIIIIIIIIIIIIIIIIIIIIIIIIIIIIIIIIIIIIIIIIIIIIIIIIIIIIIIIIII
@G637SNQ08I8CE9
AACCTGGAGTTCCACCCGAAGAAGCATGGGGCCGCGGTAGCTGCTGAATCTTCTACTGGTACATGGACAACTGTGTGGACTGATGGACTTACCAGC
+G637SNQ08I8CE9
IIIIIIIIIIIIIIHH:IIIIIIIIIIHHHCHC?HHIIIIIIIIIIIIIIIIIIIIIIIIIIIIIIIIIIIIIIIIIIIIIIIIIIIIIIIIIIII
@G637SNQ08JSIPO
AACCTGGAGTTCTACCCGAAGAAGCAGGGGCCGCGGTAACTGCTGAATCTTCTACTGGTACATGGACAACTGTGTGGACTGATGGACTTACCAGC
+G637SNQ08JSIPO
IIIIIIIIIIIIIIHHCIIIIIIIIDHHH6HHFIIIIIIIIIIIIIIIIIIIIIIIIIIIIIIIIIIIIIIIIIIIIIIIIIHHHIIIIIIIIHH
@G637SNQ08JOYKB
AACCTGGAGTTCCACCCGAAGAAGCAGGGGCCGCGGTAGCTGCTGAATCTTCTACAGGTACATGGACAACTGTGTGGACTGATGGACTTACCAGC
+G637SNQ08JOYKB
IIIIIIIIIIIIIIIIHIIIIIIIIIIIICIIIIIIIIIIIIIIIIIIIIIIIIIIIIIIIIIIHHIIIIIIIIIIIIIIIIIIIIIIIIIIIII
@G637SNQ08I5CWH
AACCTGGAGTTCCACCCGAAGAAGCAGGGGTCGCGGTAGCTGCTTAATCTTCTACTGGTACATGGACAACTGTGTGGACTGATGGACTTACCAGC
+G637SNQ08I5CWH
IIIIIIIIIIIIIIHHHIIHHHIIIIHHH@IIIIIIIIIIIIIIIIIIIIIIIIIIIIIIIIIIIIIIIIIIIIIIIIIIIIHHHIIIIIIIIIH
@G637SNQ08JY4XX
AACCTGGAGTTCCACCCGAAGAAGCAGGGGTCGCGGTAGCTGCTGAATCTTCTACTGGTACATGTACAACTGTGTGGACTGATGGACTTACCAGCT
+G637SNQ08JY4XX
IIIIIIIIIIIIIIIIHIIIIIIIIIIIICIIIIIIIIIIIIIIIIIIIIIIIIIIIIIIIIIIIIIIIIIIIIIIIIIIIIIIIIIIIIIIIIII
@G637SNQ08JEFYD
AACCTGGAGTTCCACCCGAAGAAGCAGGGGCCGCGGTAGCTGCTGAATCTTCTACTGGTACATGGACAACTGTGTGGACTGATGGACTTACTAGCT
+G637SNQ08JEFYD
IIIIIIIIIIIIIIHHHIHHHIIII?HHH;HHAIIIIIIIIIIIIIIIIIIIIIIIIIIIIIIIIIIIIIIIIIIIIIIIIIIIIIIIIIIIIIIH
@G637SNQ08JM0DF
AACTTGGAGTTCCACCCGAAGAAGCAGGGGCCGCGGTAGCTGCTGAATCTTCTACTGGTACATGGACAACTGTGTGGACTGATGGACTTACCAGCT
+G637SNQ08JM0DF
IIIIIIIIIIIIIIIIHIIIIIIIIHIII>IHFIIIIIIIIIIIIIIIIIIIIIIIIIIIIIIIIIIIIIIIIIIIIIIIIIIIIIIIIIIIIIII
@G637SNQ08J1DNU
AACCCGGAGTTCCACCCGAAGAAGCAGGGGGCCGCGGTAGCTGCTGAATCTTCTACTGGTACATGGACAACTGTGTGGACTGATGGACTTACCAGC
+G637SNQ08J1DNU
IIHHHIID<F;F;<FF1@FCIFBD?9FFFF/F97DFCIEIIHDDDIHHHIIIIIIIIIIIIIIIHHHIIIIIIIHHHIIIIIHHHHHHIIIIIHHF
@G637SNQ08JTX2W
AACCTGGAGTTCCACCCGAAGAAGCAGGGGCCACGGTAGCTGCTGAATCTTCTACTGGTACATGGACAACTGTGTGGACTGATGGACTTACCAGT
+G637SNQ08JTX2W
IIIIIIIIIIIIIIHHHIIIIIIIIIHHHCIIIIIIIIIIIIIIIIIIIIIIIIIIIIIIIIIHHHHIIIIIIIIIIIIIIIIIIIIIIIIIH??
@G637SNQ08I9IVW
AACCTGGAGTTCCACCCGAAGAAGCAGGGGCCGCGGTAGCTGTTGAATTTCTACTGGTACATGGACAACTGTGTGGACTGATGGACTTACCAGC
+G637SNQ08I9IVW
IIIIIIIIIIIIIIGG??GCGGIIIEGGG>HHFIIIIIIIIIIIIGCGG6DAIIIIIIIIIIIIIIIIIIIIIIIIIIIIIIIIIIIIIIHHHI
@G637SNQ08JYTKG
AACCTGGAGTTCCACCCGAATAAGCAGGGGCCGCGGTAGCTGCTGAATCTTCTACTGGTACATGGACAACTGTGTGGACTGATGGACTTACCAGC
+G637SNQ08JYTKG
IIIIIIIIIIIIIIHHHIIH?H?DIIHHHCIIIIIIIIIIIIIIIIIIIIIIIIIIIIIIIIIIIIIIIIIIIIIIIIIIIIIIIIIIIIIIIII
@G637SNQ08JXR0I
AACCTGGAGTTCCACCCGAAGAAGCAGGGGCCGCGGTAGCTGCTGAATCTTCTACTGGTACATGGACAACTGTGTGGACGGATGGACTTACCAGC
+G637SNQ08JXR0I
IIIIIIIIIIIIIIHHHIGBAGEED>GGG1G6/:G@@@?BDIIIIIIIIIGGGGGGGGIIIIIIIIIIIGGGGIIIIIIGGGGIIIIIIIIIIII
@G637SNQ08JT875
AACCTGGAGTTCCACCCGAAGAAGCAGGGGGCCGCGGTAGCTGCTGAATCTTCTACTGGTACATGGACAACTGTGTGGACTGATGGACTTAGCAGC
+G637SNQ08JT875
CCEEEEACAC>C<<CC/<C?AC9C>9CCCC-C55=CGH@;??IIHDCCEIIIIDDCECCCGIEBC???C55?IIIIIIIIIIIIIIIIIIIIIIII
@G637SNQ08JSDH1
AACCTGGAGTTCCACCCGAATAAGCAGGGGCCGCGGTAGCTGCTGAATCTTCTACTGGTACATGGACAACTGTATGGACTGATGGACTTACCAGC
+G637SNQ08JSDH1
IIIIHHHIIIIIIIGGBIIIIIIIIIGGGCIIIIIIIIIIIIIIIIIIIIIIIIIIIIIIIIIHHHIIIIIIIIIIIIIIIECGCBGG>=GAEBG
@G637SNQ08JH9JB
AAGCTGGAGTTCCACCCGAAGAAGCAGGGGCCGCGGTAGCTGCTGAATCTTCTACTGGTACATGGACAACTGTGTGGACTGATGGACTTACCAGC
+G637SNQ08JH9JB
IIIIIIIIIIIIIGHH:IIIIIIIIIHHHAHH?IIIIIIIIIIIIIIIIIIIIIIIIIIIIIIIIIIIIIIIIIIIIIIIIIHHHIIIIIIIIII
@G637SNQ08JXH52
AACCTGGAGTTCCATCCGAAGAAGCAGGGGCCGCGGTAGCTGCTGAATCTTCTACTGGTACATGGACAACTGTGTGGACTTATGGACTTACCAGC
+G637SNQ08JXH52
IIIIIIIIIIIIIIIIIIIIIIIIIDHHH;IIFIIIIIIIIIIIIIIIIIIIIIIIIIIIIIIIIIIIIIIIIIIIIIIIIIIIIIIIIIIIIII
@G637SNQ08JAN3N
AACCTGGAGTTCCACCCGAAGAAGCAGGGGCCGCGGTAGCTGCTGAATCTTCTACTGTTACATGGACAACTGTGTGGGCTGATGGACTTACCAGC
+G637SNQ08JAN3N
IIIIIIIIIIIIIIHHHIIIIIIIIIHHHCIIHIIIIIIIIIIIIIIIIIIIIIIIIIIIIIHHHIIIIIIIIIIHHDIIIIIHCDHIIIIIIIH
@G637SNQ08JBGFV
AACCTGGAGTTCCACCCCGAAGAAGCAGGGGCCGCGGTAGCTTCTGAATCTTCTACTGGTACATGGACAACTGTGTGGACTGATGGACTTACCAGC
+G637SNQ08JBGFV
IIIIIIGIIHHH<4HHH24HHIHEIIIHHHCIIIIIIIIIIIIIIIIIIIIIIIIIIIIIIIIIIIIIIIIIIIIIIIIIIIIIIIIIIIIIIIII
@G637SNQ08JH3TT
AACCTGGAGTTCCACCCGAAGAAGCCGGGGCCGCGGTAGCTGCTGAATCTTCTACTGGTACATGGACAACTGTGTGGACTGATGGACTTACCAGC
+G637SNQ08JH3TT
IIIIIIIIIIIIIIHHHIHHHIIIIIHHH=IH:9H;?EEEIIIIIIIIIIII???IIIIIIIIHHHIIIIIIIIIIIIIIIIIIIIIIIIIIIII
@G637SNQ08JLMI2
AACCTGGAGTTCCACCCGAAGAAGCAGGGGCCGCGGTAGCTGCTGAATCTTCTACTGGTACATGGCAACTGTGTGGACTGATGGACTTACCAGC
+G637SNQ08JLMI2
IIIIIIIIIIIIIIHHHHHHHIIIICGGG5GC8EIIIIIIIIIIIIIIIIIIIIIIIIIIIH?G??GIIIIIIIIIIIIIIIIIIIIIIIIIII
@G637SNQ08JF8BP
AACCTGGAGTTCCACCCGAAGAAGCAGGGGCCGCGGTAGCTGATGAATCTTCTGCTGGTACATGGACAACTGTGTGGACTGATGGACTTACCAGCT
+G637SNQ08JF8BP
IIIIIIIIIIIIIHHH?IIGIHEIE;HHH5H?<FHGIIIIIIIIIIIIIIIIIIIIIIIIIIIIIIIIIIIIIIIIIIIIIIIIIIIIIIIIIIIH
@G637SNQ08JLNAD
AACCTGGAGTTCCACCCCGAAGAAGCAGGGGCCGCGGTAGCTGCTGAATCTTCTACTGGTACATGGACAACTGTGTGGACTGATGGACTTACCAGCT
+G637SNQ08JLNAD
IIIEGE<@<E5E>@EEE/<ECCE@D@9EEE2E<5@ECIGIIIIIIIIIIIIIIIIIIIIIIIIIHHHHE??HIIIIIIIIIIHDECIIECDEHIIIE
@G637SNQ08JIUMI
AACCTGGAGTTCCACCCGAAGAAGCAGGGGCCGCGGTAGCTGCTGAATCTTCTACTGGTACACGGACAACTGTGTGGACTTATGGACTTACCAGC
+G637SNQ08JIUMI
IIIIIIIIIIIIHHHH:HIIIIIIIDHHH6HHFIIIIIIIIIIIIIIIIIIIIIIIIIIIIIIIIIIIIIIIIIIIIIIIIIIIIIIIIIIIIHH
@G637SNQ08JKOGP
AACCTGGAGTTCCACCCGAAGAAGTAGGGGCCGCGGTAGCTGCTGAATCTTCTACTGGTACATAGACAACTGTGTGGACTGATGGACTTACCAGC
+G637SNQ08JKOGP
IIIIIIIIIIIIIIIIHIIIIIIIIIIIIBIIIIIIIIIIIIIIIIIIIIIIIIIIIIIIIIIIIIIIIIIIIIIIIIIHHHIIIIIIIIIIIHI
@G637SNQ08JJVXH
AACCTGGAGTTCCACCCCGAAGAAGCAGGGGCCGCGGTAGCTGCTGAATCTTCTACTGGTACATGGACAACTGTGTGGACTTATGGACTTACCAGC
+G637SNQ08JJVXH
HHIEGF@EGFAF<@FFF2@FAAFGIIIFFF@IIFIIIIIIIIIIIIHHHIIIIIIIIIIIIIIIIIIIIIIIHHHHHIIIIIDDFCIIIIIIIIIH
@G637SNQ08JIZVM
AACCTGGAGTTCCACCCGAAGAAGCAGGGGCCGCTGTAGCTGCTGAATCTTCTACTGGTACATGGACAACTGTGTGGACTGATGGACTTACCAG
+G637SNQ08JIZVM
IIIIIIIIIIIIIIHHHIIIIIIIIIHHHAH;6DHIIIIIIIIIIIIIIIIIIIIIIIIIIIIIIIIIIIIIIIIIIIIIIIIIIIIIIIIIII
@G637SNQ08I55ST
AACCTGGGAGTTCCACCCGAAGAAGCGAGGGGCCGCGGTAGCTGCTGAATCTTCTACTGGTACATGGACAACTGTGTGGACTGATGGACTTACCAGC
+G637SNQ08I55ST
D8D6CDD/40D9D69DD<IHHEEEEG==DDD<D=4;DEDDCDGHDDDD99>DFFFIHHIIIIIHIDBCCDBBCGIHHHIIIIIIIIIIIDBBIIIII
@G637SNQ08JJPFV
AACCTGGAGTTCCACCCGAAGAAGCAGGGGCCGCGGTAGCTGCTGAATCTTCTACTGGTAGATGGACAACTGTGTGGACTGATGGACTTACCAGC
+G637SNQ08JJPFV
IIIIIIIIIIIIIIIIHIIIIIIIIIIIIAIIIIIIIIIIIIIIIIIIIIIIIIIIIIIIIIIIIIIIIIIIIIIIIIIIIIIIIIIIIIIIIII
@G637SNQ08JRFW3
AACCTGGAGTTCCTACCCGAAGAAGCAGGGGCCGCGGTAGCTGCTGAATCTTCTACTGGTACATGGACAACTGTGTGGACTGATGGACTTACCAGC
+G637SNQ08JRFW3
C;EBEEGEEC;C66=CC??C;=C;@<7CCC3C6:EEEEDEFHIIIIHHIIIIIIIIIIIIIIIIIIIIIIIIIIHHHHCCCCFFFIIIIIIIIIFF
@G637SNQ08J0SI5
AACCTGGAGTTCCACCCGAAGAAGCAGGGGCCGCGGTAGCTGATGAATCTTCTACTGGTACATGGACAACTGTGTGGACTGATGGACTTACCAGCT
+G637SNQ08J0SI5
IIIIIIIIIIIIIIIIHIIIIIIIIIIIICIIIIIIIIIIIIIIIIIIIIIIIIIIIIIIIIIIIIIIIIIIIIIIIIIIIIIIIIIIIIIIIIII
@G637SNQ08JAIO4
AACCTGGAGTTCCACCCGAAGAAGCAGGGGCCGCGGTAGCTGTTGAATTTTCTACTGGTACATGGACAACTGTGTGGACTGATGGACTTACCAGC
+G637SNQ08JAIO4
IIIIIIIIIIIIIIHHGIIIIIIIIHHHH>IIIIIIIIIIIIIIIHCHHH5?:EEIIIIIIIIIIIIIIIIIIIIIIIIIIIIIIIIIIIIIHDH
@G637SNQ08J0EJ6
AACCTGGAGTTCCACCCGAAGAAGCAGGGGCCGCGGTAGCTGCTGAATCTTCTACTGGTACATAGGACAACTGTGTGGACTGATGGACTTACCAGC
+G637SNQ08J0EJ6
IIIIIIIIIIIIIIHHHIIIIIIIIIHHHBIIIIIIIIIIIIIIIIIIIIIIIIIIIIIIII;6H6;DIIIIIIIIIIIIIIIIIIIIIIIIIIII
@G637SNQ08I96NE
AACCTGGAGTTCCACCCGAAGAAGCAGGGGCCGCAGTAGCTGCTGAATCTTCTACTGGTACATGGACAACTGTGTGGACTTATGGACTTACCAGC
+G637SNQ08I96NE
IIIIIIIIGGGGGGGGCIG??GEFGBGGG7G40:BEIEEEEIIIIIGGGIIIIIIIIIIIIIIIIIIIIIIIIIHGGIIIGCFGGIIIIIIIIII
@G637SNQ08JZ0HO
AACCTGGAGTTCCACCCGAAGAAGCAGGGGCCGCGGTAGCTGCTGAAACTTCTACTGGTACATGGACAACTGTGTGGACTGATGGACTTACCAGC
+G637SNQ08JZ0HO
IIIIIIIIIIIIH<FF4<FCCFBD@9FFF5F?BIIGIHFIIIIH;FF6;FIIIIIIIIIIIIIIIIIIIIIIIIIIIIIIIHDFCDIFCCIIEEF
@G637SNQ08JVVCE
AACCTGGAGTTCCACCCCGAAGAAGCAGGGGCCGCGGTAGCTGCTGCATCTTCTACTGGTACATGGACAACTGTGTGGACTGATGGACTTACCAGC
+G637SNQ08JVVCE
IIIIIIGICGEH@<GGG14GCDGGG@>GGG5G?AIIIIIIIIIIIIIIIIIIIIIIIIIIIIIIIIIIIIIIIIIIIIIIIIIIIIIIIIIIIIII
@G637SNQ08JBM7H
AACCTGGAGTTCCACCCGAAGAAGCAAGGGCCGCGGTAGCTGCTGAATCTTCTACTGGTACATGGACAACTGTGTGGACTGATGGACTTACCAGCT
+G637SNQ08JBM7H
IIIIIIIIIIIIIIIIHIIIIIIIIIIIIHIIIIIIIIIIIIIIIIIIIIIIIIIIIIIIIIIIIIIIIIIIIIIIIIIIIIIIIIIIIIIIIIII
@G637SNQ08JPCGN
AACCTGGAGTTCCACCCGAAGAAGCAGGGGCCGCGGTAGCTACTGAATCTTCTACTGGTACATGGACAACTGTGTGGACTAATGGACTTACCAGC
+G637SNQ08JPCGN
IIIIIIIIIIIIIIHHHIIIIIIIIIHHH@IIIIIIIIIIIIIIIIIIIIIIIIIIIIIIIIIHHHIIIIIIIIIHCDIIHHHHIIIIIIIIHDH
@G637SNQ08JLV7W
AACCTGGAGTTCCACCCGAAGAAGTAGGGGCCGCGGTAGCTGCTGAATCTTCTACTGGTACATGGACAACTGTGTGGACTGATGGACTTACCAGCT
+G637SNQ08JLV7W
IIIIIIIIIIIIIIIIHIIIIIIIIHIII;IHIIIIIIIIIIIIIIIIIIIIIIIIIIIIIIIIIIIIIIIIIIIIIIIIIIIIIIIIIIIIIIII
@G637SNQ08JAXMC
AACCTGGAGTTCCACCCGAAGAAGCAGGGGCCGCGGTAGCTGCTGAATCTTCTACTGGTACATGGACGAACTGTGTGGACTGATGGACTTACCAGC
+G637SNQ08JAXMC
IIIIIIIIIIIIHIAA7=A>?A@A@7AAA/A/-5A47?DEEGGIIIIIIIIIIIIIIIIIIIIIIE=8A9<ADFHHHIIFGGHIIIIIIIIIIIII
@G637SNQ08JCSGK
AACCTGGAGTTCCACCGAGAAGCAGGGGCCGCGGTAGCTGCTGAATCTTCTACTGGTACATGGACAACTGTGTGGACTGATGGACTTACCAGC
+G637SNQ08JCSGK
HHHHIIIIIIGGB<E4<<<E??@9EEE0E55DE@AEIIIIIIIIIIIIIIIIIIIIIIIIIIIIIIIIIIIIIIIIIIIIIIIIIIIIIIIII
@G637SNQ08JFAB5
AACCTGGAGTTCCACCCGAAGAAGCAGGGGCGCGTAGCTGCTGAATCTTCTACTGGTACATGGACAACTGTGTGGACTGATGGACTTACCAGC
+G637SNQ08JFAB5
IIIIIIIIIIIFFFEE64E/:E9>>9EEE.2-::<<>BBDGGDE8:>HIIIIHFFFIGGFIHICCEBFFFHIIIIICCCCGGFIIEDDGIIIE
@G637SNQ08JHNJ6
AACCTGGAGTTCCACCCGAAGAAGCAGGGGTCGCGGTAGCTGCTGAATCTTCTACTGGTACATGGACAACTGTGTGGACTGATGGACTTACCAAC
+G637SNQ08JHNJ6
IIIIGGGIIIIF::FF4@F?AFBDC9FFF29>5>F?@A@EGECCCFIIIFCCFIIIIIIIIIIIIIIIIIIIIIIIIIGGGGGGGIIIIIIIIII
@G637SNQ08JRMQZ
AACCTGGAGTTCCACCCGAAGAAGCAGGGGTCCCTGTAGCTGCTGAATCTTCTACTGGTACATGGACAACTGTGTGGACTGATGGACTTACCAGC
+G637SNQ08JRMQZ
IIIIIIIIIIIIHGHH6GHEGHEFE9HHH5?HHEIIIIIIIIIIIIIIIIIIIIIIIIIIIIIHHHIIIIIIIIIIIIIIIIIIIIIIIIIIIII
@G637SNQ08I6OAC
AACCTGGAGTTCCACCCGAAGAAGCAGGGGGCCGCGGTAGCTGCTTAATCTTCTACTGGTACATGGACAACTGTGTGGACTGATGGACTTACCAGC
+G637SNQ08I6OAC
IIIIIIIIIIIIIIHHHIHHHG6:?9GGGG-G55DGGIIIIIIIIIIIIIIIIIIIIIIIIIIIIIIIIIIIIIIIIIIIIIIIIIIHHHIIIIIH
@G637SNQ08JM1EO
AACCTGGAGTTCCACCCGAAGAAGCGAGGGGCCGCGGTAGCTGCTGAATCTTCTACTGGTACATGGACAACTGTGTGGACTGATGGACTTACCAGCT
+G637SNQ08JM1EO
D;D:CD?ABD=D89DDBIIIIDB===CDDD=D82<DIIIHIIIIIIGGGIIIIIIIHIIIIIIIIIIIGGGIIIIIHHIIIIGGGDFFH=6D6BIHD
@G637SNQ08JH5DA
AACCTGGAGTTCCACCCGAAGAAGCAGGGGCCGCGGTAGCAGCTGAATCTTCTACTGGTACATGGACAACTGTGTGGACTGATGGACTTACCAGC
+G637SNQ08JH5DA
IIIIIIIIIIIIIIHHHIIIIIIIIIHHHCIIIIIIIIHHHHIIIIIIIIIIIIIIIIIIIIIIIIIIIIIIIIIIIIIIIIIIIIIIIIIIIII
@G637SNQ08JASJ5
AACCTGGAGTTCCACCCGAAGAAGCAGAGGCCGCGGTAGCTGCTGAATCTTCTACTGGTACATGGACAACTGTGTGGACTGATGGACTTACTAGC
+G637SNQ08JASJ5
IIIIIIIIIIIIIIIIHIIIIIIIIIIIIIIIIIIIIIIIIIIIIIIIIIIIIIIIIIIIIIIIIIIIIIIIIIIIIIIIIIIIIIIIIIIIIHI
@G637SNQ08I6T7N
AACCTGGAGTTCCACCCGAAGAAGCAGGGGCCGCGGTAGTTGCTGAATCTTCTACTGGTACATGGACAACTGTGTGGACTGATGGACTTACCAGCT
+G637SNQ08I6T7N
IIIIHHHIIIIIIIGG?IIIIIIFICGGG6HHAIIIIIIHHHIIIIIIIIIIIIIIIIIIIIIIIIIG??IIIIIIIIIIIIIIIIIIIHHHIIIG
@G637SNQ08JTLZL
AACCTGGAGTTCCACCTGAAGAAGCAGGGGCCGCGGTAGCTGCTGAATCTTCTACTGGTACATGGACAACTGTGTGGACTGATAGACTTACCAGC
+G637SNQ08JTLZL
IIIIIIIIIIIIIIIIIIIIIIIIIIIIICIIIIIIIIIIIIIIIIIIIIIIIIIIIIIIIIIIIIIIIIIIIIIIIIIIIIIIIIIIIIIIIII
@G637SNQ08JB1TM
AACCTGGAGTTCCACCCGAAGAAGCAGGGGCCGCGGTAGCTGCAGAATCTTCTACTGGTACATGGACAACTGTGTGGACTGATGGACTTACCAGC
+G637SNQ08JB1TM
IIIIIIIIIIIIIIIIHIIIIIIIIIIIICIIIIIIIIIIIIIIIIIIIIIIIIIIIIIIIIIIIIIIIIIIIIIIIIIIIIIIIIIIIIIIIII
@G637SNQ08JCJ9F
AGCCTGGAGTTCCACCCGAAGAAGCAGGGGCCGCGGTAGCTGCTGAATCTTCTACTGGTACATGGACAACTGTGTGGACTGATGGACTTACCAGCT
+G637SNQ08JCJ9F
EEIIIIIIGHGIIIHHHIIIIIIIIIHHHCIIIIIIIIIIIIIIIHGGGIIIIIIIIIIIIIIHGGIIIIIIIIIIIIIIIIIIGGGIIIIIIC?H
@G637SNQ08JG39A
AACCTGGAGTTCCACCCGAAGAAGCAAGGGGCCGCGGTAGCTGCTGAATCTTCTACTGGTACATGGACAACTGTGTGGACTGATGGACTTACCAGC
+G637SNQ08JG39A
IIIIIIIIIIIIIIHHHIIIIGEIIG9GGG4G7=FGGIIIIIIIIIIIIIIIIIIIIIIIIIIIIIIIIIIIIIIIIIIIIIIIIIIIIIIIIIII
@G637SNQ08JKYVD
AACCTGGAGTTCCACCCGAAGAAGCATGGGCCGCGGTAGCTGCTGAATCTTCTACTGGTACATGGACAACTGTGTGGACTGATGGACTTACCAGCCC
+G637SNQ08JKYVD
IIIIIIIIIIIIIIHHHIIIIIIIIIIHHHIIADHIIHHHIIIIIIIIIIIIIIIIIIIIIIHHHHIIIIIIIIIIIIIIIIIIIIIIIIIIIIHHH
@G637SNQ08I95NR
AACCTGGAGTTCCACCCGAAGAAACAGGGGCCGCGGTAGCTGCTGAATCTTCTACTGGTACATGGACAACTATGTGGACTGATGGACTTACCAGC
+G637SNQ08I95NR
IIIIIIIIIIIIIIHHHIIIIHHHH8HHH>HC:EHIIIIIIHHHIIIIIIIIIIIIIIIIIIIIIIIIIIHDDDIIIID???HIIIIIIIIIIII
@G637SNQ08JJV28
AACCTGGAGTTCCACCCGAAGAAGCAGGGGCGCGGTAGCTGCTGAATCTTCTACTGGTACATGGACAACTGTGTGGACTGATGGACTTACCAGT
+G637SNQ08JJV28
IIIIIIIIIIIIIIGG?GGHIGCCA9GGG491IGGIGFIIIIIIIIIIIIIIIIIIIIIIIHHHIIIIIIIIIIIIIIIIIIIIIIIIIIIIIH
@G637SNQ08JFPG6
AACCTGGAGTTCCACGCGAAGAAGCAGGGGCCGCGGTAGCTGCTGAATCTTCTACTGGTACATGGACAACTGTGTGGACTGATGGACTTACCAGCT
+G637SNQ08JFPG6
IIIIIIIIIIIIGGGGGIIIIIGG==FFF9ID3;FAGGGIIIIIIGGGIF??GIIIIIIIIGDFBIIIIIIGF>>FFIIIIIIIBCCGGIIIIIIF
@G637SNQ08JGPF3
GACCTGGAGTTCCACCCGAAGAAGCAGGGGCCGCGGTAGCTGCTGAATCTTCTACTGGTATATGGACAACTGTGTGGACTGATGGACTTACCAGC
+G637SNQ08JGPF3
HHIIIIIIIIIIIIIIGIIIIIIIIIIIICIIIIIIIIIIIIIIIIIIIIIIIIIIIIIIIIIIIIIIIIIIIIIIIIIHHHIIIIIIIIIIIII
@G637SNQ08JDS4V
AACCTGGAGTTCCATCCGAAGAAGCAGGGGCCGCGGTAGCTGCTGAATCTTCTACTGGTATATGGACAACTGTGTGGACTGATGGACTTACCAGC
+G637SNQ08JDS4V
IIIIIIIIIIIIIIIIIIIIIIIIIIIII@IIIIIIIIIIIIIIIIIIIIIIIIIIIIIIIIIIIIIIIIIIIIIIIIHDDDIIIIIIIIIIIII
@G637SNQ08JSTBG
AACCTGGCGTTCCACCCGAAGAAGCAGGGGCCGCGGTAGCTGCTGAATCTTCTACTGGTACATGGACAACTGTGTGGACTGATGGACTTACCAGC
+G637SNQ08JSTBG
IIIIIIIIIIIIIIHH:HIIIIIIIIHHHCIIIIIIIIIIIIIIIIIIIIIIIIIIIIIIIIIIIIIIIIIIIIIIIIIIIIHHHIIIIIIIIII
@G637SNQ08JG9R7
AACCTGGAGTTCCACCCGAAGAAGCAGGGGCCGCGGTAGCTGCTGAATCTCTACTGGTACATGGACAACTGTGTGGACTGATGGACTTACCAGC
+G637SNQ08JG9R7
IIIIIIIIIIIIIIHHHIIIIIIIIIHHHCIIIIIIIIIIIIIIIIIH;;;;IIIIIIIIIIIIIIIIIIIIIIIIIIIIIIIIIIIIIIIIII
@G637SNQ08JYYP2
AACATGGAGTTCCACCCGAAGAAGCAGGGGCCGCGGTAGCTGCTGAATCTTCTACTGGTACATGGACAACTGTGTGGACTTATGGACTTACCAGC
+G637SNQ08JYYP2
IIIIIIIIIIIIIIHHHIIIIIIIIIHHHCIIIIIIIIIIIIIIIIIIIIIIIIIIIIIIIIIIIIIIIIIIIIIIIIIIIIIIIIIIIIIIIII
@G637SNQ08JKH2J
AACCTGGAGTTCCACCCGAAGAAGCAGGGGCCGCGGTAGCTGCTGAATCTTCTACTGGTACATGGACAACTGTGTGGATTGATGAACTTACCAGC
+G637SNQ08JKH2J
IIIIIIIIIIIIIIIIHIIIIIIIIIIIICIIIIIIIIIIIIIIIIIIIIIIHHHIIIIIIIIIIIIIIIIIIIIIIIIIIIIIIIIIHHIIIII
@G637SNQ08JKTJY
AACCTGGAGTTCCACCCGAAGAAGCAGGGGCCGCGGTAGCTGCTGAATCTTCTATTGGTACATGGACAACTGTGTGGACCGATGGACTTACCAGC
+G637SNQ08JKTJY
IIIIIIIIIIIIIIHHBIHHHIIIIIHHHBII>DHCIIIIIIIIIIIIIIIIIIHHHHIIIIIHHHIIIIIIIIIHHHHIIIIIIIIIIIIIIHH
@G637SNQ08JSES3
AACCTGGAGTTCCACCCGAAGAAGCAGGGGCCGCGGTAGCTGCTGAATCTTCTACTGGTACATGGACAACTGCGTGGACTTATGGACTTACCAGC
+G637SNQ08JSES3
IIIIIIIIIIIHHHHHHIIIIIIIIIHHHCIIIIIIIHHHHIIIIIIIIIIIIIHHHHIIIIIIIIIIIIIIIIIIIIIIIIIIIIIIIIIIIHH
@G637SNQ08I6GOZ
AACCTGGAGTTCCACCCGAAGAAGCAGGGGGCCGCGGTAGCTGCTGAATCTTCTACTGTTACATGGACAACTGTGTGGACTGATGGACTTACCAGC
+G637SNQ08I6GOZ
GGIFDBBBCB>B69BB99B68BBBA@BBBB5B90ABDDDEGIIHIIDB99B8<?EB;7B349DBBBDDIIIIIIIIIIIIIIGGB??DIIIIIIII
@G637SNQ08JYKI2
AACCTGGAGTTCCACCCGAAGAAGCAGGGGCGCGGTAGCTGCTGAATCTTCTACTGGTACATGGACAACTGTGTGGACTGATGGACTTACCAGC
+G637SNQ08JYKI2
IIIIIIIIIIIIIGGGHIIHIGGGA9EEE1>18E4??:@BIIIIIIIIIIIIIIIIIIIIIIGGCCEBIIIIIIIIIIIIIIIIIIIIIGGGII
@G637SNQ08I8QWY
AACCTGGAGTTCCACCTGAAGAAGCGAGGGGCCGCGGTAGCTGCTGAATCTTCTACTGGTACATGGACAACTGTGTGGACTGATGGACTTACCAGC
+G637SNQ08I8QWY
IIIIIIIIIIIIG:G89=GGGGC@@==GGG>GC7AGHIFFFFIIIIGBCCGBBIIGGGGIIIGGGGGIIIIIIHBBGIIIIIIIIGGGIIIIIIGG
@G637SNQ08JYPMK
AACCTGGAGTTCCACCCGAAGAAGCAGGGGCCGTGGTAGCTGCTGAATCTTCTACTGGTACACGGACAACTGTGTGGACTGATGGACTTACCAGC
+G637SNQ08JYPMK
IIIIIIIIIIIHHGHHBIIIIIIIIIHHHCIIIIIIIHHHIIIIIIIIIIIIIIIIIIIIIIIIIIIIIIIIIIIIIIIIIIIIIIIIIIIIIII
@G637SNQ08JENCT
AACCTGGACTTCCACCCGAAGAAGCAGGGGCCGCGGTAGCTGCTAAATCTTCTACTGGTACATGGACAACTGTGTGGACTGATGGACTTACCAGC
+G637SNQ08JENCT
IIIIIIIIIIIIIIIIHIIIIIIIIIIIIAIIIIIIIIIIIIIIIIHIIIIIIIIIIIIIIIIIIIIIIIIIIIIIIIIIIIIIIIIIIIIIIII
