# Supplementary material for: Optimization of DNA Recovery and Amplification from Non-Carbonized Archaeobotanical Remains
Source: PLoS One. 2014 Jan 27;9(1):e86827. doi: 10.1371/journal.pone.0086827 (PMC3903575; doi:10.1371/journal.pone.0086827)
Supplement: Data S10 — Deep-sequencing amplicon data of Phire on VAD-A sample in FASTQ format. (FASTQ) [file pone.0086827.s017.fastq]

@G637SNQ08JPKOU
AACCTGGAGTTCCACCCGAAGAAGCAGGGGCCGCGGTAGCTGCTGAATCTTCTACTGGTACATGGACAACTGTGTGGACTGATGGACTTACCAGC
+G637SNQ08JPKOU
IIIIIIIIIIIIIIIIHIIIIIIIIIIIICIIIIIIIIIIIIIIIIIIIIIIIIIIIIIIIIIIIIIIIIIIIIIIIIIIIIIIIIIIIIIIIII
@G637SNQ08I85LJ
AACCTGGAGTTCCACCCGAAGAAGCAGGGGCCGCGGTAGCTGCTGAATCTTCTACTGGTACATGGACAACTGTGTGGACTGATGGACTTACCAGCT
+G637SNQ08I85LJ
IIIIIIIIIIIIIIIIHIIIIIIIIIIIICIIIIIIIIIIIIIIIIIIIIIIIIIIIIIIIIIIIIIIIIIIIIIIIIIIIIIIIIIIIIIIIIII
@G637SNQ08I66CB
AACCTGGAGTTCCACCCGAAGAAGCAGGGGCCGCGGTAGCTGCTGAATCTTCTACTAGTACATGGACAACTGTGTGGACTGATGGACTTACCAGC
+G637SNQ08I66CB
IIIIIIIIIIIIIIIIHIIIIIIIIIIIICIIIIIIIIIIIIIIIIIIIIIIIIIIIIIIIIIIIIIIIIIIIIIIIIIIIIIIIIIIIIIIIII
@G637SNQ08JM8MX
AACCTGGAGTTCCACCCGAAGAAGCAGGGGCCGTGGTAGCTGCTGAATCTTCTACTGGTACATGGACAACTGTGTGGACTGATGGACTTACCAGC
+G637SNQ08JM8MX
IIIIIIIIIIIIIIIIHIIIIIIIIIIIICIIIIIIIIIIIIIIIIIIIIIIIIIIIIIIIIIIIIIIIIIIIIIIIIIIIIIIIIIIIIIIIII
@G637SNQ08JTK67
AACCTGGAGTTCCACCCGAAGAAGCAGGGGCCACGGTAGCTGCTGAATCTTCTACTGGTACATGGACAACTGTGTGGACTGATGGACTTACCAGC
+G637SNQ08JTK67
IIIIIIIIIIIIIIIIHIIIIIIIIIIIICIIIIIIIIIIIIIIIIIIIIIIIIIIIIIIIIIIIIIIIIIIIIIIIIIIIIIIIIIIIIIIIII
@G637SNQ08JDNA0
AACCTGGAGTTCCACCCGAAGAAACAGGGGCCGCGGTAGCTGCTGAATCTTCTACTGGTACATGGACAACTGTGTGGACTGATGGACTTACCAGC
+G637SNQ08JDNA0
IIIIIIIIIIIIIIIIHIIIIIIHIIIIICIIIIIIIIIIIIIIIIIIIIIIIIIIIIIIIIIIIIIIIIIIIIIIIIIIIIIIIIIIIIIIIII
@G637SNQ08JWG1D
AACCTGGAGTTCCACCCGAAGAAGCAGGGGCCGCGGTAGCTGCTGAATCTTCTAATGGTACATGGACAACTGTGTGGACTGATGGACTTACCAGC
+G637SNQ08JWG1D
IIIIIIIIIIIIIIIIHIIIIIIIIIIIICIIIIIIIIIIIIIIIIIIIIIIIIIIIIIIIIIIIIIIIIIIIIIIIIIIIIIIIIIIIIIIIII
@G637SNQ08JZJOT
AACCTGGAGTTCCACCCGAAGAAGCAGGGGCCGCGGTAGCTGCTGAATCTTCTACTGGTACATGGACAACTGTGTGGACTGATGGATTTACCAGC
+G637SNQ08JZJOT
IIIIIIIIIIIIIIIIHIIIIIIIIIIIICIIIIIIIIIIIIIIIIIIIIIIIIIIIIIIIIIIIIIIIIIIIIIIIIIIIIIIIIIIHIIIIII
@G637SNQ08JLSYT
AACCTGGAGTTCCACCCGAAGAAGCAGGGGCCGCGGTAGCTGCTGAATCTTCTACTGGTACATGGACAACTGTGTAGACTGATGGACTTACCAGC
+G637SNQ08JLSYT
IIIIIIIIIIIIIIIIHIIIIIIIIIIIICIIIIIIIIIIIIIIIIIIIIIIIIIIIIIIIIIIIIIIIIIIIIIIIIIIIIIIIIIIIIIIIII
@G637SNQ08JX082
AACCTGGAGTTCTACCCGAAGAAGCAGGGGCCGCGGTAGCTGCTGAATCTTCTACTGGTACATGGACAACTGTGTGGACTGATGGACTTACCAGC
+G637SNQ08JX082
IIIIIIIIIIIIIIIIHIIIIIIIIIIIICIIIIIIIIIIIIIIIIIIIIIIIIIIIIIIIIIIIIIIIIIIIIIIIIIIIIIIIIIIIIIIIII
@G637SNQ08JUP6T
AACCTGGAGTTCCACACGAAGAAGCAGGGGCCGCGGTAGCTGCTGAATCTTCTACTGGTACATGGACAACTGTGTGGACTGATGGACTTACCAGC
+G637SNQ08JUP6T
IIIIIIIIIIIIIIIIIIIIIIIIIIIIICIIIIIIIIIIIIIIIIIIIIIIIIIIIIIIIIIIIIIIIIIIIIIIIIIIIIIIIIIIIIIIIII
@G637SNQ08JU2J7
AACCTGGAGTTCCATCCGAAGAAGCAGGGGCCGCGGTAGCTGCTGAATCTTCTACTGGTACATGGACAACTGTGTGGACTGATGGACTTACCAGC
+G637SNQ08JU2J7
IIIIIIIIIIIIIIIIIIIIIIIIIIIIICIIIIIIIIIIIIIIIIIIIIIIIIIIIIIIIIIIIIIIIIIIIIIIIIIIIIIIIIIIIIIIIII
@G637SNQ08JOI4M
AACCTGGAGTTCCACCCGAAGAAGCAGGGGCCGCGGTAGCTGCTGAATCTTCTACTGGTACATGGACAACTGTATGGACTGATGGACTTACCAGC
+G637SNQ08JOI4M
IIIIIIIIIIIIIIIIHIIIIIIIIIIIICIIIIIIIIIIIIIIIIIIIIIIIIIIIIIIIIIIIIIIIIIIIIIIIIIIIIIIIIIIIIIIIII
@G637SNQ08JC0GT
AACCTGGAGTTCCACCCGAAGAAGCGAGGGGCCGCGGTAGCTGCTGAATCTTCTACTGGTACATGGACAACTGTGTGGACTGATGGACTTACCAGC
+G637SNQ08JC0GT
IIIIIIIIIIIIIHHHHIIIIIIIIHHHHHCIIIIIIIIIIIIIIIIIIIHHHIIIIIIIIIIIIIIIIIIIIIIIIIIIIIIIIIIIIIIIIIII
@G637SNQ08JMVUN
AACCTGGAGTTCCACCCGAAGAAGCAGGGGCCGCGGTAGCTGCTGAATCTTCTACTGGTACATGGACAATTGTGTGGACTGATGGACTTACCAGC
+G637SNQ08JMVUN
IIIIIIIIIIIIIIIIHIIIIIIIIIIIICIIIIIIIIIIIIIIIIIIIIIIIIIIIIIIIIIIIIIIIIIIIIIIIIIIIIIIIIIIIIIIIII
@G637SNQ08JLLP3
AATCTGGAGTTCCACCCGAAGAAGCAGGGGCCGCGGTAGCTGCTGAATCTTCTACTGGTACATGGACAACTGTGTGGACTGATGGACTTACCAGC
+G637SNQ08JLLP3
IIIIIIIIIIIIIIIIHIIIIIIIIIIIICIIIIIIIIIIIIIIIIIIIIIIIIIHIHIIIIIIIIIIIIIIIIIIIIIIIIIIIIIIIIIIIII
@G637SNQ08JATM4
AACCTGGAGTTCCACCCGAAGAAGCAGGGGCCGCGGTAGCTGCTGAATCTTCTACTGATACATGGACAACTGTGTGGACTGATGGACTTACCAGC
+G637SNQ08JATM4
IIIIIIIIIIIIIIIIHIIIIIIIIIIIICIIIIIIIIIIIIIIIIIIIIIIIIIIIIIIIIIIIIIIIIIIIIIIIIIIIIIIIIIIIIIIIII
@G637SNQ08I6HFU
AACCTGGAGTTCCACCCGAAGAAGCAGGGGGCCGCGGTAGCTGCTGAATCTTCTACTGGTACATGGACAACTGTGTGGACTGATGGACTTACCAGC
+G637SNQ08I6HFU
HCIIIIIIIIIIIHHHHIIIIIIII?HHHH1HB?FHIIHHHIIIIIIIIIIIIIIIIIIIIIIIIIIIIIIIIIHHHHHHIIIIIIIIIIIIIIII
@G637SNQ08JARUX
AACCTGGAGTTCCACCCGAAGAAGCAGGGGCCGCGGTAGCTGCTGAATCTTCTACTGGTACATGGACAACTGTGTGGACTGATGGACTTACCAG
+G637SNQ08JARUX
IIIIIIIIIIIIIIIIHIIIIIIIIIIIICIIIIIIIIIIIIIIIIIIIIIIIIIIIIIIIIIIIIIIIIIIIIIIIIIIIIIIIIIIIIIIII
@G637SNQ08JNILC
AACCTGGAGTTCCACCCGAAGAAGCAGGGGCCGCGGTAGCTGCTGAACCTTCTACTGGTACATGGACAACTGTGTGGACTGATGGACTTACCAAC
+G637SNQ08JNILC
IIIIIIIIIIIIIIIIHIIIIIIIIIIIICIIIIIIIIIIIIIIIIIIIIIIIIIIIIIIIIIIIIIIIIIIIIIIIIIIIIIIIIIIIIIIIII
@G637SNQ08JGA3Q
AACCTGGAGTTCAACCCGAAGAAGCAGGGGCCGCGGTAGCTGCTGAATCTTCTACTGGTACATGGACAACTGTGTGGACTGATGGACTTACCAGC
+G637SNQ08JGA3Q
IIIIIIIIIIIIIIIIHIIIIIIIIIIIICIIIIIIIIIIIIIIIIIIIIIIIIIIIIIIIIIIIIIIIIIIIIIIIIIIIIIIIIIIIIIIIII
@G637SNQ08JSO3R
AACCTGGAGTTCCACCCGAAGAAGCAGGGGCCGCGGTAGCTACTGAATCTTCTACTGGTACATGGACAACTGTGTGGACTGATGGACTTACCAGC
+G637SNQ08JSO3R
IIIIIIIIIIIIIIIIHIIIIIIIIIIIICIIIIIIIIIIIIIIIIIIIIIIIIIIIIIIIIIIIIIIIIIIIIIIIIIIIIIIIIIIIIIIIII
@G637SNQ08JE5U0
AACCTGGAGTTCCACCCGAAGAAGCAGGGGCCGCGGTAGCTGCTGAATCTTCTACTGGTACATGGACAACTGTGTGGACTGATGGACTTATCAGC
+G637SNQ08JE5U0
IIIIIIIIIIIIIHHH?IIIIIIIIDHHH;IIIIIIIIIIIIIIIIIIIIIIIIIIIIIIIIIIIIIIIIIIIIIIIIIIIIIIIIIIHHHHIII
@G637SNQ08JI37G
AACCTGGAGTTCCACCCGAAGAAGCAGGGGCCGCGGTAGCTGCTGAATCTTCTACTGGTACATGGACAACTGTGTGGACTGATGGACTTACCGGC
+G637SNQ08JI37G
IIIIIIIIIIIIIIIIHIIIIIIIIIIIICIIIIIIIIIIIIIIIIIIIIIIIIIIIIIIIIIIIIIIIIIIIIIIIIIIIIIIIIIIIIIIIII
@G637SNQ08I631C
AACCTGGAGTTCCACCCGAAGAAGCAGGGGCCGCGATAGCTGCTGAATCTTCTACTGGTACATGGACAACTGTGTGGACTGATGGACTTACCAGC
+G637SNQ08I631C
IHIIIIIIIIIIIIIIHIIIIIIIIIIIICIIIIIIIIIIIIIIIIIIIIIIIIIIIIIIIIIIIIIIIIIIIIIIIIIIIIIIIIIIIIIIIII
@G637SNQ08JRALJ
AACCTGGAGTTCCACCCGAAGAAGTAGGGGCCGCGGTAGCTGCTGAATCTTCTACTGGTACATGGACAACTGTGTGGACTGATGGACTTACCAGC
+G637SNQ08JRALJ
IIIIIIIIIIIIIIIIHIIIIIIIIIIIICIIIIIIIIIIIIIIIIIIIIIIIIIIIIIIIIIIIIIIIIIIIIIIIIIIIIIIIIIIIIIIIII
@G637SNQ08J1JZ6
AACCTGGAGTTCCACCCGAAGAAGCAGGGGCCGCGGTAGCTGCTGAATCTTCTACTGGTACATGGACAACTGTGTGGACTAATGGACTTACCAGC
+G637SNQ08J1JZ6
IIIIIIIIIIIIHHII?IIIIIIIIIIIICIIIIIIIIIIIIIIIIIIIIIIIIIIIIIIIIIIHHIIIIIIIIIIHHIIIIIIIIIIIIIIIII
@G637SNQ08JIARS
AACCTGGAGTTCCACCCGAAGAAGCAGAGGCCGCGGTAGCTGCTGAATCTTCTACTGGTACATGGACAACTGTGTGGACTGATGGACTTACCAGC
+G637SNQ08JIARS
IIIIIIIIIIIIIIIIHIIIIIIIIIIIIIIIIIIIIIIIIIIIIIIIIIIIIIIIIIIIIIIIIIIIIIIIIIIIIIIIIIIIIIIIIIIIIII
@G637SNQ08JV1E3
AACCTGGAGTTCCACCCGAAGAAGCAGGGGCCGCGGTAGCTGCTGAATCTTCTACTGGTACATGGACAACTGTGTGGACTGATGGACTTACCAGCA
+G637SNQ08JV1E3
IIIIIIIIIIIIHHHH:IIIIIIIIIHHHCIIIIIIIIIIIIIIIIIIIIIIIIIIIIIIIIIIIIIIIIIIIIIIIIIIIIIIIIIHHHIIIIII
@G637SNQ08JSYXL
AACCTGGAGTTCCACCCAAAGAAGCAGGGGCCGCGGTAGCTGCTGAATCTTCTACTGGTACATGGACAACTGTGTGGACTGATGGACTTACCAGC
+G637SNQ08JSYXL
IIIIIIIIIIIIIIIIHIIHIIIIIIIIICIIIIIIIIIIIIIIIIIIIIIIIIIIIIIIIIIIIIIIIIIIIIIIIIIIIIIIIIIIIIIIIII
@G637SNQ08I6SJN
AACCTTGAGTTCCACCCGAAGAAGCAGGGGCCGCGGTAGCTGCTGAATCTTCTACTGGTACATGGACAACTGTGTGGACTGATGGACTTACCAGC
+G637SNQ08I6SJN
IIIIIIIIIIIIIIIIHIIIIIIIIIIIICIIIIIIIIIIIIIIIIIIIIIIIIIIIIIIIIIIIIIIIIIIIIIIIIIIIIIIIIIIIIIIIII
@G637SNQ08J0LNA
TAACCTGGAGTTCCACCCGAAGAAGCAGGGGCCGCGGTAGCTGCTGAATCTTCTACTGGTACATGGACAACTGTGTGGACTGATGGACTTACCAGC
+G637SNQ08J0LNA
IIIIIIIIIIIIIIIIIHIIIIIIIIIIIICIIIIIIIIIIIIIIIIIIIIIIIIIIIIIIIIIIIIIIIIIIIIIIIIIIIIIIIIIIIIIIIII
@G637SNQ08JP8LE
AACCTGGAGTTCCGCCCGAAGAAGCAGGGGCCGCGGTAGCTGCTGAATCTTCTACTGGTACATGGACAACTGTGTGGACTGATGGACTTACCAGC
+G637SNQ08JP8LE
IIIIIIIIIIIIIIIIHIIIIIIIIIIIICIIIIIIIIIIIIIIIIIIIIIIIIIIIIIIIIIIIIIIIIIIIIIIIIIIIIIIIIIIIIIIIII
@G637SNQ08JOHOX
AACCTGGAGTTCCACCCGAAGAAGCAGGGGCCGCGGTAGCTGCTGAATCTTCTACTGGTACATGGACAACTGTGTGGACTGATGGACTTACCAGCCC
+G637SNQ08JOHOX
IIIIIIIIIIIIIIIIHIIIIIIIIIIII@IHIIIIIIIIIIIIIIIIIIIIIIIIIIIIIIIIIIIIIIIIIIIIIIIIIIIIIIIIIIIIIIIIH
@G637SNQ08JCMV9
AACCTGGAGTTCCACCCGAAGACGCAGGGGCCGCGGTAGCTGCTGAATCTTCTACTGGTACATGGACAACTGTGTGGACTGATGGACTTACCAGC
+G637SNQ08JCMV9
IIIIIIIIIIIIIIIIHIIIIIIIIIIIICIIIIIIIIIIIIIIIIIIIIIIIIIIIIIIIIIIIIIIIIIIIIIIIIIIIIIIIIIIIIIIIII
@G637SNQ08JXDAH
AACCTGGAGTTCCACCCGAAGAAGCAGGGGCCGCGGTAGCTGCTGAATCTTCTACTGGTACATGAACAACTGTGTGGACTGATGGACTTACCAGC
+G637SNQ08JXDAH
IIIIIIIIIIIIIIIIHIIIIIIIIIIIICIIIIIIIIIIIIIIIIIIIIIIIIIIIIIIIIIIIIIIIIIIIIIIIIIIIIIIIIIIIIIIIII
@G637SNQ08JF46V
AACCTGGAGTTCCACTCGAAGAAGCAGGGGCCGCGGTAGCTGCTGAATCTTCTACTGGTACATGGACAACTGTGTGGACTGATGGACTTACCAGC
+G637SNQ08JF46V
IIIIIIIIIIIIIIIIIIIIIIIIIIIIICIIIIIIIIIIIIIIIIIIIIIIIIIIIIIIIIIIIIIIIIIIIIIIIIIIIIIIIIIIIIIIIII
@G637SNQ08JQPN9
AACCTGGAGTTCCACCCGAAGAAGCAGGGGCCGCAGTAGCTGCTGAATCTTCTACTGGTACATGGACAACTGTGTGGACTGACGGACTTACCAGC
+G637SNQ08JQPN9
IIIIIIIIIIIIIIIIHIIIIIIIIIIIICIIIIIIIIIIIIIIIIIIIIIIIIIIIIIIIIIIIIIIIIIIIIIIIIIIIIIIIIIIIIIIIII
@G637SNQ08JUMIT
AACCTGGAATTCCACCCGAAGAAGCAGGGGCCGCGGTAGCTGCTGAATCTTCTACTGGTACATGGACAACTGTGTGGACTGATGGACTTACCAGC
+G637SNQ08JUMIT
IIIIIIIIIIIIIIIIHIIIIIIIIIIIICIIIIIIIIIIIIIIIIIIIIIIIIIIIIIIIIIIIIIIIIIIIIIIIIIIIIIIIIIIIIIIIII
@G637SNQ08JEMO1
AACCTGGAGTTCCACCCGAAGAAGCCGGGGCCGCGGTAGCTGCTGAATCTTCTACTGGTACATGGACAACTGTGTGGACTGATGGACTTACCAGC
+G637SNQ08JEMO1
IIIIIIIIIIIIIIIIHIIIIIIIIIIIICIIIIIIIIIIIIIIIIIIIIIIIIIIIIIIIIIIIIIIIIIIIIIIIIIIIIHIHIIIIIIIIII
@G637SNQ08I8QZG
AACCTGGAGTTCCACCCGAAGAAGCAGGGGCCGCGGTAGCTGCTGAATCTTATACTGGTACATGGACAACTGTGTGGACTGATGGACTTACCAGC
+G637SNQ08I8QZG
IIIIIIIIIIIIIIIIHIIIIIIIIIIIICIIIIIIIIIIIIIIIIIIIIIIIIIIIIIIIIIIIIIIIIIIIIIIIIIIIIIIIIIIIIIIIII
@G637SNQ08JBUBA
AACCTGGAGTTCCACCCGAAGAAGCAGGGGTCGCGGTAGCTGCTGAATCTTCTACTGGTACATGGACAACTGTGTGGACTGATGGACTTACCAGC
+G637SNQ08JBUBA
IIIIIIIIIIIIIIIIHIIIIIIIIIIIICIIIIIIIIIIIIIIIIIIIIIIIIIIIIIIIIIIIIIIIIIIIIIIIIIIIIIIIIIIIIIIIII
@G637SNQ08JCLGW
AACCTGGAGTTCCACCTGAAGAAGCAGGGGCCGCGGTAGCTGCTGAATCTTCTACTGGTACATGGACAACTGTGTGGACTGATGGACTTACCAGC
+G637SNQ08JCLGW
IIIIIIIIIIIIIIIIIIIIIIIIIIIIIBIIIIIIIIIIIIIIIIIIIIIIIIIIIIIIIIIIIIIIIIIIIIIIIIIIIIIIIIIIIIIIIII
@G637SNQ08JREGF
AACCTGGAGTTCCACCCGAAGAAGCAGGGGCCGCGGTAGCTCCTGAATCTTCTACTGGTACATGGACAACTGTGTGGACTGATGGACTTACCAGC
+G637SNQ08JREGF
IIIIIIIIIIIIIIIIHIIIIIIIIIIIICIIIIIIIIIIIIIIIIIIIIIIIIIIIIIIIIIIIIIIIIIIIIIIIIIIIIIIIIIIHHIIIII
@G637SNQ08I9CSZ
AACCTGGAGTTCCACCCGAAGAAGCAGGGGCCGCGGTAGCTGCTGAATCTTCTACTGGTACATGGACAACTGTGTGGACCGATGGACTTACCAGC
+G637SNQ08I9CSZ
IIIIIIIIIIIIIIIIHIIIIIIIIIIIICIIIIIIIIIIIIIIIIIIIIIIIIIIIIIIIIIIIIIIIIIIIIIIIIIIIIIIIIIIIIIIIII
@G637SNQ08JCMRP
AACCTGGAGTTCCACCCGAAGAAGCAGGGGCCGCGGTAACTGCTGAATCTTCTACTGGTACATGGACAACTGTGTGGACTGATGGACTTACCAGC
+G637SNQ08JCMRP
IIIIIIIIIIIIIIIIHIIIIIIIIHIII@IIIIIIIIIIIIIIIIIIIIIIIIIIIIIIIIIIHHIIIIIIIIIIIIIIIIIIIIIIIIIIIII
@G637SNQ08JHWJ3
AACCTGGAGTTCCACCCGAAGAAGCAAGGGCCGCGGTAGCTGCTGAATCTTCTACTGGTACATGGACAACTGTGTGGACTGATGGACTTACCAGC
+G637SNQ08JHWJ3
IIIIIIIIIIIIIIIIHIIIIIIIIIIIIHIIIIIIIIIIIIIIIIIIIIIIIIIIIIIIIIIIIIIIIIIIIIIIIIIIIIIIIIIIIIIIIII
@G637SNQ08JHTA1
AACCTGGAGTTCCACCCGAAGAAGCAGGGGCCGCGGTAGCTGCTGAATCTTCTACTGGTACATGGGCAACTGTGTGGACTGATGGACTTACCAGC
+G637SNQ08JHTA1
IIIIIIIIIIIIIIIIHIIIIIIIIIIIICIIIIIIIIIIIIIIIIIIIIIIIIIIIIIIIIIIIHIIIIIIIIIIIIIIIIIIIIIIIIIIIII
@G637SNQ08JZI4M
AACCTGGAGTTCCACCCGAAGAAGCAGGGGCCGCGGTAGCTGCTGAATCTTCTACTGGTACATGGACAACTGTGTGGACTGATGGACTTACCAAC
+G637SNQ08JZI4M
IIIIIIIIIIIIIIIIHIIIIIIIIIIIICIIIIIIIIIIIIIIIIIIIIIIIIIIIIIIIIIIIIIIIIIIIIIIIIIIIIIIIIIIIIIIIII
@G637SNQ08JPCK1
AACCTGGAGTTCCACCCGAAGAAGCAGGGGCCGCGGTAGCTGCTGAATCTTCTACTGGTACATGGACAACTATGTGGACTGATGGACTTACCAGC
+G637SNQ08JPCK1
IIIIIIIIIIIIIIIIHIIIIIIIIIIIICIIIIIIIIIIIIIIIIIIIIIIIIIIIIIIIIIIIIIIIIIIIIIIIIIIIIIIIIIIIIIIIII
@G637SNQ08JCCU4
AACCTGGAGTTCCACCCGAAGAAGCAGGGGCCGCGGTAGCTGCTGAATCTTCTACTGGTACATGGACAACTGTGTGTACTGATGGACTTACCAGC
+G637SNQ08JCCU4
IIIIIIIIIIIIHHIIHIIIIIIIIIIIICIIIIIIIIIIIIIIIIIIIIIIIIIIIIIIIIIIIIIIIIIIIIIIIIIIIIIIIIIIIIIIIII
@G637SNQ08JN6RD
AACCTGGAGTTCCACCGAAGAAGCAGGGGCCGCGGTAGCTGCTGAATCTTCTACTGGTACATGGACAACTGTGTGGACTGATGGACTTACCAGC
+G637SNQ08JN6RD
IIIIIIIIIIIIIIIIIIIIIIIIIIIIAIIIIIIIIIIIIIIIIIIIIIIIIIIIIIIIIIIIIHIHIIIIIIIIIIIIIHIHIIIIIIIIII
@G637SNQ08J0I4E
AACCTGGAGTTCCACCCGAAGAAGCAGGGGCTGCGGTAGCTGCTGAATCTTCTACTGGTACATGGACAACTGTGTGGACTGATGGACTTACCAGC
+G637SNQ08J0I4E
IIIIIIIIIIIIIHHH:HIIIIIIIIHHHCIIIIIIIIIIIIIIIIIIIIIIIIIIIIIIIIIIIIIIIIIIIIIIIIIIIIIIIIIIIIIIIDH
@G637SNQ08JIK6U
AACCCGGAGTTCCACCCGAAGAAGCAGGGGCCGCGGTAGCTGCTGAATCTTCTACTGGTACATGGACAACTGTGTGGACTGATGGACTTACCAGC
+G637SNQ08JIK6U
IIFFCIIIIIIIH?FF6GFGGFCC@9FFF4F><EFEIIIIIIIIIIIIIIIIIIIHHHIIIIHHHHIIIIIIIIIIIIIIIIIIIIIIIIIIIIF
@G637SNQ08JT462
AACCTGGAGTTCCACCCGAAGAAGCAGGGGCCGCGGTAGCTGCTGAATCTTCTACTGGTACATGGACAACTGTGTGGGCTGATGGACTTACCAGC
+G637SNQ08JT462
IIIIIIIIIIIIIIIIHIIIIIIIIIIIICIIIIIIIIIIIIIIIIIIIIIIIIIIIIIIIIIIIIIIIIIIIIIIIHIIIIIIIIIIIIIIIII
@G637SNQ08JNN8R
AACCTGGAGTTCCACCCGAAGAAGCAGGGGCCGCAGTAGCTGCTGAATCTTCTACTGGTACATGGACAACTGTGTGGACTGATGGACTTACCAGC
+G637SNQ08JNN8R
IIIIHIHIIIIIIIIIGIIIIIIIIIIIICIIIIIIIIIIIIIIIIHHHIIIIIIHIHIIIIIIIIIIIHHHIIIIIIIHHHHIHHIIIIIIIII
@G637SNQ08JWYVN
AACCTGGAGTTCCACCCCGAAGAAGCAGGGGCCGCGGTAGCTGCTGAATCTTCTACTGGTACATGGACAACTGTGTGGACTGATGGACTTACCAGC
+G637SNQ08JWYVN
HHHHIIEIAGBG@<GGG1@G@>G:;ECGGGBIIFIIIIIIIIIIIIHHHIIIIIIIIIIIIIIIIIIIIIIIIIIIIIIIIIIIIIIIIIIIIIII
@G637SNQ08JF8OW
AACCTGGAGTTCCACCCGAAGAAGCAGGGGCCGCGGTAGCTGCTGAATCTTCTACTGGTACATGGACAACTGTGTGGACTGATGGACTTACCAGCCT
+G637SNQ08JF8OW
IIIIIIIIIIIIIIHHHIHHHIIIIIHHHAIIHIIIIIIIIIIIIIIIIIIIIIIIIIIIIIIIIIIIIIIIIIIIIIIIIIIIIIIIGGHEC?H6H
@G637SNQ08JLPS7
GACCTGGAGTTCCACCCGAAGAAGCAGGGGCCGCGGTAGCTGCTGAATCTTCTACTGGTACATGGACAACTGTGTGGACTGATGGACTTACCAGC
+G637SNQ08JLPS7
IIIIIIIIIIIIIIIIHIIIIIIIIIIIICIIIIIIIIIIIIIIIIIIIIIIIIIIIIIIIIHIHHIIIIIIIIIIIIIIIIIIIIIIIIIIIII
@G637SNQ08I7AQ4
AACCTGGAGTTCCACCCGAAGAAGCAGGGGCCGCGGTAGCTGCTGAATCTTCTACTGGTACATGGACAACTGTGTGGACTGATGGACTTACTAGC
+G637SNQ08I7AQ4
IIIIIIIIIIIIIIIIHIIIIIIIIIIIICIIIIIIIIIIIIIIIIIIIIIIIIIIIIIIIIIIIIIIIIIIIIIIIIIIIIIIIIIIIIIIIII
@G637SNQ08JCQ3K
AACCTGGAGTTCCACCCGAAGAAGCAGGGGCCGCGGTAGCTGCTGAATCCTCTACTGGTACATGGACAACTGTGTGGACTGATGGACTTACCAGC
+G637SNQ08JCQ3K
IIIIIIIIIIIIIIIIHIIIIIIIIIIIICIIIIIIIIIIIIIIIIIIIIIIIIIIIIIIIIIIIIIIIIIIIIIIIIIIIIIIIIIIIIIIIII
@G637SNQ08JHXBU
AATCTGGAGTTCCACCCGAAGAAGCAGGGGCCGCGGTAGCTGCTGAATCTTCTACTGGTACATGGACAACTGTGTGGACTGATGGACTTACCAGCT
+G637SNQ08JHXBU
IIIIIIIIIIIIIIIIHIIIIIIIIIIIICIIIIIIIHHHIIIIIIIIIIIIIIIIIIIIIIIIIIIIIIIIIIIIIIIHHHIIIIIIIIIIIIII
@G637SNQ08JHRV8
AACCTGGAGTTCCACCCGAAGAAGCAGGGCCGCGGTAGCTGCTGAATCTTCTACTGGTACATGGACAACTGTGTGGACTGATGGACTTACCAGC
+G637SNQ08JHRV8
IIIIIIIIIIIIIIIIHIIIIIIIIHII?IIIIIIIIIIIIIIIIIIIIIIIIIIIIIIIIIIIIIIIIIIIIIIIIIIIIHIHIIIIIIIIII
@G637SNQ08JHMON
AACCTGGAGTTCCACCCGAAGAAGCAGGGGCCGCGGTAGCTGCTGAATCTTCTACTAGGTACATGGACAACTGTGTGGACTGATGGACTTACCAGC
+G637SNQ08JHMON
IIIIIIIIIIIIIIHHHIIIIIIIIIHHHCIIIIIIIIIIIIIIIIIIIIIIIID66H6;HIIIIIIIIIIIIIIIIIIIIIIIIIIIIIIIIIII
@G637SNQ08JEC93
AACCTGGAGTTCCACCCGAAGAAGCAGGGGCCGCGGTAGCTGCTGAATCTTCTACTGGTACATGGACAACTGTGCGGACTGATGGACTTACCAGC
+G637SNQ08JEC93
IIIIIIIIIIIIIHIIGIIIIIIIIIIIIAIIIIIIIIIIIIIIIIIIIIIIIIIIIIIIIIIIIIIIIIIIIIIIIIIIIIIIIIIIIIIIIII
@G637SNQ08I7DOX
AACCTGGAGTTCCACCCGAAGAAGCAGGGGCCGCGGTAGCTGCTGAATCTTCTACTGGTACATGGACAACCGTGTGGACTGATGGACTTACCAGC
+G637SNQ08I7DOX
IIIIHHHIIIIIHHGG9IHHIGEFE?GGG5GE:EGIIIIIIIIIIIIIIIIIIIIDGCIIIIHHHIIIIIIIIIIIIIIIIIIIIIIIIIIIIII
@G637SNQ08JWQWM
AACCTGGGGTTCCACCCGAAGAAGCAGGGGCCGCGGTAGCTGCTGAATCTTCTACTGGTACATGGACAACTGTGTGGACTGATGGACTTACCAGC
+G637SNQ08JWQWM
IIIIIIIICIIIIIIIHIIIIIIIIIIIICIIIIIIIIIIIIIIIIIIIIIIIIIIIIIIIIIIIIIIIIIIIIIIIIHHHHIIIIIIIIIIIHI
@G637SNQ08JSSPK
AACCTGGAGTTCCACCCGAAGAAGCAGGGGCCGCGGTAGCTGCTGAATCTTCTACTGGTACATGGACAACTGTGTGGATTGATGGACTTACCAGC
+G637SNQ08JSSPK
IIIIIIIIIIIIIIIIHIIIIIIIIIIIICIIIIIIIIIIIIIIIIIIIIIIIIIIIIIIIIIIIIIIIIIIIIIIIIIIIIIIIIIIIIIIIHI
@G637SNQ08JDXRN
AACCTGGAGTTCCACCCGAAGAAGCAGGGGCCGCGGTAGCTGCTGAATCTTCTACTGGTACATAGACAACTGTGTGGACTGATGGACTTACCAGC
+G637SNQ08JDXRN
IIIIIIIIIIIIIIIIHIIIIIIIIIIIICIIIIIIIIIIIIIIIIIIIIIIIIIIIIIIIIIIIIIIIIIIIIIIIIIIIIIIIIIIIIIIIII
@G637SNQ08I81SH
AACCTGGAGTTCCACCCGAAGAAGCAGGGGCCGCGGTAGCTGCTGAATCTTCTACTGGTACATGGACAACTGTGTGGACTGATGGACTTACCTGC
+G637SNQ08I81SH
IIIIIIIIIIIIIIIIHIIIIIIIIIIIICIIIIIIIIIIIIIIIIIIIIIIIIIIIIIIIIIIIIIIIIIIIIIIIIIIIIIIIIIIIIIIIII
@G637SNQ08JE0LW
AACCTGGAGTTCCACCCGAAGAAGCAGGGGCCGCGGTAGCTGCTGAATCTTCTACTGGTATATGGACAACTGTGTGGACTGATGGACTTACCAGC
+G637SNQ08JE0LW
IIIIIIIIIIIIIIIIHIIIIIIIIIIIICIIIIIIIIIIIIIIIIIIIIIIIIIIIIIIIIIIIIIIIIIIIIIIIIIIIIIIIIIIIIIIIII
@G637SNQ08JIIJ4
AACCTGGAGTTCCACCCGAAGAAGCAGGAGCCGCGGTAGCTGCTGAATCTTCTACTGGTACATGGACAACTGTGTGGACTGATGGACTTACCAGC
+G637SNQ08JIIJ4
IIIIIIIIIIIIIIIIHIIIIIIIIIIIIIIIIIIIIIIIIIIIIIIIIIIIIIIIIIIIIIIIIIIIIIIIIIIIIIIIIIIIIIIIIIIIIII
@G637SNQ08JDHM6
AACCTGAAGTTCCACCCGAAGAAGCAGGGGCCGCGGTAGCTGCTGAATCTTCTACTGGTACATGGACAACTGTGTGGACTGATGGACTTACCAGC
+G637SNQ08JDHM6
IIIIIIIIIIIIIIIIHIIIIIIIIIIIICIIIIIIIIIIIIIIIIIIIIIIIIIIIIIIIIIIIIIIIIIIIIIIIIIIIIIIIIIIIIIIIII
@G637SNQ08I4RSG
AACCTGGAGTTCCACCCGAAGAAGCAGGGGCCGCGGTAGCCGCTGAATCTTCTACTGGTACATGGACAACTGTGTGGACTGATGGACTTACCAGC
+G637SNQ08I4RSG
IIIIIIIIIIIIHHHH6GIIIIIIIIHHHCIIIIIIIIIIIIIIIIIIIIIIIIIIIIIIIIIHCDIIIIIIIIIIIIIIIIIIIIIIIIIIIII
@G637SNQ08JLSP2
AACCTGGAGTTCCACCCGAAGAAGCAGGGGCCGCGGTAGCTGCTGAATCTTCTACTGGTACATGGACAACTGTGGGACTGATGGACTTACCAGC
+G637SNQ08JLSP2
IIIIIIIIIIIIC<GG4<GGIGCGA>GGG5GCDIIEIIIIIIIIIIIIIIIIIIH?G?IIIHHHHIIIIIIIIHHHIHHHIHHHIIIIIIIIII
@G637SNQ08JAKX6
AACCTGGAGTTCCACCCGAAGAAGCAGGGGCCGCGGTAGCTGCTGAATCGTCTACTGGTACATGGACAACTGTGTGGACTGATGGACTTACCAGC
+G637SNQ08JAKX6
IIIIIIIIIIIIIIIIHIIIIIIIIIIIICIIIIIIIIIIIIIIIIIIIIIIIIIIIIIIIIIIIIIIIIIIIIIIIIIIIIIIIIIIIIIIIII
@G637SNQ08JLNJB
AACCCGGAGTTCCACCCGAAGAAGCAGGGGGCCGCGGTAGCTGCTGAATCTTCTACTGGTACATGGACAACTGTGTGGACTGATGGACTTACCAGC
+G637SNQ08JLNJB
IIHHHIIIIHHHH<GG4<GCIGGG?9GGGG/G<=GGGIGIIIIIHDGCHIIIIIIIHHHIIIHHHHHIIIIIIIIIIIIIIIIIIIIIIIIIIIIH
@G637SNQ08JNDO4
AACCTGGAGTTCCATCCGAAGAAGCAGGGGCCGCGGTAGCTGCTGAATCTTCTACTGGTACATGGACAACTGTGTGGACTAATGGACTTACCAGC
+G637SNQ08JNDO4
IIIIIIIIIIIIIIIIIIIIIIIIIIIIICIIIIIIIIIIIIIIIIIIIIIIIIIIIIIIIIIIIIIIIIIIIIIIIIIIIHHIIIIIIIIIIHI
@G637SNQ08JA3QC
AACCTGGAGTTCCACCCGAAGAAGCAGGGGCCGCGGTAGCTGCTGAATCTTCTACTGGTACATGGACAACTGTGTGGACTGATGGACTTACCAGT
+G637SNQ08JA3QC
IIIIIIIIIIIIIIIIHIIIIIIIIIIIICIIIIIIIIIIIIIIIIIIIIIIIIIIIIIIIIIIIIIIIIIIIIIIIIIIIIIIIIIIIIIIIII
@G637SNQ08JWB6O
AACCTGGAGTTCCACCCGAAGAAGCAGGGGCCGCGGTAGCTGCTGAATCTTCTAGTGGTACATGGACAACTGTGTGGACTGATGGATTTACCAGC
+G637SNQ08JWB6O
IIIIIIIIIIIIIIIIHIIIIIIIIIIIIBIIIIIIIIIIIIIIIIIIIIIIIIIIIIIIIIIIHHIIIIIIIIIIIIIIIIIIIIIICIIIIII
@G637SNQ08I61DH
AACCTGGAGTTCCACCCGAAGAAGCAGGGGCCGTGGTAGCTGCTGAATCTTCTACTGGTACATGGACAACTGTGTGGACTGATGGACTTACCAGCT
+G637SNQ08I61DH
IIIIIIIIIIIIIIIIHIIIIIIIIIIIICIIIIIIIIIIIIIIIIIIIIIIIIIIIIIIIIHIHIIIIIIIIIIIIIIIIIIIIIIIIIIIIIII
@G637SNQ08JVJBV
CCAACCTGGAGTTCCACCCGAAGAAGCAGGGGCCGCGGTAGCTGCTGAATCTTCTACTGGTACATGGACAACTGTGTGGACTGATGGACTTACCAGC
+G637SNQ08JVJBV
HCIIIIIIIIIIIIIHHH?IIIIIIII?HHH6IIFIIIIIIIIIIIIIIIIIIIIIIIIIIIIIIIIIIIIIIIIIIIIIIIIIIIIIIIIIIIIII
@G637SNQ08JVTDR
AACCTGGAGTTCCACCCGAAGAAGCAGGGGCCGCGGTAGCTGCTGAATCTTCTACTGGTACATGGACAACTGTGTGGACTGATGGGCTTACCAGC
+G637SNQ08JVTDR
IIIIIIIIIIIIIIIIHIIIIIIIIIIIICIIIIIIIIIIIIIIIIIIIIIIIIIIIIIIIIIIIIIIIIIIIIIIIIIIIIIIIHIIIIIIIII
@G637SNQ08JQNXP
AACCTGGAGTTCCACCCGAAGAAGCAGGGGCCGCGGTAGCTGCTGAATCTTCTACTGGTACACGGACAACTGTGTGGACTGATGGACTTACCAGC
+G637SNQ08JQNXP
IIIIIIIIIIIIIIIIHIIIIIIIIIIIICIIIIIIIIIIIIIIIIIIIIIIIIIIIIIIIIIIIIIIIIIIIIIIIIIIIIIIIIIIIIIIIII
@G637SNQ08JTDDR
AACCTGGAGTTCCACCCGAAGAAGCAGGGGCCGCGGTAGCTGCTGAATCTTCTACTGGTACATGGATAACTGTGTGGACTGATGGACTTACCAGC
+G637SNQ08JTDDR
IIIIIIIIIIIIIIHHHIIIIIIIIIHHHCHC?IIIIIIIIIIIIIIIIIIIIIIIIIIIIIIIIIIIIIIIIIIIIIIIIHHHHIIIIIIIIIH
@G637SNQ08JYMWD
AACCTGGAGTTCCACCCGAAGAAGCAGGGGCCGCGGTAGCTGCTGAATCTTCTAGTGGTACATGGACAACTGTGTGGACTGATGGACTTACCAGC
+G637SNQ08JYMWD
IIIIIIIIIIIIIIIIBIIIIIIIIIIIICIIIIIIIIIIIIIIIIIIIIIIIIIIIIIIIIIIIIIIIIIIIIIIIIIIIIIIIIIIIIIIIII
@G637SNQ08JSUKT
AACCTGGAGTTCCACCCGAAGAAGCAGGGGCCGCGGTGGCTGCTGAATCTTCTACTGGTACATGGACAACTGTGTGGACTGATGGACTTACCAGC
+G637SNQ08JSUKT
IIIIIIIIIIIIIIIIHIIIIIIIIIIIICIIIIIIIIIIIIIIIIIIIIIIIIIIIIIIIIIIIIIIIIIIIIIIIIIIIIIIIIIIIIIIIII
@G637SNQ08JRHHZ
AACCTGGAGTTCCTACCCGAAGAAGCAGGGGCCGCGGTAGCTGCTGAATCTTCTACTGGTACATGGACAACTGTGTGGACTGATGGACTTACCAGC
+G637SNQ08JRHHZ
IIIIIIIIIH9H444HH7IHHIIIIIIHHHCIIIIIIIIIIIIIIIIIIIIIIIIIIIIIIIIIIIIIIIIIIIIIIIIIIIIIIIIIIIIIIIII
@G637SNQ08JOCM0
AACCTGGAGTTCCACCCGGAGAAGCAGGGGCCGCGGTAGCTGCTGAATCTTCTACTGGTACATGGACAACTGTGTGGACTGATGGACTTACCAGC
+G637SNQ08JOCM0
IIIIIIIIIIIIIIIIHIIIIIIIIIIIIAIIIIIIIIIIIIIIIIIIIIIIIIIIIIIIIIIIIIIIIIIIIIIIIIIIIIIIIIIIIIIIIHI
@G637SNQ08JISQL
AACCTGGAGTTCCACCCGACGAAGCAGGGGCCGCGGTAGCTGCTGAATCTTCTACTGGTACATGGACAACTGTGTGGACTGATGGACTTACCAGC
+G637SNQ08JISQL
IIIIIIIIIIIIIIIIHIIIIIIIIIIIIBIIIIIIIIIIIIIIIIIIIIIIIIIIIIIIIIIIIIIIIIIIIIIIIIIIIIIIIIIIIIIIIII
@G637SNQ08JML5Z
AACCTGGAGTTCCACCCGAAGAAGCGGGGGCCGCGGTAGCTGCTGAATCTTCTACTGGTACATGGACAACTGTGTGGACTGATGGACTTACCAGC
+G637SNQ08JML5Z
IIIIIIIIIIIHHHHHHIIIIHHHIHHHH=II@IIIIIIIIIIIIIIIIIIIIIIIIIIIIIIIIIIIIIIIIIIIIIIIIIIIIIIIIIIIIII
@G637SNQ08JWT3X
AACCTGGATTTCCACCCGAAGAAGCAGGGGCCGCGGTAGCTGCTGAATCTTCTACTGGTACATGGACAACTGTGTGGACTGATGGACTTACCAGC
+G637SNQ08JWT3X
IIIIIIIIIIHIIIIIHIIIIIIIIIIIICIIIIIIIIIIIIIIIIIIIIIIIIIIIIIIIIIIIIIIIIIIIIIIIIIIIIIIIIIIIIIIIII
@G637SNQ08JUNXD
AACCTGGAGTTCCACCCGAAGAAGCAGGGGCCGCGGTAGCTGCTGAATCTTCTACTGGTACATGGACAACTGTGTGGACTGACGGACTTACCAGC
+G637SNQ08JUNXD
IIIIIIIIIIIIIIIIHIIIIIIIIIIII@IIIIIIIIIIIIIIIIIIIIIIIIIHIHIIIIIIIIIIIIIIIIIIIIIIIIIIIIIIIIIIIII
@G637SNQ08I44MX
AACCTGGAGTTCCACCCGAAGAAGCAGGGGCCGCGGTAGTTGCTGAATCTTCTACTGGTACATGGACAACTGTGTGGACTGATGGACTTACCAGC
+G637SNQ08I44MX
IIIIIIIIIIIIIIHH:HIIIIIIIIHHH;IIIIIIIIIIIIIIIIIIIIIIIIIIIIIIIIIIIIIIIIIIIIIIIIIIIIHHHIIIIIIIIII
@G637SNQ08JWZU4
AACCTGGAGTTTCACCCGAAGAAGCAGGGGCCGCGGTAGCTGCTGAATCTTCTACTGGTACATGGACAACTGTGTGGACTGATGGACTTACCAGC
+G637SNQ08JWZU4
IIIIIIIIIIIHIIIIHIIIIIIIIIIIICIIIIIIIIIIIIIIIIIIIIIIIIIIIIIIIIIIIIIIIIIIIIIIIIIIIIIIIIIIIIIIIII
@G637SNQ08JX27O
AACCTAGAGTTCCACCCGAAGAAGCAGGGGCCGCGGTAGCTGCTGAATCTTCTACTGGTACATGGACAACTGTGTGGACTGATGGACTTACCAGC
+G637SNQ08JX27O
IIIIIIIIIIIIIIIIHIIIIIIIIIIIIAIIIIIIIIIIIIIIIIIIIIIIIIIIIIIIIIIIIIIIIIIIIIIIIIIIIIIIIIIIIIIIIII
@G637SNQ08JU10S
AACCTGGAGTTCCATCCGAAGAAGCAGGGGCCGCGGTAGCTGCTGAATCTTCTACTGGTACATGGACAACTGTGTGGACTGATGGACTTACCAGCT
+G637SNQ08JU10S
IIIIIIIIIIIIIIIIIIIIIIIIIIIIICIIIIIIIIIIIIIIIIIIIIIIIIIIIIIIIIIIIIIIIIIIIIIIIIIIIIIIIIIIIIIIIIII
@G637SNQ08JF9CB
AACCTGGAGTTCCACCCGAAGAAGCAGGGGCCGCGGTAGCTGCTGAATCTTCTATTGGTACATGGACAACTGTGTGGACTGATGGACTTACCAGC
+G637SNQ08JF9CB
IIIIIIIIIIIIIIIIHIIIIIIIIIIIICIIIIIIIIIIIIIIIIIIIIIIIIIIIIIIIIIIIIIIIIIIIIIIIIIIIIIIIIIIIIIIIII
@G637SNQ08JTJO7
AACCTGGAGTTCCACCCGAGAAGCAGGGGCCGCGGTAGCTGCTGAATCTTCTACTGGTACATGGACAACTGTGTGGACTGATGGACTTACCAGC
+G637SNQ08JTJO7
IIIIIIIIIIIIIIHH=?==FCBA>FFF2F<5@F@AAEEGIIIIFCC?F?GIIIIIIIIIIGF??CIIIIIIIIIIIIIIIGGGIIIIIIIIII
@G637SNQ08JJ4B4
AACCTGGAGTTCCACCCGAAGAAGCAGGGGCCGCGGTATCTGCTGAATCTTCTACTGGTACATGGACAACTGTGTGGACTGATGGACTTACCAGC
+G637SNQ08JJ4B4
IIIIIIIIIIIIIGIIHIIIIIIIIIIIICIIIIIIIIIIIIIIIIIIIIIIIIIIIIIIIIIIIIIIIIIIIIIIIIIIIIIIIIIIIIIIIII
@G637SNQ08JM9ZQ
AACCTGGAGTCCCACCCGAAGAAGCAGGGGCCGCGGTAGCTGCTGAATCTTCTACTGGTACATGGACAACTGTGTGGACTGATGGACTTACCAGC
+G637SNQ08JM9ZQ
IIIIIIIIIIIIHIIIHIIIIIIIIIIIICIIIIIIIIIIIIIIIIIIIIIIIIIHIHIIIIIIIIIIIIIIIIIIIIHHHIHIHIIIIIIIIHI
@G637SNQ08JM3Q4
AACCTGGAGTTCCACCCGAAGAAGCAGGGGCAGCGGTAGCTGCTGAATCTTCTACTGGTACATGGACAACTGTGTGGACTGATGGACTTACCAGC
+G637SNQ08JM3Q4
IIIIIIIIIIIIHHHH6HIIIIIIIIHHHBIIIIIIHHHHIIIIIIIIIIIIIIIIIIIIIIIIIIIIIIIIIIIIIIDDDHHHHIIIIIIIIII
@G637SNQ08JFC0L
AACCTGGAGTTCCACCCGAAGAAGCAGGGGCCGCGGTAGCTGCTGAATCTTCTACTGGTACGTGGACAACTGTGTAGACTGATGGACTTACCAGC
+G637SNQ08JFC0L
IIIIIIIIIIIIIIIIHIIIIIIIIIIIICIIIIIIIIIIIIIIIIIIIIIIIIIIIIIIIIIIIIIIIIIIIIIIIIIIIIIIIIIIIIIIIII
@G637SNQ08JVRCR
AACCTGGAGTTCCACCCGAAGAAGCAGGGGCCGCGGTAGCTGCTGAATCTTCTACTGGTACATGGACAACTGTGTGGACTGATGGACTCACCAGC
+G637SNQ08JVRCR
IIIIIIIIIIIIHGHH6GIIIIIIIEHHH;HHFIIIIIIIIIIIIIIIIIIIIIIIIIIIIIIIIHHHHHIIIIIIIIIIIIDHCIIIIIIIIII
@G637SNQ08JX73Z
AACCTGGAGTTCCACCCGAAGAAGCAGGGGCCGCGGTAGCTGCTGAATCTTCTACTAGTACATGGACAACTGTGTGGACTGATGGACTTACCAGCT
+G637SNQ08JX73Z
IIIIIIIIIIIIIIIIHIIIIIIIIIIIICIIIIIIIIIIIIIIIIIIIIIIIIIIIIIIIIIIIIIIIIIIIIIIIIIIIIIIIIIIIIIIIIII
@G637SNQ08JEVRI
AACCTGGAGTTCCACCCGAAGAAGCAGGGGCCGCGGTAGCTGCTGAACCTTCTACTGGTACATGGACAACTGTGTGGACTGATGGACTTACCAGC
+G637SNQ08JEVRI
IIIIIIIIIIIIC?GG6<GHIGEIICGGG;HHFIIIIIIIIIIIIIIIIIIIIIIDGCIIIIIGCDHHIIIIIIIIIIIIIIHHHIIGCDIIIII
@G637SNQ08JM498
AACCTGGAGTTCCACCCGAAGAAGCAGGGGCCGCGGTAGCTGCTGAATCTTCTACTGGTACATGGACAACTGTGTGGACTGATGGACTTACCCGC
+G637SNQ08JM498
IIIIIIIIIIIIIIHHHIIIIIIIIIHHHCIIIIIIIIIIIIIIIIIIIIIIIIIIIIIIIIIIIIIIIIIIIIIIIIIIIIIIIIIHHHHHHIH
@G637SNQ08JFCGT
AACCTGGAGTTCCACCCGAAGAAGCAGGGGCCGCGGTAGCTGCTGAATCTCCTACTGGTACATGGACAACTGTGTGGACTGATGGACTTACCAGC
+G637SNQ08JFCGT
IIIIIIIIIIIIIIIIHIIIIIIIIIIIICIIIIIIIIIIIIIIIIIIIIIIIIIIIIIIIIIIIIIIIIIIIIIIIIIIIIIIIIIIIIIIIII
@G637SNQ08JXU0U
AACCTGGAGTTCCAACCCGAAGAAGCAGGGGCCGCGGTAGCTGCTGAATCTTCTACTGGTACATGGACAACTGTGTGGACTGATGGACTTACCAGC
+G637SNQ08JXU0U
IIIIIIIIIH?H;H;HHHIIIIIIIIIHHHCIIIIIIIIIIIIIIIIIIIIIIIIIIIIIIIIIIIIIIIIIIIIIIIIIIIIIIIIIIIIIIIII
@G637SNQ08JT7I9
AACCTGGAGTTCCACCCGAAGAAGCAGGGGCCGCGGTAGCTGCTGAATCTTCTACTGGTACATGGACAACTGTGTGGACTGATGGACTTACCAGCC
+G637SNQ08JT7I9
IIIIIIIIIIIIIIIIHIIIIIIIIIIIICIIIIIIIIIIIIIIIIIIIIIIIIIIIIIIIIIIIIIIIIIIIIIIIIIIIIIIIIIIIIIIIIII
@G637SNQ08I7M99
AACCTGGAGTTCCACCCGAAGAAGCAGGGGCCGCGGTAGCTGCGGAATCTTCTACTGGTACATGGACAACTGTGTGGACTGATGGACTTACCAGC
+G637SNQ08I7M99
IIIIIIIIIIIIIIIIHIIIIIIIIIIII@IIIIIIIIIIIIIIIIIIIIIIIIIIIIIIIIIIIIIIIIIIIIIIIIIIIIIIIIIIIIIIIII
@G637SNQ08JN32L
AACCTGGAGTTCCACCCGAAGAAGCAGGGGCCGCGGTAGCTGCTGAATCTTCTACTGGTACATGGACAACTGTGTGGACTGATGGATTACCAGC
+G637SNQ08JN32L
IIIIIIIIIIIIIIHHHIIIIIIIIIHHHCIIIIIIIIIIIIIIIIIIIIIIIIIIIIIIIIIIIIIIIIIIIIIIIIIIIIII;6H6;HIIII
@G637SNQ08JJZSF
AACCTGGAGTTCCACCCGAAGAAGCAGGGGCCGCGGTAGCTGCTGAATCTTCTACTGGTACATGGACAACTGTGTGGACTAATGGACTTACCAGCT
+G637SNQ08JJZSF
IIIIIIIIIIIIHHIIHIIIIIIIIIIIIAIH>HIHIIIIIIIIIIIIIIHHHIIHIHIIIIIIIIIIIIIIIIIIIIIIIIIIIIIIIIIIIIII
@G637SNQ08JARLI
AACCTGGAGTTCCACCCGAAGAAGCAGGGGCCGCGGTAGCTGCTGAATCTTCTACTGGTACATGGACAACTGCGTGGACTGATGGACTTACCAGC
+G637SNQ08JARLI
IIIIIIIIIIIIHHIIGIIIIIIIIIIIICIIIIIIIIIIIIIIIIIIIIIIIIIIIIIIIIIIIIIIIIIIIIIIIIIIIIHIHIIIIIIIIII
@G637SNQ08I82ZH
AACCTGGAGTTCCACCCGAGGAAGCAGGGGCCGCGGTAGCTGCTGAATCTTCTACTGGTACATGGACAACTGTGTGGACTGATGGACTTACCAGC
+G637SNQ08I82ZH
IIIIIIIIIIIIIIIIHIIIIIIIIIIIICIIIIIIIIIIIIIIIIIIIIIIIIIIIIIIIIIIIIIIIIIIIIIIIIIIIIIIIIIIIIIIIII
@G637SNQ08JBX3C
AACCTGGAATTCCACCCGAAGAAGCAGGGGCCGCGGTAGCTGCTGAATCTTCTACTGGTACATGGAAAACTGTGTGGACTGATGGACTTACCAGC
+G637SNQ08JBX3C
IIIIIIIHHHHHCGHHHIIIIIIIIIHHHCIIHIIIIIIIIIIIIIIIIIIIIIIIIIIIIIIHHHHH@IIIIIIIIIIIIIHHHIIIIIIIIII
@G637SNQ08I6L0D
AACCTGGAGTTCCACCCGAAGAAGCAGGGGCCGCGGTAGCTGCTGAATCTTCTACTGGTACATGGACAACTGTGTGGACTGATGGACTTACCGGCT
+G637SNQ08I6L0D
IIIIIIIIIIIIIIHHHIIIIIIIIIHHH@IIIIIIIIIIIIIIIIIIIIIIIIIIIIIIIIIIIIIIIIIIIIIIIIIIIIHHHHHIIIIIHEBH
@G637SNQ08JGFMV
AACCTGGAGTTCCACCCGAAGAAGCAGGGGCCGCGGTAGCTGCTGAATCTTCTACTGGTACATGGACAACTGTGTGGACTGTTGGACTTACCAGC
+G637SNQ08JGFMV
IIIIIIIIIIIIIIHHHIIIIIIIIIHHHAIIIIIIIIIIIIIIIIIIIIIIIIIDHCIIIIIIIIIIIIIIIIIIIIDDDHIIIIIIIIIIHDH
@G637SNQ08JG7UJ
AACCTGGAGTTCCACCCGAAGAAGCAGGGGCCGCGGTAGCTGCTGAATCTTCTACTGGTACATGGACAGCTGTGTGGACTGATGGACTTACCAGC
+G637SNQ08JG7UJ
IIIIHHEIIIIIC<GG2@GGGG@?@>GGG4GE8EGEIIIIIIIIHHHIIIIIIIIHHHIIIIIIIIIIIIIIIIIIIIIDDDIIIIIIIIIIHHH
@G637SNQ08JJC1S
AACCTGGAGTTCCACCCGAAGAAGCAGGGGCGTGCGGTAGCTGCTGAATCTTCTACTGGTACATGGACAACTGTGTGGACTGATGGACTTACCAGC
+G637SNQ08JJC1S
IIIGEGCIIIIIIEGG4EG?=G;=BGGGG=?5??IIIIIIIIIIIIIIIIIIIIIIIIIIIIIIIIIIIIIIIIIIIIIIIIIIIIIIIIIIIIII
@G637SNQ08JR9CW
AACCTGGAGTTCCACCCGAAGAAGCAGGGGCCGCGGTAGCTGCTGAATCTTCTACTGGTACATGGACAACTGTGTGGAGTGATGGACTTACCAGC
+G637SNQ08JR9CW
IIIIIIIIIIIIIIIIHIIIIIIIIIIIICIIIIIIIIIIIIIIIIIIIIIIIIIIIIIIIIIIIIIIIIIIIIIIIIIIIIIIIIIIIIIIIII
@G637SNQ08JY5MH
AACCTGGAGTTCCACCCGAAGAAGCAGGGGCCGCGGTAGCTGCTGAATCTTCTACTGGTACGTGGACAACTGTGTGGACTGATGGACTTACCAGC
+G637SNQ08JY5MH
IIIIIIIIIIIIIIIIBIIIIIIIIIIIICIIIIIIIIIIIIIIIIIIIIIIIIIIIIIIIHHIIIIIIIIIIIIIIIIIIIIIIIIICDIIIII
@G637SNQ08JLS9W
AACCTGGAGTTCCACCCGAAGAAGCAGGGGCCGCGGTAGCTGCTGAATCTTCTACTGGTACATGGACAACTGTGTGGACTGATGGATTTACCAGCT
+G637SNQ08JLS9W
IIIIIIIIIIIIIIHHGIIIIIIIIDHHH6IIFIIIIIIIIIIIIIIIIIIIIIIIIIIIIIIIIIIIIIIIIIIIIIIIIIIIIIHHDDHCIIIH
@G637SNQ08JACQM
AACCTGGAGTTCCACCCGAAGAAGCAGGGGCCGCGGTAGCTGCTGAATCTTCTACTGGTACATGGACAATTGTGTGGACTGATGGACTTACCAGCT
+G637SNQ08JACQM
IIIIIIIIIIIIIIIIHIIIIIIIIIIIICIIIIIIIIIIIIIIIIIIIIIIIIIHIHIIIHHIHIIIIIIIIIIIIIHHHHIIIIIIIIIIIIII
@G637SNQ08I664I
AACCTGGAGTTCCACCCGAAGAAGCAGGGGCCGCGGTAGCTGCTGAATCTTCTACTGGTACATGGACAACTGTGTGAACTGATGGACTTACCAGC
+G637SNQ08I664I
IIIIIIIIIIIIIIHHGIIIIIIIIIHHHCIIIHHHIIIIIIIIIIIIIIIIIIIIIIIIIIIHCDIIIIIIIIH?H?DHIIIIIIIIIIIIIIH
@G637SNQ08I75Y6
AACCTGGAGTTCCACCCGAAGAAGCAGGGGCCGCGGTAGCTGCTGAATCTTCTACTGGTACATGGACAACTGTGTGGACTGATGGAGTTACCAGC
+G637SNQ08I75Y6
IIIIIIIIIIIIIIIIGIIIIIIIIIIIICIIIIIIIIIIIIIIIIIIIIIIIIIIIIIIIIHIHHIIIIIIIIIIIIIIIIIIIIIIIIIIIII
@G637SNQ08JYRZ0
AACCTGGAGTTCCACCCGAAGAAGCAGTGGCCGCGGTAGCTGCTGAATCTTCTACTGGTACATGGACAACTGTGTGGACTGATGGACTTACCAGC
+G637SNQ08JYRZ0
IIIIIIIIIIIIIIIIHIIIIIIIIIIIIIIIIIIIIIIIIIIIIIIIIIIIIIIIIIIIIIIIIIIIIIIIIIIIIIHHHIIIIIIIIIIIIII
@G637SNQ08JAJED
AACCTGGAGTTCTACCCGAAGAAGCAGGGGCCGCGGTAGCTGCTGAATCTTCTACTGGTACATGGACAACTGTGTGGACTGATGGACTTACCAGCT
+G637SNQ08JAJED
IIIIIIIIIIIIIIHHHIIIIIIIIIHHHCIIIIIIIIIIIIIIIIIIIIIIIIIHHHIIIIIIIIIIIIIIIIIIIIIIIIIIIIIIIIIIIIIH
@G637SNQ08JL3IQ
AACCTGGAGTTCCACCCGAAGAAGCAGGGGCCGCGGTAGCTGCTGAATCTTCCACTGGTACATGGACAACTGTGTGGACTGATGGACTTACCAGC
+G637SNQ08JL3IQ
IIIIIIIIIIIIIIIIHIIIIIIIIIIIICIIIIIIIIIIIIIIIIIIIIIIIIIIIIIIIIIIIIIIIIIIIIIIIIIIIIIIIIIIIIIIIII
@G637SNQ08JXW70
AACCTGGAGTTCCACACGAAGAAGCAGGGGCCGCGGTAGCTGCTGAATCTTCTACTGGTACATGGACAACTGTGTGGACTGATGGACTTACCAGCT
+G637SNQ08JXW70
IIIIIIIIIIIIIIIIIIIIIIIIIIHHH>IIAEHEIHDDDIIIIIIIIIIIIIIIIIIIIIIIIIIIIIIIIIIIIIIIIIIIIIIIIIIIIIIH
@G637SNQ08JYHNO
AACCTGGAGTTCCACCCGAAGAAGCAGGGGCCGCGGTAGCTGCTGAATCATCTACTGGTACATGGACAACTGTGTGGACTGATGGACTTACCAGC
+G637SNQ08JYHNO
IIIIIIIIEGEIH<GG4@GGIGGCA?GGG5GCDIIIIIIIIIIIIIIIIIIIIIIIIIIIIIIIIIIIIIIIIIIIIIIIIIIIIIIIIIIIIII
@G637SNQ08JM9JS
AACCTGGAGTTCCACCAGAAGAAGCAGGGGCCGCGGTAGCTGCTGAATCTTCTACTGGTACATGGACAACTGTGTGGACTGATGGACTTACCAGC
+G637SNQ08JM9JS
IIIIIIIIIIIIIIIIIIIIIIIIIIIII@IIIIIIIIIIIIIIIIIIIIIIIIIIIIIIIIIIIIIIIIIIIIIIIIIIIIIIHHIIIIIIIII
@G637SNQ08JPR00
AACCTGGAATTCCACCCGAAGAAGCAGGGGCCGCGGTAGCTGCTGAATCTTCTACTGATACATGGACAACTGTGTGGACTGATGGACTTACCAGC
+G637SNQ08JPR00
IIIIIIIIIIIIIHHH?IIIIIIIIDHHH;HHIIIIIIIIIIIIIIIIIIIIIIIIIIIIIIIIIIIIIIIIIIIIIIIHHHIIIIIIIIIIIII
@G637SNQ08JALWO
AACCCGGAGTTCCACCCGAAGAAGCAGGGGCCGCGGTAGCTGCTGAATCTTCTACTGGTACATGGACAACTGTGCGGACTGATGGACTTACCAGC
+G637SNQ08JALWO
IIHHHIIIIHHHHHGG4BGHHGEFE?GGG6GCFIIIIIIIIIIIIIIIIIIIIIIIIIIIIIIHHHHGCDIIHHHHHIIIIHDGCHIIIIIIIIH
@G637SNQ08JRKKR
AACCTGGAGCTCCACCCGAAGAAGCAGGGGCCGCGGTAGCTGCTGAATCTTCTACTGGTACATGGACAACTGTGTGGACTGATGGACTTACCAGC
+G637SNQ08JRKKR
IIIIIIIIIIIIIGIIGIIIIIIIHHIIICIH?HIIIIIIIIIIIIIIIIIIIIIIIIIIIIIIIIIIIIIIIIIIIIIIIIIIIIIIIIIIIII
@G637SNQ08JZ25C
AACCTGGAGTTCCACCCGAAGAAGCAGGGGCCGCGGTAGCTGCCGAATCTTCTACTGGTACATGGACAACTGTGTGGACTGATGGACTTACCAGC
+G637SNQ08JZ25C
IIIIIIIIIIIIIIHHHIHHHIIIIIHHH>H?5IIIIIIIIIIIIIIIIIIIIIIIIIIIIIIIIIIIIIIIIIIIIIIIIIHHHIIIIIIIIII
@G637SNQ08JWDPG
AACCTGGAGTTCCACTCCGAAGAAGCGAGGGGCCGCGGTAGCTGCTGAATCTTCTACTGGTACATGGACAACTGTGTGGACTGATGGACTTACCAGC
+G637SNQ08JWDPG
GBGAIGEI?GBG89:9G>EGEEGCAB=>GGG@GB:BGIIIIIIIGGGGGGGIIIIIIIIIIIIIIGGGIIIIIGGGIIIIIIIIIIGGGIIGGGGGG
@G637SNQ08JWGWY
AACCTGGAGTTCCACCCGAAGAAGCAGGGGCCGCGGTAGCTGCTGAATCTTCTACTGGTACATGGACAACTGTGTGGACTGATGAACTTACCAGC
+G637SNQ08JWGWY
IIIIIIIIIIIIIIIIHIIIIIIIIIIIICIIIIIIIIIIIIIIIIIIIIIIIIIIIIIIIIIIIIIIIIIIIIIIIIIIIIIIIIIIIIIIIII
@G637SNQ08JTXE9
AACCTGGAGTTCCACCCGAAGAAGCAGGGGCCGCGGTAGCTGCTGAATCTTCTACTGGTACATGGACAATTGTATGGACTGATGGACTTACCAGC
+G637SNQ08JTXE9
G?G?IIIIIIIIHGGG:HHIIIIIIIGGGCGC;HHIIIIIIIIIIIIIIIIIIIIIIIIIIIIIIIIG?G;;?IIIIIIHHHIIIIIHHHIIIIH
@G637SNQ08JJR5R
AACCTGGAGTTCCACCCGAAGAAGCAGGGGCCGCGGTAGCTGCTGAATCTTCTACTGGTACATGGACAACTGTGTGTACTGATGGACTTACCAGCT
+G637SNQ08JJR5R
IIIIIIIIIIIIIIIIHIIIIIIIIIIIIAIIIIIIIIIIIIIIIIIIIIIIIIIIIIIIIIIIIIIIIIIIIIIIIIIIIIIIIIIIIIIIIIII
@G637SNQ08JRW8I
AACCTGGAGTTCCACCCGAAGAAGCAGGGGCCGCGGTAGCTGCTGAACCTTCTACTGGTACATGGACAACTGTGTGGACTGATGGACTTACCAACT
+G637SNQ08JRW8I
IIIIIIIIIIIIHHIIHIIIIIIIIIIIICIIIIIIIIIIIIIIIIIIIIIIIIIIIIIIIIIIIIIIIIIIIIIIIIIIIIIIIIIIIIIIIIII
@G637SNQ08JPT1A
AACCTGGAGTTCCACCCGAAGAAGCAGGGGCCGCGGTAGCTGCAGAATCTTCTACTGGTACATGGACAACTGTGTGGACTGATGGACTTACCAGC
+G637SNQ08JPT1A
IIIIIIIIIIIIIIIIHIIIIIIIIIIIIAIIFIIIIIIIIIIIIIIIIIIIIIIIIIIIIIIIIIIIHHIIIIIIIIIIIIIIIIIIIIIIIII
@G637SNQ08JD7O3
AACCTTGAGTTCCACCCGAAGAAGCAGGGGCCGCGGTAGCTGCTGAATCTTCTACTGGTACATGGATAACTGTGTGGACTGATGGACTTACCAGC
+G637SNQ08JD7O3
IIIIIIIIIIIIIIIIHIIIIIIIIIIIICIIIIIIIIIIIIIIIIIIIIIIIIIIIIIIIIIIIIIIIIIIIIIIIIIIIIIIIIIIIIIIIII
@G637SNQ08JXSN7
AACCTGGAGTTCCACCCCGAAGAAGCAGGGGCCGCGGTAGCTGCTGAATCTTCTACTGGTACATGGACAACTGTGGGACTGATGGACTTACCAGC
+G637SNQ08JXSN7
IIIIIIIIIGGG@4EEE1:ECCE@CC@EEE:EG>IIIIIIIIIIIIIIIIIIIIIGCECIIICCECIEHEIIIAEE:?EIIE?E?ECECIGCCCI
@G637SNQ08JQA5H
AACCTGGAGTTCCACCCGAAGAGGCAGGGGCCGCGGTAGCTGCTGAATCTTCTACTGGTACATGGACAACTGTGTGGACTGATGGACTTACCAGC
+G637SNQ08JQA5H
IIIIIIIIIIIIHHIIHIIIIIIIIIIIICIIIIIIIIIIIIIIIIIIIIIIIIIIIIIIIIIIIIIIIIIIIIIIIIIIIIIIIIIIIIIIIII
@G637SNQ08JR183
AACCTGGAGTTCCACCCGAAGAAGCAAGGGGCCGCGGTAGCTGCTGAATCTTCTACTGGTACATGGACAACTGTGTGGACTGATGGACTTACCAGC
+G637SNQ08JR183
IIIIIIIIIIIIIIHHHIIIIIIIIH5HHH5H>?GHGIIIIIIIIIIIIIIIIIIIIIIIIIIIIIIIIIIIIIIIIIIIIIIIIIIIIIIIIIIH
@G637SNQ08JQCFU
AACCTTGGAGTTCCACCCGAAGAAGCAGGGGCCGCGGTAGCTGCTGAATCTTCTACTGGTACATGGACAACTGTGTGGACTGATGGACTTACCAGC
+G637SNQ08JQCFU
IIH?H?H?IIIIIIIHHHIIIIIIIIIHHHCIIIIIIIIIIIIIIIIIIIIIIIIIIIIIIIIIIIIIIIIIIIIIIIIIIIIIIIIIIIIIIIII
@G637SNQ08JLI2F
AACCTGGAGTTCCACCCGAAGAAGCATGGGCCGCGGTAGCTGCTGAATCTTCTACTGGTACATGGACAACTGTGTGGACTGATGGACTTACCAGC
+G637SNQ08JLI2F
IIIIIIIIIIIIIIIIHIIIIIIIIIIIIHIIIIIIIIIIIIIIIIIIIIIIIIIIIIIIIIIIIIIIIIIIIIIIIIIIIIIIIIIIIIIIIII
@G637SNQ08JDOML
AACCTGGAGTTCCGCCTGAAGAAGCAGGGGCTGCGGTAGCTGCCGAATCTTCTACTGGTACATGGACAACTGTGTGGACCGATGGACTTACCAGC
+G637SNQ08JDOML
IIIIIIIIIIIIIIIIIIIIIIIIIIIIICIIIIIIIIIIIIIIIIIIIIIIIIIIIIIIIHHIIIIIIIIIIIIIIIIIIIHIHIIIIHIHIII
@G637SNQ08I9HA5
AACCTGGAGTTCCACCCGAAGAAGCAGGGGCCGCGGTAGCTGCTGAATCTTCTACCGGTACATGGACAACTGTGTGGACTGATGGACTTACCAGC
+G637SNQ08I9HA5
IIIIIIIIIIIIIHGG:HIIIGEIE9GGG5GCDIIIIIIIIIIIIIIIIIIIIIIIIIIIIIIIIIIIIIIIIIIIIIIIIIHHHHIIIIIIIIG
@G637SNQ08JQCMM
AACATGGAGTTCCACCCGAAGAAGCAGGGGCCGCGGTAGCTGCTGAATCTTCTACTGGTACATGGACAACTGTGTGGACTGATGGACTTACCAGC
+G637SNQ08JQCMM
IIIIIIIIHHHHC?HH6?IIIIIIIIHHHCIIIIIIIIIIIIIIIIIIIIIIIIIIIIIIIIIIIIIIIIIIIIIIIIIDDDIIIIIIIIIIIDH
@G637SNQ08JFZHL
AGCCTGGAGTTCCACCCGAAGAAGCAGGGGCCGCGGTAGCTGCTGAATCTTCTACTGGTACATGGACAACTGTGTGGACTGATGGACTTACCAGC
+G637SNQ08JFZHL
IIIIIIIIIIIIIIHHBIIIIIIIIIHHHCIIIIIIIIIIIIIIIIIIIIIIIIIIIIIIIIIIIHHHHIIIIIIIIIIIIIIIIIIIIIIIDDH
@G637SNQ08JXKXB
AACCTGGAGTTCCACCCCGAAGAAGCAGGGGGCCGCGGTAGCTGCTGAATCATCTACTGGTACATGGACAACTGTGTGGACTGATGGACTTACCAGC
+G637SNQ08JXKXB
E?E?GEGEAEEH>4EEE/<E??E6<@9EEEE/E@=DECIIIIIIIIIIIIIIIIIIIIIIIIIIIIIIIIIIIIIIIIIIIIIIIIIIIIIIIIIII
@G637SNQ08JVXEM
AACCTGGAGTTCCACCCGAAGAAGCAGGGGCCGCGGTAGCTGCTGGATCTTCTACTGGTACATGGACAACTGTGTGGACTGATGGACTTACCAGCT
+G637SNQ08JVXEM
IIIIIIIIFGEG;5GG2EGEFGEFEHGGGAIIIIIIIIIIIIIIHCDDDIIIIIIIIIIIIIIIIIIIIIIIIIIIIIIIIIIIIIIIIIIIIIIH
@G637SNQ08JQ1JY
AACCTGGAGTTCCACCCGAAGAAGCAGGGACCGCGGTAGCTGCTGAATCTTCTACTGGTACATGGACAACTGTGTGGACTGATGGACTTACCAGCT
+G637SNQ08JQ1JY
IIIIIIIIIIIIIIIIHIIIIIIIIIIIHIIIIIIIIIIIIIIIIIIIIIIIIIIIIIIIIIIIIIIIIIIIIIIIIIIIIIIIIIIIIIIIIIII
@G637SNQ08JQW93
AACCTGGAGTTCCACCCGAAGAAGCAGGGGCCGCGGTAGCTGCTGAATCTTCTACTGGTACATGGACAACTGTGGGACTGATGGACTTACCAGCC
+G637SNQ08JQW93
IIIIIIIIEEEI?5EE2:EGIGGGA9EEE5EC?IIIIIIIIIIIIIIIIIIIIIGCECIIIGCECGIIIIIIIEHHG???GGGGIEEEIE???EB
@G637SNQ08JC8ZY
AACCTGGAGTTCTACCCGAAGAAGCAGGGGCCGCGGTAGCTGCTGAATCTTCTACTGGTACATTGACAACTGTGTGGACTGATGGACTTACCAGC
+G637SNQ08JC8ZY
IIIIIIIIIH?;<;HHHIIIIIIIIIHHHBIIIIIIIIIIIIIIIIIIIIIIIIIIIIIIIDH66;HIIIIIIIIIIIIIIIIIIIIIIIIIIII
@G637SNQ08I8NN5
AACCTGGAGTTCCACCTGAAGAAGCAGGGGCCGCGGTAGCTGCTGAATCTTCTACTGGTACATGGACAACTGTGTGGACTGGTGGACTTACCAGC
+G637SNQ08I8NN5
IIIIIIIIIIIIIIIIIIIIIIIIE?HHH6HE>IIIIIIIIIIIIIIIIIIIIIIIIIIIIIIIIIIIIIIIIIIIIIIIIIIIIIIIIIIIIII
@G637SNQ08I4O2L
AACCTGGAGTTCCACCCGAAGAAGCAGGGGGCCGCGGTAGCTGCTGAATCTTCTACTGGTACACGGACAACTGTGTGGACTGATGGACTTACCAGC
+G637SNQ08I4O2L
IIIIEECG6E6E;IEEEIIHIIIIICEEEE3E?1IIIIIIIIIIIIIIIIIIIIEC:E:::IE:E:EIIIIIIIIIIIIIIIIIIIIIIIIIIIII
@G637SNQ08JJBYM
AACCTAGGGTTCCACCCGAAGAAGCAGGGGCCGCGGTAGCTGCTGAATCTTCTACTGGTACATGGACAACTGTGTGGACTGATGGACTTACCAGC
+G637SNQ08JJBYM
DCDCEEDDBDADCEDD2@D?HDBD?9DDD2D<8BDGHDIIIIIGEDCEGIIIIIIIIIIIIIIIIIIIIIIIIIIIIIIIIIGGGIIIIIIIIII
@G637SNQ08JNIRF
AACCTGGAGTTCCACCCGAAGAAGCAGGGGCCGCGATAGCTGCTGAATCTTCTACTGGTACATGGACAACTGTGTGGACTGATGGGCTTACCAGC
+G637SNQ08JNIRF
G?IIIGCEFIIIIIHHHIIIIGGGIGGGGBGG>IIIIIIIIIIIIIIIIG??<??:G:IIIIIGGGIIIIIEECCGCICCCCCGGDGIIGHGIII
@G637SNQ08I6RL9
AACCTGGAGTTCCACCCGAAGAAGCAGGGGCCGCGGTAGCTGCTGAATCTTCTACTGGTACATGGACAACTGTGTGGACTAATGGACTTACCAG
+G637SNQ08I6RL9
IIIG?G>IFIIGBBGG4=GCCGEEGBGGG=G=4AGIICBCCIIIIIIIIIIIIIIGGGIIIIIIIIIIIIIIIIIIIIGGGGGGGIIIIIIIII
@G637SNQ08JBYMM
GCAACCTGGAGTTCCACCCGAAGAAGCAGGGGCCGCGGTAGCTGCTGAATCTTCTACTGGTACATGGACAACTGTGTGGACTGATGGACTTACCTGC
+G637SNQ08JBYMM
??HGHEIIIIEH?H?IHHHIIIIIIIIIHHHCIIIIIIIIIIIIIIIIIIIIIIIIIGHGIIIIIIIIIIIIIIIIIIIIIIIIIIIIIIIIH??EH
@G637SNQ08I3ZZD
AACCTGGAGTTCCACCCGAAGAAGCAGGGGGCCGCGGTAGCTACTGAATCTTCTACTGGTACATGGACAACTGTGTGGACTGATGGACTTACCAGC
+G637SNQ08I3ZZD
IIIIIIIIIIIIIIHHHIIHHGBC@9GGGG/G<=GGGIIIIIIIIIIIIIIIIIIIIIIIIIIIIIIIIIIIIIIIIIIIIIIHHHHIIIIIIIII
@G637SNQ08JTDO8
AACCTGGAGTTCCACCCGAAGAAGCGAGGGGCCGCGGTAGCTGCTGAATCTTCTAATGGTACATGGACAACTGTGTGGACTGATGGACTTACCAGC
+G637SNQ08JTDO8
B5B47B=A8B4B/1BB6?B<<BA<>;<BBB>B72;BIGIGGGGHHHB;<@B@@DDD@B@IHEEEB;<EDIFGGFDDDGIHHEEED@@@IIIIIHHH
@G637SNQ08JU4KL
AACCTGGAGTTCCACCCGAAGAAACAGGGGCCGCGGTAGCTGCTGAATCTTCTACTGGTACATAGACAACTGTGTGGACTGATGGACTTACCAGC
+G637SNQ08JU4KL
IIIIIIIIIIIIIIEE?IIIHEE=A5EEE2E2/1E19ABGGIIIIHHHHIID???HIIIIIIIIIIIIIIIIIIIIIIHHHIIIIIIE99E9AEE
@G637SNQ08I8EB2
AACCTGGAGTTCCGCCCGAAGAAGCAGGGGGCCGCGGTAGCTGCTGAATCTTCTACTGGTACATGGACAACTGTGTGGACTGATGGACTTACCAGC
+G637SNQ08I8EB2
IIIIIIIIIIIIIIGGCIGECG@C?9GGGG/GA6@G@EIIIIIIIIIIIIIIIIIIIIIIIIIHHHHIIIIIIIIIIIIIIIIIIIIIIIIIIIII
@G637SNQ08I4IQZ
AACCTGGAGTTCCACCCGAAGAAACAGGGGCCGGCGGTAGCTGCTGAATCTTCTACTGGTACATGGACAACTGTGTGGACTGATGGACTTACCAGC
+G637SNQ08I4IQZ
A>A>=ADGGHHHD9AA2>BEEAA6?/AAA5A4A-.A/?<:<<@@@@DDDDGGDAAAGGDFFFDDFFFIHIHIIIIIGGGIIIIIHHFCBBFA==AH
@G637SNQ08JW3M6
TCCAACCTGGAGTTCCACCCGAAGAAGGCAGGGGCCGACGGTAGCTGCTGAATCTTCTACTGGTACATGGACAACTGTGTGGACTGATGGACTTACCAGC
+G637SNQ08JW3M6
2<1<1<14<1/,<-<-4<<,4<9=<.<.7<<<<4=6143<=<4349999AAAABDFFFFFCDDFFFDA@@FFFFFFFDDFCCCAAAA???BBAAABDDF?
@G637SNQ08JQ2VJ
AACCTGGAGTTCCACCCGAAGAAGCAGGGGCCGGCGGTAGCTGCTGAATCTTCTAGTGGTACATGGACAACTGTGTGGACTGATGGATTTACCAGC
+G637SNQ08JQ2VJ
IIIIIIIIIIIIIIHHHIIIIIIIGEGGG:G4G0:GEIGIIIIIIIIIIIG??DIIIIIIIIIIIIIIIIIIIIIIIIIIIIIIIIIHGFHHHIIG
@G637SNQ08JBS2W
AACCTGGAGTTCAACCCGAAGATGCAGGGGCCGCGGTAGCTGCTGAATCTTCTACTGGTACATGGACAACTGTGTGGACTGATGGACTTACCAGC
+G637SNQ08JBS2W
IIIIIIIIIIIIG?GG5?GEHFGGGEGGG@GC:HIIIHDDDIIIIIIIIIIIHHHHHHIIIHHHHHIIIIIIIIIIIIHHHHIIIIIIIIIIIDG
@G637SNQ08JCYIJ
AACCTGGAGTTCCACCCGAAGAAGCAGGGGCCGCGGTAGCTGCTGAATCTTCTACTGGTACATGGACAACTGTGTGGACTGATGGACGTACCAGC
+G637SNQ08JCYIJ
IIHGGIIIIIIIGGHH?IIIIIIIIIHHHCIIIIIIIIIIIIIIIIIIIIIIIIIGHGIIIGGHGGIIIIIIIIIHGGIIIG?H?GIIIIHGGII
@G637SNQ08JI9TG
AACCTGGAGTTCCACCCGAAGAAGACGAGGGGCCGGCGGTAGCTGCTGAATCTTCTACTGGTACATGGACAACTGTGTGGACTGATGGACTTACCAGC
+G637SNQ08JI9TG
AA>=>><<<<8<11<<8?>>?@881114<<<6<8<39=BBB><<<?@@<444<4444<8<8A@?<<<89<<><<<<44<<<9999<>444<:BBBBDB
@G637SNQ08I7W0D
AACCTGGAGTTCCACCCGAAGAAGCAGGGGCCGCGGTAGCTGCTGAATCTTCTACTGGGTACATGGACAACTGTGTGGACTGATGGACTTACCAGC
+G637SNQ08I7W0D
FFHGIFGCBDIGFFDEBGD>>D<>>9DDD/D9=DDC>>;=CFDGIDC@@D@EEH@7DD37=GGGDDDGIIIIIIIIIIIIIIIGGGIIIIIIIGGG
@G637SNQ08JDG3M
AACCTGGAGTTCCACCCGAAGAAGCAGGGGCCGCGGTAGCTGCTGAATCTTCTACTTGTACATGGACAACTGTGTGGACTGATGGACTTACCAGC
+G637SNQ08JDG3M
IIIIIIII?G?IIIHHHGG??GIIIIGGG=G?5=GCIIIIIIIIIIIIIIIIIIIIIIIIIIIGCEGIIIIIIIIIIIIIIIIIIIIIIIGGGII
@G637SNQ08I46HK
ACCTGGAGTTCCACCCGAGAAGCAGGGGCCGCGGTAGCTGCTGAATCTTCTACTGGTACATGGACAACTGTGTGGACTGATGGACTTACCAGC
+G637SNQ08I46HK
=B:IIIIIIIDD9BBBD66B56A<BBB9B72EIFGHFGGGIE=B=E9B9=EIGGGGGGGFGB;<<B;;?EEBBB@@GHHHEDDIIB@@FIIIB
@G637SNQ08JUMWI
AACCTGGAGTTCCACCCGAAGAAGCAGGGGCCGCGGTAGCTGCTGAACTCTTCTACTGGTACATGGACAACTGTGTGGACTGATGGACTTACCAGC
+G637SNQ08JUMWI
IIIIIIIIIIIIIIGGBGG==GEFGBGGG5IH>HHEIIIIIIIIIG;;??IIIIIIIIIIIIIIIIIIIIIIIIIIIIIIIIIIIIIIIIIIIIII
@G637SNQ08JDUKO
AACCTGGAGTTCCACCCGAAGAAGCAGGGGCCGCGGTAACTACTGAATCTTCTACTGGTACATGGACAACTGTGTGGACTGATGGACTTACCAGC
+G637SNQ08JDUKO
IIIIIIIIIIIIIIHHHIIIIIIIIIHHHCIIIIIIIIIIIIIIIIIIIIIHHHIIIIIIIIIIIIIIIIIIIIIIIIIIIIIHHHIIIIIIIII
@G637SNQ08JGYDQ
CCAACCTGGAGTTCCACCCGAAGAAGCAGGGGCCGCGGTAGCTGCTGAATCTTCTACTGGTACATGGACAACTGTGTGGACTAATGGACTTACCAGC
+G637SNQ08JGYDQ
GAIIG>GGCIIIIHHHGHHIGCGIIIIIGGGBIH>HHIIHHHIIIIIIIIIIIIIIIIIIIIIIIIIIIGCDHHIIIIIIIIIIIIIIIIIIIIIHH
@G637SNQ08JHXM2
AACCTGGAATTCCACCCCGAAGAAGCAGGGGGCCGCGGTAGCTGCTGAATCTTCTACTGGTACATGGAAAACTGTGTGGACTGATGGACTTACCAGC
+G637SNQ08JHXM2
BBIDA@:@:@>@57@@@1<@@>@8<@<@@@@-@4-5@8?@<@@EGGIIHGGEEEEIDDBABED=@@5@@@17@@>DD@?AIIIIIIIIIIIIIIHIA
@G637SNQ08JEXH2
AACCTGGAGTTCCACCCGAAGAAGCAGGGGCCGCGGTAGCTACTGAATCTTCTACTGGTACATGGACAACTGTGTGGACTGATGGATTTACCAGCT
+G637SNQ08JEXH2
IIIIIIIIIIIIIIHHBIIIIIIIIIHHHAIIIIIIIIIIIIIIIIIIIIIIIIIHHHIIIIIIIIIIIIIIIIIIIIIIIIIIIIHHHIIIIIIH
@G637SNQ08JSHL7
AACCTGGAGTTCCACCCGAACGAAGCAGGGGCCGGCCGGTAGCTGCTGAATCTTCTACTGGTACACGGACAACTGTGTGGACTGATGGACTTACCAGC
+G637SNQ08JSHL7
BBG@?B@D;B;B;;BB=DB626B466?BBB0B6B.B/B/77577CCDDB>?@D@@@DDDDDHHEDEHHHEEEBBBBHHHHHBBBHHHHHHHHHEEEEH
@G637SNQ08I4VJK
AACCTGGAGTTCCACCCGAAGAAGCAGGGGCCGCGGTAGCTGCTGAATCTTCTACTGGTACATGGACAACTGTGTGGACTAGATGGACTTACCAGC
+G637SNQ08I4VJK
IGGEEFCE<F:F:@FF?IHHIIIIICFFF>IIFIIIIIIIIIIIIGGGGGGGIIIHGGIIIHGGGGCFCCCIIIIIIIIIIIIIIIIIF;:F:IEF
@G637SNQ08JFB3I
AACCTGGAGTTCCTCCCGAAGAAGCAGGGGCCGCGGTAGCTGCTGAATCTTCTACTGGTACATGGACAACTGTGTGGACTGATGGACTTACCAGCT
+G637SNQ08JFB3I
IIIIIIIIIIIIIIIIHIIIIIIIIHIII@IIIIIIIIIIIIIIIIIIIIIIIIIIIIIIIIIIIIIIIIIIIIIIIIIIIIIIIIIIIIIIIIII
@G637SNQ08I8C6X
AACCTGGAATTCCACCCCGAAGAAGCAGGGGGCCGGCGGTAGCTGCTGAATCTTCTACTGGTACATGGAAAACTGTGTGGACTGATGGACTTACCAGC
+G637SNQ08I8C6X
?2?1DEGEE????I???=I@88?3899????-?/?-.?.>>:>>EEEGEAAAE==7771?2;AA>@?8???=IGGECCCCGIEEEEEEIICCCEEII?
@G637SNQ08JLS9L
AACCTGGAGTTCCACCCCGAAGAAGCAGGGGCCGCGGTAGCTGCTGAATCTTCTACTGGTACATGGACAACCGTGTAGACTGATGGACTTACCAGC
+G637SNQ08JLS9L
IIIIGEEEAD@D<4DDD1:DGBDBCGIDDD@D?7=D?IIIEIIIIIIIIIIIIIIHCDCIIIIIGGGGIIIIIIIHGHHGGGGIIIIIIIEDCCEE
@G637SNQ08I9ESB
AACCTGGAGTTCCACCCGAAGAAGCAGGGGGCCGCGGTAGCTGCTGAATCTTCTACTGATACATGGACAACTGTGTGGACTGATGGACTTACCAGC
+G637SNQ08I9ESB
IIIIIIIIIIIIIIHHHIGBEBAD?7BBBB/B:1=BDFDEIIIFC>B<GEDDDFA?;==@EEBDB:<=B;;==;EEEEEDDDDEB?==B?;B:;?B
@G637SNQ08I41YF
AACCTGGAGTTCCACCCGAAGAAGCAGGGACCGCGGTAGCTGCTGAATCTTCTACTGGTACATGGACAACTATGTGGACTGATGGACTTACCAGC
+G637SNQ08I41YF
IIIIIIIIHHHIIGGG9GIIIIIIIIHHHIIIIIIIIIIIIIIIIIIIIIIIIIIIIIIIIIIHHHIIIIIIIIIHHHIIIIDGCCIGB=G=E@G
@G637SNQ08JYMWK
AACCTGGATTCCACCCGAAGAAGCAGGGGCCGCGGTAGCTGCTGAATCTTCTACTGGTACATGGACAACTGTGTGGACTGATGGACTTACCAGC
+G637SNQ08JYMWK
IIIIIH?;H;IIIHHHIIIIIIIIIHHHBIIIIIIIIIIIIIIIIIIIIIIIIIIIIIIIIIIIIIIIIIIIIIIIIIIIIIIIIIIIIIIIII
@G637SNQ08JPY1A
AACCTGGAGTTCCACCCGAAGAAGCAGGGGCCGCGGTAGCTGCTGAATCTTCTACTGGTACATGGACAACTGTGTGGACTGGTGGACTTACCAGC
+G637SNQ08JPY1A
IIIIIIII<H;HHIHH?IIIIIIIIIHHHAHHEHIIIIIIIIIIIIIIIIIIIIIHHHIIIIIIIIIIIIIIIIIIIIIHHHIIIIIIIIIIIHH
@G637SNQ08JYL6B
AACCTGGAGTTCCACCCGAAGAAGCAGGGGCCGCGGTAGCGTGCTGAATCTTCTACTGGTACATGGACAACTGTGTGGACTGATGGACTTACCAGC
+G637SNQ08JYL6B
IIIIIIIIIIIIIIIIHIIIIIIIIIIIICIIIIIIIIDDDDHIIIIIIIIIIIIIIIIIIIIIIIIIIIIIIIIIIIIIIIIHIHIIIIIIIIII
@G637SNQ08JGCBB
AACCTGTAGTTCCACCCGAAGAAGCAGGGGCCGCGGTAGCTGCTGAATCTTCTACTGGTACATGGACAACTGTGTGGACTGATGGACTTACCAGC
+G637SNQ08JGCBB
IIIIIIIIIIIIIIIIHIIIIIIIIIIIICIIIIIIIIIIIIIIIIIIIIIIIIIIIIIIIIIIIIIIIIIIIIIIIIIIIIIIIIIIIIIIIII
@G637SNQ08JF40P
AACCTGGAGTTCCACCCGAAGAAGCGGGGCCGCGGTAGCTGCTGAATCTTCTACTGGTACATGGACAACTGTGTAGACTGATGGACTTACCAGC
+G637SNQ08JF40P
IIIIIIIIIIIIH?GG:IIIIGGB>GGG3G;2=G>EAEEIIIIIIIIIIIIIIIIIIIIIIIIIIIIIIIIIIIIIIIIIIIIIIIIIIIIIII
@G637SNQ08I3WJJ
AACCTGGAGTTCCACCCGAAGAAGCAGGGGCCGCGATAGCTGCTGAATCTTCTACTGGTACATGGACAACTGTGTGGACTGATGGACTTACCAGCT
+G637SNQ08I3WJJ
FBFADFGIHIIGGGHHHIIGGGGIIIFFF@F:4BIIIIIIIIIIIGGGIIIIIIIIIIIIIIIFBCGIIIIIIIIIHIIIIIII>>>FBIIIHIGF
@G637SNQ08JWRAO
AACCTGGAGTTCCACCCGAAGAAGCAGGGGCCGCGGTAGACTGCTGAATCTTCTACTGGTACATGGACAACTGTGTGGACTGATGGACTTACCAGC
+G637SNQ08JWRAO
IIIIIIIIIIIIIIIIHIIIIIIIIIIIICIIIIIIIIIIIIIIIIIIIIIIIIIIIIIIIIIIIIIIIIIIIIIIIIIIIIIIIIIIIIIIIIII
@G637SNQ08JZHZ8
AACCTGGAGTTCCACCCGAAGAAGCAGGGGCCGCGGTAGCTGCTGAATCTTCTACTGGTACATGGACAACTGTGGGGACTGATGGACTTACCAGCT
+G637SNQ08JZHZ8
IIIIIIIE<D9IB<DD2<EHIECCHGDDD;D?5HHIIIIIIIIIIIIIIIIIIIIHHHIIIHCDB?BD=;=:4DDD17=EEEGEEIIIIIIIIIDD
@G637SNQ08JPLWP
AACCTGGAGTTCCACCCGAAGAAGCAGGGGCCGCGGTAGCCGATGAATCTTCTACTGGTACATGGACAACTGTGTGGACTGATGGACTTACCAGC
+G637SNQ08JPLWP
IIIIIIIIIHHH??HHHIIIIIIIIIHHHCIIHIIIIIIIIIIIIIIIIIIIIIIIHCDIIIIIIIIIIIIIIIIIIIIIIHHHHIIIIIIIIHH
@G637SNQ08JIWAE
AACCTGGAGTTCCACCCGAAGAAGCAGGGGGCCGCGGTAGCTGCTGAATCATCTACTGGTACATGGACAACTGTGTGGACTGATGGACTTACCAGC
+G637SNQ08JIWAE
IIIIHHHIDGCH?<GG4BGGIGBDE>GGGG1GB?FGGIIIIIIIIIHHHIIIIIIIHHHIIIIIIIIIIIIIIIIIIIIIIIIIIIIIIIIIIIHH
@G637SNQ08I6Q2I
AACCTGGAGTTCCACCCGAAGAAGCAGGGGCCGCGGTAGCTGCTGAATCTTCTACTGGTACGTGGACAACTGTGTAGACTGATGGACTTATCAGC
+G637SNQ08I6Q2I
IIIIIIIIIIIIIIIIHIIIIIIIIHIII>IIFIIIIIIIIIIIIIIIIIIIIIIIIIIIIHHIIIIIIIIIIIIIIIIIIIHIHIIIIIIIIII
@G637SNQ08JNVUE
AACCTGGAGTTCCACCCGAAGAAGCAGGGGCCGCGGTAGCTGCTGAATCTTCTACTGGTACACGGACAACTAGTGTGGACTGATGGACGTTACCAGC
+G637SNQ08JNVUE
HHIHFDBBAAAD=5==14=AAA>?>9===;BA7AB@A==?ADDDAAA??@BB==55=48?AA?=448=<84344=<=89999<>==440=0?=449=
@G637SNQ08JFFIT
AACCTGGAGTTCCACCCGAAGAAGCAGGGGCCGCGGTAGCTGCTGAATCTTCTACAGGTACATGGACAACTGTGTGGACTGATGGACTTACCAGC
+G637SNQ08JFFIT
IIIIIIIIIIIIIIHHHIIIIIIIIIEEECIIIIIIIIIIIIIIIIIIIIIIIC>@E@IIIIIIIIIIIIIIIIIIIIIIIIIIIIIIIIIIIII
@G637SNQ08JIDMZ
AACCTGGAGTTCCACCCGAAGAAGCAGGGGCCGCGGTAGCTGCTGAGTCTTCTACTGGTACATGGACAACTGTGTGGACTGATGGACTTACCAGC
+G637SNQ08JIDMZ
IIIIIIIIIIIIIIIIHIIIIIIIIIIIICIIIIIIIIIIIIIIIIIIIIIIIIIIIIIIIIIIIIIIIIIIIIIIIIIIIIIIIIIIIIIIIII
@G637SNQ08I52MN
AACCCGGAGTTCCACCCGAAGAAGCAGGGGCCGCGGTAGCTGCTGAATCTTCTACTGGTACATGGACAAACTGTGTGGACTGATGGACTTACCAGC
+G637SNQ08I52MN
IICC;C7ACEEE9<CC14C@@CBCE@CCC=EE8BCAEEEEIIIIHHHHIIIIIIIIIIIIGEGEE??CC39BIEEEEEIIIIIEEEEEC99C=AIC
@G637SNQ08JBEGF
AACCTGGAGTTCCACCCGAAGAAGCGAGGGGCCGCGGTAGCTGCTGAATCTTCTACTGGTACATGGACAACTGTGTGGACTGATGGACTTACCTGCT
+G637SNQ08JBEGF
A>B?AAAA;A5A01AA9AA<<AA?D;=AAA=A62=AGHGEEEGHHHA>>EHHHHHDDDDHHHHHA<=<EGGGDB<<ABHHHHGGGGGGGGGA;;<<A
@G637SNQ08JDP96
AACCTGGAGTTCCACCCGAAGAAGCAGGGGCCGCGGTAGCCGCTGAATCTTCTACTGGTACATGGACAACTGTGTGGACTGATGGATTTACCAGC
+G637SNQ08JDP96
IIIIIIIIHHHIIIHHHIIIIIIIIIHHHAIIIIIIIIIIIIIIIIIIIIIIIIIIIIIIIIIHHHIIIIIIIIIIIIIIIIIIIIHH?IIIIII
@G637SNQ08JPEE9
AACCTGGAGTTCCACCCGAAGAAGCAGGTGCCGCGGTAGCTGCTGAATCTTCTACTGGTACATGGACAACTGTGTGGACTGATGGACTTACCAGC
+G637SNQ08JPEE9
IIIIIIIIIIIIIIIIHIIIIIIIIIIIIIIIIIIIIIIIIIIIIIHHHIIIIIIHIHIIIIHIHIIIIIIIIIIIIIHHHHIIIIIIIIIIIII
@G637SNQ08JKL3I
AACCTGGAGTTCCACCCGAAGAAGCAGGGGCCACGGTAGCTGCTGAATCTTCTACTGGTACATGGACAACTGTGTGGACTGATGGACTTACCGGC
+G637SNQ08JKL3I
IIIIIIIIIIIIIIIIGIIIIIIIIIIIIBIIIIIIIIIIIIIIIIIIIIIIIIIHIHIIIIIIIIIIIIIIIIIIIIHHHIHIHIIIIIIIIII
@G637SNQ08JRT45
AACCTGGAGTTCCACGCGAAGAAGCAGGGGCCGCGGTAGCTGCTGAATCTTCTACTGGTACATGGACAACTGTGTGGACTGATGGATTTACCAGC
+G637SNQ08JRT45
IIIIIIIIIIIIIIIIIIIIIIIIIIIIICIIIIIIIIIIIIIIIIHHHIIIIIIHIHIIIIIIHHIIIIIIIIIIIIIIIIIIIIIIGIIIIII
@G637SNQ08JI4Z9
AACCTGGAGTTCCACCGAAGAAGCAGGGGCCGCGGTAGCTGCTGAATCTTCTACTAGTACATGGACAACTGTGTGGACTGATGGACTTACCAGC
+G637SNQ08JI4Z9
F;F;GFGECFGG@4F14F>AF:;@AFFF=F?5HIIIIIIIIIIIHHHIIIIIIIIIIIIIIIIIIIIIIIIIIIIIIIIIIIIIIIIIIIIIIH
@G637SNQ08I6W1I
AACCTGGAGTTCCACCCGAAGAAGCAGGGGCCGCGGTAGCTCCTGAATCTTCTACTGGTACATGGACAACTGTGTGGACTGATGGACTTACCAGCCC
+G637SNQ08I6W1I
IIIIIIIIIIIIIIIIHIIIIIIIIIIIICIIIIIIIIIIIIIIIIIIIIIIIIIHIHIIIIIIIIIIIIIIIIIIIIIIIIIIIIIIIIIIIIIIH
@G637SNQ08JS3WR
AACCTGGAGTTCCACCCGAAGAAACAGGGGCCGCGGTAGCTGCCGAATCTTCTACTGGTACATGGACAACTGTGTGGACTGATGGACTTACCAGCT
+G637SNQ08JS3WR
IIIIIIIIIIIIIIHHGIIIIHHHI<HHHCIIIIIIIIIIIIIIIIIIIIIIIIIIIIIIIIIIIHDHCHIIIIIIIIIIIIIIIIIIIIIIIIIH
@G637SNQ08JP8YW
AACCTGGAGTTCCACCCGAAGAAGCAGGGGCCGCGGTAGCTGCTGAATCTTCTACTGGTACATGGACAACTGTGTGGACTGATGGACTTACAAGC
+G637SNQ08JP8YW
IIIIIIIIIIIIHHIIHIIHHIIIIIIIIAIIIIIIIIIIIIIIIIIIIIIIIIIIIIIIIIIIIIIIIIIIIIIIIIIIIIIIIIIIIIIIIII
@G637SNQ08I6Z2T
AACCTGGAGTTCCACCCGAAGAAGCAGGGGCTGCGGTAGCTGCTGAATCTTCTACTGGTACATGGACAACTGTGTGGACTGATGGACTTACCAGCT
+G637SNQ08I6Z2T
IIIHGHCIIIIIIIHHHIIIIIIIIHHHHCIIIIIIHHHHIIIHHHHHHIIIIIHDHCIIIHHHHIIIIIIIIIHHHIIIIHHHHIIIIIIIIIIH
@G637SNQ08JO49O
AACCTGGAGTTCTACCCGAAGAAGCAGGGGCCGTGGTAGCTGCTGAATCTTCTACTGGTACATGGACAACTGTGTGGACTGATGGACTTACCAGC
+G637SNQ08JO49O
IIIIIIIIIIIIIIHHHGHCHIIIIEHHH;H?4CHEIIIIIIIIIIIIIIIIIIIIIIIIIIIIIIIIIIIIIIIIIIIIIIIIIIIIIIIIIII
@G637SNQ08JESNI
AACCTGGAGTTCCACCCGAAGAAGCGAGGGGCCGCGATAGCTGCTGAATCTTCTACTGGTACATGGACAACTGTGTGGACTGATGGACTTACCAGC
+G637SNQ08JESNI
DDA:<A??BA6A67AA;FA;<A68<51AAA.A3-58@?=ADDEGGGGDEEFDE@@@IIII===@DHHGGGFDDD@;A;DDD@@<A;GGHHIGGF=A
@G637SNQ08I853W
AACCTGGAGTTCCACCCGAAGAAGCAGGGGCTGCGGTAGCTGCTGAATCTTCTACTGGTACATAGACAACTGTGTGGACTGATGGACTTACCAGC
+G637SNQ08I853W
IIIIIIIIIIIIC?HH6?IIIIIIIIHHH@HIIIIIIIIIIIIIIIIIIIIIIIIIIIIIIIIIIIIIIIIIIIIIIIHHHIIIIIIIIIIIIII
@G637SNQ08JUCZ7
AACCTGGAGTTCCACCCGAAGAAGCAGGGGCCGCGGTATCTGCTGAATCTTCTACTGGTACATGGACAACTGTGTGGACTGATGGACTTACCAGCCC
+G637SNQ08JUCZ7
IIIIIIIIIIIIHGHHGIIIIIIIIIHHHCIIIIIIIIIIIIIIIIIIIIIIIIIIIIIIIIIIIIIIIIIIIIIIIIIIIIHHHIIIIIIIIIHHG
@G637SNQ08I5O65
AACCTGGAGTTCCACCCGAGAAGCAGGGGCCGCGGTAGCTGCTGAATCTTCTACTGGTACATGGACAACTGTGTGGACTGATGGACTTACCAGCC
+G637SNQ08I5O65
IIIIIIIIIIIIIIHH=>>>FIIICFFF:IIFIIIIIIIIIIIGFDDGIIIIIIIIIIIIIIGGGGFBAGIIGGGHIIIIIGGGIIIIIIIGGGI
@G637SNQ08JOAEQ
AACCTGGAGTTCCACCCGAAGAAGCAGGGGCCGCAGTAGCTGCTGAATCTTCTACTGGTACATGAACAACTGTGTGGACTGATGGACTTACCGGC
+G637SNQ08JOAEQ
IIIIIIIIIIIIIIIIHIIIIIIIIHIIIAIIIIIIIIIIIIIIIIIIIIIIIIIIIIIIIIIIIIIIIIIIIIIIIIIIIIIIIIIIIIIIIII
@G637SNQ08JWFU2
AACCCGGAGTTCCACCCGAAGAAGCAGGGGCCGCGGTAGCTGCTGAATCTTCTACTGGTACATGGACAACTGTGTGGACTGATGGACTTACCAGCC
+G637SNQ08JWFU2
B4BB/B9<<B>B>9BB/9B7:B9?>9BBB1B><EEEIIIIIIIIIIIIIIIIIIIIIIIIIGGGGIIIIIICBBBIIIIIIIIIGDDDDEEEA=BB
@G637SNQ08JB8M7
AACCTGGAGTTCCACCCGAAGAAGCAGGGGCCGCGGTAGCTGCTGAATCTTCTACTGGTACATGGACAACTCTGGGACTGATGGACTTACCAGC
+G637SNQ08JB8M7
IIIIHEEE<E>E>4EE1<EGIE@C@9EEE4EB8EEEIGIIIIIIIIIIIIIIIIIIIIIIIHDECIIIIIID?EEGIIIIIIIIIIIIIIIIIE
@G637SNQ08I57UF
AACCTGGAGTTCCACCCCGAAGAAGCAGGGGCCGCGGTAGCTGCTGAATCTTCTACTGGTACATGGACAACTGTGTGAACTGATGGACTTACCAGC
+G637SNQ08I57UF
IIIIIIIIIIIIC<HHH4<HHFHGIIIHHHAIIIIIIIIIIIIIIIIIIIIIIIIIIIIIIIIIIIIIIIIIIIIIIIIIIIIIIIIIIIIIIIHH
@G637SNQ08JWWCB
AACCTGGAGTTCCACCCGAAGAAGCAGGGGCCGCGGTAGCTGCTGAATCTTCTACTGGTACATGCACAACTGTGTGGACTGATGGACTTACCAGC
+G637SNQ08JWWCB
IIIIIIIIIIIIIHHH:IIIIIIIIIHHH@IIIIIIIIIIIIIIIIIIIIIIIIIIIIIIIIIIIIIIIIIIIIIIIIHHHIIIIIIIIIIIIII
@G637SNQ08JU4K8
AACCTGGAGTTCCACCCGAAGAAGCAGGGGCCGCGGTAGCTGCTGAATCTTCTAGTGGTACATGGACAACTGTGTGGACTGATGGACTTACCAGCT
+G637SNQ08JU4K8
IIIIIIIIIIIIIIIIHIIIIIIIIIIIICIIIIIIIIIIIIIIIIIIIIIIIIIIIIIIIIIIIIIIIIIIIIIIIIIIIIIIIIIIIIIIIIII
@G637SNQ08JFJ6T
AACCTGGAGTTCCACCCGGAGAAGCAGGGGCCGCGGTAGCTGCTGAATCTTCTACTGGTACATGGACAACTGTGTTGACTGATGGACTTACCAGC
+G637SNQ08JFJ6T
IIIIIIIIIIIIIIIIHIIIIIIIIIIIICIIIIIIIIIIIIIIIIIIIIIIIIIIIIIIIIIIIIIIIIIIIIIHHHIIIIIIIIIIIIIIIII
@G637SNQ08JR1Y6
AACCTGGAGTTCCACCCGAAGAAGCGAGGGGGCCGCGGTAGCTGCTGAATCTTCTACTGGTACATGGACAACTGTATGGACTGATGGACTTACCAGC
+G637SNQ08JR1Y6
<<;;<;242;1;-/;;,7;12;68=//;;;;,;.-8;<=?ADDFFFFDCCCFFFFDAAADDDD::;:DDDDDDAAADBBAA@@??;444;44;<=><
@G637SNQ08JZL6E
AACCCGGAGTTCCACCCGAAGAAGCAGGGGCCGCGGTAGCTGCTGAATCTTCTACTGGTACATGGACAACTGTGTGGACTAATGGACTTACCAGC
+G637SNQ08JZL6E
IIHHHIIIIIIIIIHHHIIIIIIIIIHHHCIIIIIIIIIIIIIIIIIIIIIIIIIIIIIIIIIIIIIIIIIIIIIIIIIIIHHHIIIIIIIIIII
@G637SNQ08JZ0MB
AACCTGGAGTTCCACCCGAAGAAGCAGGGGCCGCGGTAGCTGCTGAATCTTCTACTGGTACATGGACAACTGTGTGGACTGATGGGCTTACCAGCT
+G637SNQ08JZ0MB
IIIIIIIIIIIIIIIIHIIIIIIIIIIII@IIIIIIIIIIIIIIIIIIIIIIIIIIIIIIIIIIIIIIIIIIIIIIIIIIIIIIIHIIIIIIIIII
@G637SNQ08JRQM6
AACCAGGAGTTCCACCCGAAGAAGCAGGGGCCGCGGTAGCTGCTGAATCTTCTACTGGTACATGGACAACTGTGTGGACTGATGGACTTACCAGC
+G637SNQ08JRQM6
IIH??HII?H?HHIHHHIHCGHIIIIHHHCIIIIIIIIIIIIIIIIIIIHCDIIIIIIIIIIDHCHIIIIIIIIIIIIIIIIIIIIIIIIIIIIH
@G637SNQ08JWS9M
AACCTTGAGTTCCACCCGAAGAAGCAGGGGCCGCGGTAGCTGCTGAATCTTCTACTGGTACATGGACAACTGTGTGGACTGACGGACTTACCAGC
+G637SNQ08JWS9M
IIGGD??CIIIIFFDD:IGGHEEGD=DDD6FFFIIIIIIIIIIIIIIIIIIIIIGBDDIIIGDD;;CIIIIIIIGGGIIIIIIGD88D8ED@@@D
@G637SNQ08I6VRS
AACCTGGAGTTCCACCCGAAGAAGCAGGGGCCGCGGTAGCTGCTAAATCTTCTACTGGTACATGGACAACTGTGTGGACTGATGGACTTACCAGC
+G637SNQ08I6VRS
IIIIIIIIIIIIIIHHHIHHHIIIIIHHHCH?7HHIIDDDHIIIHHHIIIIIIIIIIIIIIIIIIIIIIIIIIIIIIIIIIIHHHIIIIIIIIIH
@G637SNQ08JPF7F
AACCTGGAGTTCCACCCGAAGAAGCAGGGGCCGCGGTAGCTGCTGAATCTTCTACTGGTACATGGACAACTGTGTTGACTGATGGACTTACCAGC
+G637SNQ08JPF7F
IIIIIIIIIIIIIIHHHIIIIIIIIIHHHCIIIIIIIIIIIIIIIIIIIIIIIIIHHHIIIIHHHIIIIIIIIHHCDDIIIIIIIIIIIIIIIII
@G637SNQ08JR3NK
AACCTGGAGTTCCACCCGAAGAAGCGAGGGGCCGCGGTAGCTGCTGAATCTTCTACTGGTACATGGACAACTGTGTGGACTGATGGACTTATCAGC
+G637SNQ08JR3NK
DDD@BD99@DDD77DDBGD;;EE?@<<DDD<DD:DDGGGIIIIIIHD==CDHHHIEBDBIIHFHFIIIIIIIIIFFFIIIIIIIHBCCID<<<@@D
@G637SNQ08JUMP3
AACCTGGAGTTCCACCCGAAGAAGCAGGGGGCCGCGGTAGCTGCTGAATCTTCTACTGGTACATGGACAACTGTGTGGACTGATGGACTTATCAGCT
+G637SNQ08JUMP3
DDIIIC@@@IIID@CC7ECBBC=><<CCCC-C85;C@DAEGHHIIIHHHEDFFFHEEDDIIIFBCBIIIIIIIIIIIIIIIIIIIIIIIB:::>HIE
@G637SNQ08JOZB3
AACATGGAGTTCCACCCGAAGAAGCAGGGGCCGCGGTAGCTGCTGAATCTTCTACTGGTACATGGACAACTGTGTGGACTGATGAACTTACCAGC
+G637SNQ08JOZB3
IIIIIIIIIIIHC;HHGIIIIIIIIHHHHBH?7DHIIHHHIIIIIIIIIIIIIIIIIIIIIIIIIIIIIIIIIIIIIIIIIIIHHHHIIIIIIII
@G637SNQ08JB4XM
AACCCGGAGTTCCACCCGAAGAAGCAGGGGCCGCGGTAGCTGCTGAATCTTCTACTGGTACATGGACAACTGTGTGGACTGATGGACTTACCAGCT
+G637SNQ08JB4XM
IIHHHIIIIIIIIIHHBIIIIIIIIHHHH@IIFIIIIIIIIIIHHHIIIIIIIIIIIIIIIIIIIIIIIIIIIIIIIIIIIIIIIIIIIIIIIH?H
@G637SNQ08JTIK6
CCAACCTGGAGTTCCACCCGAAGAAGCAGGGGCCGCGGTAGCTGCTGAATCTTCTACTGGTACATGGACAACTGTGTGGATTGATGGACTTACCAGC
+G637SNQ08JTIK6
D.D3D7AD9><DGDDDDD<IIIIIIIIIDDDCIIIIIIIIIIIIIIIIIIIIIIIIIIIIIIIIIIIIIIIIIIIIII?;D:?CGGFIIHHIIIIII
@G637SNQ08JQ2SX
AACCTGGAGTTCCACCCGTAGAAGCAGGGGCCGCGGTAGCTGCTGAATCTTCTACTGGTACATGGACAACTGTGTGGACTGATGGACTTACCAGC
+G637SNQ08JQ2SX
IIIIIIIIIIIIIIIIHIIIIIIIIIIIICIIIIIIIIIIIIIIIIIIIIIIIIIIIIIIIIIIIIHIHHIIIIIIIIIIIIIIIIIIHHIHIII
@G637SNQ08JDYVQ
AACCTGGAGTTCCACCCGAAGAAGCGAGGGGCCGCGGTAGCTGCTGAATCTTCTACTGGTACATGGACAACTGTGTGGACTGATGGACTTACCAGCT
+G637SNQ08JDYVQ
GIIHGDCC?D?D52DD/9D57DA>@ACDDDCIG?GHIIIHIIIIIID>=CGIIIIHHHIIIIHIIHFGGGHIIHFFFIIGGGIIIGFFGGGHHD==D
@G637SNQ08JR7YY
AACCTGGAGTTCCACCGGAAGAAGCAGGGGCCGCGGTAGCTGCTGAATCTTCTACTGGTACATGGACAACTGTGTGGACTGATGGACTTACCAGC
+G637SNQ08JR7YY
IIIIIIIIIIIIIIGBGCGCIIIIIIGGG@G;4DIIIHHHIIIIIIIIIIIIIIIIIIIIIIIIIIHHHIIIIIIIIIIIIIIIIIIIHHHHIII
@G637SNQ08JN5TD
AACCTGGAGTTCCACCCGAAGAAGCAGGGGCCACGGTAGCTGCTGAATCTTCTACTGGTACATGGACAACTGTCGTGGACTGATGGACTTACCAGC
+G637SNQ08JN5TD
IIHGGHGIIIIIIIHHHIIIIIIIIIHHH@HCIIIIIIIIIIIIIHGGIIIIIIIIIIIIIIIIIIIIII?;:::EHEEEECCCHCIIIIIIIIIH
@G637SNQ08JZ9GF
AACCTGGAGTTCCACCCGAAGAAGCAGGGGCCGCGGTAGCTGTTGAATCTTCTAATGGTACATGGACAACTGTGTGGACTGATGGACTTACCAGC
+G637SNQ08JZ9GF
IIIIIIIIIIIIIIIIHIIIIIIIIHIII;IIIIIIIIIIIIIIIIIIIIIIIIIIIIIIIIIIIIIIIIIIIIIIIIIIIIIIIIIIIIIIIII
@G637SNQ08JYHBJ
AACCTGGAGATCCACCCGAAGAAGCAGGGGCCGCGGTAGCTGCTGAATCTTCTACTGGTACATGGACAACTGTGTGGACTGATGGACTTACCAGC
+G637SNQ08JYHBJ
IIIC<G;GHIHHHHGGCIIIIGEEIDGGG5GEDIIIIIIIIIIIIIIIIIIIIIIIIIIIIIIIIIIIIIIIIIIIIIIIIIIIIIIIIIIIIII
@G637SNQ08I9OF1
AACCTGGAGTTCCACCCGAAGAAGCAGGGGCCGCGGTAGCTGCTGAATCTTCTAATGGTACATGGACAACTGTGTGGACTGATGGACTTACCGGC
+G637SNQ08I9OF1
IIIIIIIIIIIIIIIIHIIIIIIIIIIIICIIIIIIIIIIIIIIIIIIIIIIIIIIIIIIIIIIHHIIIIIIIIIIIIIIIIIIIIIIIIIIIII
@G637SNQ08JY46Q
AACCTGGAGTTCCACCCGAAGAAGCAGGGGCCGCGGTAACTGCTGAATCTTCTACTGGTACATGGACAACTGTGTGGACTGATGGACTTACCAGCT
+G637SNQ08JY46Q
IIIIIIIIIIIIIIHHHIIIIIIIIIHHH@IIIIIIIIIIIIIIIHHHIIIIIIIIIIIIIIIIIIIIIIIIIHDHCHIIIIIIIIIIIIIHDD?H
@G637SNQ08JJW3J
AACCTGGAGTTCCACCCGAAGAAGCAGGGGCTGCGGTAGCTGCTGAATCTTCTACTGGTACATGGACAACTGTGTGGACTGATGGCCTTATCAGC
+G637SNQ08JJW3J
IIIIIIIIIIIIIIIIHIIIIIIIIDIII>IIIIIIIIIIIIIIIIIIIIIIIIIIIIIIIIIIIIIIIIIIIIIIIIIIIIIIIIIIIIIIIII
@G637SNQ08JJS4L
AACCTGGAGTTCCACTCGAAGAAGCAGGGGCCGCGGTAGCTGATGAATCTTCTACTGGTACATGGACAACTGTGTGGACTGATGGACTTACCAGC
+G637SNQ08JJS4L
IIIIIIIIIIIIIIIIIIIIIGEE>9GGG4GB<FGEIIIIIGGGGIIIIGGGIIGGGGIIIIIG??CGIIIIICCGCIIGGGIIIIIIIIIIIII
@G637SNQ08JO0WK
AACCTGGAGTTCCACCCGAAGAAGCAGGGGCCGCGGTAGCTGCTGAATCTTCTACTGGTACGTGGACAACTGTGTAGACTGATGGACTTACCAGCT
+G637SNQ08JO0WK
IIIIIIIIIIIICGIIHIIIIIIIIIIIICIIIIIIIIIIIIIIIIIIIIIIIIIIIIIIIIIIIIIIIIIIIIIIIIIIIIIIIIIIIIIIIIII
@G637SNQ08I666U
AACCTTGAGTTCCACCCGAAGAAGCAGGGGCCGCGGTAGCTGCTGAATCTTCTACTGGTACATGGACAACTGTGTGGACTGATGGACTTACCAGCT
+G637SNQ08I666U
IIIIIIIIIIIIIIIIHIIIIIIIIIIIICIIIIIIIIIIIIIIIIIIIIIIIIIIIIIIIIIIIIIIIIIIIIIIIIIIIIHIHIIIIIIIIIII
@G637SNQ08JC3UH
AACCTGGAGTTCCACCCGAAGAAGCAGGGGCCGCGGTAGCTGCTGAATCTTCTAATGGTACATGGACAACTGTGTGGACTGATGGACTTACCAGCT
+G637SNQ08JC3UH
IIIIIIIIIIIIIIIIHIIIIIIIIIIIICIIIIIIIIIIIIIIIIIIIIIIIIIIIIIIIIIIIIIIIIIIIIIIIIIIIIIIIIIIIIIIIIII
@G637SNQ08JJSK0
AACCTGGAGTTCCACCCGAAGAAGCAGGGGCCGCGGTAGCTGCTGAATCTTCTACTGGTACATGAACAACTGTGTGGACTGATGGACTTACCAGCT
+G637SNQ08JJSK0
IIIIIIIIIIIIHGGG:HIIIIIIIHGGG@IIFIIIIIIIIIIIIIIIIIIIDDDIIIIIIIDDGCIIIIIIIIIIIIIIIIIIIIIIIIIIIDDG
@G637SNQ08JRPJ1
AACCTTGAGTTCCACCCGAAGAAGCAGGGGCCGCGGTAGCTGCTGAATCTTCTACTGGTACATGGACAACTGTGTGGACTGATGGACTTACCAGCA
+G637SNQ08JRPJ1
IIIIIIIIIIIIIIHHGIIIIIIIIIHHHBIIFIIIIIIIIIIIIIIIIIIIIIIIIIIIIIIIIIHHHIIIIIIHHHIIIIIIIIIHHHIIIIII
@G637SNQ08JD2JI
AACCTGGAGTTCCACCCGAAGAAGCAGGGGCCGCGGTAGCTGCTGAATCTTCTACTGGTACATGGACAACTGTGTGGACTAATGGACTTACTAGC
+G637SNQ08JD2JI
IIIIIIIIIIIIIIHHHIIIIIIIIDHHH;IIIIIIIIIIIIIIIHCDHIIIIIIDHCIIIHDHCHDHCIIIIIIHCDIIIIHHHIIIIIHHDDH
@G637SNQ08I9HGD
AACCTGGAGTTCCACCCGAAGAAGCAGGGGCCGCGGTAGCTGCTGAATCTTCTACTGGTACATGGACATCTGTGTGGACTGATGGACTTACCAGC
+G637SNQ08I9HGD
CCIF>B=IGGGB77BB6AB45B;=?<BBB1B:29BADDBDGHHHHHHHHFFFFIHBB@IIDEEHI777<<FGGBBBBDDEE=9B7HHIIIDD@@B
@G637SNQ08I8I9P
AACCTGGAGTTCCACCCGAAGAAGCAGGGGCCGCGGTGCTGCTGAATCTTCTACTGGTACATGGACAACTGTGTGGACTGATGGACTTACCAGC
+G637SNQ08I8I9P
IIIIIIIIIIIIIIHHHIIIIIIIIIHHHCIIIII;;:;DIIIIIIIIIIIIIIIIIIIIIIHHHIIIIIIIIIIIIIIIIIIIIIIIIIIIII
@G637SNQ08JTI2F
AACCTGGAGTTCCACCCGAAGAAGCAGGGGCCGCGGTAGCTGCTGAATCTTCTACTGGTACGTGGGACAACTGTGTGGACTGATGGACTTACCAGC
+G637SNQ08JTI2F
D?D?IIEI:D;GA9DD29DAGFFGIIDDDCIIIIIIIIIIIGGGGIIIID>>BBEEEEFED78DD1;;D;;D@;;<GIICCCGIIIIIIIIIIIII
@G637SNQ08J1GXY
AACCTGGCGTTCCACCCGAAGAAGCAGGGGCCGCGGTAGCTGCTGAATCTTCTACTGGATACATGGACAACTGTGTGGACTGATGGACTTACCAGC
+G637SNQ08J1GXY
GGIIIIIIIIIIIIEEBIIIIIIIICEEE>IIAIIIIIHIIIIGGGDDBE<<EE;6E12;BA;;E677E=DDGECCEGIIGC?;E;IIIIIIIIII
@G637SNQ08JW5I7
AACCTGGAGTTCCAACCCGAAGAAGCAGGGGCCGCGGTAGCTGCTGAATCTTCTACTGGTACATGGACAACTGTGTGGACTGATGGACTTACCAGCCT
+G637SNQ08JW5I7
IIIIIIIIIG;G;G;HHHIIIIIIIIIGGGCIIIIIIIIIIIIIIIIIIIIIIIIIIIIIIIIIIIIIIIIIIIIIIIIIIIIIIIIIIIIIIICG5G
@G637SNQ08JLSHC
AACCTGGAGTTCCACCCGAAGAAGCAGGGGCCGCGGTAGCTGCTGAACCTTCTACTGGTACATGGACAACTGTGCGGACTGATGGACTTACCAAC
+G637SNQ08JLSHC
IIIIIIIIIIIHC;HHBIIIIIIIIIHHHCIIIIIIIIIIIIIIIIIIIIIIIIIIIIIIIIIIIIIIIIIIIIIIIIIIIIIIIIIIIIIIIII
@G637SNQ08JES4Y
AACCTGGAGTTCCACCCGAAGAAACAGGGGCCGCAGTAGCTGCTGAATCTTCTACTGGTACATGGACAACTGTGTGGACTGATGGACTTACCAGC
+G637SNQ08JES4Y
FCIEEGGIIFGGGGHFEIFCCFF99.FFF.F/-3<<@CCDDGIIIGGGIGGGGIIIIIIIIG?F?CIIHHGGIIIGGGIIIIIIIIIIIIIIIII
@G637SNQ08JLAUB
AACCTGGAGTTCCACCCGAAGAAGCAGGGGCCGCGGTAGCTGCTGAATCTTCTACTGGTACATGGACAACTGTGTGGTCTGATGGACTTACCAGC
+G637SNQ08JLAUB
IIIIIIIIIIIIIIIIHIIIIIIIIIIIIAIIIIIIIIIIIIIIIIIIIIIIIIIIIIIIIIIIIIIIIIIIIIIIIIIIIIIIHHIIIIIIIII
@G637SNQ08JXCLG
AACCTGGAGTTCCACCCGAAGAAGCAGGGGCCGCGGTAGCTGCTGAATCTTCTACTGGTACATTGACAACTGTGTGGACTGATGGACTTACCAGC
+G637SNQ08JXCLG
IIIIIIIIIIIIIIHHHIIIIIIIIIHHHAII>?H?HIIIIIIIIIIIIIIIIIIIIIIIIIIIIIIIIIIIIIIIIIIIIIHHHIIIIIIIEEH
@G637SNQ08JFYL7
AGCCTGGAGTTCCACCCGAAGAAGCAGGGGCCGCGGTAGCTGCTGAATCTTCTACTGGTACATGGACAACTGTGTGGATTGATGGACTTACCAGCT
+G637SNQ08JFYL7
IIIIIIIIIIIHHHHHHIIIIIIIIHHHH@IH:DHIICDDDIIHHHHIIIIIIIIHHHIIIIIIIIIIIHHHHIIIIIIIIIHHHIIIIIIIIIIH
@G637SNQ08I57RI
AACCTGGAGTTCCACCCGAAGAAGCAGGGGGCCGCGGTAGCTGCTGAATCTTCTAACGGTACATGGACAACTGTGTGGACTGATGGACTTACCAGC
+G637SNQ08I57RI
HHIIIIIIIIIIC<EE4BGCCE@D>9EEEE-E55BEGIEIIIIIIIIIIIIIIIIIIIIIIIIIIIIIIIIIIIIIIIIIIIH?E?IEECCEIIGE
@G637SNQ08JZPGL
AACCTGGAGTTCCATCCGAAGAAGCGAGGGGCCGCGGTAGCTGCTGAATCTTCTACTGGTACATGGACAACTGTGTGGACTGATGGACTTACCAGC
+G637SNQ08JZPGL
IIIIIIIIIGGG>::GBIGDDGGAB>?GGGAIIAHIIIGGGGIIIIIIIIIIIIIIGGGIIIIIIIIIIIIIIIIIIIIIIIIIIIIIIIIIICDG
@G637SNQ08JP27C
AACCTGGAGTTCCACCCGAAGAAGTAGGGGCCGCGGTAGCTGCTGAATCTTCTACTGGTACATGGACAACTGTGTGGACTGATGGACTTATCAGC
+G637SNQ08JP27C
IIIIHHHHIIIHHHHHHIIIIIIIIIHHHCIIIIIIIHHHIIIIIIIIIIIIIIIIIIIIIIIIIIIIIIIIIIIIIIIIIIIIIIIIIIIIIII
@G637SNQ08I6TJQ
AACCTGGAGTTCCACCCGAAGAAGCAGGGGTCGCGGTAGCTGCTGAATCTTCTACTGGTACATGGACAACTGTGTGGACTGATGGACTTACCAGCT
+G637SNQ08I6TJQ
IIIIIIIIIIIIIIIIHIIIIIIIIIIIICIIIIIIIIIIIIIIIIIIIIIIIIIIIIIIIIIIIIIIIIIIIIIIIIIIIIIIIIIIIIIIIIII
@G637SNQ08JZ3EU
AACCTGGAGTTCCACCCGAAGAAGCAGGGGCCGCGGTAGCTGCTGAACCTCTTCTACTGGTACATGGACAACTGTGTGGACTGATGGACTTACCAGC
+G637SNQ08JZ3EU
IIIIIIIIIIIIIIIIHIIIIIIIIIIIICIIIIIIIIIIIIIIIIIIIIIIIIIIIIIIIIIIIIIIIIIIIIIIIIIIIIIIHIHIIIIIIIIII
@G637SNQ08JBIEI
AACCTGGAGTTCCACCCAAAGAAGCAGGGGCCGCGGTAGCTGCTGAATCTTCTACTGGTACATGGACAACTGTGTGGACTGATGGATTTACCAGC
+G637SNQ08JBIEI
IIIIIIIIIIIIIIIIHIIHIIIIIIIIIBIIIIIIIIIIIIIIIIIIIIIIIIIIIIIIIIIIIIIIIIIIIIIIIIIIIIIIIIIIHIIIIII
@G637SNQ08JWQ94
AACCTGGAGTTCCATCTGAAGAAGCAGGGGCCGCGGTAGCTGCTGAATCTTCTACTGGTACATGGACAACTGTGTGGACTGATGGACTTACCAGC
+G637SNQ08JWQ94
IIIIIIIIIIIIIIIIIIIIIIIIIIIIICIIIIIIIIIIIIIIIIIIIIIIIIIIIIIIIIIIIIIIIIIIIIIIIIIIIIIIIIIIIIIIIII
@G637SNQ08I6B01
AACCTGGAGTTCCACCCGAAGAAGCAGGGGTCGCGGTAGCTGCTGAATCTTCTACTGGTACATGGACAACTGTGTGGACCGATGGACTTACCAGC
+G637SNQ08I6B01
IIIIIIIIIIII?<HH6<HIIIIIIIHHHCIIEHHIIIIIIIIHDHCHHIIIIIIIIIIIIIIIIIIIIIIIIIIIIIIIIIIIIIIIIIIIIIH
@G637SNQ08JPYG6
AACCTGGAGTTCCACCCGAAGAAGCAGGGGCCGCGGTAGCTGCTGAATCTTCTACTGGTACATGGTCAACTGTGTGGACTGATGGACTTACCAGC
+G637SNQ08JPYG6
IIIIIIIIFDDD=4DD1CD??D9?<9DDD/D/-:DGEEADDDGIIDBCCHIIIIIIIIIIIIGGGFGIIFDGIFFDBCCIIIIIIIGD>>DIIBD
@G637SNQ08JT3ZZ
AACCTGGAGTTCCACCCGAAGAAGCAGGGGACCGCGGTAGCTGCTGAATCTTCTACTGGTACATGGACAACTGTGTGGACTGATGGACTTACCAGC
+G637SNQ08JT3ZZ
IIIIIIIIIIIIIHII?IIIIIIIIIIIICIIIIIIIIIIIIIIIIIIIIIIIIIIIIIIIIIIIIIIIIIIIIIIIIIIIIIIIIIIIIIIIIII
@G637SNQ08JP0R8
AACCTGGAGTTCCACCCGAAGAAGCAGGGGCCGCGTAGCTGCTGAATCTTCTACTGGTACATGGACAACTGTGTGGACTGATGGACTTACCAGC
+G637SNQ08JP0R8
IIIIIIIIIIIGGGEE89E8CEBDB?EEE6E1/:899?@@@GHIE>>>HIIIIIIIIIIIIIIIIGGGIGGFIIIIG???CIIIIIIIIIIIII
@G637SNQ08JTYQK
AACCTGGAGTTCCACCCGAAGAAGCAGGGGCGAGCGGTAGCTGCTGAATCTTCTACTGGTACATGGACAACTGTGTGGACTGATGGACTTACCAGC
+G637SNQ08JTYQK
EAHB>E;D?E?E;<EE4AE57E9:>GEEE=A7===EIIIDFFIIIIIHIIIHHHIHHIIIIIIIGGGIHHHIIGGFHIIIIGGGGFGGIIHIIB>E
@G637SNQ08JJZ9W
AACCTGGAGTTCCACCCGAAGAAGCAGGGGCCGCGGTAGCTGCTGAATCTTCTACTGGTACCTGGACAACTGTGTGGACTGATGGACTTACCAGC
+G637SNQ08JJZ9W
IIIIIIIIIIIIIIIIHIIIIIIIIIIIICIIIIIIIIIIIIIIIIIIIIIIIIIIIIIIIIIIHHIIIIIIIIIIIIIIIIIIIIIIIIIIIII
@G637SNQ08JDAXG
TAACCTGGAGTTCCACCCGAAGAAGCAGGGGCCGTGGTAGCTGCTGAATCTTCTACTGGTACATGGACAACTGTGTGGACTGATGGACTTACCAGC
+G637SNQ08JDAXG
IIIIIIIIIIIIIIIHHHIIIIIIIH?HHH6HHAIIIIIIIIIIIIIIIIIIIIIIIIIIIIIIIIIIIIIIIIIIIIIIIIIIHHHIIIIIIIII
@G637SNQ08JCY9E
AACCTGGAGTTCCACCCGAAGAAGCAGGGGCCGCGGTAGCTGCTGAATCTTCTACTGGTACATGGACAACTGTGTGGACTGATGGACATACCAGC
+G637SNQ08JCY9E
IIIIIIIIIIIIHHIIBIIIIIIIIIIIICIIIIIIIIIIIIIIIIIIIIIIIIIIIIIIIIIIIIIIIIIIIIIIIIIIIIIIIIIIIIIIIII
@G637SNQ08I7HWK
AACCTGGAGTTCCACTCGAAGAAGCAGGGGCCGCGGTAGCTGCTGAATCTTCTACTGGTACATGGACAACTGTGTGGACTGATGGACTTACAAGC
+G637SNQ08I7HWK
IIIIIIIIIIIIIIIIIHHHIIIIIIHHHAIIIIIIIIIIIIIIIIIIIIIIIIIIIIIIIIIIIIIIIIIIIIIIIIIIIIIHHHIIIIIIIII
@G637SNQ08JOPGY
AACCTGGAGTTCCACCCGAAGAAGCAGGGGCCGCGGTAGCTGCTGAATCTTCTACTGGTACATGGAGAACTGTGTGGACTGATGGACTTACCAGC
+G637SNQ08JOPGY
IIIIIIIIIIIIIIIIHIIIIIIIIIIIICIIIIIIIIIIIIIIIIIIIIIIIIIIIIIIIIIIHHHIIIIIIIIIIIIIIIIIIIIIIIIIIII
@G637SNQ08JLCG9
AACCTGGAGTTCCACCCGAAGAAGTAGGGGCCGCGGTAGCTGCTGAATCTTCTACTGGTACATGGACAACTGTGTGGACTGATGGACTTACCAGCT
+G637SNQ08JLCG9
IIIIIIIIIIIIHHIIHIIIIIIIIIIIICIIIIIIIIIIIIIIIIIIIIIIIIIIIIIIIIIIIIIIIIIIIIIIIIIIIIIIIIIIIIIIIIII
@G637SNQ08JE7ZD
AACTTGGAGTTCCACCCGAAGAAGCAGGGGCCGCGGTAGCTGCTGAATCTTCTACTGGTACATGGACAACTGTGTGGACTGATGGACTTACCAGC
+G637SNQ08JE7ZD
IIIIIIIIIIIIIIIIHIIIIIIIIIIIICIIIIIIIIIIIIIIIIIIIIIIIIIIIIIIIIIIIIIIIIIIIIIIIIIIIIIIHHIIHHIIIII
@G637SNQ08JXI02
AACCTGGAGTTCCACCCGAAGAAGCAGGGGCCGCGGTAGCTGCTGAATCTTCTACTGGTACATGGACAACTGTGTGGACTGATGGACTTACCAACT
+G637SNQ08JXI02
IIIIIIIIIIIIIIIIHIIIIIIIIIIIICIIIIIIIIIIIIIIIIIIIIIIIIIIIIIIIIIIIIIIIIIIIIIIIIIIIIIIIIIIIIIIIHHI
@G637SNQ08JWO5E
AACCTGGAGTTCCACCCGAAGAAGCAGGGGCAGCGGTAGCTGCTGAATCTTCTACTGGTACATGGAAAACTGTGTGGACTGATGGACTTACCAGC
+G637SNQ08JWO5E
IIIIIIIIIIIIIIHHGIIIIIIIICHHH5CCIIIIIIIIIIIIIIIIIIIIIIIHHHIIIIIHCHHH;IIIIIIIIIIIIIIIIIIIIIIIIII
@G637SNQ08JJRBU
AACCTGGAGTTCCACCCGAAGAAGCAGGGGCCTCGGTAGCTGCTGAATCTTCTACTGGTACATGGACAACTGTGTGGACTGATGGACTTACCAGC
+G637SNQ08JJRBU
IIIIIIIIIIIIIIIIHIIIIIIIIIIIICIIIIIIIIIIIIIIIIIIIIIIIIIIIIIIIIIIIIIIIIIIIIIIIIIIIIIIIIIIIIIIIII
@G637SNQ08JSNXJ
AACCTGGAGTTCCACCCCGAAGAAGCAGGGGCCGCGGTAGCTGCTGAATCTTCTACTGGTACATGGAAAACTAGTGTGGACTGATGGACTTACCAGCC
+G637SNQ08JSNXJ
HHIHDAA?8?8?47???.7?37?8<<2???/?4.6?=???@@DEIIIIGIIHHHID@?>;AA;=?4???/5<3=;??@AD<<<DDBBD<?;??;;?BB
@G637SNQ08JLUSF
AACCTGGAGTTCCACCCGAAGAAGCAGGGGCCGCGGTAGCTGCTGAATCTTCTACTGGTACATGGACAAATGTGTGGACTGATGGACTTACCAGC
+G637SNQ08JLUSF
IIIIIIIIIIIIIIHHHIHHHIIIIIHHHCIIIIIIIIIIIIIIIIIIIIIIIIIIIIIIIIIIIIIHHHIIIIIIIIIIIIHHHHIIIIIIIII
@G637SNQ08JB916
AACCTGGAGTTCCACCCGAAGAAGCAGGGGGCCGCGGTAGCTGCTGAATTTTCTACTGGTACATGGACAACTGTGTGGACTGATGGACTTACCAGC
+G637SNQ08JB916
HHHHIIIIIIIIC;DD6@GGIDBD@9DDDD/D<7BDCHGDEEHHHID<DDD4?2IB@DACGIHDD??HIIIIIIIIIIIIIIIIDCCEDCCEIIED
@G637SNQ08JMLDH
AACCTGGAGTTCCACCCGAAGAAACAAGGGGCCGCGGTAGCTGCTGAATCTTCTACTGGTACATGGACAACTGTGTGGACTGATGGACTTACCAGC
+G637SNQ08JMLDH
IIIIEFCGIIIFCEFF?BF;;FF9AF1FFF8F@7EFEIEEIIIIIIIIIIIIIIIIIIIIIIIIIIIIIIIIIIIIIIIIIIIIIIIIIIIIIIII
@G637SNQ08JP695
AACCTGGAGTTCCACCCGAAGAAGCAGGGGCCGCGGTAGCTGCTGAATCTTCTACTGGTACATGGACAAACTGTGTGGACTGATGGACTTACCAGC
+G637SNQ08JP695
IIIIIIIIIIIIIIHHHIIIIIIIIIGGGCIIIIIIIIIIIIIIIIIIIHHHIIIIIIIIIIIIIHDGG6;?IIIIIIIIIIIHHHIIHHDGCIIG
@G637SNQ08JB7VJ
AACCTGGAGTTCCATCCGAAGAAGCAGGGGCCGCGGTAGCTGCTGAATCTTCTACTGGTACATGGACAACTGTGTGGACTGATGGATTTACCAGC
+G637SNQ08JB7VJ
IIIIIIIIIIIIIIIIIIIIIIIIIIIIICIIIIIIIIIIIIIIIIIIIIIIIIIIIIIIIIIIIIIIIIIIIIIIIIIIIIIIIIIIHIIIIII
@G637SNQ08JN9IU
AACCTGGAGTTCCACCCGAAGAAGCAGGGGCCGCAGTAGCTGCTGAATCTTCTACTGGTACATGGACAACTGTGTGGACTGATGGACTTACCAGCT
+G637SNQ08JN9IU
IIIIHHHIIIIIIIHHHIIIIIIIIIGGGAG?7HIIIIIIIIIIIIIIIIIIIIHDGCIIIIIIIIIIIIIIIIIIIIDDDD?G?IEGDBGB>79G
@G637SNQ08I7POZ
AACCTGGAGTTCCACCCGAAGAAGCAGGGGCCGCGGTAGCCGCTGAATCTTCTACTGGTGCATGGACAACTGTGTGGACTGATGGACTTACCAGC
+G637SNQ08I7POZ
IIIIIIIIIIIIIIIIHIIIIIIIIIIIICIIIIIIIIIIIIIIIIIIIIIIIIIIIIIIIIIIIIIIIIIIIIIIIIIIIIHIHIIIIIIIIII
@G637SNQ08JV6ED
AACCTGGAGTTCCACCCCGAAGAAGCAGGGGCCGACGGTAGCTGCTGAATCTTCTACTGGTACATGGACAACTGTGTGGACTGATGGACTTACCAGC
+G637SNQ08JV6ED
IIIIIEDA5C5C>7CCC17CDDDDD@<CCC1C1/21C>EEGIIIIIIIIIIIIIHIHIFFFHIIIFFHIIIIIIIFFCBCCIIIIDDDDHBBCDF@C
@G637SNQ08JBVBB
AACCTGGAGTTCCACCCGAAGAAGCAGGGGCCGCGGTAGCTGCTGAATCTTCTACTGCTACATGGACAACTGTGTGGACTGATGGACTTACCAGC
+G637SNQ08JBVBB
IIIIIIIIIIIIIIIIHIIIIIIIIIIIICIIIIIIIIIIIIIIIIIIIIIIIIIIIIIIIIIIIIIICDIIIIIIIIIIIIIIIIIIIIIIIII
@G637SNQ08I9QFA
AACCTGGAGTTCCACCCGAAGAAGCAGGGGCCGCGGTAGCTGCTGAATCTTCTACTGGTACACGGACAACTGTGTGGACTGGTGGACTTACCAGC
+G637SNQ08I9QFA
IIIIIIIIIIIIIIIIHIIIIIIIIIIIICIIIIIIIIIIIIIIIIIIIIIIIIIHIHIIIIIIIHHIIIIIIIIIIIIIIIIIIIIIIIIIHDI
@G637SNQ08JZ42N
AACCTGGAGTTCCTCCCGAAGAAGCAGGGGCCGCGGTAGCTGCTGAATCTTCTACTAGTACATGGACAACTGTGTGGACTGATGGACTTACCAGC
+G637SNQ08JZ42N
IIIIIIIIIIIIIIIIHIIIIIIIIIIIICIIIIIIIIIIIIIIIIIIIIIIIIIIIIIIIIIIIIIIIIIIIIIIIIIIIIIIIIIIIIIIIII
@G637SNQ08JI58C
AACCTGGAGTTCAACCCGAAGAAGCAGGGGCCGCGGTAGCTGCTGAATCTTCTACTGGTACATGGACAGCTGTGTGGACTGATGGACTTACCAGC
+G637SNQ08JI58C
IIIIIFEIIF??F?FF3AFGIGBC?9FFF2F7/:FCEEFIIIIIIIIIIIIIDDDHHHIIIIIIIIIIIIIIIIIIIIIIIIIHHHHIIIIIIII
@G637SNQ08JUM43
AACCTGGAGTTCCACCCGAAGAAGCAGGGGCCGCGGTAGCTGCTGAATCTTCTATTGGTACATGGACAACTGTGTGGACTGATGGACTTACCGGC
+G637SNQ08JUM43
IIIIIIIIIIIIIIHHHIIIIIIIIIHHHBIIIIIIIIIIIIIIIIIIIIIIIIIIIIIIIIIIIIIIIIIIIIIIIIIIIIIIIIIIIIIIIII
@G637SNQ08JDU2O
AACCTGGAGTCCCACCCGAAGAAGCAGGGGCCGCGGTAGCTACTGAATCTTCTACTGGTACATGGACAACTGTGTGGACTGATGGACTTACCAGC
+G637SNQ08JDU2O
IIIIIIIIIIIIHIIIHIIIIIIIIIIIIAIIIIIIIIIIIIIIIIIIIIIIIIIIIIIIIIIIIIIIIIIIIIIIIIIIIIIIIIIIIIIIIII
@G637SNQ08I52ZA
AACCTGGAGTTCCACCCGAAGAAGCAGGGGCCGCGGTAGCTGCTGAATCTTCTACTGGTACATGGACTAACTGTGTGGACTGATGGACTTACCAGC
+G637SNQ08I52ZA
IIIIIHIIGDDDA7BB2<B@?B=?A<BBB1B:2<B>AEEGIIIIIBBCIIIIIIIIIIIIIEEDG888B8DDEBDDFFGII999BHC=B=GGD<>B
@G637SNQ08JJBZ0
AACCTGGAGTTCCACCCCGAAGAAGCAGGGGCCGCGGTAGCTGCTGAATCTTCTACTGGTACATGGACGAACTGTGTGGACTGATGGACTTACCAGC
+G637SNQ08JJBZ0
IIIIHHEIIGGG><EEE1<ECCE9?>9EEE2E<6@ECGEEHIIIIIIIIIIIIIIIIIIIIIIIII??9E;IIIIIIIIIHHHIHEEIIE??E?EEE
@G637SNQ08JEY41
AACCTGGAGTTCCACCCGAAGAAGCAGGGGCCACGGTAGCTGCTGAATCTTCTACTGGTACATGGACAACTGTGTGGACTGATGGACTTACCAGCT
+G637SNQ08JEY41
IIIIGGGGGGGIIIFFEIF99F8DGGFFF8FD9:F:CFIIIIIIIIIIIIIIIIIIIIGGGHIIIGCFBGCCBGIIIIIIIIIIIIIIICFCIIIH
@G637SNQ08JTTJO
AACCTGGAGTTCCACCCGAAGAAGCAGGGGCCGCGGTAGCTGCTGGATCTTCTACTGGTACATGGACAACTGTGTGGACTGATGGACTTACCAGC
+G637SNQ08JTTJO
IIIIIIIIIIIIIIHHHIIIIIIIH;HHH6HCAIIIIIIIIIIIIIIIIIIIIIIIIIIIIIIIIIIIIIIIIIIIIIIIIIIIIIIIIIIIIII
@G637SNQ08JMRDW
CAACCTGGAGTTCCACCCGAAGAAGCAGGGGGCCGCGGTAGCTGCTGAATCTTCTACTGGTACATGGACAACTGTGTGGACTGATGGACTTACCAGC
+G637SNQ08JMRDW
4D<D<AD>@FIIIIIDDBEE>>D;?@>DDDD-D91@D@EGIIIIIIIIIIIIIIIIIHDCDHHIIIIIIIIIIIIIDDCHIHHHIIIIIIIIIIIII
@G637SNQ08I4IWH
AACCTGGAGTTCCACCCGAAGAAGCAGGGGGCCGCGGTAGCTGCTGAATCTTCTACTGGTACATGGACAACTGTGTGGACTAAAAGATGGACTTACCAGC
+G637SNQ08I4IWH
HHHGDBBD@?>?66??2>?<<?ABD;????4?>4??;;DBDEEGEEEFDDDDGEEBDBBG==;@@BD??>BDD?@@?66;????9E9@?;==BBBBB???
@G637SNQ08JEDRM
AACCTGGAGTTCCACCCGAAGAAGCAGGGGCCGCGGTAGCTGCTGAATCTTCTACTGGTACATGGACAACTGTGTAGACTGATGGACTTACCAGCT
+G637SNQ08JEDRM
IIIIIIIIIIIIIGHH:IIIIIIIIIHHHCIIIIIIIIIIIIIIIIIIIIIIIIIIIIIIIIIIIIIIIIIIIIIIIIIIIIHHHIIIIIIIIIIH
@G637SNQ08JE3P1
AACCTGGAGTTCCACCCGAAGAAGCAGGGGCCGCGGTAGTTGCTGAATCTTCTACTGGTACATGGACAACTGTGTGGACTGATGGACTTACCAGCT
+G637SNQ08JE3P1
IIIIIIHHIIIIIIIIGIIIIIIIIIIIICIIIIIIIIIIIIIIIIIIIIIIIIIIIIIIIIIIIIIIIIIIIIIIIIIIIIIIIIIIIIIIIIII
@G637SNQ08JJ763
AACCTGGAGTTCCACCCGAAGAAGTAGGGCCGCGGTAGCTGCTGAATCTTCTACTGGTACATGGACAACTGTGTGGACTGATGGACTTACCAGC
+G637SNQ08JJ763
IIIIIIIIIIIIIIHHHIIIIIIIIIHHHIIIHHCDIIIIIIIIIIIIIIIIIIIIIIIIIIIIIIIIIIIIIIIIIIIIIIIIIIIIIIIIIH
@G637SNQ08JANO8
AACCTGGAGTTCCACCCAAAGAAGCAGGGGCCGCGGTAGCTGCTGAATCTTCTACTGGTACATGGACAACTGTGTGGACTGATGGACTTACCAGCCC
+G637SNQ08JANO8
IIIIIIIIIIIIIIHHHHHCGIIIIIHHHCHHEIIIIIIIIIIIIIIIIIIIIIIHHHIIIIIIIIIIIIIIIIIHHHIIIIIIIIIHHHHHIIHHD
@G637SNQ08JLYPU
AACCTGGAGTTCCACCCGAAGAAGCAGGGGCCGCAGTAGCTGCTGAATCTTCTACTGGTACATGGACAACTGTGGGACTGATGGACTTACCAGC
+G637SNQ08JLYPU
IIIIIIIIIIIIIIHHHIIIIIIIIDHHH;IIAIIIIIIIIIIIIHHHHIIIIIIHHHIIDDDHCIIIIIIECHH6?HIIIIIIIIIIIIIIIH
@G637SNQ08JBEE6
AACCTGGAGTTCCACCCGAAGAAGCAGGGGCCGCGGTAGCAGCTGAATCTTCTACTGGTACATGGACAACTGTGTGGACTGATGGACTTACCAGC
+G637SNQ08JBEE6
IIIIIIIIIIIIIIIIHIIIIIIIIIIIICIIIIIIIIIIIIIIIIIIIIIIIIIIIIIIIIIIIIIIIIIIIIIIIIIIIIIIIIIIIIIIIII
@G637SNQ08JJYN4
AATCTGGAGTTCCACCCGAAGAAGCAGGGGCCGCGGTAGCTGCTGAATCTTCTACTGGTACATGGACAACTATGTGGACTGATGGACTTACCAGC
+G637SNQ08JJYN4
IIIIIIIIIIIHCGHH9IIIHHEEIEHHH;IIAIIIIIIIIIIIIIIIIIIIIIIIIIIIIIIIIIIIIIIHHHIIIIIIIIHHHIIIIIIIIII
@G637SNQ08JHN4E
AACCTTGAGTTCCACCCGAAGAAGCAGGGGGCCGCGGTAGCTGCTGAATCTTCTACTGGTACATGGACAACTGTGTGGACTGATGGACTTACCAGC
+G637SNQ08JHN4E
HHFFFFHHHIIIIIFFFIIGHEEED<DDDD1DB:EEEIGFIIIIIIFFCCDBHIIIFFFIIIIIIIIIIIIIIIIHHHIHHHFHFBCCFDIIIIID
@G637SNQ08I573W
AACCTGGAGTTCCACCCGAAGAAGCAGGGGCCGCGGTAGCTGTTGAATCTTCTACTGGTACATGGACAACTGTGTGGACTGATGGACTTACCAGC
+G637SNQ08I573W
IIIIIIIIIIIIIIHHBIIIIIIIIHHHH@IIFIIIIIIIIIIIIIIIIHHHIIIHHHIIIIIIIIIIIIIHHHIIIID???HHHIIIIIIIIII
@G637SNQ08I71TU
AACCTGGAGTTCCACCCGAAGAAGCAGGGGCCGCGGTAGCTGCTGAATCTTCTACTGGTACATGGACAAGTGTGTGGACTGATGGACTTACCAGCT
+G637SNQ08I71TU
IIIIIIIIIHHHHIHHHIIIIIIIIIHHHCIIIHHHIIIIIIIIIIIIIIIIIIIIIIIIIIIIIIIIIIIIIIIIIIIIIIIIIIIIIIIIIIIH
@G637SNQ08JYBYZ
AAACCTGGGAGTTCCACCCGAAGAAGCAGGGGCCACGGTAGCTGCTGAATCTTCTACTGGTACATGGACAACTGTGTGGACTGATGGACTTACCAGC
+G637SNQ08JYBYZ
AA.A/9AA3<2A<A49AA7AA47A6:<<AAA8A;>;GGDDFIIIIIIIIIIIHHHIIIIIIIIIIIIIIIIIIIIIIIIIIIIIIIIIIIIHHHB>A
@G637SNQ08JBY3E
AACCTGGAGTTCCACCCGAAGAAGCAGGGGCCGGCGGTAGCTGCTGAATCTTCTACTGGTACATGGACAACTGTGTGGACTGATGGACTTACCAGC
+G637SNQ08JBY3E
DDBBGGHHF@8@8=@D?A@<@@6<<9@@@.@/@-3@6<<;??@DDD@===IIIIIGBBBIIIFDAA==@=?@@?EEBBD====FFDGGHG=@=II@
@G637SNQ08JZDTE
AATCTGGAGTTCCACCCGAAGAAGCAGGGGCCGCGGTAGCTGCTGAATCTTCTACTGGTACATGGACAACTGTGTGGACTGATGGACTTACCAGCCC
+G637SNQ08JZDTE
IIIIIIIIIIIIIIIIHIIIIIIIIIIIICIIIIIIIIIIIIIIIIIIIIIIIIIIIIIIIHHIIIIIIIIIIIHIHIHHHIIIIIIIIIIIIIIIH
@G637SNQ08JJIGE
ATCCTGGAGTTCCACCCGAAGAAGCAGGGGCCGCGGTAGCTGCTGAATCTTCTACTGGTACATGGACAACTGTGTGGACTGATGGACTTACCAGC
+G637SNQ08JJIGE
IIIIIIIIIIIIIIHH9IIIIIHHHIHHHAIIFIIIIIIIIIIIIIIIIIIIIIIHHHIIIIIIIIIIIIIIIIIIIIIIIIIIIIIIIIIIIII
@G637SNQ08JBUYV
AACCTGGAGTTCCACCCGGAGAAGCAGGGGCCGCGGTAGCTGCTGAATCTTCTACTGGTACATGGACAACTGTGTGGACTGATGGACTTACCAGCT
+G637SNQ08JBUYV
IIIIIIIIIIIIIIIIHIIIIIIIIIIIICIIIIIIIIIIIIIIIIIIIIIIIIIIIIIIIIIIIIIIIIIIIIIIIIIIIHHIHIIIIIIIIIII
@G637SNQ08I5Y77
AACATGGAGTTCCACCCGAAGAAGCAGGGGCCGCGGTAGCTGCTGAATCTTCTACTGGTACATGGACAACTGTGTGGACTGATGGACTTACCAGCT
+G637SNQ08I5Y77
GGIBEGCEIG?G??GGHIIIIIIIIIGGG@G;29GCEEEEGGIIIGGIGIIIIIGGGGIIIIIGGGIIIHCCCCCGGGIGGGIIIIIIIIIIGGGH
@G637SNQ08JKM7O
AACCTGGAGTTCCACCCGAAGAAGCAGGGGCCGCGGTAGCTGCTAAATCTTCTACTGGTACATGGACAACTGTGTGGACTGATGGACTTACCAGT
+G637SNQ08JKM7O
IIIIIIIIIIIIIIHHHIIIIIIII?GGG6G?FIIIIIIIIIIIHG???HIHHHIIIIIHHHIIIIIIIIIIIIIIIIIIIIDGCIIIIIIHDDD
@G637SNQ08I64IH
AACCTGGAGTTCCACCCGAAGAAGCAGGGGCCGCGGTAGCTGCTGAATCTTCTACTGGTACATGGACAACTGTGTTGGACTGATGGACTTACCAGC
+G637SNQ08I64IH
IIIIIIIG:C;C?IHHHIGGGIIIIICCC@CB;@C>IIHIIIIIIDDDGIIIIIIHIIIIIFBC88;C>>DA;6C6C;DDAAAAC=88C8<CCEGD
@G637SNQ08JG5BI
AACCTGGAGTTCCACCCGAAGAAGCAGGGGCCGTAGTAGCTGCTGAATCTTCTACTGGTACATGGACAACTGTGTGGACTGACGGACTTACCAGC
+G637SNQ08JG5BI
GCIIIIIIIIIIGGGG?IGCEIIIIGGGGBIIFIIIIIIIIIIICGCCCGIIIIIIIIIIIIGGGIIIIIIIICCGCICCCCEIIIIGC?G?IIG
@G637SNQ08I4HZW
ACCTGGAGTTCCACCCGAGAGCAGGGGCCGCGGTAGCTGCTGAATCTTCTACTGGTACATGGACACTGTGTGGACTGATGGACTTACCAGC
+G637SNQ08I4HZW
=ABDCDEEFD??@???F<<<<?D==@=AA;CFDAAAABBB:5=449=<A<988>ABBA========<@???=<<<<<<>==??=00=489=
@G637SNQ08JA80E
AACCTGGAGTTCCACCCGAAGAAGCAGGGGCCGCGGTAGCTGCTGAATCTTCTACTGGCACATGGACAACTGTGTGGACTGATGGACTTACCAGC
+G637SNQ08JA80E
IIIIHHHIIIIIIIHHHIIIIIIIIHHHH;IIFIIIIIIIIIIIIIIIIIIIIIIIIIIIIIIIIIIIIIIIIIIIIIIIIIIIIIIIIIIIIII
@G637SNQ08I7YDI
AACCTGGAGTTCCACCCGAAGAAGCAGGGGCCGCGATAGCTGCTGAATCTTCTACTGGTACATGGACAACTATGTGGACTGATGGACTTACCAGC
+G637SNQ08I7YDI
IIIIIIIIIIIIIGHH:IIIIIIIIIHHHCIIIIIIIIIIIIIIIIIIIIIIIIIHHHIIIIIIIIIIIHDDDDIIIIIIIIIIIIIIIIIIHHH
@G637SNQ08JOAD6
AACCTGGAGTTCCACCCGAAGAAGCAGGGGCCGCGGTAGCTGCTGAATCTTCTGCTGGTACATGGACAACTGTGTGGACTGATGGACTTACCAGC
+G637SNQ08JOAD6
IIIIIIIIIIIIHHHH9IIIIIIIIIHHHBIIFIIIIIIIIIIIIIIIIIIIIIIIIIIIIIIIIIIIIIIIIIIIIIIIIIIIIIIIIIIIIII
@G637SNQ08JGMQK
AACCTGGAGTTCCACCTGAAGAAACAGGGGCCGCGGTAGCTGCTGAATCTTCTACTGGTACATGGACAACTGTATGGACTGATGGACTTACCAGC
+G637SNQ08JGMQK
IIIIIIIIIGGGCEGFIEGGGGG=@3GGG4G><FGGEEEGIIIIIIIIIIIIIIIIIIIIIIGGGIIIIIIIIIIIIIIIIIIIIIIIIIIIIII
@G637SNQ08I4H6S
AACCTGGAATTCCACCCGAAGAAGCAGGGGCCGCGGTAGCTGCTGAATCTTCTACTGGTACATGGACAACTGTGTGGACTGATGGACTTACCAGCT
+G637SNQ08I4H6S
IIIIIIIIIIIIIIIIHIIIIIIIIIIIICIIIIIIIIIIIIIIIIIIIIIIIIIIIIIIIIHIHIIIIIIIIIIIIIIIIIIIIIIIIIIIIIII
@G637SNQ08JVZRA
AACCTGGAGTTCCACCCGAAGAAGCAGGGGCTGCGGTAGCTGCTGAATCTTCTACTGGTACATGGACAACTGTGTGGACTGATGGACTTACCAGCCC
+G637SNQ08JVZRA
HHIIHHHIIIIIH?GG6HIIIIIIIIGGGCIHHHIIIIIIIIIIIIIIIIHHHID?G?IIHDDGIIIIIIIHHHIIIIIIIIIIIIIIIIIII?GG?
@G637SNQ08JSBQM
AACCTGGAGTTCCACCCGAAGAAGCAGGGACCGCGGTAGCTGCTGAATCTTCTACTGGTACATGGACAACTGTGTGGACTGATGGACTTACCAGC
+G637SNQ08JSBQM
IIIIIIIIIIIIIIIIHIIIIIIIIDII;IIIIIIIIIIIIIIIIIIIIIIIIIIIIIIIIIIIIIIIIIIIIIIIIIIIIIIIIIIIIIIIIII
@G637SNQ08JTBHX
TACCTGGAGTTCCACCCGAAGAAGCAGGGGCCGCGGTAGCTGCTGAATCTTCTACTGGTACATGGACAACTGTGTGGACTGATGGACTTACCAGC
+G637SNQ08JTBHX
IIIIIIIIIIIIIIIIHIIIIIIIIIIIICIIIIIIIIIIIIIIIIIIIIIIIIIIIIIIIIIIIIIIIIIIIIIIIIIIIIHIHIIIIIIIIHI
@G637SNQ08JS9LG
AACCTGGAGTTCCACCCGAAGAAGCAGAGGCCGCGGTAGCTGCTGAATCTTCTACTGGTACATGGACAACTGCGTGGACTGATGGACTTACCAGC
+G637SNQ08JS9LG
IIIIIIIIIIIIIIHHHEH;;HIIIIIIIIIGGGIIIGGGGIIIIIIIIIIIIIIIIIIIIIIHGGGHIIIIIIIIIIIIIIIIIIIIIIIIIII
@G637SNQ08JLQS0
AACCTGGAGTTCCACCCGAAGAAGCAGGGGCCGCGGTAGCTGCTGAATCTTCTACTGGTACATGGACAACTGTGTGGACTGATGGACTTGCCAGC
+G637SNQ08JLQS0
HHIIIIIIIIIIC<FF2@F?AF:<@9FFF2F<8FFGIIIIIIIIIIIIIIIIIIIIIIIIIIIIIIIIIIIIIIIIIIIIIIIIIIIFEEFEECF
@G637SNQ08JOJT9
AACCTGGAGTTCCACCCGAAGAAGCAGGGGCCGCGGTAGCTGCTGAATCTTCTACTGGTACATGGACAACTGTGTGGACTGATGGACTTACCAGCCG
+G637SNQ08JOJT9
IIIIIIIIIIIIIIHHHIIIIIIIIIHHHCIIIIIIIIIIIIIIIIIIIIIIIIIIIIIIIIIIIIIIIIIIIIIIIIIIIIIIIIIIIIIIDDHCI
@G637SNQ08JSQOV
AACCTGGAGTTCCACCCGAAGAAGCATGGGCCGCGGTAGCTGCTGAATCTTCTACTGGTACATGGACAACTGTGTGGACTGATGGACTTACCAGCT
+G637SNQ08JSQOV
IHIIIIHHIIIIIIIIHIIIIIIIIIIIIHIIIIIIIIIIIIIIIIIIIIIIIIIHIHIIIIIIIIIIIIIIIIIIIIIHHHHIHIIIIIIIIIII
@G637SNQ08JODE4
AACCGGGAATTCCACCCGAAGAAGCAGGGGGCCGCGGTAGCTGCTGAATCTTCTACTGGTACATGGACAACTGTGTGGACTGATGGACTTACCAGC
+G637SNQ08JODE4
IIIIHHHHHGCGCHGG?IHCHGBD?9GGGG/G<1=GGIIIIIIIIIIIIIIIIIIIIIIIIIIHHHIIIIIIDDDDIIIIIIHDGCHIIIIIIIII
@G637SNQ08I4OEF
AACCTGGAGTTCCACCCGAAGAAGCAGGGGGCGCGGTAGCTGCTGAATCTTCTACTGGTACATGGACAACTGTGTGGACTGATGGACTTACCAGC
+G637SNQ08I4OEF
IIIIIIIIIIIIIIHHHIIGIGGGE9GGGG1?5IGGIIIIIIIIIIIIIIIIIIIIIIIIIIIIIIIIIIIIIIIHHHHHHIIIIIIIIIIIIII
@G637SNQ08I8MD2
AACCTGGAGTTCCACCCGAAGAAGCAGGGGCCGCAGTAGCTGCTGAATCTTCTACTGGTACATGGACAACTGTGTGGACTGACGGACTTACCAGCCC
+G637SNQ08I8MD2
IIIIIIIIIIIIIIHHHIIIIIIIIIGGGCII?GGGIIIIIIGGGIIIIIIIIIIIIIIIIIIG??GHIIIIIIGGGIIIIIIIIIIIIGGEA8GG4
@G637SNQ08JI8IR
AACCTGGAGTTCCACCCCAAGAAGCAGGGGCCGCGGTAGCTGCTGAATCTTCTACTGGTACATGGACAACTGTGTGGACTGATGGACTTACCAGC
+G637SNQ08JI8IR
IIIIIIIIIIIIIHHHH6IIIIIIIIHHHAIIIIIIIIIIIIIIIIIIIIIIIIIIIIIIIIIIIIIIIIIIIIIIIIIIIIIIIIIIIIIIIII
@G637SNQ08I50XH
AACCTGGAGTTCCACCCGAAGAAGCAGGGGCCGCGGTAGCTGCTGAATCTTCTACTGGTACATGGACAACTGTGTGGACTGATGGACTTTACCAGC
+G637SNQ08I50XH
IIIIIE??FIGEDDEEA=E>>E<FIIEEEBIIFIIIIIIIIIIIIGGGIIIIIIIIIIIGFFFHHFFFFIGFFHHIIIHE@@7E5;7EE11E>BEE
@G637SNQ08I7CN2
AACCTGGAATTCCACCCGAAGAAGCAGGGGCCGCGGTAGCTGCTGAATCTTCTACTGGTACATGGAAACTAGTGTGGACGTGATGGACGTTACCTAGCT
+G637SNQ08I7CN2
FFGFD:4:4:8A>4::04=??>;<<7:::0<<18:8??@BBDDDFFCAADFDDDA<:66==97:.::./7.3298:999344?>==772:26:1,-.3:
@G637SNQ08I9AIA
AACCTGGAGTTCCACCCGAAGAAGCAGGGGCCGCGGTAGCTGATGAATCTTCTACTGGTACATGGACAACTGTGTGGACTGATGGACTTACCAGC
+G637SNQ08I9AIA
IIIIIIIIIIIIIIIIHIIIIIIIIIIIICIIIIIIIIIIIIIIIIIIIIIIIIIIIIIIIIHIHIIIIIIIIIIIIIIIIIHIHIIIIIIIIII
@G637SNQ08I9W8R
AACCTGGAGTTCCACCCGAAGAAGCAGGGGCCGCGGTAGCTGCTGAATCTTCTACTGGTACATGGACAACTGTGTGGACCTGATGGACTTACCAGC
+G637SNQ08I9W8R
IIIIIIIIIIIIE?GG6<GCIIIIIIGGG@IIIIIIIIIIIDDDHIIIIIIIIIIIIIIIHHHHIIIIIEIGEEAG;5G5;?IIIIIIIIIIIIII
@G637SNQ08JOJS6
AACCTGGAGTTCCACCCGAAGAAGCAGGGGCCGCGGTAGCTGCTGAATTTTCTACTGGTACATGGACAACTGTGTGGACTGATGGACTTACCAGC
+G637SNQ08JOJS6
IIIIIIIIIIII?<FF2<FCIFBD@9FFF4F><FFGIIIIIIIIIHHFFF;IFIIIIIIIIIIIIIIIIIIIIIIIIIIIIIHHHHIFCDIIIIF
@G637SNQ08JD2E6
AACCTGGAGTTCCACCCGAAGAAGCAGGGGCCGCGGTAGCTGCTGAATCTTCTACTGGTACATGGACAACTGTATGGACTGATGGACTTACCAGCT
+G637SNQ08JD2E6
IIIIIIIIIIIIIIIIHIIIIIIIIIIIICIIIIIIIIIIIIIIIIIIIIIIIIIIIIIIIIIIIIIIIIIIIIIIIIIIIIIIIIIIIHIHHIII
@G637SNQ08J1NMC
AACCTGGAGTTCCACCCGAAGAAGCTGGGGCCGCGGTAGCTGCTGAATCTTCTACTGGTACATGGACAACTGTGTGGACTGATAGACTTACCAGC
+G637SNQ08J1NMC
IIIIIIIIIIIIIIIIHIIIIIIIIIIIICIIIIIIIIIIIIIIIIIIIIIIIIIIIIIIIIIIIIIIIIIIIIIIIIIIIIIIIIIIIIIIIII
@G637SNQ08JAR2K
AACCTGGAGTTCCACCCGAAGAAGCAGGGGCCGCGGTAGCTGCTGAATCTTACTACTGGTACATGGACAACTGTGTGGACTGATGGACTTACCAGC
+G637SNQ08JAR2K
IIIIIIIIIIIIIIHHHIIIIIIIIHHHH@IIIIIIIIIIIIIIIIIIIH;;?DIIIIIIIIIIIIIIIIIIIIIIIIIIIIIIIIIIIIIIIIII
@G637SNQ08JHQSV
AACCTGGAGTTCCACCCAAAGAAGCAGGGGCCGCGGTAGCTGCTGAATCTTCTACTGGTACATGGACAACTGTGTGGACTGATGGACTTACCAGCT
+G637SNQ08JHQSV
IIIHHHHHIIIIIIHHHHHCIIIIIHHHH@HHFIIIIIIIIIIIIIIIIIIIIIIIIIIIIIIIIIIIIIIIIIIIIIIIIIIIIIIIIIIIIIIH
@G637SNQ08JGR1C
AACCTGGAGTTCCACCCGAAGAAGCAGGGGCCGCGGTAGCTGCTGAATTTCTACTGGTACATGGACAACTGTGTGGACTGATGGACTTACCAGC
+G637SNQ08JGR1C
HHIIIIIIIGGICGBB4@B==BBCHABBB=B;2BEIIE@AEHHHEB7BB291=;@BAEGIIIIIIIIIIIIIIIIIIIGG??B>==B54B=;=B
@G637SNQ08JZYP9
AACCTGGAGTTCCACCCGAAGAAACAGGGGCCGCGGTAGCTGCTGAATCTTCTACTGGTACATGGACAACTGTGTGGACTGATGGATTTACCAGC
+G637SNQ08JZYP9
IIIIIIIIIIIIIIHHHIIIIHHBIAHHH;HHAIIIIIIIIIIIIIIIIIIIIIIIIIIIIIIHHHIIIIIIIIIIIIIIIIIIIIHHHIIIIII
@G637SNQ08JUMUI
AACCTGGAGTTCCTCCCGAAGAAGCAGGGGCCGCGGTAGCTGCTGAATCTTCTACTGGTACATGGACAACTGTGTGGACTGATGGACTTACCAGC
+G637SNQ08JUMUI
IIIIIIIIIIIIIIIIHIIIIIIIIIIIIBIIIIIIIIIIIIIIIIIIIIIIIIIIIIIIIIIIIIIIIIIIIIIIIIIIIIIIIIIIIIIIIII
@G637SNQ08JLUPG
AACCTGGAGTTCCACGCGAAGAAGCAGGGGCCGCGGTAGCTGCTGAATCTTCTACTGGTACATGGACAACTGTGTGGACTGATGGACTTACCAGC
+G637SNQ08JLUPG
IIIIIIIIIIIIGGGIIIIIIIIIIIHHHCIIIIIIIIIIIIIIIIIIIIIIIIIIIIIIIIGHGGIIIIIGGGGIIIIIIIIIIGGHGIIIIII
@G637SNQ08I5L5N
AACCTGGAGTTCCACCCGAGAGCAGGGGCCGCGGTAGCTGCTGAATCTTCTACTGGTACATGGACAACTGTGTGGACTGATGGACTTCCAGCCT
+G637SNQ08I5L5N
<5<5B===A@A>AA???D:<<??F??@;DDFFFCAAABBAA?9<8=4<48>@AA@889<<<<899<009?==<<<A?<=====BA<4<4AA<8<
@G637SNQ08JI476
AACCTGGAGTTCCACCCGAAGAAGCAGGGGGCCGCGGTAGCTGCTGAATCTTCTACTGGTACATGGATAACTGTGTGGACTGATGGACTTACCAGC
+G637SNQ08JI476
DAGGGGDDBD;D;=DD?<D8@D;@A<DDDD/D><DDD<7688DDAAD?@EDEEHIHHFFGIIIIIIIIIIIIIIEBDBECCCECDBEEIIIIIHII
