# Supplementary material for: Optimization of DNA Recovery and Amplification from Non-Carbonized Archaeobotanical Remains
Source: PLoS One. 2014 Jan 27;9(1):e86827. doi: 10.1371/journal.pone.0086827 (PMC3903575; doi:10.1371/journal.pone.0086827)
Supplement: Data S11 — Deep-sequencing amplicon data of Phire on VAD-B sample in FASTQ format. (FASTQ) [file pone.0086827.s018.fastq]

@G637SNQ08JI8WX
AACCTGGAGTTCCGCCTGAAGAAGCAGGGGCTGCGGTAGCTGCCGAATCTTCTACTGGTACATGGACAACTGTGTGGACCGATGGACTTACCAGC
+G637SNQ08JI8WX
IIIIIIIIIIIIIIIIIIIIIIIIIIIIICIIIIIIIIIIIIIIIIIIIIIIIIIIIIIIIIIIIIIIIIIIIIIIIIIIIIIIIIIIIIIIIII
@G637SNQ08JCHGI
AACCTGGAGTTCCGCCTGAAGAAGCAGGGGCTGCGGTAGCTGCCGAATCTTCTACTGGTACATGGACAACTGTGTGGACCGATGGACTTACCAGCT
+G637SNQ08JCHGI
IIIIIIIIIIIIIIIIIIIIIIIIIIIIICIIIIIIIIIIIIIIIIIIIIIIIIIIIIIIIIIIIIIIIIIIIIIIIIIIIIIIIIIIIIIIIIII
@G637SNQ08JUVRZ
AACCTGGAGTTCCGCCTGAAGAAGCGAGGGGCTGCGGTAGCTGCCGAATCTTCTACTGGTACATGGACAACTGTGTGGACCGATGGACTTACCAGC
+G637SNQ08JUVRZ
IIIIGGGIIIIIC?G<BBGAGG@@@89GGG8EEGGIIIIIIIGGGIGGGIIIIIIIIIIIIIIIIIIIIIIIIIGGGGIIIIIIIIIIIIGGGIII
@G637SNQ08JGW7U
AACCTTGAGTTCCGCCTGAAGAAGCAGGGGCTGCGGTAGCTGCCGAATCTTCTACTGGTACATGGACAACTGTGTGGACCGATGGACTTACCAGC
+G637SNQ08JGW7U
IIIIIIIIIIIIIIIIIIIIIIIIIIIIICIIIIIIIIIIIIIIIIIIIIIIIIIIIIIIIIIIIIIIIIIIIIIIIIIIIIIIIIIIIIIIIII
@G637SNQ08J0MHT
AACCTGGAGTTCCGCCTGAAGAAGCAGGGGGCTGCGGTAGCTGCCGAATCTTCTACTGGTACATGGACAACTGTGTGGACCGATGGACTTACCAGC
+G637SNQ08J0MHT
IIIIIIIIIIIIIIIIIIIIIHEFIBHHHH/@EIGHEIIIIIIIIIHHHIIIIIIIIIIIIIIIHHHIIIIIIIIIIIHHCDIIIIIIIIIIIIII
@G637SNQ08JKHTH
AACCTGGAGTTCCGCATGAAGAAGCAGGGGCTGCGGTAGCTGCCGAATCTTCTACTGGTACATGGACAACTGTGTGGACCGATGGACTTACCAGC
+G637SNQ08JKHTH
IIIIIIIIIIIIIIIIIIIIIIIIIIIIICIIIIIIIIIIIIIIIIIIIIIIIIIIIIIIIIIIIIIIIIIIIIIIIIIIIIIIIIIIIIIIIII
@G637SNQ08JOQEF
AACATGGAGTTCCGCCTGAAGAAGCAGGGGCTGCGGTAGCTGCCGAATCTTCTACTGGTACATGGACAACTGTGTGGACCGATGGACTTACCAGC
+G637SNQ08JOQEF
ICGDHIIIIIIIIIIIIIIIIIIIIIIIIAHHHHIIIIIIIIIIIIIIIIIIIIIIIIIIIIIIIIIIIIIIIIIIIIIIHHHIIIIIIIIIIII
@G637SNQ08JXKPB
AACCTGGAGTTCCACCTGAAGAAGCAGGGGCTGCGGTAGCTGCCGAATCTTCTACTGGTACATGGACAACTGTGTGGACCGATGGACTTACCAGC
+G637SNQ08JXKPB
IIIIIIIIIIIIIIIIIIIIIIIIIIIIICIIIIIIIIIIIIIIIIIIIIIIIIIIIIIIIIIIIIIIIIIIIIIIIIIIIIIIIIIIIIIIIII
@G637SNQ08JGVE5
AACCTGGAGTTCCGCCTGAAGAAGCAGGGGCTGTGGTAGCTGCCGAATCTTCTACTGGTACATGGACAACTGTGTGGACCGATGGACTTACCAGC
+G637SNQ08JGVE5
IIIIIIIIIIIIIIIIIIIIIIIIIIIIICIIIIIIIIIIIIIIIIIIIIIIIIIIIIIIIIIIIIIIIIIIIIIIIIIIIIIIIIIIIIIIIII
@G637SNQ08JA89J
AACCTGGAGTTCCGCCTGAAGAAGCAGGGGCTGCGGTAGCTGCCGAATCTTCTACTGGTACATGGACAACTGTGTGGACCGATGGACTTACCAGT
+G637SNQ08JA89J
IIIIIIIIIIIIIIIIIIIIIIIIIIIII@IIIIIIIIIIIIIIIIIIIIIIIIIIIIIIIIIIIIIIIIIIIIIIIIIIIIIIIIIIIIIIIII
@G637SNQ08JCO6U
AACCTGGAGTTCCGCCTGAAGAAGCAGGGGCTGCGGTAGCTGCCGAATCTTCTACTGGTACATGGACAACTATGTGGACCGATGGACTTACCAGC
+G637SNQ08JCO6U
IIIIIIIIIIIIIIIIIIIIIIIIIIIIICIIIIIIIIIIIIIIIIIIIIIIIIIIIIIIIIHIHIIIIIIIIIIIIIIIIIIIIIIIIIIIIII
@G637SNQ08J1AAD
AACCTGGAGTTCAGCCTGAAGAAGCAGGGGCTGCGGTAGCTGCCGAATCTTCTACTGGTACATGGACAACTGTGTGGACCGATGGACTTACCAGC
+G637SNQ08J1AAD
IIIIIIIIIIIIIIIIIIIIIIIIIIIIICIIIIIIIIIIIIIIIIIIIIIIIIIIIIIIIIIIIIIIIIIIIIIIIIIIIIIIIIIIIIIIIII
@G637SNQ08JOQRA
AACCTGGAGTTCCGCCTGAAGAAGCAGGGGCTGCGGTAGCTGCCTAATCTTCTACTGGTACATGGACAACTGTGTGGACCGATGGACTTACCAGC
+G637SNQ08JOQRA
IIIIIIIIIIIIIIIIIIIIIIIIIIIIIBIIIIIIIIIIIIIIIIIIIIIIIIIIIIIIIIIIIIIIIIIIIIIIIIIIIIIIIIIIIIIIIII
@G637SNQ08JIMXB
AACCTGGAGTTCCGCCTGAAGAAGTAGGGGCTGCGGTAGCTGCCGAATCTTCTACTGGTACATGGACAACTGTGTGGACCGATGGACTTACCAGC
+G637SNQ08JIMXB
IIIIIIIIIIIIIIIIIIIIIIIIIIIIICIIIIIIIIIIIIIIIIIIIIIIIIIIIIIIIIIIIIIIIIIIIIIIIIIIIIIIIIIIIIIIIII
@G637SNQ08JJ0D6
AACCTGGAGTGCCGCCTGAGGAAGCAGGGGCAGCAGTAGCTGCTGAATCTTCTACTGGTACATGGACAACTGTGTGGACCGATGGACTTACTAGT
+G637SNQ08JJ0D6
IIIIIIIIIIIIIIIIIIIIIIIIIIIIIBIIIIIIIIIIIIIIIIIIIIIIIIIHIHIIIIIIIIIIIIIIIIIIIIIIIIIIIIIIIIIIIII
@G637SNQ08I9ODI
AACCTGGAGTTCCGCCTGAAGAAGCAGGGGTTGCGGTAGCTGCCGAATCTTCTACTGGTACATGGACAACTGTGTGGACCGATGGACTTACCAGC
+G637SNQ08I9ODI
IIIIIIIIIIIIIIIIIIIIIIIIIIIIICIIIIIIIIIIIIIIIIIIIIIIIIIIIIIIIIIIIIIIIIIIIIIIIIIIIIIIIIIIIIIIIII
@G637SNQ08JWAA1
AACCTGGAGTTCCGCCTGAAGAAGCAGGGGCTGCGGTAACTGCCGAATCTTCTACTGGTACATGGACAACTGTGTGGACCGATGGACTTACCAGC
+G637SNQ08JWAA1
IIIIIIIIIIIIIIIIIIIIIIIIIIIIICIIIIIIIIIIIIIIIIIIIIIIIIIIIIIIIIIIIIIIIIIIIIIIIIIIIIIIIIIIIIIIIII
@G637SNQ08JX64L
AACCTGGAGTTCCGCCTGAAGAAGCAGGGGCTGCGGTAGCTGCCGAATCTTCTACTGGTACATGGACAACTGTGTGGACCGATGGACTTATCAGC
+G637SNQ08JX64L
IIIIIIIIIIIIIIIIIIIIIIIIIIIIICIIIIIIIIIIIIIIIIIIIIIIIIIIIIIIIIIIIIIIIIIIIIIIIIIIIIIIIIIIIIIIIII
@G637SNQ08JW7Y1
AACCTGGAGTTCCGCCTGAAGAAGCAGGAGCTGCGGTAGCTGCCGAATCTTCTACTGGTACATGGACAACTGTGTGGACCGATGGACTTACCAGC
+G637SNQ08JW7Y1
IIIIIIIIIIIIIIIIIIIIIIIIIIIIIIIIIIIIIIIIIIIIIIIIIIIIIIIIIIIIIIIIIIIIIIIIIIIIIIIIIIIIIIIIIIIIIII
@G637SNQ08JBXNW
AACCTGGAGTTCTGCCTGAAGAAGCAGGGGCTGCGGTAGCTGCCGAATCTTCTACTGGTACATGGACAACTGTGTGGACCGATGGACTTACCAGC
+G637SNQ08JBXNW
IIIIIIIIIIIIIIIIIIIIIIIIIIIIIBIIIIIIIIIIIIIIIIIIIIIIIIIIIIIIIIIIIIIIIIIIIIIIIIIIIIIIIIIIIIIIIII
@G637SNQ08J1DCR
AACCCGGAGTTCCGCCTGAAGAAGCAGGGGCCGCGGTAGCTGCCGAATCTTCTACTGGTACATGGACAACTGTGTGGACCGATGGACTTACCAGC
+G637SNQ08J1DCR
IIIIHIIIIIIIIIIIIIIIIIIIIIIIICIIIIIIIIIIIIIIIIIIIIIIIIIIIIIIIIIIIIIIIIIIIIIIIIIIIIIIHHIIIIIIIHI
@G637SNQ08JWQBG
AACCTGGAGTTCCGCCTGAATAAGCAGGGGCTGCGGTAGCTGCCGAATCTTCTACTGGTACATGGACAACTGTGTGGACCGATGGACTTACCAGC
+G637SNQ08JWQBG
IIIIIIIIIIIIIIIIIIIIIIIIIIIII@IIIIIIIIIIIIIIHIHHIIIIIIIIIIIIIIIIIIIIIIIIIIIIIIIIIIIIIIIIIIIIIII
@G637SNQ08JB3F5
AACCTGGAGTTCCGCCTGAAGAAGCAGGGGCTGCTGTAGCTGCCGAATCTTCTACTGGTACATGGACAACTGTGTGGACCGATGGACTTACCAGC
+G637SNQ08JB3F5
IIIIIIIIIIIIIIIIIIIIIIIIIIIIICIIIIIIIIIIIIIIIIIIIIIIIIIHIHIIIIIIIIIIIIIIIIIIIIIIIIIIIIIIIIIIIII
@G637SNQ08JAD1A
AACCTGGAGTTCCGCCTGAAGAAGCAGGGGCTGCGGTAGCTGCCGAATCTTCTACTGGTACATGGACAACTGTATGGACCGATGGACTTACCAGC
+G637SNQ08JAD1A
IIIIIIIIIIIIIIIIIIIIIIIIIIIIICIIIIIIIIIIIIIIIIIIIIIIIIIIIIIIIIIIIIIIIIIIIIIIIIIIIIHIHIIIIIIIIII
@G637SNQ08JPI7M
AACCTGGAGTTCCGCCTGAAGAAGCAGGGGCTGCGGTAGCTGCCGAATCTTCTACTGGTACATGGACAACTGTGTGGACCGATGGACTTACCAG
+G637SNQ08JPI7M
IIIIIIIIIIIIIIIIIIIIIIIIIIIIIBIIIIIIIIIIIIIIIIIIIIIIIIIIIIIIIIIIIIIIIIIIIIIIIIIIIIHIHIIIIIIIII
@G637SNQ08I7CGZ
AACCTGGAGTTCCGCCTGAAGAAGCAGGGGCTGCGGTAGCTGCCGAATCTTCTACTGGTACATGGACAACTGTGTGGACCAATGGACTTACCAGC
+G637SNQ08I7CGZ
IIIIIIIIIIIIIIIIIIIIIIIIIIIII>IIIIIIIIIIIIIIIIIIIIIIIIIIIIIIIIIIIIIIIIIIIIIIIIIIIIIIIIIIIIIIIII
@G637SNQ08JUER2
AACCTGGAGTTCCGCCTAAAGAAGCAGGGGCTGCGGTAGCTGCCGAATCTTCTACTGGTACATGGACAACTGTGTGGACCGATGGACTTACCAGC
+G637SNQ08JUER2
IIIIIIIIIIIIIIIIIIIHIIIIIIIIICIIIIIIIIIIIIIIIIIIIIIIIIIIIIIIIIIIIIIIIIIIIIIIIIIIIIIIIIIIIIIIIII
@G637SNQ08JNGON
AACCTGGAGTTCCGCCTGAAGAAACAGGGGCTGCGGTAGCTGCCGAATCTTCTACTGGTACATGGACAACTGTGTGGACCGATGGACTTACCAGC
+G637SNQ08JNGON
IIIIIIIIIIIIIIIIIIIIIIIHIIIIICIIIIIIIIIIIIIIIIIIIIIIIIIIIIIIIIHIHIIIIIIIIIIIIIIIIIIIIIIIIIIIIII
@G637SNQ08JEUE6
AACCTGGAGTTCCGCCTGAAGAAGCAGGGGCTGCGGTAGCTGCCGAATCTTCTACTGATACATGGACAACTGTGTGGACCGATGGACTTACCAGC
+G637SNQ08JEUE6
IIIIIIIIIIIIIIIIIIIIIIIIIIIIICIIIIIIIIIIIIIIIIIIIIIIIIIIIIIIIIIIIIIIIIIIIIIIIIIIIIIIIIIIIIIIIII
@G637SNQ08JPFFG
AACCTGGAGTTCCGCCTGAAGAAGCAGGGGCTGCGGTAGCTGCTGAATCTTCTACTGGTACATGGACAACTGTGTGGACCGATGGACTTACCAGC
+G637SNQ08JPFFG
IIIIIIIIIIIIIIIIIIIIIIIIIIIIICIIIIIIIIIIIIIIIIIIIIIIIIIIIIIIIIIIIIIIIIIIIIIIIIIIIIHIHIIIIIIIIII
@G637SNQ08JWXUN
AACCTGGAGTTCCGCCTGAAGAAGCAGGGGCTGCGGTAGCTGCCGAATCTTCTACTGGTACATGGACAAATGTGTGGACCGATGGACTTACCAGC
+G637SNQ08JWXUN
IIIIIIIIIIIIIIIIIIIHHIIIIIIII@IIIIIIIIIIIIIIIIIIIIIIIIIIIIIIIIIIIIIIIHIIIIIIIIIIIIIIIIIIIIIIIII
@G637SNQ08JM6K4
AACCTGGAGTTCCGCCTGAAGAAGCAGGGGCTGCGGTAGCTGTCGAATCTTCTACTGGTACATGGACAACTGTGTGGACCGATGGACTTACCAGC
+G637SNQ08JM6K4
IIIIIIIIIIIIIIIIIIIIIIIIIIIIIAIIIIIIIIIIIIIIIIIIIIIIIIIIIIIIIIIIIIIIIIIIIIIIIIIIIIIIIIIIIIIIIII
@G637SNQ08JF7PD
AACCTGGAGTTCCGCCTGAAGAAGCAGGGGCTGCGGTAGCTGCCGAATCTTCTATTGGTACATGGACAACTGTGTGGACCGATGGACTTACCAGC
+G637SNQ08JF7PD
IIIIIIIIIIIIIIIIIIIIIIIIIIIIICIIIIIIIIIIIIIIIIIIIIIIIIIIIIIIIIIIIIIIIIIIIIIIIIIIIIIIIIIIIIIIIII
@G637SNQ08JC60B
AACCTGGAGTTCCGCCTGAAGAAGCAGGGGCTGCGGTAGCTACCGAATCTTCTACTGGTACATGGACAACTGTGTGGACCGATGGACTTACCAGC
+G637SNQ08JC60B
IIIIIIIIIIIIIIIIIIIIIIIIIIIIICIIIIIIIIIIIIIIIIIIIIIIIIIHIHIIIIIIIIIIIIIIIIIIIIIIIIIIIIIIIIIIIII
@G637SNQ08JT9FB
AACCTGGAGTTTCGCCTGAAGAAGCAGGGGCTGCGGTAGCTGCCGAATCTTCTACTGGTACATGGACAACTGTGTGGACCGATGGACTTACCAGC
+G637SNQ08JT9FB
IIIIIIIIIIIHIIIIIIIIIIIIIIIIICIIIIIIIIIIIIIIIIIIIIIIIIIIIIIIIIIIIIIIIIIIIIIIIIIIIIIIIIIIIIIIIII
@G637SNQ08JYOV3
AACCTGGAGTTCCGCCTGAAGAAGCAGGGGCTGCGGTAGCTGCCGAATCTTCTACTGGTACATGGGCAACTGTGTGGACCGATGGACTTACCAGC
+G637SNQ08JYOV3
IIIIIIIIIIIIIIIIIIIIIIIIIIIIICIIIIIIIIIIIIIIIIIIIIIIIIIIIIIIIIIIICHIIIIIIIIIIIIIIIIIIIIIIIIIIII
@G637SNQ08JE823
AACCTGGAGTTCCGCCTGAAGAAGCAGGGGATGCGGTAGCTGCCGAATCTTCTACTGGTACATGGACAACTGTGTGGACCGATGGACTTACCAGC
+G637SNQ08JE823
IIIIIIIIIIIIIIIIIIIIIIIIIIIIICIIIIIIIIIIIIIIIIIIIIIIIIIIIIIIIIIIIIIIIIIIIIIIIIIIIIHIHIIIIIIIIII
@G637SNQ08JVYH0
AACCTAGAGTTCCGCCTGAAGAAGCAGGGGCTGCGGTAGCTGCCGAATCTTCTACTGGTACATGGACAACTGTGTGGACCGATGGACTTACCAGC
+G637SNQ08JVYH0
IIIIIIIIIIIIIIIIIIIIIIIIIIIIICIIIIIIIIIIIIIIIIIIIIIIIIIIIIIIIIIIIIIIIIIIIIIIIIIIIIIIIIIIIIIIIII
@G637SNQ08JXSVF
AACCTGGTGTTCCGCCTGAAGAAGCAGGGGCTGCGGTAGCTGCCGAATCTTCTACTGGTACATGGACAACTGTGTGGACCGATGGACTTACCAGC
+G637SNQ08JXSVF
IIIIIIIIIIIIIIIIIIIIIIIIIIIIIAIIIIIIIIIIIIIIIIIIIIIIIIIIIIIIIIIIIIIIIIIIIIIIIIIIIIIIIIIIIIIIIII
@G637SNQ08JSIMW
AACCTGGAGTTCCGCCTGAAGAAGCAGGGGCTGCGGTAGCTGCCGAATCTTCTACTGGTACATAGACAACTGTGTGGACCGATGGACTTACCAGC
+G637SNQ08JSIMW
IIIIIIIIIIIIIIIIIIIIIIIIIIIIICIIIIIIIIIIIIIIIIIIIIIIIIIIIIIIIIIIIIIIIIIIIIIIIIIIIIIIIIIIIIIIIII
@G637SNQ08JBIVK
AACCTGGAGTTCCGCCTGAAGAAGCAGGGGCTGCGGTAGCTGCCGAATCTTCTACTGGTACATGGACAACTGTGTGGACCGATGGACTTACCAGCA
+G637SNQ08JBIVK
IIIIIIIIIIIIIIIIIIIIIIIIIIIIICIIIIIIIIIIIIIIIIIIIIIIIIIIIIIIIIIIIIIIIIIIIIIIIIIIIIIIIIIIIIIIIIII
@G637SNQ08JNGC3
AACCTGGAGTTCCGCCTGAAGAAGCAGGGGCTGCGGTAGCTGCCGAATCTTCTACTGGTACATGGACAACTGTGTGGACCGATGGACTTACTAGC
+G637SNQ08JNGC3
IIIIIIIIIIIIIIIIIIIIIIIIIIIIIAIIIIIIIIIIIIIIIIIIIIIIIIIIIIIIIIIIIIIIIIIIIIIIIIIIIIIIIIIIIIIIIII
@G637SNQ08JWJOB
AACCTGGAGTTCCGCCTGAAGAAGCAGGGGCTACGGTAGCTGCCGAATCTTCTACTGGTACATGGACAACTGTGTGGACCGATGGACTTACCAGC
+G637SNQ08JWJOB
IIIIIIIIIIIIIIIIIIIIIIIIIIIIICIIIIIIIIIIIIIIIIIIIIIIIIIIIIIIIIIIIIIIIIIIIIIIIIIIIIIIIIIIIIIIIII
@G637SNQ08I7BOL
AACCTGGAGTTCCGCCTGAAGAAGCAGGGGCTGCGGTAGCTGCCAAATCTTCTACTGGTACATGGACAACTGTGTGGACCGATGGACTTACCAGC
+G637SNQ08I7BOL
IIIIIIIIIIIIIIIIIIIIIIIIIIIIICIIIIIIIIIIIIIIIIHIIIIIIIIIIIIIIIIIIIIIIIIIIIIIIIIIIIHIHIIIIIIIIII
@G637SNQ08JRWIG
AACCTGGAGTTCCGCCTGAAGAAGCAGGGGCTGCGGTAGCTGCCGAATCTTCTACTGGTACATGGACAACTGTGTGGACCGATGAACTTACCAGC
+G637SNQ08JRWIG
IIIIIIIIIIIIIIIIIIIIIIIIIIIIIBIIIIIIIIIIIIIIIIIIIIIIIIIIIIIIIIIIIIIIIIIIIIIIIIIIIIIIIIIIIIIIIII
@G637SNQ08I96X6
AACCTGAAGTTCCGCCTGAAGAAGCAGGGGCTGCGGTAGCTGCCGAATCTTCTACTGGTACATGGACAACTGTGTGGACCGATGGACTTACCAGC
+G637SNQ08I96X6
IIIIIIIIIIIIIIIIIIIIIIIIIIIIICIIIIIIIIIIIIIIIIIIIIIIIIIIIIIIIIIIIIIIIIIIIIIIIIIIIIIIIIIIIIIIIII
@G637SNQ08JUX4A
AACCTGGAGTTCCGCCTGAAGAAGCAGGGGCTGCGGTAGCTGCCGAATCTTCTACTGGTACATGGACAACTGTGTGGACCGATGGATTTACCAGC
+G637SNQ08JUX4A
IIIIIIIIHIHIIIIIIIIHHIIIIIIIICIIIIIIIIIIIIIIIIIIIIIIIIIIIIIIIIIIIIIIIIIIIIIIIIIIIIIIIIIIHIIIIII
@G637SNQ08JUW9R
AATCTGGAGTTCCGCCTGAAGAAGCAGGGGCTGCGGTAGCTGCCGAATCTTCTACTGGTACATGGACAACTGTGTGGACCGATGGACTTACCAGC
+G637SNQ08JUW9R
IIIIIIIIIIIIIIIIIIIIIIIIIIHHHBIIIIIIIIIIIIIIIIIIIHHHIIHDHCIIIHHHIIIIIIIIIIIIIIIIHHHIIIIIIIIHHHH
@G637SNQ08JSOZE
AACCTGGAGTTCCGCCTGAAGAAGCAGGGGCTGCGGTAGCTGCCGAATCTTCTACCGGTACATGGACAACTGTGTGGACCGATGGACTTACCAGC
+G637SNQ08JSOZE
IIIIIIIIIIIIIIIIIIIIIIIIIIIIICIIIIIIIIIIIIIIIIIIIIIIIIIIIIIIIIIIIIIIIIIIIIIIIIIIIIIIIIIIIIIIIII
@G637SNQ08JCS74
AACCTGGAGTTCAGCCTGAAGAAGCAGGGGCTGCGGTAGCTGCCGAATCTTCTACTGGTACATGGACAACTGTGTGGACCGATGGACTTACCAAC
+G637SNQ08JCS74
IIIIIIIIIIIIIIIIIIIIIIIIIIIIIAIIIIIIIIIIIIIIIIIIIIIIIIIIIIIIIIIIIIIIIIIIIIIIIIIIIIIIIIIIIIIIIII
@G637SNQ08JTMCW
AACCTGGAGTTCCGCCCCGAAGAAGCAGGGGGCTGCGGTAGCTGCCGAATCTTCTACTGGTACATGGACAACTGTGTGGACCGATGGACTTACCAGC
+G637SNQ08JTMCW
CCCCIGHIIEGC7<CCC14CHGGGGE9CCCC1?EIIEEGIIIIIIIIIIIIIIIIIIHHHIIII?C??HIIIIIIIHCCDC??IHHHIIIIIIII?C
@G637SNQ08JIIPA
AGCCTGGAGTTCCGCCTGAAGAAGCAGGGGCTGCGGTAGCTGCCGAATCTTCTACTGGTACATGGACAACTGTGTGGACCGATGGACTTACCAGC
+G637SNQ08JIIPA
IIIIIIIIIIIIIIHHHIIIHH??HIHHHAIIIIIIIIIIIIIIIIIIIIIIIIIIIIIIHHHIIIIIIIIIIIIIIIIIIIIIIIIIIIIIDDH
@G637SNQ08JKJYP
AACCTGGAGTTCCGCCTGAAGAAGCAGGGGCTGCGGTAGCTGCCGAATCTTCTACTGGTACATGGACAACTGTGTGGACCGATAGACTTACCAGC
+G637SNQ08JKJYP
IIIIIIIIIIIIIIIIIIIIIIIIIIIIICIIIIIIIIIIIIIIIIIIIIIIIIIIIIIIIIIIIIIIIIIIIIIIIIIIIIIIIIIIIIIIIII
@G637SNQ08JL32M
AACCTGGAGTTCCGCCTGAAGAAGCAGGGGCTGCGGTAGCTGCCGAATCTTCTACTGGTACATGGACAACTGTGTGGACCGGTGGACTTACCAGC
+G637SNQ08JL32M
IIIIIIIIIIIIIIIIIIIIIIIIIIIIICIIIIIIIIIIIIIIIIIIIIIIIIIHIHIIIIIIIIIIIIIIIIIIIIIIIIIIIIIIIIIIIII
@G637SNQ08JGYKS
AACCTGGAGTCCCGCCTGAAGAAGCAGGGGCTGCGGTAGCTGCCGAATCTTCTACTGGTACATGGACAACTGTGTGGACCGATGGACTTACCAGC
+G637SNQ08JGYKS
IIIIIIIIIIFHC?F:EIGIIIIIGGFFFBIIIIIIIIIIIIIIIIIIIIIIIGGGIIIIIIIIIIIIIIIGGGIIIIIIIG;F;??IIIIIIEF
@G637SNQ08JI6Y2
AACCTGGAGTTCCGCCTGAAGAAGCAGGGGCTGCGGTAGCTGCCGAATCTTCTACTGGTACATGGACAACTGTGTGGACTGATGGACTTACCAGC
+G637SNQ08JI6Y2
IIIIIIIIIIIIIIIIIIIIIIIIIIIIICIIIIIIIIIIIIIIIIIIIIIIIIIIIIIIIIIIIIIIIIIIIIIIIIIIIIIIIIIIIIIIIHI
@G637SNQ08JKL7H
AACCCGGAGTTCCGCCTGAAGAAGCAGGGGCTGCGGTAGCTGCCGAATCTTCTACTGGTACATGGACAACTGTGTGGACCGATGGACTTACCAGC
+G637SNQ08JKL7H
IIHHHIIIIIIIIIIIIIIIIIIIIDHHH6DIIIIIIIIIIIIIIIIIIIIIIIIIIIIIIIIIIIIIIIIIIIIIIIIIIHHHHIIIIIIIIIH
@G637SNQ08JGFQL
AACCTGGAGTTCCGACTGAAGAAGCAGGGGCTGCGGTAGCTGCCGAATCTTCTACTGGTACATGGACAACTGTGTGGACCGATGGACTTACCAGC
+G637SNQ08JGFQL
IIIIIIIIIIIIIIIIIIIIIIIIIIIIICIIIIIIIIIIIIIIIIHHIIIIIIIIIIIIIIIIIIIIIIIIIIIIIIIIIIIIIIIIIIIIIII
@G637SNQ08I6XX1
AACCTTGAGTTCCGCCTGAAGAAGCAGGGGCTGCGGTAGCTGTCGAATCTTCTACTGGTACATGGACAACTGTGTGGACCGATGGACTTACCAGC
+G637SNQ08I6XX1
IIIIIIIIIIIIIIIIIIIIIIIIIIIIIAIIIIIIIIIIIIIIIIIIIIIIIIIHIHIIIIIIIIIIIIIIIIIIIIIIIIHIHIIIIIIIIII
@G637SNQ08JG80Y
AACCTGGAGTTCCGCCTGAAGAAGCAGGGGCTGCGGTAGCTGCCGAATCTTCTACTGGTACATGAACAACTGTGTGGACCGATGGACTTACCAGC
+G637SNQ08JG80Y
IIIIIIIIIIIIIIIIIIIIIIIIIIIIICIIIIIIIIIIIIIIIIIIIIIIIIIIIIIIIIIHIHIIIIIIIIIIIIIIIIIIIIIIIIIIIII
@G637SNQ08JU1B7
AACCTGGAGTTCCGCCTGAAGAAGCAGGGGCTGCGGTAGCTGCCGAATCTTCTACTGGTACATGGACAACTGTGTGGACCGATGGACTTACCAAC
+G637SNQ08JU1B7
IIIIIIIIIIIIIIIIIIIIIIIIIIIIIBIIIIIIIIIIIIIIIIIIIIIIIIIIIIIIIIIIIIIIIIIIIIIIIIIIIIIIIIIIIIIIIII
@G637SNQ08JZ3EE
AACCTGGAGTTCGCCTGAAGAAGCAGGGGCTGCGGTAGCTGCCGAATCTTCTACTGGTACATGGACAACTGTGTGGACCGATGGACTTACCAGC
+G637SNQ08JZ3EE
IIIIIIIIIIIIIIIIIIIIIIIIIIII@IIIIIIIIIIIIIIIIIIIIIIIIIIIIIIIIIIIIIIIIIIIIIIIIIIIIHIHIIIIIIIIII
@G637SNQ08JVMXZ
AACCTGGAGTTTCGCCTGAAGAAGCAGGGGCTGCGGTAGCTGTCAAATCTTCTACTAGTACATGGACAACTATGTGGATCGATGGACTTACCAGC
+G637SNQ08JVMXZ
IIIIIIIIIIIHIIIIIIIIIIIIIIIIICIIIIIIIIIIIIIIIIHIIIIIIIIIIIIIIIIIIIIIIIIIIIIIIIIIIIIIIIIIIIIIIII
@G637SNQ08I8CZB
AACCTGGAGTTCCGCCTGAAGAAGCAGGGGCTGCGGTAGCTGCCGAATCTTCTACTGGTACATGGACAACTGTGTGGACAGATGGACTTACCAGC
+G637SNQ08I8CZB
IIIIIIIIIIIIIIIHHHIIIIIIIIIIICIIIIIIIIIIIIIIIIIIIIIIIIIIIIIIIIIIIIIIIIIIIIIIIIIHHHIIIIIIIIIIIII
@G637SNQ08JY6FD
AACCTGGAGTTCCGCCTGAAGAAGCAGGGGCTGCGGTAGCTGCCGAATCTTCTACTGGTACATGGACAACTGTGTGGACCGATGGACTTACCGGC
+G637SNQ08JY6FD
IIIIIIIIIIIIIIIIIIIIIIIIIIIIICIIIIIIIIIIIIIIIIIIIIIIIIIIIIIIIIIIIIIIIIIIIIIIIIIIIIIIIIIIIIIIIII
@G637SNQ08JA5AD
AACCTGGAGTTCCGCCTGAAGAAGCAGGGGCTGCGGTAGCTGCCGAATCTTCTACTGGTACATGGACAACTGTGTGAACCGATGGACTTACCAGC
+G637SNQ08JA5AD
IIIIIIIIIIIIIIIIIIIIIIIIIIIII@IIIIIIIIIIIIIIIIIIIIIIIIIIIIIIIIIIIIIIIIIIIIIIIIIIIIIIIIIIIIIIIII
@G637SNQ08JYIRJ
TAACCTGGAGTTCCGCCTGAAGAAGCAGGGGCTGCGGTAGCTGCCGAATCTTCTACTGGTACATGGACAACTGTGTGGACCGATGGACTTACCAGC
+G637SNQ08JYIRJ
IIIIIIIIIIIIIIIIIIIIIIIIIIIIIICIIIIIIIIIIIIIIIIIIIIIIIIIIIIIIIIIIIIIIIIIIIIIIIIIIIIHIHIIIIIIIIII
@G637SNQ08JU6NQ
AACCTGGAGTTCCGCCTGAAGAAGCAGGGGCCGCGGTAGCTGCCGAATCTTCTACTGGTACATGGACAACTGTGTGGACCGATGGACTTACCAGC
+G637SNQ08JU6NQ
IIIIIIIIIIIIIIIIIIIIIIIIIIIII@IIIIIIIIIIIIIIIIIIIIIIIIIIIIIIIIIIIIIIIIIIIIIIIIIIIIIIIIIIIIIIIII
@G637SNQ08JJW3F
AACCTGGAGTTCCGCCTGAAGAAGCAGGGGCTGCGGTAGCTGCCGAATCTTCTACTGGTACATGGACAACTGTGTAGACCGATGGACTTACCAGC
+G637SNQ08JJW3F
IIIIIIIIIIIIIIIIIIIIIIIIIIIIICIIIIIIIIIIIIIIIIIIIIIIIIIIIIIIIIIIIIIIIIIIIIIIIIIIIIIIIIIIIIIIIII
@G637SNQ08JDPPD
AACCTGGAGTTCCGCCTGAAGAAGCAGGGGCTGCGGTAGCTGCCGAATCTTCTACTGGTGCATGGACAACTGTGTGGACCGATGGACTTACCAGC
+G637SNQ08JDPPD
IIIIIIIIIIIIIIIIIIIIIIIIIIIIICIIIIIIIIIIIIIIIIIIIIIIIIIIIIIIIIIIIIIIIIIIIIIIIIIIIIIIIIIIIIIIIII
@G637SNQ08I7T53
AACCTGGAGTTCCGCCTGAAGAAGCAGGGGCTGCGGTAGCTGCCGAATCTTCTACTGGTACACGGACAACTGTGTGGACCGATGGACTTACCAGC
+G637SNQ08I7T53
IIIIIIIIIIIIIIIIIIIIIIIIIIIIICIIIIIIIIIIIIIIIIIIIIIIIIIIIIIIIIIIIIIIIIIIIIIIIIIIIIIIIIIIIIIIIII
@G637SNQ08JXJJQ
AACCTGGAGTTCCGCCTGAAGAAGCAGGGGCTGCGGTAGCTGCCGGATCTTCTACTGGTACATGGACAACTGTGTGGACCGATGGACTTACCAGC
+G637SNQ08JXJJQ
IIIIIIIIIIIIIIIIIIIIIIIIIIIII;HIIIIIIIIIIIIIIIIIIIIIIIIIIIIIIIIIIIIIIIIIIIIIIIIIIIIIIIIIIIIIIII
@G637SNQ08JAHXF
AACCTGGAGTTCCGCCTGAAGAGGCAGGGGCTGCGGTAGCTGCCGAATCTTCTACTGGTACATGGACAACTGTGTGGACCGATGGACTTACCAGC
+G637SNQ08JAHXF
IIIIIIIIIIIIHHIIIIIIIIIIIIIIICIIIIIIIIIIIHIHIIIIIIIIIIIIIIIIIIIIIIIIIIIIIIIIIIIIIIIIIIIIIHIHIII
@G637SNQ08JEU7Y
AACCTGGAGTTCCGCCTGAAGAAGAAGGGGCTGCGGTAGCTGCCGAATCTTCTACTGGTACATGGACAACTGTGTGGACCGATGGACTTACCAGC
+G637SNQ08JEU7Y
IIIIIIIIIIIIIIIIIIIIIIHHIIIIICIIIIIIIIIIIIIIIIIIIIIIIIIIIIIIIIIIIIIIIIIIIIIIIIIIIIHIHIIIIIIIIII
@G637SNQ08JDNCI
AACCTGGAGTTCCGCCTGAAGAAGCAGGGGCTGCGGTAGCTGCCGAATCTTCTACTAGTACATGGACAACTGTGTGGACCGATGGACTTACCAGC
+G637SNQ08JDNCI
IIIIIIIIIIIIIIIIIIIIIIIIIIIIICIIIIIIIIIIIIIIIIIIIIIIIIIIIIIIIIIIIIIIIIIIIIIIIIIIIIIIIIIIIIIIIII
@G637SNQ08JL98L
AACCTGGAGTTCCGCCTGAAGAAGCAGGGGCTGCGGTAGCTGCCGAATCATCTACTGGTACATGGACAACTGTGTGGACCGATGGACTTACCAGC
+G637SNQ08JL98L
IIIIIIIIIIIIIIIIIIIIIIIIIIIIICIIIIIIIIIIIIIIIIIIIIIIIIIIIIIIIIIIIIIIIIIIIIIIIIIIIIIIIIIIIIIIIII
@G637SNQ08JSX05
AACCTGGAGTTCCGCCTGAAGAAGCAGGGGCTGCGGTAGCTGCCGAATCTTCTACTGGTACATGGACAACTGTGTGGACCGATGGAGTTACCAGCT
+G637SNQ08JSX05
IIIIIIIIIIIIIIIIIIIIIIIIIIIIICIIIIIIIIIIIIIIIIIIIIIIIIIIIIIIIIIIIIIIIIIIIIIIIIIIIIIIIIIIIIIIIIII
@G637SNQ08JR5GK
AACCTGGAGTTCCGCCTGAAGAAGCAGGGACTGCGGTAGCTGCCGAATCTTCTACTGGTACATGGACAACTGTGTGGACCGATGGACTTACCAGC
+G637SNQ08JR5GK
IIIIIIIIHIHIIIIIIIIIIIIIIHII;IIIIIIIIIIIIIIIIIIIIIIIIIIIIIIIIIIIIIIIIIIIIIIIIIIIIIIIIIIIIIIIIII
@G637SNQ08JZS82
AACCTGGAGTTCCGCCTGAAGAAGCAGGGGCTGCGGTAGCTGCCGAATCTTCTACTGGTACATGGACAACTGTGCGGACCGATGGACTTACCAGC
+G637SNQ08JZS82
IIIIIIIIIIIIIIIIIIIIIIIIIIIIICIIIIIIIIIIIIIIIIIIIIIIIIIIIIIIIIIIIIIIIIIIIIIIIIIIIIIIIIIIIIIIIII
@G637SNQ08JHVV4
AACCTGGAGTTCCGCCTGAAGAAGCAGGGGCTGCGGTAGCTGCCGAATCTTCTACTGGTACGTGGACAACTGTGTGGACCGATGGACTTACCAGC
+G637SNQ08JHVV4
IIIIIIIIIIIIIIIIIIIIIIIIIIIIICIIIIIIIIIIIIIIIIIIIIIIIIIIIIIIIIIIIIIIIIIIIIIIIIIIIIIIIIIIIIIIIII
@G637SNQ08JBCNG
AACCTGGAGTTCCGCCTGAAGAAAGCAGGGGGCTGCGGTAGCTGCCGAATCTTCTACTGGTACATGGACAAACTGTGTGGACCGATGGACTTACCAGC
+G637SNQ08JBCNG
CCIIIIC?:>:IECAADEC9:>>/8?@>>>>0@EGGEEB?=?CIIIIIIIIICCBCCIIIGDA>@BEB<>>10:EA==>;=>//45>4=<>/0>1;<>
@G637SNQ08JGKI7
AACCTGGAGTTCCGCCTGAAGAAGCAGGGGCTGCGGTAGCTGCCGAATCTTCTACTGGTACATGGACAGCTGTGTGGACCGATGGACTTACCAGC
+G637SNQ08JGKI7
IIIIIIIIIIIIIIIIIIIIIIIIIIIII@HIIIIIIIIIIIIIIIIIIIIIIIIIIIIIIIIIIIIIIIIIIIIIIIIIIIIIIIIIIIIIIII
@G637SNQ08JUXT6
AACCTGGAGTTCCGCCGGAGGAAGCAGGGGCCGCGGTAGCTGCTGAATCTTCCACTGGGACATGGACAACTGTGTGGACTGACGGGCTTACCAGT
+G637SNQ08JUXT6
IIIIIIIIDGCIHHHHHEIGEGEEG?GGG5GE>IIIIIIIIIIIIIIIIIIHCCB?GG5?CECGCIIIIIIIIIIIIIIIIIIHGGHIIIIIIDD
@G637SNQ08JJDOM
AACCTGTAGTTCCGCCTGAAGAAGCAGGGGCTGCGGTAGCTGCCGAATCTTCTACTGGTACATGGACAACTGTGTGGACCGATGGACTTACCAGC
+G637SNQ08JJDOM
IIIIIIIIIIIIIIIIIIIIIIIIIIIIICIIIIIIIIIIIIIIIIIIIIIIIIIIIIIIIIIIIIIIIIIIIIIIIIIIIHDICIIIIIIIIII
@G637SNQ08JLE9F
AACCTGGAGTTCCGCCTGAAGAAGCAGGGGCTGCGGTAGCTGCCGAATCTTCTACTGGTACATGGACAACTGTGTGGACCGATGGGCTTACCAGC
+G637SNQ08JLE9F
IIIIIIIIIIIIIIIIIIIIIIIIIIIIICIIIIIIIIIIIIIIIIIIIIIIIIIHIHIIIIIIIHHIHIIIIIIIIIIIIIIIIHIIIIIIIII
@G637SNQ08JIIUM
AACCTGGAGTTCCGCCTGAAGAAGCAGGGGCTGCGGTAGCTTCCGAATCTTCTACTGGTACATGGACAACTGTGTGGACCGATGGACTTACCAGC
+G637SNQ08JIIUM
IIIIHHHIIIIIIIIIIIIIIIIIH?HHH6HIIIIIIIIIIIIIIIIIIIIIIIIIIIIIIIIIIIIIIIIIIIIIIIIIIIIIIIIIIIIIIII
@G637SNQ08JQZEI
AACCTGGAGTTCCGCCTGAAGAAGCAGGGGCTGCGGTAGCTGCCGAATCTTCTACTGGTACATGGACAACTGTGTGGACCGATGGACCTACCAGC
+G637SNQ08JQZEI
IIIIIIIIIIIIIIIIIIIIIIIIHHIII;IIIIIIIIIIIIIIIIIIIIIIIIIIIIIIIIIIIIIIIIIIIIIIIIIIIIIIIIIIIIIIIII
@G637SNQ08JV5UR
AACCTGGAGTTCCGCCTGAAGAAGCAGGGGCTGCGGTAGCTGCCGAATCGTCTACTGGTACATGGACAACTGTGTGGACCGATGGACTTACCAGC
+G637SNQ08JV5UR
IIIIIIIIIIIIIIIIIIIIIIIIIIIIICIIIIIIIIIIIIIIIIHHIIIIIIIIIIIIIIIIIIIIIIIIIIIIIIIIIIIIIIIIIIIIIII
@G637SNQ08JQ0LR
AACCTGGAGTTCCGCCTGAAGAAGCAGGGGCTGTAGTAGCTGCCGAATCTTCTACTGGTACATGGACAACTGTGTGGACCGATGGACTTACCAGC
+G637SNQ08JQ0LR
IIIIIIIIIIIIIIIIIIIIIIIIIIIII>IIIIIIIIIIIIIIIIIIIIIIIIIIIIIIIIIIIIIIIIIIIIIIIIIIIIIIIIIIIIIIIII
@G637SNQ08JN1UF
AACCTGGAGTTCCGCCTGAAGAAGGCAGGGGCTGCGGTAGCTGCCGAATCTTCTACTGGTACATGGACAACTGTGTGGACCGATGGACTTACCAGC
+G637SNQ08JN1UF
?>?=>?898?4?43?2<<?9=?1?14/???.4:==???ABDDDDDAAADDA????DAAADDDAACCFCCCDD???DDDACCFFFFFFFFFFFFFDD
@G637SNQ08I8UUV
AACCTGGAGTTCCGCCTGAAGAAGCAGGGGCTGCGGTAGCTGCCGAATCTTCTACTGGTACATGGACAACTGTGTGGACCGATGTACTTACCAGC
+G637SNQ08I8UUV
IIIIIHHHHIIIIIIIIIIIIIIIIIHHH;HIIIIIIIIIIIIIIIIIIIIIIIIIIIIIIIIIIIIIIIIIIIIIIIIIIIDDDIIIIIIIIII
@G637SNQ08I8X2Z
AACCTGGAGTTCCGCCTGGAGAAGCAGGGGCTGCGGTAGCTGCCGAATCTTCTACTGGTACATGGACAACTGTGTGGACCGATGGACTTACCAGC
+G637SNQ08I8X2Z
IIIIIIIIIIIIIIIIIHHGIIIIIDHHH6HIIIIIIIIIIIIIIIIIIIIIIIIHHHIIIIIIIIIIIIIIIIIIIIIIIIIIIIIIIIIIIII
@G637SNQ08JLIWH
AGCTCTGGGTTCCGCCTGAAGAAGCAGGAGCTGCAGTAGCTGCGGAATCTTCTACTGGTACATGGACAACTGTTTGGACTGATGGACTTACCAGT
+G637SNQ08JLIWH
IIIIIIII?IIIIIIIIIIIIIIIIIIIIIIIIIIIIIIIIIIIIIIIIIIIIIIIIIIIIIIIIIIIIIIIIIHIIIIIIIHIHIIIIIIIIII
@G637SNQ08JJ18H
AACATGGAGTTCCGCCTGAAGAAGCAGGGGCTGCGGTAGCTGCCAAATCTTCTACTGGTACATGGACAACTGTGTGGACCGATGGACTTACCAGC
+G637SNQ08JJ18H
IGG??HGIIIIIIIIIIIIIIHFIIGHHH@CCIIIIIIIIIIIIHHHIIIIIIIGGHGIICCCHIIIIIIIIIIIIIIIIIIIIIIIIIIIGGGH
@G637SNQ08JLSL6
AACCTGGAGTTCCGCCTGAAGAAGCAGGGGCTGAGGTAGCTGCCGAATCTTCTACTGGTACATGGACAACTGTGTGGACCGATGGACTTACCAGC
+G637SNQ08JLSL6
IIIIIIIIIIIIIIIIIIIIIIIIIIIII>IIIIIIIIIIIIIIIIIIIIIIIIIIIIIIIIIIHHIIIIIIIIIIIIIIIIIIIIIIIIIIIII
@G637SNQ08JGSZ4
AACCTGGAGTTCCGCCTGAAGAAGCAGGGGCTGCGGTAGCTGCCGAATCTTCTACTGGTATATGGACAACTGTGTGGACCGATGGACTTACCAGC
+G637SNQ08JGSZ4
IIIIIIIIIIIIIIIHHIIIIIIIIIIIICIIIIIIIIIIIIIIIIIIIIIIIIIIIIIIIIIIIIIIIIIIIIHICDIIIIIIIIIIIIIIIHI
@G637SNQ08JJ3IR
AACCTGGAGTTCCGCCTGAAGAAGCGAGGGGCTGCGGTAGCTGCCGAATCTTCTACTGGTACATGGACAACTGTGTGGACCGATGGACTTACCAGCT
+G637SNQ08JJ3IR
IIIIIIIIIIIGBBGFGGGIIGFFG>>GGGCIGGGGIIIIIICGDIIGGGGGGIIFDGDIIGBBG99=GGGGDD=>GBIIIIIIIIIIIIIIIIIIH
@G637SNQ08JE2Y5
AACCTGGAGTTCCGTCTGAAGAAGCAGGGGCTGCGGTAGCTGCCGAATCTTCTACTGGTACATGGACAACTGTGTGGACCGATGGACTTACCAGC
+G637SNQ08JE2Y5
IIIIIIIIIIIIIIIIIIIIIIIIIIIIICIIIIIIIIIIIIIIIIIIIIIIIIIIIIIIIIIIIIIIIIIIIIIIIIIIIIIIIIIIIIIIIII
@G637SNQ08JL9QD
AACCTGGAGTTCCGCCTGAAGAAGCAGGGGCTGCGGTAGTTGCCGAATCTTCTACTGGTACATGGACAACTGTGTGGACCGATGGACTTACCAGC
+G637SNQ08JL9QD
IIIIIIIIIIIIIIIIIIIIIIIIIIIIICIIIIIIIIIIIIIIIIIIIIIIIIIIIIIIIIIIIIIIIIIIIIIIIIIIIIHIHIIIIIIIIII
@G637SNQ08JVZ7L
AACCTGGAGTTCCGCCTGAAGAAGCAGGGGCGTGCGGTAGCTGCCGAATCTTCTACTGGTACATGGACAACTGTGTGGACCGATGGACTTACCAGC
+G637SNQ08JVZ7L
IIIGCEBIHIII>:E899EGHE?@@@EEE8929=GHHDCACCIIIHFCCCHIIHIHFFGIIIGGGGIIIIIIIIHHHHIGBBBGGGIIIIIIIIIE
@G637SNQ08JYMI0
AACCTGGAGTTCCACCTGAAGAAGCAGGGGCTGCGGTAGCTGTCGAATCTTCTACTGGTACATGGACAACTGTGTGGACCGATGGACTTACCAGC
+G637SNQ08JYMI0
IIIIIHHHHIIHCGHHIIIIHHEEE?HHH6DIIIIIIIIIIIIIIIIIIIIIIIIIIIIIIIIHHHIIIIIIIIIIIIIIIIHHHIIIIIIIIII
@G637SNQ08JYUXY
AACCTGGAGTTCCGCCTGAAGAAGCAGGAGCTGCGGTAGCTGCAGAATCTTCTACTGGTACATGGACAACTGTGTGGACCGATGGACTTACCAGC
+G637SNQ08JYUXY
IIIIIIIIIIIIIIIIIIIIIIIIIIIIIIIIIIIIIIIIIIIIIIIIIIIIIIIIIIIIIIIIHHHIIIIIIIIIIIIIIIIIIIIIIIIIIII
@G637SNQ08I4E7G
AACCTGGGGTTCCGCCTGAAGAAGCAGGGGCTGCGGTAGCTGCCGAATCTTCTACTGGTACATGGACAACTGTGTGGACCGATGGACTTACCAGC
+G637SNQ08I4E7G
IIIIIHHHCIIIIIIIIIIIIIIIIDHHH6HIIIIIIIIIIIIIIIIIIIIIIIIIIIIIIIIHCDHIIIIIIIIIIIIIIIIIIIIIIIIIIIH
@G637SNQ08JZY1A
AACCTGGAGTTCCGCCTGAAGAAGCAGGGGCTGCGGTAGCTGCCGAATCTTCTACTGGTACATGTACAACTGTGTGGACCGATGCACTTACCAGC
+G637SNQ08JZY1A
IIIIIIIIIIIIIIIIIIIIIIIIIIIIICIIIIIIIIIIIIIIIIIIIIIIIIIIIIIIIIIIIIIIIIIIIIIIIIIIIIIIIIIIIIIIIII
@G637SNQ08I5I7V
AACCTGGAGTTCCGCCTGAAGAAGCAGGGGCTGCGGTAGCTGCCGAATCTTCTACTGGTACATGGACAACTGTGTGGACCGACGGACTTACCAGC
+G637SNQ08I5I7V
IIIIIIIIIIIIIIIIIHIHIIIIIIIIICIIIIIIIIIIIIIIIIIIIIIIIIIIIIIIIIHIHIIIIHHHIIIIIIIIIIIIIIIIIIIIIHI
@G637SNQ08JUWDQ
AACCTGGAGTTCCGCCTGAAGAAGCAGGGGCTGCGGTAGCTGCCGAATCTTCTACTGGTACATGGACAACCGTGTGGACCGATGGACTTACCAGC
+G637SNQ08JUWDQ
IIIIIIIIIIIIIIIIIIIIIIIIIIIIICIIIIIIIIIIIIIIIIIIIIIIIIIIIIIIIIIIIIIIIIIIIIIIIIIIIIIIIIIIIIIIIII
@G637SNQ08JDCQR
AACCTGGAGTTCCGCCTGAAGAAGCGGGGGCTGCGGTAGCTGCCGAATCTTCTACTGGTACATGGACAACTGTGTGGACCGATGGACTTACCAGC
+G637SNQ08JDCQR
IIIIIIIIIIIIIIIIIIIIIIIIIHHHH<IIIIIIIIIIIIIIIIIIIIIIIIIIIIIIIIIIIIIIIIIIIIIIIIIIIIIIIIIIIIIIIII
@G637SNQ08JYEF8
AACCTGGAGTTCCGCCTGAAGAAGCAGGGGCTGCGGTAGCTGCCGAATCTTCTACTTGTACATGGACAACTGTGTTGACCGATGGACTTACCAGT
+G637SNQ08JYEF8
IIIIIIIIIIIIIIIIIIIIIIIIIIIIIBIIIIIIIIIIIIIIIIIIIIIIIIIIHHIIIIIIIIIIIIIIIIIIIIIIIIIIIIIIIIIIIIH
@G637SNQ08JGOC9
AACCTGGAGTTCCGCCTGAAGAAGCAGGGGCTGCGGTAGCTGCCGAATCTTCTACTGTTACATGGACAACTGTGTGGACCGATGGACTTACCAGC
+G637SNQ08JGOC9
IIIIIIIIIIIIIIIIIIIIIIIIIIIIICIIIIIIIIIIIIIIIIIIIIIIIIIIIIIIIIIIIIIIIIIIIIIIIIIIIIIIIIIIIIIIIII
@G637SNQ08JTKAJ
AACTTGGAGTTCCGCCTGAAGAAGCAGGGGCTGCGGTAGCTGCCGAATCTTCTACTGGTACATGGACAACTGTGTGGACCGATGGACTTACCAGC
+G637SNQ08JTKAJ
IIIIIIIIIIIIIIIIIIIIIIIIIIIIICIIIIIIIIIIIIIIIIIIIIIIIIIIIIIIIIIIIIIIIIIIIIIIIIIIIIIIIIIIIIIIIII
@G637SNQ08JJUYA
AACCTGGAGTTCCGCCTGAAGAAGCAGGGGCTGCGGTAGCTGCCGAATCTTCTACTGGTACATGGACAACTGTGTGGATCGATGGACTTACCAGC
+G637SNQ08JJUYA
IIIIIIIIIIIIIIIIIIIIIIIIIIIIICIIIIIIIIIIIIIIIIIIIIIIIIIIIIIIIIIIIIIIIIIIIIIIIIIIIIIIIIIIIIIIIII
@G637SNQ08JWYCW
AACCTGGAGTTCCGCCTGAAGAAGCAGGGGCTGCGGTAGCTGCCGAATCTTCTACTGGTACATGGACAACTGTGTGGACCGATTGACTTACCAGC
+G637SNQ08JWYCW
IIIIIIIIIIIIIIIIIIIIIIIIIIIIIAIIIIIIIIIIIIIIIIIIIIIIIIIIIIIIIIIIIIIIIIIIIIIIIIIIIIIIIIIIIIIIIII
@G637SNQ08JDRSN
AACCTGGAGTTCCGCCTGAAGAAGCAGGGTCTGCGGTAGCTGCCGAATCTTCTACTGGTACATGGACAACTGTGTGGACCGATGGACTTACCAGC
+G637SNQ08JDRSN
IIIIIIIIIIIIIIIIIIIIIIIIIIIIHIIIIIIIIIIIIIIIIIIIIIIIIIIIIIIIIIIIIIIIIIIIIIIIIIIIIIIIIIIIIIIIIII
@G637SNQ08JTAUX
AACCTGGAGTTCCGCCTTAAGAAGCAGGGGCTGCGGTAGCTGCCGAATCTTCTACTGGTACATGGACAACTGTGTGGACCGATGGACTTACCAGC
+G637SNQ08JTAUX
IIIIIIIIIIIIIIIIIIIIIIIIIIIII@IIIIIIIIIIIIIIIIIIIIIIIIIIIIIIIIIIIIIIIIIIIIIIIIIIIIIIIIIIIIIIIII
@G637SNQ08JKX5F
AACCTGGAGTTCCGCCTGAAGAAGCAGGGGCTGCGGTAGCTGCCGAATCTTCTACTGGTACATCGACAACTGTGTGGACCGATGGACTTACCAGC
+G637SNQ08JKX5F
IIIIIIIIIIIIIIIIIIIIIIIIIIIIICIIIIIIIIIIIIIIIIIIIIIIIIIIIIIIIIIHHHIIIIIIIIIIIIIIIIIIIIIIIIIIIII
@G637SNQ08I52I4
AACATGGAGTTCCGCCTGAAGAAGCAGGGGCTGCGGTAGCTGCCGAATCTTCTACTGGTACATGGACAACTGTGTGGACCGATGGACTTACCAGCT
+G637SNQ08I52I4
IGIBEECEAEEIEAE?IDE@AE:<?2EEE/9?CCEGAEEGGGGIIIIIIIIIIIIIIIIIIIIIIIIIIIIIIIIGGGECFI?E?IIIIIIIIIIH
@G637SNQ08JA471
AACCTGGAGTTCCGCCTGAAGAAGCAGGGGCTGCGGTAGCTGCCGAATCTTCTACTGGTACATGGTCAACTGTGTGGACCGATGGACTTACCAGC
+G637SNQ08JA471
IIIIIIIIIIIIIIIIIIIIIIIIIHIII>IIIIIIIIIIIIIIIIIIIIIIIIIIIIIIIIIIIIIIIIIIIIIIIIIIIIHIHIIIIIIIIII
@G637SNQ08JC82T
AACCTGGAGTTCCGCCTGAAGAAAGACAGGGGGCTGCGGTAGCTGCCGAATACTTCTACTGGTACATGGACAAACTGTGTGGACCGATGGACTTACCAGC
+G637SNQ08JC82T
=<=<DDDG?@@GA:=8>CA97==.2.>=====-ADHHEECCACCIHHGG=><=>BBADDDDDGGD>@>AA@==/03:555=57=//43=2<==44=567=
@G637SNQ08JXBDT
AACCTGGAGTTCCGCCCTGAATAAGCAGGGGCTGCGGTAGCTGCCGAATCTTCTACTGGTACATGGACAACTGTGTGGACCGATGGACTTACCAGC
+G637SNQ08JXBDT
IIIIIIIIIIIIIHGG9HGGE>G:EA?GGG5;CIIIIIIIIIIIIIIIIIIIIIIIIIIIIIIIIIIIIIIIIIIIIIIIIIIIIIIIIIIIIIII
@G637SNQ08J1MM1
AACCTGGAGTTCCGCCTGAAGAAGCAGGGGTTGTGGTAGCTGCCGAATCTTCTACTGGTACATGGACAACTGTGTGGACCGATGGACTTACCAGC
+G637SNQ08J1MM1
IIIIIIIIIIIIIIIIIIIIIIGGGGGGG8G81:GEIGEGDDGFIIIIIIIIIIIGGGIIIIIIIIIIIBCCGIIIIIIIIIIIIIIIIHGFGGI
@G637SNQ08JCDJW
AACCTGGAGTTCCGCCTGAAGAAGCAGGGGCTGCGGTAGCTGCCGAATCTTCTACTGGTACACGGACAATTGTGTGGACCGATGGACTTACCAGT
+G637SNQ08JCDJW
IIIIIIIIIIIIIIIIIIIIIIIIIIIIIAIIIIIIIHHHIIIIIIIIIIIIIIIIIIIIIIIIIIIIIIIIIIIIIIIIIHHIHIIIIIIIIIH
@G637SNQ08JUULH
AACCTGGAGTTCCGTCTGAAGAAGCAGGGGCTGCGGTAGCTGCCGAATCTTCTACTGGTACATGGACAACTGTGTGGACCGATGGACTTACCAGCA
+G637SNQ08JUULH
IIIIIIIIIIIIIIIIIIIIIIIIIIIIICIIIIIIIIIIIIIIIIIIIIIIIIIIIIIIIIIIIIIIIIIIIIIIIIIIIIHIHIIIIIIIIIII
@G637SNQ08JVBB0
AACCTGGAGTTCCGCCTGAAGAAGCATGGGCTGCGGTAGCTGCCGAATCTTCTACTGGTACATGGACAACTGTGTGGACCGATGGACTTACCAGC
+G637SNQ08JVBB0
IIIIHIHIIIIIIIIIIIIIIIIIIIIIIGHIIIIIIIIIIIIIIIIIIIIIIIIIIIIIIIIIIIIIIIIIIIIIIIIIIIIIIIIIIIIIIII
@G637SNQ08JB3VN
AACCTGGAGTTCCGCCTGAAGAAGCAGGGGCTGCAGTAGCTGCCGAATCTTCTACTGGTACATGGACAACTGTGTGGACCGATGGACTTACCAGCT
+G637SNQ08JB3VN
IIIIIIIIIIIIIIIIIIIIIIIIIIIII>IIIIIIIIIIIIIIIIIIIIIIIIIIIIIIIIIIIIHIHIIIIIIIIIIIIIIIIIIIIIIIIIII
@G637SNQ08JSWF9
AACCTGGAGTTCCGCCTGAAGAAGCGAGGGGCTGCGGTAGCTGCCGAATCTTCTACTGGTACATGGACAACTGTGTGCACCGATGGACTTACCAGC
+G637SNQ08JSWF9
HHHHFFFFCAAD:6>549>AA>>8989>>>6<<<<><??>?94>4?>89=BBBBD==>=DDDDB>549>A?<988<<<<>>>=>>444>8<><89>
@G637SNQ08JQ0OF
AACCTGGAGTTCCGCCTGAAGAAGCAGGGGCTGCGGTAGCTGCCGAATCTTCCACTGGTACATGGACAACTGTGTGGACCGATGGACTTACCAGC
+G637SNQ08JQ0OF
IIIIIIIIIIIIIIIIIIIIIIIIIIIIICIIIIIIIIIIIIIIIIIIIIIIIIIIIIIIIIIIIIIIIIIIIIIIIIIIIIIIIIIIIIIIIII
@G637SNQ08I73AI
AACCTGGAGTTCCGCCGGAAGAAGCAGGGGGCTGTGGTAGCTGCCGAATCTTCTACTGGTACATGGACAACTGTGTGGACCGATGGACTTACCAGC
+G637SNQ08I73AI
D;D;IIGE<D9EC?D9D;EEFEIIIEDDDD:HIIIIIIIIIIIIC?D;;?IIIIIAAD;;EI?;D;?CIIIHEEIHHHIIIIHHHHHHHEEIIIED
@G637SNQ08JZHO3
GACCTGGAGTTCCGCCTGAAGAAGCAGGGGCTGCGGTAGCTGCCGAATCTTCTACTGGTACATGGACAACTGTGTGGACCGATGTACTTACCAGC
+G637SNQ08JZHO3
IIIIIIIIIIIIIIIIIIIIIIIIIIIIICIIIIIIIIIIIIIIIIIIIIIIIIIIIIIIIIIICDIIIIIIIIIIIIIIIIIIIIIIIIIIIII
@G637SNQ08JCOWU
AACCTGGAGTTCCGCCTGAAGAAGCAGGGGCGTGCAGTAGCTGCCGAATCTTCTACTGGTACATGGACAACTGTGTGGACCGATGGACTTACCAGC
+G637SNQ08JCOWU
EEG@6A6;:A>B;:A9;;AEGB@@@DAAA=@5<<<>BHDDDDGGGHHEDDHDD@@@DBBG=;;?BE=6A6BDDBBEGGGA6688DGE@A>EGGDDD
@G637SNQ08JASRU
AACATGGAGTTCCGCCTGAAGAAGCAGGGGCTGCGGTAGCTGCCGAATCTTCTACTGGTACATGGACAACTGTGTGGACCGATGGACTCACCAGC
+G637SNQ08JASRU
C88AADDDDC?CAAC?DCC9:C6:<9CCC19<DDCEGGGIIIIGGGGIIIIHHIIHIHIIIGFCBCFHIHICBBGHHIIIIHIIIIIGGFC==DH
@G637SNQ08JRDXQ
AACCTGGAGTTCCGCCTGAAGAAGCAGGGGCTGCGGTAGCTGTCGAATCTTCTACTGGTACATGGACAACTGTGTGGACCGATGGACTTACCAGT
+G637SNQ08JRDXQ
IIIIIIIIIIIIIHHHHHIIIIIIIIGGGAHHHIIIIIIIIIIIIIIIIHHHIIIIIIIIIIIHHHIIIIIIIIHGCDGCIIIIIIIIIIIIID?
@G637SNQ08JN7S4
AACCTGGAGTTCCGCCTGAAGAAGCAGGGGCTGCGGTAGCTGCCGAATTTTCTACTGGTGCATGGACAACTGTGTGGACCGATGGACTTACCAGC
+G637SNQ08JN7S4
GGIIIIIIIIIIIIFFIIDA@B9;A>BBB4BBEGEGGEEEIIIIICCBBB:B8GEEGEEEEEEB??EB:8BGECBCB<B42;7B7::B98B845B
@G637SNQ08I49ZD
AACCTGGAGTTCCGCCCTGAAGAAGCGACGGGGCTGCGGTAGCTGCCGAATCTTCTACTGGTACATGGACAACTGTGTGGACCGATGGACTTACCAGC
+G637SNQ08I49ZD
@@A>@<9:;;2;./;;./4;;=;;<<894;;;44449@A<<<<<<<<<;004;<<<>44;4?@<89;004;<674339<89;44A=??DFFFFFFFFF
@G637SNQ08JVTP7
AACCTGGGAGTTCCGCCTGAAGAAGCAGGGGCTGCGGTAGCTGCCGAATCTTCTACTGGTAAATGGACAACTGTGTGGACCGATGGACTTACCAGC
+G637SNQ08JVTP7
E2E3@EE4@AGIIIIIIIIIIIIIHDDEEECIIIIIIIIIIIHHHIIIIIIIIIIIIII?EE5IECBGE35?IIIHHHIIIIIIIIIIIIIIIHHH
@G637SNQ08JM5T3
AACCTGGAGTTCCGCCTGAAGAAGCAGGGGCTGCGGTAGCTGCCGAATCTTCTACTGGTACAAGGACAACTGTGTGGACCGATGGACTTACCAGC
+G637SNQ08JM5T3
IIIIIIIIIIIIIIIIIIIIIGBDHHGGG@IHHHIIIIIIIIIIIIIIIIIIIIIIIIIIIIIIIIIIIIIIIIIGEGGGE=9G244GEEGBEEG
@G637SNQ08JL85E
AACCTGGAGTTCCGCCTGAAGAAGCAGGGGCTGTGGTAGCTGCCGAATCTTCTACTGGTACATGGACAACTGTGTGGACCGATGGACTTACCAGT
+G637SNQ08JL85E
IIIIIIIIIIIIIIIIIIIIIIIIIIHHHCIIIIIIIIIIIIIIIHHHIIIIIIIIIIIIIIIHCDHIIIIIIIIIIIIIIHDHCHHIIIIIIII
@G637SNQ08I8HWU
AACCTGGAGTTCTGCCTGAAGAAGCAGGGGCTGCGGTAGCTGCCGAATCTTCTACTGGTACATGGACAACTGTGTGGACCGATGGACTTACCAGCT
+G637SNQ08I8HWU
IIIIIIIIIIIIIIIIIIIIIIIIIIGGGBIIIIIIIIIIHHHIIIIIIIIIIIIIIIIIIIIIIIHHHIIIIIIIIIIIIHDGCIIIIIGEEE?G
@G637SNQ08JIGST
AACCTGGAGTTCCGCCTGAAGAAGCAGGGGCTGCGGTAGCTGCCGAATCTTCTACTGGTACATGGACAGCTGTGTGGACCGATGGACTCACCAGC
+G637SNQ08JIGST
IIIIIIIIIIIIIIIIIIIIIIIIIIIIICIIIIIIIIIIIIIIIIIIIIIIIIIIIIIIIIIIIIIIIIIIIIIIIIIIIIIIIIIIIIIIIII
@G637SNQ08JTFVX
AACCTGGAGTTCCGTCTGAAGAAGCAGGGGCTGCGGTAGCTGCCGAATCTTCTACTGGTACATGGACAACTGTGTGGACCGATGGACTTACTAGC
+G637SNQ08JTFVX
IIIIIIIIIIIIIIIIIIIIIIIIIIIIICIIIIIIIIIIIIIIIIIIIIIIIIIIIIIIIIIIIIIIIIIIIIHIHIIIIIHIHIIIIIIIIII
@G637SNQ08I5XGN
AACCTGGAGTTCCGCCTGAAGAAGCAGGGGCTGCGGTAGCTGCCGAATCTTCTGCTGGTACATGGACAACTGTGTGGACCGATGGACTTACCAGC
+G637SNQ08I5XGN
IIIIIIIIIIIIIIIIIIIIIIIIIIIIICIIIIIIIIIIIIIIIIIIIIIIIIIIIIIIIIIIIIIIIIIIIIIIIIIIIIIICDHIIIIIIII
@G637SNQ08JXNML
AACCTGGAGTTCCGCCTGAAGAAGCAGGGGCTGCGGTAGCAGCCGAATCTTCTACTGGTACATGGACAACTGTGTGGACCGATGGACTTACCAGC
+G637SNQ08JXNML
IIIIIIIIIIIIIHHHHIIIIHHHIIHHHCIIIIIIIIIIIIIIIIIIIIIIIIIIIIIIIIIIIIIIIIIIIIIHHHIIID?H?BEHEEHEABH
@G637SNQ08J00RI
AACCTGGAGTTCCGCCTGAAGAAGCAAGGGCTGCGGTAGCTGCCGAATCTTCTACTGGTACATGGACAACTGTGTGGACCGATGGACTTACCAGCT
+G637SNQ08J00RI
IIIIIIIIIIIIIIIIIIIIIIIIIIIIIHIIIIIIIIIIIIIIIIIIIIIIIIIIIIIIIIIIIIIIIIIIIIIIIIIIIIIIIIIIIIIIIIII
@G637SNQ08JAUY7
AACCTGGAGTTCCGCCTGAAGAAGCAGGTGCTGCGGTAGCTGCCGAATCTTCTACTGGTACATGGACAACTGTGTGGACCGATGGACTTACCAGC
+G637SNQ08JAUY7
IIIIIIIIIIIIIIIIIIIIIIIIIIIIIIIIIIIIIIIIIIIIIIIIIIIIIIIIIIIIIHHIIIIIIIIIIIIIIIIIIIIIIIIIIIIIIII
@G637SNQ08JS0EX
AACCTGGAGTTCCGCCTAGAAAGAAGCGAGGGGGCTGCGGTAGCTGACCGAATCTTCTACTGGTACATGGACAACTGTGTGGACCGATGGACTTACCAGC
+G637SNQ08JS0EX
>4>4A><?:>3>.2>.777>>.7>38<77>>>>,<<<<>@DA?D<75>5IGGGG@@@EID<>;FGG@<>677@GGDDDEEFFIIIIIIIIIIBBBFIII@
@G637SNQ08I9QAB
AACCTTGAGTTCTGCCTGAAGAAGCAGGGGCTGCGGTAGCTGCCGAATCTTCTACTGGTACATGGACAACTGTGTGGACCGATGGACTTAGCAGC
+G637SNQ08I9QAB
IIIIHHHHIHCGDGHCIIIIIIIIIIHHHCIIIIIIIHHHIIIIIIIIIIIIIIIIIIIIIIHHHIIIIIIIIIIIIIIIIIHHHIIIIIIIIII
@G637SNQ08JFY8L
AACCTGGAGTTCCGTCTGAAGAAGCAGGGGCTGTGGTAGCTGCCGAATCTTCTACTGGTACATGGACAACTGTGTGGACCGATGGACTTACCAGC
+G637SNQ08JFY8L
IIIIIIIIIIIIIIIIIIIIIIIIIIIIICIIIIIIIIIIIIIIIIIIIIIIIIIIIIIIIIIIIIIIIIIIIIIIIIIIIIIIIIIIIIIIIII
@G637SNQ08JP726
GACCTGGAGTTCCGCCTGAAGAAGCAGGGGCTGCGGTAGCTGCCGAATCTTCTACTGGTACATGGACAACTGTGTGGACCGATGGACTTACCAGC
+G637SNQ08JP726
IIIIIIIIIIIIIIIIIIIIIIIIIIIIICIIIIIIIIIIIIIIIIIIIIIIIIIIIIIIIIIIIIIIIIIIIIIIIIIIIIIIIIIIIIIIIII
@G637SNQ08JW7G2
AACCTGGAGTTCCGCCTGAAGAAGCAGGGGCTGCGGTAGCTGCCGAATCTTCTACTGGTACATGGACAACTGTGTGGACCGATGAACTTACCAGCT
+G637SNQ08JW7G2
IIIIIIIIIIII??H<?EHIIIIICCHHHCIIIIIIIIIIGGHGIIIIIIIIIIIIIIIIIGGH??CHIIIIICCHCCHIIIIIIIIIIIIIIIIH
@G637SNQ08JGX0K
AACCTGGAGTTCTGCCTAAAGAAGCAGGGGCTGCGGTAGCTGCCGAATCTTCTACTGGTACATGGACAACTGTGTGGACCGATGGACTTACCAGC
+G637SNQ08JGX0K
IIIIIIIIIF??DIIIIFF>AF:AE?FFF4?EGGFGIGIIIIHCDFHHHIIIIIIIIIIIIHHHHD?F65?IIEEFEEFCDC?F?EGFBAFEEEI
@G637SNQ08JPBKA
AACCTGGAGTTCCGCCTGAAGAAGCAGGGGCTGCGGTAGCTCCCGAATCTTCTACTGGTACATGGACAACTGTGTGGACCGATGGACTTACCAGC
+G637SNQ08JPBKA
IIIIIIIIIIIIIIIIIIIIIIIIIIIIICIIIIIIIIIIIIIGIIIIIIIIIIIIIIIIIIIIIIIIIIIIIIIIIIIIIIIIIIIIIIIIIII
@G637SNQ08JMVB0
AACCTGGTGTTCCGCCTGAAGAAGCAGGGGCTGCGGTAGCTGCCGAATCTTCTACTGGTACATGGACAACTGTGTGGACCGATGGACTTACCAGCT
+G637SNQ08JMVB0
IIIG?H?IIIIIIGHGIIIIIIIIIIHHHA???EHIIIIIIIIIIIIIIIIIIIIIIIIIIIIIIIIIIIIIIIIIIIIIIIIIIIIIIIIIIIIH
@G637SNQ08JC9V2
AACCTGGAGTTCCGCCTGAAGAAACAGGGGCTGCGGTAGCTGCCGAATCTTCTACTGGTACATGGACAACTGTGTGGACCGATGAACTTACCAGC
+G637SNQ08JC9V2
DAGA9D8A;D;D>FDAA<D9<DD.9-DDD/99<?DED@ACGIIIIIGGGIIIHIHGGGIIIHIGGGIHIGGGHIIIIIIIBBCCDGIIIHHHHII
@G637SNQ08JUWC1
AACATGGAGTTCCGCCTGAAGAAGCAGGGGCTGCGGTAGCTGCCGAATCTTCTACTGATACATGGACAACTGTGTGGACCGATGGACTTACCAGC
+G637SNQ08JUWC1
IIIIIIIIIIIIIIIIIIIIIIIIIIHHHAIIIIIIIIIIIIIIIIIIIIIIIIIHDDDIIECH??CIIIIIIHHHIIIIIIHHCDDIIIIIH?H
@G637SNQ08JJQA9
AACCTGGAGTTCCGCCTGAAGAAGCAGGGGCTGCGGTAGCTGCCGAATCTTCTACTGGTTCATGGACAACTGTGTGGACCGATGGACTTACCAGC
+G637SNQ08JJQA9
IIIIIIIIIIIIIIIIIIIIIIIII?HHH6DHIIIIIIIIIIIIIIIIIIIIIIIIIIIIIIIIIIIIIIIIIIIIIIIIIIHHHIIIIIIIIIH
@G637SNQ08I43M3
AACCTGGAGTTCCGCCTGAAGAGCAGGGGCTGCGGTAGCTGCCGAATCTTCTACTGGTACATGGACAACTGTGTGGACCGATGGACTTACCAGC
+G637SNQ08I43M3
:.:0<>;<;;;:68:674:232674:::2>?>?><<=AFDDDDFDDFF???AABB@@@9989:899<<??>====80:063/:.4::23:234:
@G637SNQ08JGJGU
AACCTGGAGTTCCGCCTGAAGAAGCAGGGGCTGCGGTAGCTGCCGAATCTTCTACTTGTACATGGACAACTGTGTGGACCGATGGACTTACCAGC
+G637SNQ08JGJGU
IIIIIIIIIIIIIIIIIIIIIIIIIHIII;IIIIIIIIIIIIIIIIIIIIIIIIIIHHIIIIIIIIIIIIIIIIIIIIIIIIIIIIIIIIIIIII
@G637SNQ08JSLYE
AACCTGGAGTTCCGCCTGAAGAAGCAGGGGCTGCGGTAGCTGCCGAATCTTCTACTGGTACATGGACAACTGTGTGGACCGTTGGACTTACCAGC
+G637SNQ08JSLYE
IIIIIIIIIIIIIIIIIIIIIIIIIIIIICIIIIIIIIIIIIIIIIIIIIIIIIIIIIIIIIIIIIIIIIIIIIIIIIIIIIIIIIIIIIIIIII
@G637SNQ08JSG3E
AACCTGGAGTGCCGCCTGAGGAAGCAGGGGGCAGCAGTAGCTGCTGAATCTTCTACTGGTACATGGACAACTGTGTGGACCGATGGACTTACTAGTT
+G637SNQ08JSG3E
IIIIIIIIGCBBBFDDDD>A8A=;?9AAAA-9?BBBBEBEIIICCCBGIIHHHIIGDD@@@@:7A555A44:====A8:A9:8:A455A4;;:;?AA
@G637SNQ08JLQVG
AACCTTGAGTTCCGCCTGAAGAAGCAGGGGCTGCGGTAGCTGCCGAATCTTCTACTGGTACACGGACAACTGTGTGGACCGATGGACTTACCAGC
+G637SNQ08JLQVG
IIIIIIIIIIIIIIIIIIIIIIIIIIIIIBIIIIIIIIIIIIIIIIIIIIIIIIIIIIIIIIIIIIIIIIIIIIIIIIIIIIIIIIIIIIIIIII
@G637SNQ08JM3VX
AACAATGGAGTTCCGCCTGAAGAAGCAGGGGCTGCGGTAGCTGCCGAATCTTCTACTGGTACATGGACAACTGTGTGGACCGATGGACTTACCAGC
+G637SNQ08JM3VX
IE?G9<GEGEIIIIHG??HIIIHHEIHGGG>HIIIIIIIIIIIIIIICDDHIIIIIHHHIIIIIIIIIIIIIIIIIGCDIIIIIIIIIHC?G?III
@G637SNQ08JNNN1
AACCTGGAGTTCCGCCTGAAGAAGCCGGGGCTGCGGTAGCTGCCGAATCTTCTACTGGTACATGGACAACTGTGTGGACCGATGGACTTACCAGC
+G637SNQ08JNNN1
IIIIIIIIIIIIGEHBEEIIIHGGHGHHHCIIIIIIIIIIIIIIIHGGIHGGIIIIIIIIIIIIIIIHCCIIIIIIIIIIIIIIIIIIIIHGGGH
@G637SNQ08JSMEH
AACCTGGAGTTCCGCCTGAAGAAGCAGGGGCTGCGGTAGCTGCCGAATCTTCTACCGATACATGGACAACTGTGTGGACCGATGGACTTACCAGC
+G637SNQ08JSMEH
IIIIIIIIIIIIIIIIIIIIIIIIIIIII>IIIIIIIIIIIIIIIIIIIIIIIIIIIIIIIIIIIIIIIIIIIIIIIIIIIIIIIIIIIIIIIII
@G637SNQ08JA7C3
AGCCTGGAGTGCCGCCTGAGGAAGCAGGGGCAGCAGTAGCTGCTGAATCTTCTACTGGTACATGGACAACTGTGTGGACCGATGGACTTACTAGT
+G637SNQ08JA7C3
>>FBIIIIHDDFIIIFDD>F:F><D>FFF19>EAAAACEIIIC?>FBCIIIIIIIGGGIIIIIIIIIIIIIG???GGIIIIIIIIIIIIIIIIII
@G637SNQ08JPZRV
AACCTGGAGTTCCGCCTGAAGAAGCAGGGGCTGCGGTAGATGCCGAATCTTCTACTGGTACATGGACAACTGTGTGGACCGATGGACTTACCAGC
+G637SNQ08JPZRV
IIIIIIIIIIIIIIIIIIIIIIIIIIIII@IIIIIIIIIIIIIIIIIIIIIIIIIIIIIIIIIIIIIIIIIIIIIIIIIIIIIIIIIIIIIIIII
@G637SNQ08JYLIF
AACCTGGAGTTCCGCCTGAAGAAGCAGGGGCTGCGGTAGCCGCCGAATCTTCTACTGGTACATGGACAACTGTGTGGACCGATGGACTTACCAGC
+G637SNQ08JYLIF
IIIIIIIIIIIIIIIHHHIIIIIIIIIIICIIIIIIIIIIIIIIIIHHHIIIIIIIIIIIIIHIHIIIHHIIIIIIIIIIIIIIIIIIIIIIIII
@G637SNQ08JK0ME
AACCTGGGGTTCCGCCTGAAGAAGCAGGGGCTGCGGTAGCTGCCGAATCTTCTACTGGTACATGGACAACTATGTGGACCGATGGACTTACCAGC
+G637SNQ08JK0ME
IIIIIHHH@IIIIIIIIIIIIIIIIHHHH;HIIIIIIHHHIIIIIIIIIIIIIIIIIIIIIIIIIIIIIIIIIIHHHHIIIIIIIIIIIIIIIII
@G637SNQ08I5F7A
AACCTGGGAGTTCCGCCCTGAAGAAGCAGGGGCTGCGGTAGCTGCCGAATCTTCTACTGGTACATGGACAACTGTGTGGACCGATGGACTTACTAGCCT
+G637SNQ08I5F7A
IIIG>AA5=<GGGA:AA49DAAAGEEGAAAA=GGD=A=AC<==FFGIIIIIIIIIIIHIIIGGG>A===EEBD;:66A67A42=:A8?:A22424:A4A
@G637SNQ08I95TI
AACCTGGAGTTCCGCCTGAAGAAGCAGGGGCTGCGGTAGCTGCCGAATCTTCTACTGGTACATGGACAACTGTGTGGACCGATGGGACTTACCAGC
+G637SNQ08I95TI
IIIIIIIIIIIIIIIIIIIIIIIIIIHHHCIIIIIIIIIIIIIIIIIIIIIIIIIIIIIIIIIIIIIIIIIIIIIIIIIIIDDHH66;HIIIIIII
@G637SNQ08JOLIN
AACCCGGAGTTCCGCCTGAAGAAGCAGGGGGCTGCGGTAGCTGCCGAATCTTCTACTGGTACATGGACAACTGTGTGGACCGATGGACTTACCAGC
+G637SNQ08JOLIN
IIHGCG??DGCGCIIHHGGHIGCCA9GGGG/9>EEGGIGIIIIIIHHHHIIIIIIIIIIIIIHDG??HIIIIIIIIIIIIIIIIIIIIIIIHHHII
@G637SNQ08JA4TM
AACCTGGAGTTCCGCATGAAGAAGCAGGGGCTGCGGTAGCTGCCGAATCTTCTACTGGTACATGGACAACTGTGTGGACCGATGGACTTACCAGCT
+G637SNQ08JA4TM
IIIIIIIIIIIIIHHHHIIIIIIIIIHHH@HIIIIIIIIIIIIIIIIIIIIIHHHHHHIIHHHHHIIIIHHHHHIIIIIIIIHHHIIIIIIIIIIH
@G637SNQ08JLZ24
AACCTGGAGTTCCGCCTGAAGAAGCAGGGGCTGCGGTAGCTGCAGAATCTTCTACTGGTACATGGACAACTGTGTGGACCGATGGACTTACCAGC
+G637SNQ08JLZ24
IIIIIIIIIIIIIIIIIIIIIIIIIIIIICIIIIIIIIIIIIIIIIIIIIIIIIIIIIIIIIHIHIIIIIIIIIIIIIIIIIIIIIIIIIIIIHI
@G637SNQ08I6M53
AACCTGGGAGTTCCGCCTGAAGAAGCAGGGGCTGCGGTAGCTGCCGAATCTTCTACTGGTACATGGACAACTGTGTGGACCGATGGACTTACCAGC
+G637SNQ08I6M53
F0F1AFF2<<GGIIIIIIIIIEFEHE?FFF5CIIIIGIIIIIIHCDFIIIIIIIIIIIIIIIIIIIIIIIIIIIIIIIIIIIIIIIIIIIIIIIHH
@G637SNQ08I62SB
AGCCTGGAGTTCCGCCTGAAGAAGCAGGGGCTGCGGTAGCTGCCTAATCTTCTACTGGTACATGGACAACTGTGTGGACCGATGGACTTACCAGC
+G637SNQ08I62SB
IIIIIIIIIIIIIIIIIIIIIIIIIIHHHCIIIIIIIIIIIIIIIIIIIIIIIIIIIIIIIIIIIIIIIIIIIIIHHHIIIIHHHIIIIIIID?H
@G637SNQ08JPGFE
AACCTGGAGTTCCGCCGGAGGAAGCAGGGGCCGCGGTAGCTGCTGAATCTTCCACTGGGGACATGGACAACTGTGTGGACTGACGGGCTTACCAGT
+G637SNQ08JPGFE
DDHD=@;D6@7@;:@9@;=@;BB?DE@@@9@527ADD>;=>GGGEDBDA@@@8<1.@@@-.357@9=?@BBDDFFDDDDIEEEIBBBAADHAAADA
@G637SNQ08JQE3E
AACCTGGAGTTCCACCTGAAGAAGCAGGGGCTGTGGTAGCTGCCGAATCTTCTACTGGTACATGGACAACTGTGTGGACCGATGGACTTACCAGCT
+G637SNQ08JQE3E
IIIIIIIIIIIIIIIIIIIIIIIIIIIIICIIIIIIIIIIIIIIIIIIIIIIIIIIIIIIIIIIIIIIIIIIIIIIIIIIIIIIIIIIIIIIIIII
@G637SNQ08JRKTP
AACCTGGAGTTCCGCCTGAAGAAGCAGGGGCTGCGGTAGCTGCCGAAACTTCTACTGGTACATGGACAACTGTGTGGACCGATGGACTTACCAGC
+G637SNQ08JRKTP
IIIIIIIIIIIIIIIIIIIIIIIIIIIIICIIIIIIIIIIIIIIIIIHIIIIIIIIIIIIIIIIHHIIIIIIIIIIIIIIIIHIHIIIIIIIIII
@G637SNQ08JRVYD
AACCTGGAGTTCCGCCTGGAGAAGCGAGGGGCTGCGGTAGCTGCCGAATCTTCTACTGGTACATGGACAACTGTGTGGACCGATGGACTTACCAGCT
+G637SNQ08JRVYD
IIIIIIIIIIIIB>E<BEBIEE68>89EEE9DDBBEABIGIIDEGIGGCCEBBIIFDEDGIGBCEBBBEDGGGG==EBIIIIICEBIIIIIIIIIGG
@G637SNQ08JSHJW
AACCTGGAGTTCCGCCTGAAGAAGCAGGGGCTGCGGTAGCTGCCGAATCTTCTACTGGTACATGGACAACTGTGTGGACTGATGGACTTACCAGCT
+G637SNQ08JSHJW
IIIIIIIIIIIIIIIIIIIIIIIII?GGG6DHIIIIIIIIIIIIIIIIIIIIIIIIIIIIIHHHHHIIIIIIIHHHIIIIIIIIIIIIEEHHHDCG
@G637SNQ08JN48K
AACCTGGAGTTCCGCCTGAAGTAGCAGGGGCTGCGGTAGCTGCCGAATCTTCTACTGGTACATGGACAACTGTGTGGACCGATGGACTTACCAGC
+G637SNQ08JN48K
IIIIIIIIIIIIIIIIIIIIIIIIIIHHH@IHHHHIIIIIIIIIIIIIIIIIIIIIIIIIIIIIIIIIIIIIIIIIIIIIIIIIIIIIIIIIIII
@G637SNQ08JJA7J
AACCTGGAGTTCCGCCTGAAGAAAGACAGGGGGCTGCGGTAGCTGCCGAATACTTCTACTGGTACATGGACAACTGTGTGGACCGATGGACTTACCAGC
+G637SNQ08JJA7J
BBIDEBBDABBID;?9@CA98??.2->:????->@EECGABABGIIIGI=><=?==<==DDDIHGDDDID=?53;DB@@@@A?87<;?;;AD>6?8<=?
@G637SNQ08I8O47
AACCTGGAGTTCCGCCTGACGAAGCAGGGGCTGCGGTAGCTGCCGAATCTTCTACTGGTACATGGACAACTGTGTGGACCGATGGACTTACCAGC
+G637SNQ08I8O47
IIIIIIIIIIIIIIIIIIIIIIIIE;HHH4?EGGHEIIIIIIIIIIIIIIIIIIIIIIIIIIIIIIIIIIIIIIHHHHIIIIIIIIIIIIIIIII
@G637SNQ08JJCE4
AACCTGGAGTTCAGCCTGAAGAAGCAGGGGCTGCGGTAGCTGCCGAATCTTCTATTGGTACATGGACAACTGTGTGGACCGATGGACTTACCAGC
+G637SNQ08JJCE4
IIIIIIIIIHCGGGIIIIIIIIIIIIHHHBIIIIIIIIIIIIIIIIIIIIIIIIIIIIIIIHHHIIIIIIIIIIIIIIIIIIIIIIIIIIIIIHH
@G637SNQ08J01QV
AACCTGGAGTTCCGCCTGAAGAAGCAGAGGCTGCGGTAGCTGCCGAATCTTCTACTGGTACATGGACAACTGTGTGGACCGATGGACTTACCAGC
+G637SNQ08J01QV
IIIIIIIIIIIIIIIIIIIIIIIIIIIIIIIIIIIIIIIIIIIIIIIIIIIIIIIIIIIIIIIIIIIIIIIIIIIIIIIIIIIIIIIIIHIHHII
@G637SNQ08I4UZC
AACCTGGAGTTCCGCCTGAAGAAGCAGGGGGCTGCGGTAGCTGCCGAATCTTCTACTGGTACATGGACAACTGTGTGGACTGATGGACTTACCAGC
+G637SNQ08I4UZC
IIIHGFCHHIIIIIF<?@FG@F<>@>FFFF/@AGGFEIIIIIIIH?F?DIIIIIIIIIIIIIIIHHHHF??HIIIDFCIIIIIIIIIIIIIIIHDF
@G637SNQ08JYQKZ
AACCTGGAGTTCCGCCTGGAGAAGCAGGGGCTGCGGTAGCTGCCGAATCTTCTACTGGTACATGGACAACTGTGTGGACCGATGGACTTACCAGCT
+G637SNQ08JYQKZ
IIIIIIIIIIIIIIIIIIIIIIIIIIIIICIIIIIIIIIIIIIIIIIIIIIIIIIIIIIIIIIIIIIIIIIIIIIIIIIIIIIIIIIIIIIIIIII
@G637SNQ08JABZR
AACCTGGAGTTCCGCCTGAAGAAGCAGGGGTTGCGGTAGATGCCGAATCTTCTACTGGTACATGGACAACTGTGTGGACCGATGGACTTACCAGC
+G637SNQ08JABZR
IIIIIIIIIIIIIIIIIIIIIIIIIIIIIBIIIIIIIIIIIIIIIIIIIIIIIIIIIIIIIIIIIIIIIIIIIIIIIIIIIHDICIIIIIIIIII
@G637SNQ08JNEF8
AACCTGGAGTTCCGACTGAAGAAGCAGGGGCTGCGGTAGCTGTCGAATCTTCTACTGGTACATGGACAACTGTGTGGACCGATGGACTTACCAGC
+G637SNQ08JNEF8
IIIIIIIIIIIIIHGDGGIIIIIIIIHHHAIIIIIIIIIIIIIIIIIIIIIIIIIIIIIIIIIIIIIIIIIIIIIIIIIIIIDHCIIIIIIIIII
@G637SNQ08JEYSM
AACCTGGAGTTCCGCCTGAAGAAGCAGGGGCTGCGGTAGCTGCCGAATCTTCTACTGGTACATGGACGACTGTGTGGACCGATGGACTTACCAGC
+G637SNQ08JEYSM
IIIIIHHHIHHHHIIIIIIIIIIIIHHHH>HIIIIIIIIIIIIIIIIIIIIIIIIIIIIIIIIIIIHHHHIIIIIIIIIIIHHHHIIIIIIIIIH
@G637SNQ08JPR80
AACCTGGAGTTCCGCCTGAAGAAGCAGGGGCTGCGGTAGCTGCCGAATCTTCTACTGGTACATGGACAACTGCGTGGACCGATGGACTTACCAGCT
+G637SNQ08JPR80
IIIIIIIIIIIIIIIIIIIIIIIIIIIIICIIIIIIIIIIIIIIIIIIIIIIIIIIIIIIIIIIIIIIIIIIIIIIIIIIIIIIIIIIIIIIIIII
@G637SNQ08JBBMK
AACCTGGAGTTCCGCCTGAAGAAGCAGGGGCTGCGGTAGCTGCCGAACCTTCTACTGGTACATGGACAACTGTGTGGACCGATGGACTTACCAGC
+G637SNQ08JBBMK
IIIIIIIIIIIIIIIIIIIIIIIIIIIIIBIIIIIIIIIIIIIIIIIIIIIIIIIIIIIIIIIIIIIIIIIIIIIIIIIIIIIIIIIIIIIIIII
@G637SNQ08I7N36
AATCTGGAGTTCCGCCTGAAGAAAGCAGGGGGCTGCGGTAGCTGCCGAATCTTCTACTGGTACATGGACAAACTGTGTGGACCGATGGACTTACCAGC
+G637SNQ08I7N36
HHIIIIIIIIIEBAA<AEE<<AA18?IAAAA8IIIIIIIIIIIIIC?A?IEC??<EEEA;9@EBIGGB@AA31AEC?;A8:A217@A@A@A>=CEIII
@G637SNQ08JXSL9
AACCTGGAGTTCCGCCTGAAGAAGCAGGGGCTGCGGTAGCTCCGAATCTTCTACTGGTATATGGACAACTGTGTGGACCGATGGACTTACCAGC
+G637SNQ08JXSL9
IIIIIIIIIIIIIIIIIIIIIIIIIIIIICIIIIIIIIIIIIIIIIIIIIIIIIIIIIIIIIIIIIIIIIIIIIIIIIIIIIIIIIIIIIIIII
@G637SNQ08JM9Y4
AACCTGGAGTTCCGCCTGAAGAAGCAGGGGCTGCGGTAGCTGCCGAATCTTCTACTGGTACATGGACAACTGCGTGGACCGATGGACTTACCAGC
+G637SNQ08JM9Y4
IIIIIIIIIIIIIIIIIIIIIIIIIIIIICIIIIIIIIIIIIIIIIIIIIIIIIIIIIIIIIIIIIIIIIIIIIIIIIIIIIIIIIIIIIIIIHI
@G637SNQ08I7YNU
AACCTGGAGTTCCACCCGAAGAAGCAAGAGCCGCGGTAGCTGCTGAATCTTCTACTGGTACATGGACAACTGTGTGGACTGATGGACTTACCAGC
+G637SNQ08I7YNU
IIIIIIIIIIIIIIIIHIIIIIIIIIIIIIIIIIIIIIIIIIIIIIIIIIIIIIIIIIIIIIIIIIIIIIIIIIIIIIIIIIIIIIIIIIIIIII
@G637SNQ08J0ULN
AATCTGGAGTTCCGCCTGAAGAAGGCAGGGGCTGCGGTAGCTGCCGAATCTTCTACTGGTACATGGACAACTGTGTGGACCGATGGACTTACCAGC
+G637SNQ08J0ULN
>8998>896>2>26>677>55>,>-//>>>,//7:><=:8<99>8?>=99>88898<>=?4444><<?>@@@556:??DDDDDFFFFDDDFFFFFF
@G637SNQ08I7O8C
AACCTGGAGTTCCGCCTGATGAAGCAGGGGATGCGGTAGCTGCCGAATCTTCTACTGGTACATGGACAACTGTGTGGACCGATGGACTTACCAGC
+G637SNQ08I7O8C
IIIIIIIIIIIIIIIIIIIIIIIIIIIIICIIIIIIIIIIIIIIIIIIIIIIIIIIIIIIIIIIIIIIIIIIIIIIIIIIIIIIIIIIIIIIIII
@G637SNQ08J0YUT
AACCTGGAGTTCCGCTTGAAGAAGCAGGGGCTGCGGTAGCTGCCGAATCTTCTACTGGTACATGGACAACTGTGTGGACCGATGGACTTACCAGC
+G637SNQ08J0YUT
IIIIIIIIIIIIIIIIIIIIIIIIIIIIICIIIIIIIIIIIIIIIIIIIIIIIIIIIIIIIIIIIIIIIIIIIIIIIIIIIIHIHIIIIIIIIHI
@G637SNQ08I64SC
AACCTGGAGTTCCGCCTGAAGAAGCAGGGGCTGTGGTAGCTGCCGAATCTTCTACTGGTACATGGACAACTGTGTTGACCGATGGACTTACCAGC
+G637SNQ08I64SC
IIIIIIIIIIIIIIIIIIIIIIIIIIIII>IIIIIIIIIIIIIIIIIIIIIIIIIIIIIIIIIIIIIIIIIIIIIIIIIIIIIIIIIIIIIIIII
@G637SNQ08JJFMT
AACCTGGAGTTCCGCCTGAAGAAGCAGGGGCTGCGGTAGCTGCCGAATCTTCTACTGGTACATGGACAACTGTGTGGACCGATGGACGTACCAGCT
+G637SNQ08JJFMT
IIIIIIIIIIIIIIIIIIIIIIIIIIIIICIIHHIIIIIIIIIIIIIIIIIIIIIIIIIIIIIIHHIIIIIIIIIIIIIIIIIIIIIIIIIIIIII
@G637SNQ08JVP59
AACCTGGAGTTCCGCCTGAAGAAGCAGGGGCTGCGGTAGCTGCCGAATCTTCTACTGGTACATGGACAACTGTGTGGAACGATGGACTTACCAGC
+G637SNQ08JVP59
IIIIIIIIIIIIIIIIIIIIIIIIIIIIICIIIIIIIIIIIIIIIIIIIIIIIIIIIIIIIIIIIIIIIIIIIIIIIIIIIIIIIIIIIIIIIII
@G637SNQ08JJYRO
AACCTGGAGTTCCGCCTGAAGAAGCAGGGGCTGCGGTAGCTGCCGAATCTTCTACTGGTACATGGACAACTGTGTGCACCGATGGACTTACCAGC
+G637SNQ08JJYRO
IIIIIIIIIIIIIHIHIIIIIIIIIIIIICIIIIIIIIIIIIIIIIIIIIIIIIIIIIIIIIIIIIIIIIIIIIIIIIIIIIIIIIIIIIIIIII
@G637SNQ08JI3E6
AACCTGGAGTTCCGCCTGAAGAAGCAGGGGCTGCGGTAGCTGCCGAATCTTCTACTGGTACATGGATAACTGTGTGGACCGATGGACTTACCAGC
+G637SNQ08JI3E6
IIIIIIIIIIIIIHHHIIIIIIIIIIHHHCIIIIIIIIIIIIIIIIIIIIIIIIIDHCIIIIHHCD?H?HIIIIIIIIIIIIIIIIIIIIIIIII
@G637SNQ08JKK7Q
AACCTGGAGTTCCGCCTGAAGAAGCAGGGCTGCGGTAGCTGCCGAATCTTCTACTGGTACATGGACAACTGTGTGGACCGATGGACTTACCAGC
+G637SNQ08JKK7Q
IIIIIIIIDHCHCIHHHIIIIIHHHIHHHIIIIIIIIIIIIIIIIIIIIIIIIIIIIIIIIIIIIIIIIIIIHDHCHIIIIIIIIIIIIIIIIH
@G637SNQ08I6JAW
AACCTGGAGTTCCGCCTGAAGAAGCAGGGGCTGTGGTAGCTGCCGAATCTTCTACTGGTACATGGGACAACTGTGTGGACCGATGGACTTACCAGC
+G637SNQ08I6JAW
IIIIIIIIIIIIIIIIIIIIIIIIIIIIICIIIIIIIIIIIIIIIIIIIIIIIIIIIIIIIIIIIHIIIIIIIIIIIIIIIIIIIIIIIIIIIIII
@G637SNQ08JQ2TX
AACCTGGAGTTCCGCCTGAGGAAGCAGGGGCTGCGGTAGCTGCCGAATCTTCTACTGGTACATGGACAACTGTGTGGAACGATGAACTTACCAGC
+G637SNQ08JQ2TX
IIIIIIIIIIIIIIIIIIHHHIIIIDHHH;IIIIIIIIIIIIIIIIIIIIIIIIIIIIIIIIIIIIIIIIIIIIIHCHCHIIH?H?HIIIIIIII
@G637SNQ08I6IPA
AACCTGGAGTTCCGCCTGAAGAAGCAGGGGCTGCGGTAGCTGCCGAATCTTCTACTGGTACATTGACAACTGTGTGGACCGATGGACTTACCAGC
+G637SNQ08I6IPA
IIIIIIIIIIIIIIIIIIIIIIIIIIHHH@IIIIIIIIIIIIIIIIIIIIIIIIIIIIIIIIHHHIIIIIIIIIIIHHHHHHIIIIIIEEHIIEH
@G637SNQ08I7WX1
AACCTGGAGTTCCGCCTGAAGAAGCAGGGGCTGCGGTAGCTGCCGAATCTTCTACTGGTACATGGACAATTGTGTGGACCGATGGACTTACCAGC
+G637SNQ08I7WX1
IIIIIIIIIIIIIIIIIIHGIHEE>9HHH4>EGGHGIIIIIIIIIIIIIHGGIIIIIIIIIGEHCIIHGHGIIIIIIIIIIIIIIIIIIIIIIII
@G637SNQ08JSL97
AACCTGGAGTTCCGCCTGAAGAAGCAGGGGGTGCGGTAGCTGCCGAATCTTCTACTGGTACATGGACAACTGTGTGGACCGATGGACTTACCAGC
+G637SNQ08JSL97
IIIIIIIIIIIIIIIIIIIIIHEFB9HHHH3?7IHGIIIIIIIIIIIIIIIIIIIHHHIIIIIIIIIIIIIIIIIIIIIIIIIIIIIIIIIIIII
@G637SNQ08I46S4
AACCTGGAGTTCCGCCTGAAAAGCAGGGGCTGCGGTAGCTGCCGAATCTTCTACTGGTACATGGACAACTGTGTGGACCGATGGACTTACCAGC
+G637SNQ08I46S4
IIIIIIIIIIIIIIIIIIGGG:FE?GGG;IIIIIIIIIIIIIIIIIIIIIIIIIHHHIIIHDGCIIIIHDDDIIIIIIIIIIIIIIIIIIIIII
@G637SNQ08JDKCD
AACCTGGAGTTCCGCCTGAAGAAGCAGGGGCTGCGGTAGCTGCCGAATCTTCTACTGGTACATGGATAACTGTGTGGACCGATGGACTTACCAGCT
+G637SNQ08JDKCD
IIIIIIIIIIIIIIIIIIIIIIIIIIIIICIIIIIIIIIIIIIIIIIIIIIIIIIIIIIIIIIIIIIIIIIIIIIIIIIIIIIIIIIIIIIIIIII
@G637SNQ08JQ14F
AACCTGGAGTTCCGCCTAAAGAAGCAGGGGCTGCGGTAGCTGCCGAATCTTCTACTGGTACATGGACAACTGTGTGGACCGATGGACTTACCAGCT
+G637SNQ08JQ14F
IIIIIIIIIIIIIIIIIHHHIIIIIIHHHCIIIIIIIIIIIIIIIIIIIIIIIIIIIIIIIIIIIIIIIIIIIIIIIIIIIIIIIIIIIIIIIHDH
@G637SNQ08JAT6Z
AACCTGGAGTTCCGCCTGAAGAAGCGAGGGGCTGCGGTAGCTGCCGAATCTTCTACTGGTACATGGACATCTGTGTGGACCGATGGACTTACCAGC
+G637SNQ08JAT6Z
IIIIGGGIBGCIC:G9??IIIIICC??GGG@IIIGIIIIIIIIIIIIIIIIIIIIIIIIIIIIIGGGGGGGIIIIIIIIIIIIGGGIIIIIIIIGG
@G637SNQ08JZ81U
AACCTGGAGTTCCGCCTGAAGAAGCAGGGGCTGCGGTAGCTGCCGAATCTTCTACTGGTACATGGACAACTGTGTGGACCGATGCACTTACCAGC
+G637SNQ08JZ81U
IIIIIIIIIIIIIIIIIIIIIIIIIIIIICIIIIIIIIIIIIIIIIIIIIIIIIIIIIIIIIIIIIIIIIIIIIIIIIIIIIIIIIIIIIIIIHI
@G637SNQ08JYQS3
AACCTGGAGTTCCGCCTGAAGAAGCAGGGGCTGCGGTAGCTGCCGAATCTTCTACTGGTACATGGACAACTGTGTGGACCGAAGGACTTACCAGC
+G637SNQ08JYQS3
IIIIIIIIIIIIIIIIIIIIIIIIIIIIICIIIIIIIIIIIIIIIIIIIIIIIIIIIIIIIIIIIIIIIIIIIIIIIIIIIIIIIIIIIIIIIII
@G637SNQ08JB639
AACCTGGAGTTCCGCCTGAAGAAGCAGGGGCTGCGGTAGCTGCCGAATCTTTTACTGGTACATGGACAACTGTGTGGACCGATGGACTTACCAGC
+G637SNQ08JB639
IIIIIIIIIIIIIIIIIIIIIIIIIIHHHCIIIIIIIIIIIIIIIIIIIHHH>IIFIIIIIIIIIIIIIIIIIIIIIIIIIIHHHIIIIIIIIII
@G637SNQ08JLL6C
AACCTGGAGTTCCGCCTGAAGAAGGCAGGGGCTGCGGTAGCTGCCGAATCTTCTACTGGTACATGGACAACTGTGTGGACCGATGGACTTACTAGC
+G637SNQ08JLL6C
<@<89<898<4<0/<677<9=<1<244<<<04<????AABD?????====AA:::BDDDDDD=:<:?AAA??:::ADBBBBDDAC<::?=BBA??<
@G637SNQ08I8F9F
AACCTGGAGTTCCGCCTGAAGAAGCAGGGGCTGCGGCAGCTGCCGAATCTTCTACTGGTACATGGACAACTGTGTGGACCGATGGACTTACCAGC
+G637SNQ08I8F9F
IIIIIIIIIIIIIIIIIIIIIIIIIIIIICIIIIIIIIIIIIIIIIIIIIIIIIIIIIIIIIIIIIIIIIIIIIIIIIIIIIIIIIIIIIIIIII
@G637SNQ08I8GF8
AACCTGGAGTTCCGCCTGAAGAAGCAGGGGCTGCGGTAGCTGCCGAATCTTCTACTGGTACATGGACAACTGTGTGGACCGATGGACTTACCCGC
+G637SNQ08I8GF8
IIIIIIIIIIIIIIGBEEGIIG9:CCGGGBIIIIIIIIIIIIIIIGGGIIIIIIIIIIIIIGGGGGGIIIIIIIIIIIIIIH?G?IEG::GG?EG
@G637SNQ08JXXJS
AACCTGGAGTTCCGCCTGAAGAAGCAGGGGCTGCGGTAGCTGCCGAATCTTCTACTGGTACATGGACAACTGTGTGTACCGATGGACTTACCAGC
+G637SNQ08JXXJS
IIIIIIIIIIIIIIIIIIIIIIIIIIIII>IIIIIIIIIIIIIIIIIIIIIIIIIIIIIIIIIIIIIIIIIIIIIIIIIIIIIIHHIIIIIIIII
@G637SNQ08JP29G
AACCTGGAGTTCCGCCTTAAGAAGCAGGGGCGTGCGGTAGCTGCCGAATCTTCTACTGGTACATGGACAACTGTGTGGACCGATGGACTTACCAGC
+G637SNQ08JP29G
BDGB=A;@;A;G@;A:A>B;6A4?A?AAA5;2;;DBE;;;=@GGGGA@@BHHHHHHGGGHHGEGDD@@AD;==;GGGGGA66;;ABD@A@?A@@DG
@G637SNQ08JAH2D
AACCTGGAGTTCCGCCTGAAGAAGCAGGGGTCTGCGGTAGCTGCCGAATCTTCTACTGGTACATGGACAACTGTGTGGACCGATGGACTTACCAGC
+G637SNQ08JAH2D
IIIIIIIIIIIIIIIIIIGHIGCB>9GGG44@CHHGGIIIIIIIIIIIIIIIIIIIIIIIIIIIIIHHHIIIIID?G?DIIIH?G?IIIIIIIIIG
@G637SNQ08JIEN8
AACCTGGAGTTCCGCCTGAAGAAGCAGGGGCTGCGGTAGCTCCGAATCTTCTACTGGTACATGGACAACTGTGTGGACCGATGGACTTACCAGC
+G637SNQ08JIEN8
IIIIIIIIIIIIIIIIIIIIIIIIIIIIICIIIIIIIIIIIIIIIIIIIIIIIIIIIIIIIIIIIIIIIIIIIIIIIIIIIIIIIIIIIIIIII
@G637SNQ08JBOVN
AACCTGGAGTTCCGCCTGAAGACGCAGGGGCTGCGGTAGCTGCCGAATCTTCTACTGGTACATGGACAACTGTGTGGACCGATGGACTTACCAGC
+G637SNQ08JBOVN
IIIIIIIIIIIIIIIIIIIIIIIIIIIIICIIIIIIIIIIIIIIIIIIIIIIIIIHIHIIIIIIIIIIIIIIIIIIIIIIIIHIHIIIIIIIIII
@G637SNQ08I3M9E
AACCTGGAGTTCCGCCTGAAGAAGCAGGGGCTGCGGTAGCTGCCGAATCTGCTACTGGTACATGGACAACTGTGTGGACCGATGGACTTACCAGC
+G637SNQ08I3M9E
IIIIIIIIIIIIIIIIIIIIIIIIIIIIICIIIIIIIIIIIIIIIIIIIIIIIIIHIHIIIIIIIIIIIIIIIIIIIIIIIIIIIIIIIIIIIII
@G637SNQ08JJLAK
AACCTGGAGTTCCGCCTGAAGAAGCAGGGGCTGCGGTAGCTGCCGAATCTTCTACTCGGTACATGGACAACTGTGTGGACCGATGGACTTACCAGC
+G637SNQ08JJLAK
IIIIIIIIIIIIIIIIIIIIIIIIIIIIICIIIIIIIIIIIIIIIIIIIIIIIIIIIIIIIIIIIIIIIIIIIIIIIIIIIIIHICDIIIIIIIII
@G637SNQ08JX17Z
AACCTGGAGTTCCGCCCTAAAGAAGCAGGGGGCTGCGGTAGCTGCCGAATCTTCTACTGGTACATGGGACAACTGTGTGGACCGATGGACTTACCAGC
+G637SNQ08JX17Z
C?C?GEEG<C;CCICCEIFHG?C9;?ICCCC;HHHHIIIHHEHIH?;C;BEEEEEG>;C77=I>=CC29BIIIIIIIIIIIIIIIIHHHIIIIIIIEC
@G637SNQ08JSYFX
AACCTGGAGTTCCGCCTGCAGAAGCAGGGGCTGCGGTAGCTGCCGAATCTTCTACTGGTACATGGACAACTGTGTGGACCGATGGACTTACCAGC
+G637SNQ08JSYFX
IIIIIIIIIIIIIIIIIIIIIHHIIIHHH@GIIIIIIIIIIIIIIIIIIIIIIIICHCIIGGGHIIIIIIIIIIIIIIHC???HIIIIIIIIIII
@G637SNQ08I7ZNQ
CCAACCTGGAGTTCCGCCTGAAGAAGCAGGGGCTGCGGTAGCTGCCGAATCTTCTACTGGTACATGGACAACTGTGTGGACCGATGGACTTACCAGC
+G637SNQ08I7ZNQ
F;IIIIIIIIIIIIIIIIIIIIIIIIIHFFF6DIIIIIIIIIIIHCDFCDHIIIIIIIIIIIIIDFCDIFCCIIEEEF??F;9H?F?IIGGIIIEDF
@G637SNQ08JUOO1
AACCTGGAGTTCCGCCTGAAGAAGCAGGGGCTACGGTAGCTGCCGAATCTTCTACTGGTACATGGACAACTGTGTGGACCGATGGACTTATCAGC
+G637SNQ08JUOO1
IIIIIIIIIIIIIIIIIIIIIIIIIIIIIBIIIIIIIIIIIIIIIIIIIIIIIIIIIIIIIIIIIIIIIIIIIIIIIIIIIIIIIIIIIHHHIII
@G637SNQ08JTDRS
AACCTGGAGTTCCGCCTGAAGAAGCAGGGGCTGTGGTAGCTGCCGAATCTTTTACTGGTACATGGACAACTGTGTGGACCGATGGACTTACCAGC
+G637SNQ08JTDRS
IIIIIIIIIIIIIIIIIIIIIIIIIIIIICIIIIIIIIIIIIIIIIHHIIIICIIIIIIIIIIIIIIIIIIIIIIIIIIIIIIIIIIIIIIIIII
@G637SNQ08JQ6M1
AACCTGGAGTTCCTCCTGAAGAAGCAGGGGCTGCGGTAGCTGCCGAATCTTCTACTGGTACATGGACAACTGTGTGGACCGATGGACTTACCAGC
+G637SNQ08JQ6M1
IIIIIIIIIHCHCDHBIIHEFHEEEEHHH;?EEEHIIIIIIIIIIIIIIIIIIIIIIIIIIIIIIIIIIIIIIIIIIIIIIIIIIIIIIIIIIII
@G637SNQ08JMAPT
AACCTGAAGTTCCGCCTGAAGAAGCAGGGGCTGCGGTAGCTGCCGAATCTTCTACTGGTACATGGACAACTGTGTGGACCGATGGACTTACCAG
+G637SNQ08JMAPT
IIIIIIIIIIIIIIIIIIIIIIIIC;HHH5?EIIIIIIIIIIIIIIIIIIIIIIIIIIIIIIIIIIIIIIIIIIIIIIIIIIIIIIIIIIIIII
@G637SNQ08I32HN
ACCTGGAGTTCCGCCTGAGAAGCAGGGGGCTGCGGTAGCTGCCGAATCTTCTACTGGTACATGGACAACTGTGTGACCGATGGACTTACCAGC
+G637SNQ08I32HN
:::DDDDDB@>>?:89<:6:2344::::-7<==:679>BAAA=::::?DDDDDBAAAAAA??:89::237:822-.:-553:1:<:44:<<<<
@G637SNQ08I7OWT
AACCTGGAGTTCCGCCTGAAGAAGCAGGGGCTGCGGTAGCTGCCGAATCTTCTACTGGTACATAGACAACTGTGTGGACCGATGGACTTACCAG
+G637SNQ08I7OWT
IIIIIIIIIIIIIIIIIIIIIIIIIIIIICIIIIIIIIIIIIIIIIIIIIIIIIIIIIIIIIIIIIIIIIIIIIIIIIIIIIIIIIIIIIIIII
@G637SNQ08JRA6C
AACCTGGAGTTCCGCCTGAAGAAGCAGGGGCTGCGGTAGCTGCCGAATATTCTACTGGTACATGGACAACTGTGTGGACCGATGGACTTACCAGC
+G637SNQ08JRA6C
IIIIIIIIIIIIIIIIIIIIIIIIIIHHH>IIIIIIIIIIIIIIIIIIIIIIIIIHHHIIIIIIIIIIIIIIIIIIIIIIIIHHHIIIIIIIIIH
@G637SNQ08JH3AD
AACCTGGAGTTCCGCCTGAAGGAGCAGGGGCTGCGGTAGCTGCCGAATCTTCTACTGGTACATGGACAACTGTGTGGACCGATGGACTTACCAGC
+G637SNQ08JH3AD
IIIIIIIIIIIIIIIIIIIIIIIIIIIIICIIIIIIIIIIIIIIIIIIIIIIIIIIIIIIIIIIIIIIIIIIIIIIIIIIIIIIIIIIIIIIIII
@G637SNQ08I65GU
GAGGCGGTGGGCATCGCCGGGAACCTGCGCGCCGAGGATCTGAGCGTGAAGGACTTCGCGCGCATGGCGCTCGTCTTCGAGCGCTCGCCGCTGTTGCGCA
+G637SNQ08I65GU
IIIIIIIIHHHIIIIIHCHH;IIIIHHHIIIIIIIIIIIIIIIIIIIIIIIIIIIIIIIIIIIHHHIIIIIIIIIIIIIIIIIHDDDIIIIIIIIIIIII
@G637SNQ08I7YS5
AACCTGGAGTTCCGCCTGAAGAAGACAGGGGGCTGCGGTAGCTGCCGAATACTTCTACTGGTACATGGACAACTGTGTGGACCGATGGACTTACCAGC
+G637SNQ08I7YS5
BBIE=?<DDDDEB??<AAA87?375?:????-?DEEDE@@ACCIIIIIA><=BIIEEBBBBHGGDDDGD@?31<D@::?57?54:??=AD?40?/67?
@G637SNQ08JPP33
AACCTGGAGTTCCGCCTGAAGAAGCAGGGGCTGCGGTAGCTGTCGAATCTTCTACTGGTACGTGGACAACTGTGTGGACCGATGGACTTACCAGC
+G637SNQ08JPP33
HHIIGHCHIIIIIIIIIIIIIIIIIHHHH;CCEEIIICDDDIIIIIIIIIIIIIIIIIIIIHHHHIIIIIIIIIIIIIIIHHHHIIIIIIIIIII
@G637SNQ08JDCVA
AACCTGGAGTTCCGCCTGAAGAAGGCAGGGGGCTGCGGTAGCTGCCGAATCTTCTACTGGTACATGGACAACTGTGTGGACCGATGGACTTACCAGC
+G637SNQ08JDCVA
<<==>;898;8;86;6<<;99;1;-/7;;;;,4<77;67?>@??>>?ABBBBAAAABBBBBBBAA;::==BBB555:AAADBA====BBB@@>>??;
@G637SNQ08JFHEY
AACCTGGAGTTCCACCTGAAGAAGCGAGGGGCTGCGGTAGCTGCCGAATCTTCTACTGGTACATGGACAACTGTGTGGACCGATGGACTTACCAGC
+G637SNQ08JFHEY
FFFFDAAAAAA?::?899@AAA@<=::???6<<<<?89<<<<??>??455?BBBB?<?<AA<85?499?8????84?44?<889?<BBBDDDDDFF
@G637SNQ08JIGMX
AACCTGGAGTTCCGCCTGAAGAAGCAGGGGCTGCGGTAGCTGCCGAATCTTCTACTGGTACATGGACAACTGTGTGGACCGATGGACTTACAAGC
+G637SNQ08JIGMX
IIIIIIIIIIIIIIIIIIIIIIIIIIIIICIIIIIIIIIIIIIIIIIIIIIIIIIIIIIIIIHIHIIIIIIIIIIIIIIIIIIIIIIIIIIIIII
@G637SNQ08JJXZN
AACCAGGAGTTCCGCCTGAAGAAGCAGGGGCTGCGGTAGCTGCCGAATCTTCTACTGGTACATGGACAACTGTGTGGACCGATGGACTTACCAGC
+G637SNQ08JJXZN
IIIIIIIIIIIIIIIIIIIIIIIIIIIIICIIIIIIIIIIIIIIIIIIIIIIIIIIIIIIIIIIIIIIIIIIIIIIIIIIIIHIHIIIIIIIIII
@G637SNQ08I4K9C
AACCTGGAGTTCCGCCTGAAGAAGCAGGGGCTGCAGTAGCTGCCGAATCTTCTACTGGTACATGGACAACTGTGTGGACCGATGGACTTACCAGC
+G637SNQ08I4K9C
IIIIIIIIIIIIIIIIIIIIIIIIIIHHHCIIIIIIIIIIIIIIIIIIIIIIIIIHHHIIIIIIIIIIIIIIIIIIIIIIIIIIIIIIIIIIIDH
@G637SNQ08I811B
AACCTGGAGTTCCGCCTGAAGAAGCAGGGGCTGCGATAGCTGCCGAATCTTCTACTGGTACATGGACAACTGTGTGGACCGATGGACTTACCAGC
+G637SNQ08I811B
IIIIIIIIIIIIIIIIIIIIIIIIIIIIIAIIIIIIIIIIIIIIIIIIIIIIIIIIIIIIIHHIIIIIIIIIIIIIIIIIIIHIHIIIIIIIIII
@G637SNQ08JN446
AACCTGGAGTTCCGCCTGAAGAAGCAGGGGCTGCGGTAGCTGCCGAATCTTCTACTGGTACGATGGACAACTGTGTGGACCGATGGACTTACCAGC
+G637SNQ08JN446
IIIIIIHHIIIIIIIIIGICIIIIIIIIICIIIIIIIIIIIIIIIIIIIIIIIIIHIHIIIIIIIIIIIIIIIIIIIIIIIIIHIHIIIIIIIIII
@G637SNQ08JA853
TAACCTGGAGTTCCGCCTGAAGAAGCAGGGGCTTCGGTAGCTACCGAATCTTCTACTGGTACATGGACAACTGTGTGGACCGATGGACTTACCAGCT
+G637SNQ08JA853
IIIIIIIIIIIIIIIIIIIIIIIIIIIHHHCIIIIIIIHHHIIIIIIIIIIIIIIIHHHIIIIIH??IHHHIIIIIIIIIIIHDHCIIIIIIEEEIH
@G637SNQ08JS0E0
AACCTGGAGTTCCGCCTGAAGAAGCAGGGGCTGCGGTAGCTGCCGAATCTTCTACTGGTACATGGACAACTGTGTGGACCGATGGACTTACCATC
+G637SNQ08JS0E0
IIIIIIIIIIIIIIIIIIIIIIIIIDHHH;IIIIIIIIIIIIIIIIIIIIIIIIIIIIIIIIIIIIHHHIIIIIIIIIIIIIIIIIIIIIIID?H
@G637SNQ08I707F
AACCTGGAGTTCCGCCTGAAGAAGTAGGGGCTGCGGTAGCTGCCGAATCTTCTACTGGTACATGGACAACTGTGTGGACCGATGGACTTACCAGCT
+G637SNQ08I707F
IIIIIIIIIIIIIIIIIIIIIIIIIIHHHCIIIIIIIIIIIIIIIIIIIIIIIIIHHHIIIIIHCDIIIIIIIIIIIIIIIIIIIIIIIIIIHHHH
@G637SNQ08I4O89
GAGGCGGTGGGCATCGCCGCGAACCTGCGCGCCGAGGATCTGAGCGTGAAGGACTTCGCGCGCATGGCGCTCGTCTTCGAGCGCTCGCCGCTGTTGCGCA
+G637SNQ08I4O89
IIIIIIIIIIGHIIIIIIIIIIIIIIHHHIIIIIIIIIIIIIIIIIIIIIIIIIIIIIIIIIIIIIIIIIIIIIIIIIIIIIIIIIIIIIIIIIIIIIII
@G637SNQ08JK741
AACCTGGAGTTCCGCCTGAAGAAGCAGGGGCTGCGGTAGCTGCCGAATCTTCTACTGGTACATGGACAACTGTGTGGACCGATGGACGTACCAGC
+G637SNQ08JK741
IIIIIIIGFGCGGEGEEIGA@GEEEBGGG5CEIIIIIIIIIIIGGGGIIIIIIIIIIIIIIIIIIGGGGIIIIIIIIIIIIIIIIIIIIIIIIII
@G637SNQ08JFARU
AACCTGGAGTTCCGCCTGAAGAAGCAGGGGCTGCGGTAGCTGCCTAATCTTCTACTGGTACATGGACAACTGTGTGGACCGATGGACTTACCAAC
+G637SNQ08JFARU
IIIIIIIIIIIIIIIIIIIIIIIIIHHHH>IIIIIIIIIIIIIIHHHHIIIIIIIIIIIIIIIIIHHHHIIIIIIIIIIIIIIIIIIIIIHHHHI
@G637SNQ08JIKEQ
AACCTGGAGTTCCGCCTGAAGAAGCAGGGGCTGCGGTAGCTGCCGAATCTTCTACTGGTACATGGACAACTGTATGGACCGATGGACTTACCAGCT
+G637SNQ08JIKEQ
IIIIIIIIIIIIIIIIIIIIIIIIIIIII>IIIIIIIIIIIIIIIIIIIIIIIIIIIIIIIIIIIIIIIIIIIIIIIIIIIIIIIIIIIIIIIIII
@G637SNQ08JJ7WA
AACCTGGAGTTCCGCCTGAAGAAGCAGGGGCTGCGGTAGCTGCCGAATCTTCTACTGGTACATGGACAACTGTGTGGACCGATGGACTCACCAGC
+G637SNQ08JJ7WA
IIIIIIIIIIIIIIIIIIIIIIIIIIHHHBIIIIIIIHHHIIIIIIIIIIIIIIIIIIIIIHHHHIIIIIIIIIIIIIIIIIIIIIIIIIIIIII
@G637SNQ08JE48D
AACCTGGAGCTCCGCCTGAAGAAGCAGGGGCTGCGGTAGCTGCCGAATCTTCTACTGGTACATGGACAACTGTGTGGACCGATGGACTTACCAGC
+G637SNQ08JE48D
IIIIIIIIIIIIIIIIIIIIIIIIIIIIICIIIIIIIIIIIIIIIIIIIIIIIIIHIHIIIIIIIIIIIIIIIIIIIIIIIIIIIIIIIIIIIII
@G637SNQ08JL2BS
AACCTGGAGTTCCGCCTGAAGAAGCAGGGGGCGTGCGGTAGCTGCCGAATCTTCTACTGGTACATGGACAACTGTGTGGACCGATGGACTTACCAGC
+G637SNQ08JL2BS
BBID>?<><?<EE@??DA?37?37<7????,2,<:@@B<768=IIIIEDDIIFE<==9?8HED;=?DA>?86@EBBB?:=?31:@A=AA?44?567?
@G637SNQ08I941Y
AACCTGGAGTTCCGCCTGAAGAAGCAGGGGCGTGCGGTAGCTGCCGAATCTTCTACTGGTACATGGACAACTGTGTGGACAGATGGACTTACCAGC
+G637SNQ08I941Y
?4?6/?.76?6?8<?=<4?26?;?>9???14/98AABB==?AFFFF?<<<@FFFFFFFFFFFFFFFFFFF????FFFFFFFFFFCCCCCCDDDDDD
@G637SNQ08JR7FE
AACCTGGAGTTCCGCCTGAAGAAGCAGGGGCTGCGGTGGCTGCCGAATCTTCTACTGGTACATGGACAACTGTGTGGACCGATGGACTTACCAGC
+G637SNQ08JR7FE
IIIIIIIIIIIIIIIIIIIIIIIIIIIIICIIIIIIIIIIIIIIIIIIIIIIIIIIIIIIIIIIIIIIIIIIIIIIIIIIIIIIIIIIIIIIIII
@G637SNQ08JWI2R
AACCTGGAGTTCCGCCTGAAGAAGCAGGGGCTGCGGTAGCTGCCGAATCGTCTACTGGTACATGGACAACTGTGTGGACCGATGGACTTAACAGC
+G637SNQ08JWI2R
IIIIIIIIIIIIIIIIIIHBAHEFE?HHH5CIIIIIIIIIIIIIIIIIIIIIIIIIIIIIIIIHHHIIIIIIIIIIIIIIIIIIIIIIIHCDIII
@G637SNQ08JTXP5
AACCTGGAGTTCCGCCTGAAGAAGCAGGGGCTGCGGTAGCTGCCGAATCTTCTACTGGTAAATGGACAACTGTGTGGACCGATGGACTTACCAGC
+G637SNQ08JTXP5
IIIIHIHIIIIIIIIHHIIIIIIIIHIII@IIIIIIHDDDHIIIIIIIIIIIIIIIIIIIIHHIHIIIIIIIIIIIIIIIIIIIIIIIIIIIIII
@G637SNQ08I554K
AACCTGGAGTTCCGCCTGAAGAAGCAGGGGCTGCGGTAGCTGCCGAATCTTCTACTGGTACATGGACAAGTGTGTGGACCGATGGACTTACCAGC
+G637SNQ08I554K
IIIIIIIIIIIIIIIIIIIIIHHHIHFFFAIIIIIIIIIIIIIIIIIIIIIIIIIHHHIIIIIIIIHHHIIIIIIIIIIIID?F??EIGGFEA?F
@G637SNQ08J1ZSG
AACCTGGAGTTCCGCCTGAAGAAGTAGGGGGCTGCGGTAGTTGCCGAATCTTCTACTGGTACATGGACAACTGTGTGGACCGATGGACTTACCAGC
+G637SNQ08J1ZSG
IIIIIIIIIIIIIIIIIIIIIGGGA;EEEE19BHHEGIIIIIIIICEDGGIIIIIHFGGIIIHGEBCCFFGGGGIDEBCEBBGGIIIIIIIGGFGG
@G637SNQ08JAC86
AACCTGGAGTTCCGCCTAGAAGAAGCGAGGGGCTGCGGTAGCTGCCGAATCTTCTACTGGTACATGGACAACTGTGTGGACCGATGGACTTACCAGC
+G637SNQ08JAC86
IIIFHHGGEB;B;:B4777B?BBBB?;<BBB=@@@DDGGGGGD@B@;B;@@DFFFGBBBEEED;<B57;B::;;<<<BBDB;=EIIIIIIIIIIIII
@G637SNQ08JZ5YL
AACCTGGAGTTCCACCTGAAGAAGCAGGGGCTGCGGTAGCTGCCGAATCTTCTACTGGTACATGGACAACTATGTGGACCGATGGACTTACCAGC
+G637SNQ08JZ5YL
HCH??HIIIIIHHHIIHHHIIIIIIIHHH@IHHHIIIIHDDDHHIIIIIIIIIIIHHHIHHHHHHIIIIIIIIIDHCIIIIIHHHIIIIIIIIII
@G637SNQ08JE42N
AACCTGGAGTTCCGCCTGAAGAAGCAGGGGCTGCGGTAGCTGCCGAATCTTCTACTGGCACATGGACAACTGTGTGGACCGATGGACTTACCAGCT
+G637SNQ08JE42N
IIIIIIIIIIIIIIIIIIIIIIIIIIIIICIIIIIIIIIIIIIIIIIIIIIIIIIIIIIIIIIIIIIIIIIIIIIIIIIIIIIIIIIIIIIIIIII
@G637SNQ08JSIVW
AGCTCTGGGTTCCGCCTGAAGAAGCAGGAGCTGCAGTAGCCGCGGAATCTTCTACTGGTACATGGACAACTGTTTGGACTGATGGACTTACCAGT
+G637SNQ08JSIVW
IIIIIIIIHIIIIIIIIIIIIIIIIIIIIIIIIIIIIIIIIIIIIIIIIIIIIIIIIIIIIIIIIIIIIIIIIIHIIIIIIIIIIIIIIIIIIII
@G637SNQ08JGGBJ
AACCTGGAGTTCCGCCTGAAGAAGCGAGGGGCTGCGGTAGCTGCCGAATCTTCTACTGGTACATGGGCAACTGTGTGGACCGATGGACTTACCAGC
+G637SNQ08JGGBJ
GGDDDDDDEC;C67C699CACCABDC>CCC<==CGHEGGFIFCCBGGFFIIIIIIAACCHIC:8CC5CCGGIIG@@CCGEDA:7C577C56C>@DE
@G637SNQ08JA7JI
AACCTTGAGTTCCGCCTGAAGAAGCAGGGGCTGCGATAGCTGCCGAATCTTCTACTGGTACATGGACAACTGTGTGGACCGATGGACTTACCAGC
+G637SNQ08JA7JI
IIIIIIIIIIIIIIIIIIIIIIIIIIIIICIIIIIIIIIIIIIIIIIIIIIIIIIIIIIIIHHIIIIIIIIIIIIIIIIIIIIIIIIIIIIIIII
@G637SNQ08JICTF
AACCTGGAGTTCCGCCTGAAGAAGCAGGGGCTGCGGTAGCTGCCGAATCTTCTACTGGAACATGGACAACTGTGTGGACCGATGGACTTACCAGC
+G637SNQ08JICTF
IIIIIIIIIIIIIIIIIIIIIIIIIIHHHCIIIIIIIIIIIIIIIHHHIIIIIIIIHCH??HIIIIIIIIIIIIIIIIIIIIHHHIIIIIIIIII
@G637SNQ08JW45W
AACCTGGAGTTCCGCCTGAAGAAGCAGGGGGCTGCGGTAGTTGCCGAATCTTCTACTGGTACATGGACAACTGTGTGGACCGATGGACTTACCAGC
+G637SNQ08JW45W
IIIIHHHHIIIIIIIIIIIHGF@@?>FFFF->@?>F;?@=FCCFHHIIIIIIIIIIIIIIIIIDFCIIIIIIIIIIIIHHHIIIIIIIIIIIIIII
@G637SNQ08JUALQ
AACCTGGAGTTCCGCCTGAAGAAGCAGGGGCTGCGGTAGCTGCCGAATCTTCTACTGGTACATGGACAACTGTGTGGACCGATGGACTACCAGC
+G637SNQ08JUALQ
IIIIIIIIIIIIIIIIIIIIIGGGIIGGGBIIIIIIIIIIIIIIGGGIIIIIIIIIIIIIIIIIIIIIIIIIIGDGBIIIIIIII;;;;IIIII
@G637SNQ08JLRHK
AACCTGGAGTTCCGCCTGAAGAAGCAGGGGGCTTGCGGTAGCTGCCGAATCTTCTACTGGTACATGGACAACTGTGTGGACCGATGGACTTACCAGC
+G637SNQ08JLRHK
IIIIIIGGGIIIIIIIIHF@<F38<9FFFF-9FABBFBHIIIIIIIIIIIIIIIIIIGGGIIICDFBGIIIIIIIIIIIIIIIIIIIIIIIIIIIII
@G637SNQ08JVG17
AACCTTGAGTTCCGCCTGAAGAAGCAGGGGCTGCGGTAGCTGCCGAATCCTCTACTGGTACATGGACAACTGTGTGGACCGATGGACTTACCAGC
+G637SNQ08JVG17
IIIIIIIIIIIIIIIIIIIIIIIIIIHHHCIIIIIIIIIIIIIIIIIIIIIIIIIIIIIIIIHHCDHIIIIIIIIIIIIIIHHHHIIIIIIIIIH
@G637SNQ08JX085
AACCTGGAGTTCCGCCGGAGGAAGCAGGGGGCCGCGGTAGCTGCTGAATCTTCCACTGGGGACATGGACAACTGTGTGGACTGACGGGGCTTACCAGT
+G637SNQ08JX085
IIIIIIIIGGGGGEAAE@C><>8:@9>>>>->95:?CC@?CEIIE???@@>;>;?65>>>/5:BA@@@D>??GIIE>>;==EE50>>>-2>=<>:575
@G637SNQ08JSZ20
AACCTGGAGTTTTGTAGGGCTGCGGTAGCTACCGAATCTTCTACTGGTACATGGACAACTATGTGGACCAATGGACTTACCAGC
+G637SNQ08JSZ20
IIIHEGG@4GGG/:0@GG9AAGIIIIEFEGIIIIIIIIIIIIIIIIIIGGGGGGGIIIIIIIIIIIIIIGCCGGIIIIIHHHGI
@G637SNQ08I4N8V
AACCTGGAGTTCCGCCCGAAGAAGCAGGGGCTGCGGTAGCTGCCGAATCTTCTACTGGTACATGGACAACTGTGTGGACCGATGGACTTACCAGC
+G637SNQ08I4N8V
IIIIIIIIIIIIIEFF4:F:?FIIIIFFFBIIIIIIIIIIIIIC?F??CIIIIIIIIIIGGGIIIIGGGIIIIIIIIIIIFC?F?IIGGHIIIIF
@G637SNQ08I8W7B
AACCTGGAGTGCCGCCTGAGGAAGCAGGGGCAGCAGTAGCTGCTGAATCTTCTACTGGTACATGGACAACTGTGTGGACCGATGGACTTACTAGTT
+G637SNQ08I8W7B
IIIIIIIIIIGGGIIIII?G?GEEEIGGG@IIIIIIIIIIIIIIIIIIIGCCIIICGCIIIIGGCCCHHIIGHHHHIIGGFIIICCCIIIIIIIGG
@G637SNQ08JVNV8
AACCTGGAGTTCCGCCTGAAGAAGCAGGGGCTTCGGTAGCTGCCGAATCTTCTACTGGTACATGGACAACTGTGTGGACCGATGGACTTACCAGC
+G637SNQ08JVNV8
IIIIIIIIIIIIIIIIIIIIIIIIIIIIIBIIIIIIIIIIIIIIIIIIIIIIIIIIIIIIIIIIIIIIIIIIIIIIIIIIIIIIIIIIIIIIIII
@G637SNQ08JRZAG
AACCTAGAGTTCGCCTGAAGAAGCAGGGGCTGCGGTAGCTGCCGAATCTTCTACTGGTACATGGACAACTGTGTGGACCGATGGACTTACCAGC
+G637SNQ08JRZAG
IIIIIIIIIIIIIIIIIIIIIIIIIHHHCIIIIIIIIIIIIIIIIIIIIIIIIIIIIIIIIIIIIIIIIIIIIIIIIIIIIIIIIIIIIIIIII
@G637SNQ08JJ6OQ
AACCTGGAGTTCCGCCTGAAGAAGCAGGGGTTGCGGTAGCTGCCGAATCTTCTACTGGTACATGGACAACTGTGTGGACCGATGGACTTACCAGCT
+G637SNQ08JJ6OQ
IIIIIIIIIIIIIIIIIIIIIIIIIIIIICIIIIIIIIIIIIIIIIIIIIIIIIIIIIIIIIHIHIIIIIIIIIIIIIIIIIIIIIIIIIIIHDDI
