# Supplementary material for: Optimization of DNA Recovery and Amplification from Non-Carbonized Archaeobotanical Remains
Source: PLoS One. 2014 Jan 27;9(1):e86827. doi: 10.1371/journal.pone.0086827 (PMC3903575; doi:10.1371/journal.pone.0086827)
Supplement: Data S12 — Deep-sequencing amplicon data of Phusion on LUG sample in FASTQ format. (FASTQ) [file pone.0086827.s019.fastq]

@G637SNQ08I84NA
AACCTGGAGTTCCACCCGAAGAAGCAGGGGCCGCGGTAGCTGCTGAATCTTCTACTGGTACATGGACAACTGTGTGGACTGATGGACTTACCAGC
+G637SNQ08I84NA
IIIIIIIIIIIIIIIIHIIIIIIIIIIIICIIIIIIIIIIIIIIIIIIIIIIIIIIIIIIIIIIIIIIIIIIIIIIIIIIIIIIIIIIIIIIIII
@G637SNQ08I8SZU
AACCTGGAGTTCCACCCGAAGAAGCAGGGGCCGCGGTAGCTGCTGAATCTTCTACTGGTACATGGACAACTGTGTGGACTGATGGACTTACCAGCT
+G637SNQ08I8SZU
IIIIIIIIIIIIIIIIHIIIIIIIIIIIICIIIIIIIIIIIIIIIIIIIIIIIIIIIIIIIIIIIIIIIIIIIIIIIIIIIIIIIIIIIIIIIIII
@G637SNQ08JIS5H
AACCTGGAGTTCCACCCGAAGAAGTAGGGGCCGCGGTAGCTGCTGAATCTTCTACTGGTACATGGACAACTGTGTGGACTGATGGACTTACCAGC
+G637SNQ08JIS5H
IIIIIIIIIIIIIIIIHIIIIIIIIIIIIAIIIIIIIIIIIIIIIIIIIIIIIIIIIIIIIIIIIIIIIIIIIIIIIIIIIIIIIIIIIIIIIII
@G637SNQ08I6OEG
AACCTGGAGTTCCACCCGAAGAAGCAGGGGCCGCGGTAGCTGCTGAATCTTCTACTTGTACATGGACAACTGTGTGGACTGATGGACTTACCAGC
+G637SNQ08I6OEG
IIIIIIIIIIIIIIIIHIIIIIIIIIIIICIIIIIIIIIIIIIIIIIIIIIIIIIIIIIIIIIIIIIIIIIIIIIIIIIIIIIIIIIIIIIIIII
@G637SNQ08JCBEI
AACCTGGAGTTCCACCCGAAGAAGCAGGGGCCGCAGTAGCTGCTGAATCTTCTACTGGTACATGGACAACTGTGTGGACTGATGGACTTACCAGC
+G637SNQ08JCBEI
IIIIIIIIIIIH;;HHHIIIIIIIIIHHHCIIIIIIIIIIIIIIIIIIIIIIIIIIIIIIIIIIIIIIIIIIIIIIIIHHHIHHHIIIIIIIIII
@G637SNQ08JFTA0
AACCTGGAGTTCCACCCGAAGAAGCAGGGGCCGCGGTAGCTGCTGAATATTCTACTGGTACATGGACAACTGTGTGGACTGATGGACTTACCAGC
+G637SNQ08JFTA0
IIIIIIIIIIIIIIIIHIIIIIIIIIIIICIIIIIIIIIIIIIIIIIIIIIIIIIIIIIIIIIIIIIIIIIIIIIIIIIIIIIIIIIIIIIIIII
@G637SNQ08JFB8P
AACCTAGAATTCCATCCAAAGAAGTAGGGATCGCGATAGCTATTGAATCTTCTACTGGTACATGGATAGGTGTGTGGATTGATGGACTTACCGGT
+G637SNQ08JFB8P
IIIIIIIIIIIIIIIIIIIGIIIIIIIIHIIIIIIIIHHHIHIHIIIIIIIIIIIIIIIIIIIIIIIIIIIIIIIIIIIIIIIIIIIIIIIIIIH
@G637SNQ08I6QJY
AACCTGGAGTTCCACCCGAAGAAGCAGGGGGCCGCGGTAGCTGCTGAATCTTCTACTGGTACATGGACAACTGTGTGGACTGATGGACTTACCAGC
+G637SNQ08I6QJY
IIIIIIIIIIIIIIHHHIGGIGCC@9GGGG/G<=GGGIIIIIIIIIIIIIIIIIIIIIIIIIIIIIIIIIIIIIIIIIIIIIIIIIIIIIIIIIII
@G637SNQ08I9HK1
AACCTGGAGTTCCACCCGAAGAAGCAGGGGACGCGGTAGCTGCTGAATCTTCTACTGGTACATGGACAACTGTGTGGACTGATGGACTTACCAGC
+G637SNQ08I9HK1
IIIIIIIIIIIIIIIIHIIIIIIIIIIIICIIIIIIIIIIIIIIIIIIIIIIIIIIIIIIIIIIIIIIIIIIIIIIIIIIIIIIIIIIIIIIIII
@G637SNQ08JMBKS
AACCTGGAGTTTCACCCGAAGAAGCAGGGGCCGCGGTAGCTGCTGAATCTTCTACTGGTACATGGACAACTGTGTGGACTGATGGACTTACCAGC
+G637SNQ08JMBKS
IIIIIIIIIIIHIIIIHIIIIIIIIIIIICIIIIIIIIIIIIIIIIIIIIIIIIIIIIIIIIIIIIIIIIIIIIIIIIIIIIIIIIIIIIIIIII
@G637SNQ08I4LLB
AACCTGGAGTTCCACCCCGAAGAAGCAGGGGCCGCGGTAGCTGCTGAATCTTCTACTGGTACATGGACAACTGTGTGGACTGATGGACTTACCAGC
+G637SNQ08I4LLB
IIIIIIIIFGEGB4GGG2<GGGGCCIIGGG@IIIIIIIIIIIIIIIIIIIIIIIIIIIIIIIIIIIIIIIIIIIIIIIIIIIIIIIIIIIIIIIII
@G637SNQ08JVDU5
AACCTGGAGTTACACCCGAAGAAGCAGGGGCCGCGGTAGCTGCTGAATCTTCTACTGGTACATGGACAACTGTGTGGACTGATGGACTTACCAGC
+G637SNQ08JVDU5
IIIIIIIIIIIIIIIIHIIIIIIIIIIIICIIHIIIIIIIIIIIIIIIIIIIIIIIIIIIIIIIIIIIIIIIIIIIIIIIIIIIIIIIIIIIIII
@G637SNQ08JBDZS
AACCTGGAGTTCCACCCGAAGAAGCAGGGGCCGCGGTAGCTGCTGAATCTTCTACTGGTATATGGACAACTGTGTGGACTGATGGACTTACCAGC
+G637SNQ08JBDZS
IIIIIIIIIIIIIIIIHIIIIIIIIIIIICIIIIIIIIIIIIIIIIIIIIIIIIIIIIIIIIIIIIIIIIIIIIIIIIIIIIIIIIIIIIIIIII
@G637SNQ08JT8GT
AACCTGGAGTTCCACCCGAAGAAGCGAGGGGCCGCGGTAGCTGCTGAATCTTCTACTGGTACATGGACAACTGTGTGGACTGATGGACTTACCAGC
+G637SNQ08JT8GT
IIIIIIIIIG?G::GGBIGHHGG????GGG@IG;BGIIIIIIIIIIGBCGIIIIIIIIIIIIIIG??CIIIIIIGGGIIIIIIIIDDDIIIIIIII
@G637SNQ08I99TK
AACCTGGAGTTCCACCCGAAGAAGCAGGGGCCGCGGTAGCTGCTGAATCTTCTACTGGTACATGGACAACTGTGTGTACTGATGGACTTACCAGC
+G637SNQ08I99TK
IIIIIIIIIIIIIIIIHIIIIIIIIIIIICIIIIIIIIIIIIIIIIIIIIIIIIIIIIIIIIIIIIIIIIIIIIIIIIIIIIIIIIIIIIIIIII
@G637SNQ08JTM35
AACCTGGAGTTCCACCCGAAGAAGCAGGGGCCGCGGTAGCTGCTGAATCTTCTACTGGTACATGGACAACTGTGTGGACTGATGGACTTACCAGCA
+G637SNQ08JTM35
IIIIIIIIIIIIIGHH6GIIIIIIIDHHH;IIFIIIIIIIIIIIIIIIIIIIIIIIIIIIIIIIIIIIIIIIIIIIIIIIIIIIIIIIIIIIIIII
@G637SNQ08JKDRC
AACCTGGAGTTCCACCCGAAGAAGCAGGGGCCGCGGTAGCTGCTGAATCTTCTACTGGTACATGGACAACTGTGTTGACTGATGGACTTACCAGC
+G637SNQ08JKDRC
IIIIIIIIIIIIIIIIHIIIIIIIIIIIICIIIIIIIIIIIIIIIIIIIIIIIIIIIIIIIIIIIIIIIIIIIIIIIIIIIIIIIIIIIIIIIII
@G637SNQ08J0EKL
AACCTGGAGTTCCACCCGAAGAAGCAGGGGCCTCGGTAGCTGCTGAATCTTCTACTGGTACATGGACAACTGTGTGGACTGATGGACTTACCAGC
+G637SNQ08J0EKL
IIIIIIIIIIIIIIIIHIIIIIIIIIIIICIIIIIIIIIIIIIIIIIIIIIIIIIIIIIIIIIIIIIIIIIIIIIIIIIIIIIIIIIIIIIIIII
@G637SNQ08JHQLX
AACCTGGAGTTCCACCCCGAAGAAGCAGGGGCCGCGGTAGCTGCTGAATCTTCTACTGGTACATGGACAACTTTGTGGACTGATGGACTTACCAGC
+G637SNQ08JHQLX
ECECEEBIAEBEEEEEE1AE<<E:<@@EEE2E>4?EEIIIIIIIIIIIIIIIIIIIIIIIIIIIGGGGHIIEE:;6HHIIIIIIIIIIIIIIIIII
@G637SNQ08JXO0V
AACCTGGAGTTCCACCCGAAGAAGCAGGGGCCGCGGTAGCTGCTGAATCTTCTACTGGTACATGGACAACTGTGTGGACTGATTGACTTACCAGC
+G637SNQ08JXO0V
IIIIIIIIIIIIIIIIHIIIIIIIIIIIICIIIIIIIIIIIIIIIIIIIIIIIIIIIIIIIIIIIIIIIIIIIIIIIIIIIIIIIIIIIIIIIII
@G637SNQ08JOEO2
AACCTGGAGTTCCACCCTAAGAAGCAGGGGCCGCGGTAGCTGCTGAATCTTCTACTGGTACATGGACAACTGTGTGGACTGATGGACTTACCAGC
+G637SNQ08JOEO2
IIIIIIIIIIIIIIIIHIIIIIIIIIIIICIIIIIIIIIIIIIIIIIIIIIIIIIIIIIIIIIIIIIIIIIIIIIIIIIIIIIIIIIIIIIIIII
@G637SNQ08JXNHV
AACCTGGAGTTCCACCCGAAGAAGCAGGGGCCGCGGTAGCTGCTGAATCTTCTATTGGTACATGGACAACTGTGTGGACTGATGGACTTACCAGC
+G637SNQ08JXNHV
IIIIIIIIIIIIIIIIHIIIIIIIIIIIICIIIIIIIIIIIIIIIIIIIIIIIIIIIIIIIIIIIIIIIIIIIIIIIIIIIIIIIIIIIIIIIII
@G637SNQ08JGC8U
AACCTGGAGTTCCACCCGAAGAAGCATGGGCCGCGGTAGCTGCTGAATCTTCTACTGGTACATGGACAACTGTGTGGACTGATGGACTTACCAGC
+G637SNQ08JGC8U
IIIIIIIIIIIIIIII?IIIIIIIIIIIIHIIIIIIIIHHHIIIIIIIIIIIIIIIIIIIIIIIIIIIIIIIIIIIIIIIIIIIIIIIIIIIIII
@G637SNQ08JRP46
AACATGGAGTTCCACCCGAAGAAGCAGGGGCCGCGGTAGCTGCTGAATCTTCTACTGGTACATGGACAACTGTGTGGACTGATGGACTTACCAGC
+G637SNQ08JRP46
IIIIIIIIIIIIHHIIHIIIIIIIIIIIICIIIIIIIIIIIIIIHIHHHIIIIIIHIHIIIIIIIIIIIIIIIIIIIIDDDHIIIIIIIIIIIII
@G637SNQ08JNB23
AACCTGGAGTTCTACCCGAAGAAGCAGGGGCCGCGGTAGCTGCTGAATCTTCTACTGGTACATGGACAACTGTGTGGACTGATGGACTTACCAGC
+G637SNQ08JNB23
IIIIIIIIIIIIIIIIHIIIIIIIIIIIICIIIIIIIIIIIIIIIIIIIIIIIIIIIIIIIIIIIIIIIIIIIIIIIIIIIIIIIIIIIIIIIII
@G637SNQ08I7BCP
AACCTGGAGTTCCACCCGAAGAAGCAGGGGCCGCGGTAGCTTCTGAATCTTCTACTGGTACATGGACAACTGTGTGGACTGATGGACTTACCAGC
+G637SNQ08I7BCP
IIIIIIIIIIIIIIIIHIIIIIIIIIIIICIIIIIIIIHHIHIIIIIIIIIIIIIIIIIIIIIIIIIIIIIIIIIIIIIIIIIIIIIIIIIIIII
@G637SNQ08JLGTN
AACCTGGAGTTCCACCCGAAGAAGCAGGGGCCGCGGTAGCTGCTGAATCTTCTACTAGTACATGGACAACTGTGTGGACTGATGGACTTACCAGC
+G637SNQ08JLGTN
IIIIIIIIIIIIIIIIHIIIIIIIIIIIICIIIIIIIIIIIIIIIIIIIIIIIIIIIIIIIIIIIIIIIIIIIIIIIIIIIIIIIIIIIIIIIII
@G637SNQ08JUO5U
AACCTGGAGTTCCACCCGAAGAAGCAGGGGCCGCGGTAGCTGCTGAATCTTCTACTGATACATGGACAACTGTGTGGACTGATGGACTTACCAGC
+G637SNQ08JUO5U
IIIIIIIIIIIIHHIIHIIIIIIIIIIIICIIIIIIIIIIIIIIIIIIIIIIIIIHHHIIIIIIIIIIIIIIIIIIIIIIIIIIIIIIIIIIIII
@G637SNQ08JFUJJ
AACCTGGAGTTCCACCCGAGAAGCAGGGGCCGCGGTAGCTGCTGAATCTTCTACTGGTACATGGACAACTGTGTGGACTGATGGACTTACCAGC
+G637SNQ08JFUJJ
IIIIIIIIIIIGGIGG6:::GCBDBGGG8G?4IIIIIIIGIIIIIIIIIIIIIIIIIIIIIIIIIIIIIIIIIIIIIIIIIGGCEGGIIIIIII
@G637SNQ08J0XE1
AACCTGGAGTTCCACCCGAAGAAGCAGGGCCGCGGTAGCTGCTGAATCTTCTACTGGTACATGGACAACTGTGTGGACTGATGGACTTACCAGC
+G637SNQ08J0XE1
IIIIIIIIIIIIIIHHGGFAGFCD>2FF0F0./F09>BEEGGIIHCDDIIIIIIHHHIIHHHHHHHHHHHHHIIIIIDDDDIIIIIIIIIIIII
@G637SNQ08JHGGG
AACCTGGAGTTCCACCCGAAGAAGCAGGGGCCGCGGTAGCTGCTGAATCTTCTACTGGTACATGGACAACTTTGTGGACTGATGGACTTACCAGC
+G637SNQ08JHGGG
ECIIIIIIIIIIIGEE6EEHIGECE9EEE5EE?FEGGEIGIIIIIIIIIIIIIIIIIIIIIGGGGIIIIIEE??:HHIGGGGCECIIIIIIICCE
@G637SNQ08JKV9G
AACCTGGAGTTCCACCCGAAGAAGCAGGGGCCGCGGTAGCTGCTGAATCTTCTACTGGTACATGGACAACTGTGTAGACTGATGGACTTACCAGC
+G637SNQ08JKV9G
IIIIIIIIIIIIIIIIHIIIIIIIIIIIICIIIIIIIIIIIIIIIIIIIIIIIIIIIIIIIIHIHIIIIIIIIIIIIIIIIIIIIIIIIIIIIII
@G637SNQ08JGRAZ
AACCTGGAGTTCCACCCCGAAGAAGCAGGGGGCCGCGGTAGCTGCTGAATCTTCTACTGGTACATGGACAACTGTGTGGACTGATGGACTTACCAGC
+G637SNQ08JGRAZ
E?E?IEGEBHHH<4EEE1<ECDE@DE9EEEE-E95;ECIEIIIIIIIIIIIIIIIIIIIIIIIIDECIIIIIIIIIIIIIIIIIIIIIIIIIIIIII
@G637SNQ08JMYO3
AACCTAGAATTCCATCCAAAGAAGTAGGGGATCGCGATAGCTATTGAATCTTCTACTGGTACATGGATAGGTGTGTGGATTGATGGACTTACCGGT
+G637SNQ08JMYO3
IIIIIIIIIIIIIIIIIHGBIGEIB:GGG39EIHCCHIIIHH?G?IIIIIIIIIIIIIIIIIIIIIIIIIIIIIIIIIIIIIIHHHHHIIIIIIII
@G637SNQ08JCP3W
AACCTGGAGTTCCACCCGAAGAAGCAGGGGCCGCGGTAGCTGCTGAATCTTCTACTGGTACATGGACAACTGTGTGGACTGATGGACTTACTAGC
+G637SNQ08JCP3W
IIIIIIIIIIIIIIIIHIIIIIIIIIIIICIIIIIIIIIIIIIIIIIIIIIIIIIIIIIIIIIIIIIIIIIIIIIIIIIIIIIIIIIIIHDDDII
@G637SNQ08JEH6I
AACCTGGAGTTCCACCCGAAGAAGCAGGGGCCGCGGTAGCTGCTGAATCTTCTACTGGTACATGGACAACTGTGTGGACTGATGTACTTACCAGC
+G637SNQ08JEH6I
IIIIIIIIIIIIIIIIHIIIIIIIIIIIICIIIIIIIIIIIIIIIIIIIIIIIIIIIIIIIIIIIIIIIIIIIIIIIIIIIIIIIIIIIIIIIII
@G637SNQ08JUUNF
AACCTGGAGTTCCACCCGAAGAAGCAGGGGCCGCGGTAGCTGCTGAATCTTCTACTGGTACATGGACAACTGTGTGGACTGATGGACTTACAAGC
+G637SNQ08JUUNF
IIIIIIIIIIIIIIIIHIIIIIIIIIIIICIIIIIIIIIIIIIIIIIIIIIIIIIIIIIIIIIIIIIIIIIIIIIIIIIIIIIIIIIIIIIIIII
@G637SNQ08I55EL
AACCTGGAGTTCCACCCGAAGAAGCAGGGGCCGCGGTAGATGCTGAATCTTCTACTGGTACATGGACAACTGTGTGGACTGATGGACTTACCAGC
+G637SNQ08I55EL
HHHHIIIIIIIIIIHH?IIIIIIIIIHHHCIIIIIIIIIIIIIIIIIIIIIIIIIIIIIIIIIIIIIIIIIIIIIIIIIHHHIIIIIIHHHHIIH
@G637SNQ08I8AMH
AACCTGGAGTTCCACCCGAAGAAGCAGGGGCCGCGGTAGCTGCTGAATCTTCTACTGGTACATGGACAACTGTGTGGACTGATGGATTACCAGC
+G637SNQ08I8AMH
IIIIIHHIBA;A;=AA6=A;;AEEEEAAA=A94<A=AGGGGIIIIBBCFHIHHIFDBBEEEB@A337ABBD=;;:AEEEEEEDA88A7BEEBDA
@G637SNQ08I9UJE
AACCTGGAGTTCCACCCGAAGAAGCAGGGGCCGCGGTAGCTGATGAATCTTCTACTGGTACATGGACAACTGTGTGGACTGATGGACTTACCAGC
+G637SNQ08I9UJE
IIIIIIIIIIIIIIIIHIIIIIIIIIIIICIIIIIIIIIIIIIIIIIIIIIIIIIIIIIIIIIIIIIIIIIIIIIIIIIIIIIIIIIIIIIIIII
@G637SNQ08JMKAD
AACCTGGAGTTCCACCCGAAGAAGCAGGAGCCGCGGTAGCTGCTGAATCTTCTACTGGTACATGGACAACTGTGTGGACTGATGGACTTACCAGC
+G637SNQ08JMKAD
IIIIIIIIIIIIIIIIHIIIIIIIIIIIIIIIIIIIIIIIIIIIIIHHHIIIIIIIIIIIIHHIHIIIIIIIIIIIIIIIIIIIIIIIIIIIIHI
@G637SNQ08JMXWA
AACCTGGAGTTCCACCCGAAGAAGCAGGGGCCGCGGTAGTTGCTGAATCTTCTACTGGTACATGGACAACTGTGTGGACTGATGGACTTACCAGC
+G637SNQ08JMXWA
IIIIIIIIIIIIC;GG6<GIIIIIIHGGG;IIIIIIIIIIIIIIIIIIIIIIIIIIIIIIIIIIIIIIIIIIIIIIIIIIIIIIIIIGCDIIIHH
@G637SNQ08JZNL0
AACCTGGAGTTCCACCCGAAGAAGCAGGGGCCGCGGTAGCTGCTGAACTCTTCTACTGGTACATGGACAACTGTGTGGACTGATGGACTTACCAGC
+G637SNQ08JZNL0
IIIIIIIIIIIIIIIIHIIIIIIIIIIIICIIIIIIIIIIIIIIIIIIIIIIIIIIIIIIIIIIIIIIIIIIIIIIIIIIIIHDICIIIIIIIIII
@G637SNQ08JXZBC
AACATGGAGTTCCACCCCGAAGAAGCAGGGGCCGCGGTAGCTGCTGAATCTTCTACTGGTACATGGACAACTGTGTGGACTGATGGACTTACCAGC
+G637SNQ08JXZBC
IIIIIGH@4F0F54FFF.<FCCF:>AIFFF@IIFIIIIHHHIIIIIIIIIIIIIIIIIIIIIIIIIIIHHHIIIIIHHHIIIIIIIIIIIIIIIII
@G637SNQ08JUKOM
AACCTGGAGTTCCACCCGAAGAAGCAGGGGCCGCGGTAGCTGCTGAATCTTCTACTGGTACATGGACAACTGTGTGGAATGATGGACTTACCAGC
+G637SNQ08JUKOM
IIIIIIIIIIIIIIIIHIIIIIIIIIIIICIIIIIIIIIIIIIIIIIIIIIIIIIIIIIIIIIIIIIIIIIIIIIIIIIIIIIIIIIIIIIIIII
@G637SNQ08JKOKA
AACCTAGAATTCCATCCAAAGAAGTAGGGATCGCGATAGCTATTGAATCTTCTACTGGTACATGGACAACTGTGTGGACTGATGGACTTACCAGC
+G637SNQ08JKOKA
IIIIIIIIIIIIIIIIIIIHIIIIIIIIHIIIIIIIIIIHHDICIIIIIIIIIIIIIIIIIIIIIIIIIIIIIIIIIIIIIIIIIIIIIIIIIII
@G637SNQ08JNOQ4
AACCAGGAGTTCCACCCGAAGAAGCAGGGGCCGCGGTAGCTGCTGAATCTTCTACTGGTACATGGACAACTGTGTGGACTGATGGACTTACCAGC
+G637SNQ08JNOQ4
IIIIIIIIIIIIIIIIHIIIIIIIIIIIICIIIIIIIIIIIIIIIIIIIIIIIIIIIIIIIIIIIIIIIIIIIIIIIIIIIIIIIIIIIIIIIII
@G637SNQ08JI1QH
AACCTGGAGTTCCACCCGAAGAAGCAGGGGCCGCGATAGCTGCTGAATCTTCTACTGGTACATGGACAACTGTGTGGACTGATGGACTTACCAGC
+G637SNQ08JI1QH
IIIIIIIIIIIIIIIIHIIIIIIIIIIIICIIIIIIIIIIIIIIIIIIIIIIIIIIIIIIIIIIIIIIIIIIIIIIIIIIIIIIIIIIIIIIIII
@G637SNQ08JZN93
AACCTGGAGTTCCACCCGAAGAAGCAGGGGCCGCGGTAGCTGCTGAATCTTCTACTGGTACATGGACAACTGTGTGGATTGATGGACTTACCAGC
+G637SNQ08JZN93
IIIIIIIIIIIIIIHHHIIIIIIIIDHHH>IIFIIIIHHHHIIIIIIIIIIIIIIIIIIIIIIIIIIIIIIIIIHHHHHIIIIIIIIIIIIIIII
@G637SNQ08JF26D
AACCTGGAGTTCCACCCGAAGAAGCAGGGCCGCGTAGCTGCTGAATCTTCTACTGGTACATGGACAACTGTGTGGACTGATGGACTTACCAGC
+G637SNQ08JF26D
IIIIIIIIHGGGGGEE14E/7E9<<9EE.E/.5799=?DDGGDEFFFIIIHIHHHIIIFFFEBCGHHACCAGHHHICCCGGGGIIIIIIIIII
@G637SNQ08JKJNK
AACCTAGAATTCCATCCAAAGAAGTAGGGATCGCGATAGCTATTGAATCTTCTACTGGTACATGGATAGGTGTGTGGATTGATGGACTTACCAGC
+G637SNQ08JKJNK
IIIIIIIIIIIIIIIIIHH;GIIIIIHHHIIIIIIHHDDDHDHCHHHIIIIIIIIIIIIIIIIHHHIIIIIIIIIIIIIIIIIIIIIIIIIIIHH
@G637SNQ08I8R2G
AACCTGGAAGTTCCACCCGAAGAAGCAGGGGCCGCGGTAGCTGCTGAATCTTCTACTGGTACATGGACAACTGTGTGGACTGATGGACTTACCAGC
+G637SNQ08I8R2G
IIIIIH?H?DHIIIIHHHIIIIIIIIIHHHCIIIIIIIIIIIIIIIIIIIIIIIIIIIIIIIIIIIIIIIIIIIIIIIIIIIIHHHHIIIIIIIII
@G637SNQ08JHYTQ
AACCTGGAGTTCCACCCGAAAGAAGCAGGGGCCGCGGTAGACTGCTGAATCTTCTACTGGTACATGGACAACTGTGTGGACTGATGGACTTACCAGC
+G637SNQ08JHYTQ
D;D9=DBEBDBD47DD37DD.2D0??<DDD/DA5<D>?<9777?DDDDDEIHHHIIIIIIIIIIIIIIIIIIIIIIIHHIIIIIIIIIIIIIIIIII
@G637SNQ08I8LG4
AACCTGGAGTTCCACCCGAAGAAGCAGGGGCCGCGGTAGCTGCTGAATCTTCTGCTGGTACATGGACAACTGTGTGGACTGATGGACTTACCAGC
+G637SNQ08I8LG4
IIIIIIIIIIIIH?HH:HIIIIIIIDHHH;IIFIIIIIIIIIIIIIIIIIIIIIIIIIIIIIIIIIIIIIIIIIIIIIIIIIIIIIIIIIIIIII
@G637SNQ08JEEA4
AACCTGGAGTTCCACCCGAAGAAGCAGGGGCCGCGGTAGCTGCTGAATCTTCTACTGGTACATGGACAAACTGTGTGGACTGATGGACTTACCAGC
+G637SNQ08JEEA4
IIIIIIIIIIIII?FF?IIIIIIIIIFFFCIIIIIIECFGIIIIIGGGIIIIIIIIIIIIIGGGGIIFF?IIIIHHHHIIIGCCFCIIGGEFE=:F
@G637SNQ08JACM9
AACCTGGAGTTCACCCGAAGAAGCAGGGGCCGCGGTAGCTGCTGAATCTTCTACTGGTACATGGACAACTGTGTGGACTGATGGACTTACCAGC
+G637SNQ08JACM9
IIIIIIIG<H66;HHHIIIIIIIIIHHHCIIIIIIIIIIIIIIIIIIIIIIIIIIIIIIIIIIIIIIIIIIIIIIIIIIIIIIIIIIIIIIIII
@G637SNQ08JB1L1
AACCTGGAGTTCCACCCGAAGAAGCAGGGGCGCGGTAGCTGCTGAATCTTCTACTGGTACATGGACAACTGTGTGGACTGATGGACTTACCAGC
+G637SNQ08JB1L1
IIIIIIIIIIIIIIHHHIIIIIIIIIGGG;;6CIIIIIIIIIIIIIIIIIIIIIIIIIIIIIIIIIIIIIIIIIIIIIIIIIIIIIIIIIIIII
@G637SNQ08J01GY
AACCTGGAGTTCCACCCGAAGAAGCAGGGGGCCGCGGTAGCTGCTGAATCTTCTACTGGTACATGGACAACTGTGTGGACTGATGGACTTACCAGCA
+G637SNQ08J01GY
IIIGDEDIIIIIIIHHHIIHHEAB@9EEEE-E9=DEBB@ACGIIIIGGGIIIIIIIIIIIIIIDEBGIFFFIIIGFEBCCGGIGGGIIIIIIIIIII
@G637SNQ08JA37S
AACCTGGAGTTCCACCCGAAGAAGCAGGGGCCGCGGTAGCTGCCGAATCTTCTACTGGTACATGGACAACTGTGTGGACTGATGGACTTACCAGC
+G637SNQ08JA37S
IIIIIIIIIIIICGIIHIIIIIIIIHIII@IIIIIIIIIIIIIIIIIIIIIIIIIIIIIIIIIIIIIIIIIIIIIIIIIIIIIIIIIIIIIIIII
@G637SNQ08JSL94
AACCTGGAGTTCCACCCGAAGAAGCAGGGGCCGCGGTAGCTGCTGAATCTTCTACTGGTACATGGACAACTGCGTGGACTGATGGACTTACCAGC
+G637SNQ08JSL94
IIIIIIIIIIIIIIHHHIIIIIIIIHHHH;IIIIIIIIIIIIIIIIIIIIIIIIIIIIIIIIIIIIIIIIDDDDIIIIIIIIIIIIIIIIIIIII
@G637SNQ08I5L7W
AACCTGGAGTTCCACCCGAAGAAGCAGGGGCCGCGGTAGCTGCTGAATCTTCTACTGGTACATGGACAACTGTGTGGACTGATGGACTTACCAGCCA
+G637SNQ08I5L7W
IIIIIIIIIIIIIHHH?HIIIIIIE;HHH6IIFIIIIIIIIIIIIIIIIIIIIIIIIIIIIIHHCDHIIIIIIIIIIIIIIIDHCIIIIIIIIIIII
@G637SNQ08JB7QV
AACCTGGAGTTCCACCCGAAAGAAGCAGGGGCCGCGGTAGCTGCTGAATCTTCTACTGGTACATGGACAACTGTGTGGACTGATGGACTTACCAGC
+G637SNQ08JB7QV
IIIIIIGIGFEF94FF/<FF.8F9DH@FFF5F?8IIIIIIIIIIIIHHHIIIIIIIIIIIIIIIIIIIIIIIIIIHHHIIIIIIIIIIIIIIIIII
@G637SNQ08JULAD
AACCTGGAGTTCCACCGAAGAAGCAGGGGCGCGGTAGCTGCTGAATCTTCTACTGGTACATGGACAACTGTGTGGACTGATGGACTTACCAGC
+G637SNQ08JULAD
E:E89EGHGGGE85E6:EIIGGIIIEEE>@;GIIIGGGGIIIIIIIIIGGGGFHIGIIIGDEB88E8<GDCCAEAGIIIIIIIIIGG>E>IIE
@G637SNQ08I3JVQ
AACCTGGAGTTCCACCCCGAAGAAGCAGGGGCCGCGGGTAGCTGCTGAATCTTCTACTGGTACATGGACAACTGTGTGGACTGATGGACTTACCAGC
+G637SNQ08I3JVQ
HHGDDDEIGIIA>>AAA<DDDDCCCDGAAA:EE5:AA3@@:>>>>>HGEGDDDGA=>>ABHDDDCCCIGDAACC<<<C@HD>>77A8=DDEEGGIID
@G637SNQ08JBTBQ
AACCTGGAGTTCCACCCGAAGTAAGCAGGGGCCGCGGTAGCTGCTGAATCTTCTACTGGTACATGGACAACTGTGTGGACTGATGGACTTACCAGC
+G637SNQ08JBTBQ
IIIIIIIIHIHIIIIIHIIIIHIHIIIIIICIIIIIIIIIIIIIIIIIIIIIIIIIIIIIIIIIIIIIIIIIIIIIIIIIIIIIIIIIIIIIIIII
@G637SNQ08I7DSK
AACCTGGAGTTCCACCCGAAGAAGCAGGGGGCCGCGGTAGCTGCTGTAATCTTCTACTGGTACATGGACAACTGTGTGGACTGATGGACTTACCAGC
+G637SNQ08I7DSK
IIIIIDDDDDDD@=BB2<BB@B@@<7BBBB-B416B;FIDEEEE777B7<7B7<<GHIIIIIIHIIIIIIIIIHBBBFFIHHFHHFFIIIIIIIIBB
@G637SNQ08I90NI
AACCTGGAGTTCCACCCGAAGAAGCAGGGGCCGCGGGTAGCTGCTGAATCTTCTACTGGTACATGGACAACTGTGTGGACTGATGGACTTACCAGC
+G637SNQ08I90NI
AAB<4?4<<?<?89??9A@<<?>?>4???2?9./??.474:::::?A><9?8:A@?8?8BBB==?=AABBAA9888@BB=9455?=BBBBBBDFFF
@G637SNQ08I35PA
AACCTGGAGTTCCGCCCGAAGAAGCAGGGGCCGCGGTAGCTGCTGAATCTTCTACTGGTACATGGACAACTGTGTGGACTGATGGACTTACCAGC
+G637SNQ08I35PA
IIIIIIIIIIIG::GGC>G>AGGIIGGGGAIIIIIIGGGGIIIICGBCIIIIIIIIIIIIIIIIIIIIIIIIIIIIIIIGGGGGGIIIIIIIIGG
@G637SNQ08JC8HM
AACCTGGACGTTCCACCCGAAGAAGCAGGGGCCGCGGTAGCTGCTGAATCTTCTACTGGTACATGGACAACTGTGTGGACTGATGGACTTACCAGC
+G637SNQ08JC8HM
IIIIIG;;98EIIIIEE<FIIIIIIIIEEEAIIIIIIIIIIIIIIIIIIIIIIIIIIIIIIIIIIIIIIIIIIIIIIIIIIIIIIIIIIIIIIIII
@G637SNQ08JQAS5
AACCTGGAGTTCCACCCGAAGAAGCAGGGGCCGGCAGTAGCTGCTGAATCTTCTACTGGTACATGGACAACTGTGTGGACTGATGGACTTACCAGC
+G637SNQ08JQAS5
GHHHIGGB<>;EA<>>4?>57>37??>>>4>5>067<EBBADEAAD>;<<>666<;;>DEA>??BB@@><<@<<<@BEIIHGDD>777@@@??BDB
@G637SNQ08JOSEJ
AACCTGGAGTTCCACCCGAAGAAGCAGGGGCCGCGGTAGGCTGCTGAATCTTCTACTGGTACATGGACAACTGTGTGGACTGATGGACTTACCAGC
+G637SNQ08JOSEJ
IIIIIIIIIIIIIIIIHIIIIIIIIIIIICIIIIIIIIIIIIIIIIIIIIIIIIIIIIIIIIIIIIIIIIIIIIIIIIIIIIIIIIIIIIIIIIII
@G637SNQ08JA1OH
AACCTGGAGTTACCACCCGAAGAAGCAGGGGCCGCGGTAGCTGCTGAATCTTCTACTGGTACATGGACAACTGTGTGGACTGATGGACTTACCAGC
+G637SNQ08JA1OH
IIIIIIIIII;6F6;FHHIIIIIIIIIFFFCIIIIIIIIIIIIIIIIIIIIIIIIIIIIIIIIIIIIIIIIIIIIIIIIIIIIIIIIIIIIIIIII
@G637SNQ08I322W
AACCTGGAGTTCCACCCGAAGAAGCAGGGGGCCGCGGTAGCTGCTGAATCTTCTACTGGTATATGGACAACTGTGTGGACTGATGGACTTACCAGC
+G637SNQ08I322W
IIIIIIIIIIIIIIHHHIGCCGBD>2GGGG-G9=DGCEIIIIIIIIIIIIIIIIIIIIIIIIIHHHIIIIIIIIIIIIIIIIIIIIIIIIIIIIIG
@G637SNQ08JAYNH
AACCTGGAGTTCCACCCGAAGAAGCAGGGGCCGCGGTAGCTGCTGAATCTTCTACTGGTACACGGACAACTGTGTGGACTGATGGACTTACCAGC
+G637SNQ08JAYNH
IIIIIIIIIIIIIIHHHIIIIIIIIIHHHCH?9IIIIIIIIIIIIIIIIIIIIIIIIIIIIIIHHHIIIIIIIIIIIIIIIIIIIIIIIIIIIIH
@G637SNQ08I5AHD
AACCTGGAGTTCCACCCCGAAGAAAGCAGGGGGCCGCGGTAGCTGCTGAATCTTCTACTGGTACATGGACAACTGTGTGGACTGATGGACTTACCAGC
+G637SNQ08I5AHD
@?@=@@>A:@4@><@@@.:@<8@@.8<?@@@@1@7.5@=BB?CEIIIIIIIIIIIIIIEEEEEGAB@88>@88>GEBB@>BBEE?:@::?EEEEEEGE
@G637SNQ08JBR7Q
AACCTGGAGTTCCACCCGAAGAAGCAGGGGCCGCGGTAGCTGCGTGAATCTTCTACTGGTACATGGACAACTGTGTTGACTGATGGACTTACCAGC
+G637SNQ08JBR7Q
E;E8=E=GGGGE8:EHHGGGGIIIIIEEE=ED7;E<>@<@A9979>E;>>E88<FIIIIIIIIIIIIIIIIIIIIIIIIIIIIIIIIIGGGIIIIG
@G637SNQ08JUN9N
AACATGGAGTTCCACCCGAAGAAGCAGGGGCCGGCGGTAGCTGCTGAATCTTCTACTGGTACATGGACAACTGTGTGGACTGATGGACTTACCAGC
+G637SNQ08JUN9N
BAA>?>BA8=8=44==;<=44=89:====2=.=-2=8=7244<<?B=:99=BBBBBBBBBAAAA==99=8<<<<??=<<===AAAAAAAABBBDDB
@G637SNQ08JJUXM
GCAACCTGGAGTTCCACCCGAAGAAGCAGGGGCCGCGGTAGCTGCTGAATCTTCTACTGGTACATGGACAACTGTGTGGACTGATGGACTTACCAGC
+G637SNQ08JJUXM
??HIIIIIIIIIIHHHHHHIIIIIIIIIHHHCIIIIIIIIIIIIIIIIIIIIIIIIIIIIIIIIIIIIIIIIIIIIIIIIIIIIIIIIIIIIIIIII
@G637SNQ08JDQJ2
AACCTGGAGTTCCACCCGAAGAAGCAGGGGCCGCGGTAGCTGCTGAATCTTCTACTGGTACATGGACAACTGTGTGGACTGATGGACTTACCAGCCC
+G637SNQ08JDQJ2
IIIIIIIIIG?G?GGHHIIIIIIIIIGGGCIIFIIIIIHHHIIIIIIIIIIIIIIIIIIIIIIIIIIIIIIIIIIIIIIIIIIIIIIIIIIIICGG5
@G637SNQ08JL558
AACCTGGAGTTCCACCCGAAGAAGACAGGGGCCGCGGTAGCTGCTGAATCTTCTACTGGTACATGGACAACTGTGTGGACTGATGGACTTACCAGC
+G637SNQ08JL558
IIIIIIIIIIIIIIHHCHFE?C9:6<8CCC/C/-6C@DC????DHIDDEEIFFEE@=C=IHEDDDDEEFD@@@@FIIII@@@EHIHHBCBIIIIII
@G637SNQ08JNDM7
AACCCTGGAGTTCCACCCGAAGAAGCAGGGGCCGCGGTAGCTGCTGAATCTTCTACTGGTACATGGACAACTGTGTGGACTGATGGACTTACCAGC
+G637SNQ08JNDM7
H;HH6?HIIIIIIIIHHHIIIIIIIIIHHH@HH>DHCIIIIIIIIIIIIIIIIIIIIIIIIIIIIIIIIIIIIIIIIIIIIIIIIIIIIIIIIIIH
@G637SNQ08I58MF
AACCTGGAGTTCCACCCGAAGAAGCAGGGGCCGCGGTAGCTGTTGAATCTTCTACTGGTACATGGACAACTGTGTGGACTGATGGACTTACCAGC
+G637SNQ08I58MF
IIIIIIIIIIIIIHHH?IIIIIIIIDHHH>IIIIIIIIIIIIIIIIIIIIIIIIIIIIIIIIIHHHIIIIIIIIIIIIHHHHHHHIIIIIIIIHH
@G637SNQ08I9XCA
AACCTGGAGTTCCACCCGAAGAAGCAGGGGCCGCGGTAGCTGCTGAATCTTCCTACTGGTACATGGACAACTGTGTGGACTGATGGACTTACCAGC
+G637SNQ08I9XCA
IIIIIIIIIIIIIIIIHIIIIIIIIIIIIAIIIIIIIIIIIIIIIIIIIIHIHIIIHIHIIIIIIIIIIIIIIIIIIIIIIIIIIIIIIIIIIIII
@G637SNQ08JMAO7
AAACCTGGAGTTCCACCCGAAGAAGCAGGGGCCGCGGTAGCTGCTGAATCTTCTACTGGTACATGGACAACTGTGTGGACTGATGGACTTACCAGC
+G637SNQ08JMAO7
DD/D/AD>C:D9DEIDDA?D?IEEEEIDDD@D;4BDCIIIIIIIIID??CIIIGGGIIIICCCIEE??D?CCCCIIIIIGGGIIIIIIIIIIIIII
@G637SNQ08JEEYD
AACCTAGAATTCCATCCAAAGAATAGGGATCGCGATAGCTATTGAATCTTCTACTGGTACATGGATAGGTGTGTGGATTGATGGACTTACCGGT
+G637SNQ08JEEYD
GGGGIIIEDE=E=99EDEE@HE19;EE3<BGGEEGGGIIGCEBIIIIIIIIIIICEDIIIIIGGGGGIIIIIIIIIIIIIIGGGIDEDAEAE87
@G637SNQ08JWMLH
AACCTGGAGTTCCACCCCGAAGAAGCAGGGGGCCGCGGTAGCTGCTGAATCTTCTACCGGTACATGGACAACTGTGTGGACTGATGGACTTACCAGC
+G637SNQ08JWMLH
IIIIIHECCHHH@4DDD1<DGGG@D@9DDDD/D<6DDCIIIIIIIIIIIIIIIIIIIIIIIIIIIIIIIIIIIIIIIIIIIEEECDBBED77D@>@D
@G637SNQ08JQZ23
AACCTGGAGTTCCACCCCGAAGAAGCAGGGGGCCGCGGTAGCTGCTGAATCTTCTACTGGTACATGGACAACTTTGTGGACTGATGGACTTACCAGC
+G637SNQ08JQZ23
B?B?AB></B/B><BBB1<BBBB;=??BBBB/B;1:B;GGFIIIIIIIIIIHIIIIIIIIIIIHFB===B=EBB;>6B;AAAAAGDDDFIIIIIIIG
@G637SNQ08I8TML
AACCTGGAGTTCCACCCGAAGAAGCAGGGGCCGCGGTAGCTGCTGAATCTTCTACTGGTACATGGGACAACTGTGTGGACTGATGGACTTACCAGC
+G637SNQ08I8TML
IIIIIIIIHHHHHIHHHHHHIIIIIEBBB;HH>EEEIIIIIIIIIIIICCCCII;7B74=E>7BB25:BCBII?47B349GEE=B<EEDBABAEBB
@G637SNQ08JY5A0
AACCTGGAGTTCCACCCGAAGAAGCAGGGGCCGCGGTAGCTGCTGAATCTTCTACTGGTACATGGACAACTGTGTGGACTGAGGGACTTACCAGC
+G637SNQ08JY5A0
GGIIIIIIIIIGGGGGHIDC@DEED9DDD4D=<EEGIGGIIIIIIIIIIIIIIIIIIIIIIIGGGIGGGIIIIIIIIIIIDDDD9ADDD@D@@DD
@G637SNQ08I5A3C
AACCTGGAGTTCCACCCGAAGAAGAAGGGGCCGCGGTAGCTGCTGAATCTTCTACTGGTACATGGACAACTGTGTGGACTGATGGACTTACCAGC
+G637SNQ08I5A3C
BBB89BDDCBBBBDBCEIGGGFFICDBBB9B92<BCIDDDGIIIIIIIDDDDDDDGB99==GGGGIGGGFGGFFBBBCGGGGIGGGDB88BCEAB
@G637SNQ08JAQH1
AACCTGGAGTTCCACCCGAAGAAGCAGGGGCCGCGGTAGCTGCTGAATCTTCTACTGGTACATGGACAACTGTGTGGACTGATGGACTTACCAGCCT
+G637SNQ08JAQH1
IIIIIIIIIIIIIIHHHIIIIIIIIIGGGCIIIIIIIIIIIIIIIIIIIIIIIIIIIIIIIIIIIIIIIIIIIIIGGGIIIIIIIIIIIGIICCG6G
@G637SNQ08JIMIX
AACCTGGAGTTCCACCCGAAGAAGCAGGGGCCGCAGTAGCTGCTGAATCTTCTACTGGTACATGGACAACTGTGTGGACTGATGGACTTACCACGC
+G637SNQ08JIMIX
HHHHIIHIBBBHHHCCCGGBB@><>;@@@4@/-566D<<>>ADDD@;;;@;;;D??@>EE?@@@66;@BED;;;;@BAAA>;;@566@5?A9:46@
@G637SNQ08JCYBN
AACCTGGAGTTCCACCCGAAGAAGCAGGGGCCGCGGTAACTGCTGAATCTTCTACTGGTACATGGACAACTGTGTGGACTGATGGACTTACCAGC
+G637SNQ08JCYBN
IIIIGFBC<E=ECCEE8DE>>EFGGGEEE@E52:EDIIG<==>IIIHIIIIIIIIGGFIIIIIHHIFGGBCCBIIIIIIIIIIIIIIIIIIIIII
@G637SNQ08JIJZC
AACCTGGAGTTCCACCCGAAGAAGCAGGGGCCGCGGTAGCTGCTGAATCATCTACTGGTACATGGACAACTGTGTGGACTGATGGACTTACCAGC
+G637SNQ08JIJZC
IIIIIIEE<G9GB<GG1<G?AGBC?9GGG5GCDIIIIIIIIIIIIIIIIIIIIIIIIIIIIIIIIIIIIIIIIIIIIIHHHIIIIIIIIIIIIII
@G637SNQ08JRGS5
AACCTGGAGTTCCACCCGAAGAAGGCAGGGGGCCGCGGTAGCTGCTGAATCTTCTACTGGTACATGGACAACTGTGTGGACTGATGGACTTACCAGC
+G637SNQ08JRGS5
DD@67@:=:AA@:7@@;F@88@3@3<7@@@@,@355@7<AAEDDDDDDDIIIFEEEIGGGGGGDD@;<<@DFD@@?BGGIEE==9@9IIGGGFFFGD
@G637SNQ08I89NH
AACCTGGAGTTCCACCCGAAGAAGCAGGGGCCGCGGTAGCTGCTGAATCTTCTACTAGGTACATGGACAACTGTGTGGACTGATGGACTTACCAGC
+G637SNQ08I89NH
IIIIIIIIIIIIIIHHHIIIIIIIIIEEECIIFGGGGIIIIIIIIIIIIGGGGID55E558IGGGGIIIIIIIIIIIIIIIIIIIIIIE??IIIII
@G637SNQ08JKWO4
AACCTGGAGTTCCACCCGAAGAAGCAGGGGACGCGGTAGCTGCTGAATCTTCTACTGGTACATGGACAACTGTGTGGACTGATGGACTTACCAGCT
+G637SNQ08JKWO4
IIIIIIIIIHHHHIHHHIIIIIIIIIHHH@DD?IIIIIIIIIIIIIIIIIIIIIIIIIIIIIIIIIIIIIIIIIIIIIIIIIIIIIIIIIIID?;H
@G637SNQ08JU6JV
AACCTGGAGTTCAGCCTGAAGAAGCAGGGGCTGCGGTAGCTGCCGAATCTTCTACTGGTACATGGACAACTGTGTGGACCGATGGACTTACCAGC
+G637SNQ08JU6JV
IIIIIIIIIIIIIIIIIIIIIIIIIIIIICIIIIIIIIIIIIIIIIIIIIIIIIIIIIIIIIIIIIIIIIIIIIIIIIIIIIIIIIIIIIIIIII
@G637SNQ08JTKDM
AACCTGGAGTTCCACCCGAAGAAGCAGGGGCCGCGGTAGCTGCTGAATCTTCTACTGGTACATGGACAACTGTGTGGACTGATGGACTTACCGGC
+G637SNQ08JTKDM
IIIIIIIIIIIIIIIIHIIIIIIIIIIIICIIIIIIIIIIIIIIIIIIIIIIIIIIIIIIIIIIIIIIIIIIIIIIIIIIIIIIIIIIIIIIIII
@G637SNQ08I7RKN
AACCTGGAGTTCCACCCGAAGAAGCAGGGGCCGTCGGTAGCTGCTGAATCTTCTACTGGTACATGGACAACTGTGTGGACTGATGGACTTACCAGC
+G637SNQ08I7RKN
E?E?EEGHGGGE>:EE2:EGCEBDC>EEE2E2/25ECBGIIIIIIIIIIIIIIIIIIIIIIIIIIIIIIIIIIIIIIIIIIIIIIIIIIIIIIIII
@G637SNQ08JF6RE
AACCTGGAGTTCCACCCGAAGAAGCAGGGGGCCGCGGTAGCTGCTGAATCTTCTACTGGTACATGGACAACTGTGTGGACTAATGGACTTACCAGC
+G637SNQ08JF6RE
HHIIIHHHHIIIIIEEBIGHIEBD>9EEEE-E95:E8?EFIIIIIIIIIIHHHIIIIIIIIIH?E?IIIIHHHHIIIIIH?E;;EHIIIIIIIHHE
@G637SNQ08JAKMT
AACCTGGAGTTCCATCCGAAGAAGCAGGGGCCGCGGTAGCTGCTGAATCTTCTACTGGTACATGGACAACTGTGTGGACTGATGGACTTACCAGC
+G637SNQ08JAKMT
IIIIIIIIIIIIIIIIIIIIIIIIIHHHH;HHIIIIIIIIIIIIIIIIIIIIIIIHHHIIIIIIIIIIIIIIIIIIIIIIIIIIIIIIIIIIIII
@G637SNQ08JFB6K
AACCTGGAGTTCCACCCGAAGAAGCAGGGGCCGCGGTAGCTGCTGAATCTTCTACTGGTACATGGACAACTGTGTGGACTGATGGACTTACAGC
+G637SNQ08JFB6K
HHIHHHHHHHHHHHHHHHHHHFFFFFEEEEFFFFFFFFFFFFFFFFFFFFFFFFFFFFFFFFEEEFFFFFFFFFFFFFFFFFFDDDBB::555A
@G637SNQ08JBG0Z
AACCTGGAGTTCCACCCGAACGAAGCAGGGGCCGCAGTAGCTGCTGAATCTTCTACTGGTACATGGACAACTGTGTGGACTGATGGACTTACCAGC
+G637SNQ08JBG0Z
E=E?>E;G;E7E59EE;GE627E<>@DEEE7E307@DGEEGGGIIIIIIIIIIGGGHIIIIIHIHIIGEBBIIHIIIIIIIIIIGGGIIIIIIIII
@G637SNQ08JJ1ZY
AACCTGGAGTTCCACCCGAAGAAGCAGGGGCTGCGGTAGCTGCTGAATCTTCTACTGGTACATGGACAACTGTGTGGACTGATGGACTTACCAGC
+G637SNQ08JJ1ZY
IIIIIIIIIIIIIGGG2EGAAG;=?IGGG@IIIIIIIIIIIIIIIIIIIIHHHHD?G?IIIHHHHIIIIIIIIIIIIIDDDDIIIIIIIIIIIII
@G637SNQ08JAX5N
AACCTGGAGTTCCACCCGAAGAAGCAGGGGCCACGGTAGCTGCTGAATCTTCTACTGGTACATGGACAACTGTGTGGACTGATGGACTTACCAGC
+G637SNQ08JAX5N
IIIIIIIIIIIIIIIIHIIIIIIIIIIIICIIIIIIIIIIIIIIIIIIIIIIIIIIIIIIIIIIIIIIIIIIIIIIIIIIIIIIIIIIIIIIHHI
@G637SNQ08JTYML
AACCTGGAGTTCCACCCGAAGAAGCAGGGGCCGCGGTAGCTGCTGAATCTTCTACTGGTACATGGCAACTGTGTGGACTGATGGACTTACCAGC
+G637SNQ08JTYML
IIFFFGGHCC<C<>CC6>C::CBIG@CCC8DF=FFDGIIIIIIIIGGGIIIIIIDACCEHHC>C33CD@@><<@CEHHGGGCC:::CBGHEEGG
@G637SNQ08JUPR7
AACCTGGAGTTCCACCCGAAGAAGCAGGGGCCGCGGTAGCTGCTGAATCTTCTACTGGTACATGGACAACTGTGTGGACTGACGGACTTACCAGC
+G637SNQ08JUPR7
IIIIIIIIIIIIIGHH6HIIIIIIIHHHH;IIFIIIIIIIIIIIIIIIIIIIIIIHHHIIIIIIIIIIIIIIIIIIIIIIIIIIIIDHCIIIIII
@G637SNQ08I96XB
AACCTGGAGTTCCACCCGAAGAAGCAGGGGCCGCGGTAGCTGCTGAATCTTCTACTGGTACATGGACAACTGTGTGGACTGATGGACTTACCATC
+G637SNQ08I96XB
IIIIIIIIIIIIIIIIHIIIIIIIIIIIIAIIIIIIIIIIIIIIIIIIIIIIIIIIIIIIIIIIIIIIIIIIIIIIIIIIIIIIIIIIIIIIIHI
@G637SNQ08JMM59
AACCTGGAGTTCCACCCGAAGAAACAGGGGCCGCGGTAGCTGCTGAATCTTCTACTGGTACATGGACAACTGTGTGGACTGATGGACTTACCAGC
+G637SNQ08JMM59
IIIIHHHIIIIIIIHHEIGHGEE3>-EEE.E/-.E/><:>AEGGEHHIIIIIIIIIIIIHHHHIIHDECDIIIIIIIIIIIIIIIIEE?;E;CII
@G637SNQ08JDM4N
AACCTGGAGTTCCACCCGAAGAAGCAGGGGCCGCGGTAGCTGCTGAATCTTCTACTGGTACACGGACAACTGTGTGGACTGATGTACTTACCAGC
+G637SNQ08JDM4N
IIIIIIIIIIIIIIHHHIIIIIIIIHHHH>HHFIIIIIIIIIIIIIIIIIIIIIIIIIIIIIIIIIIIIIIIIIIIIIHDDDHIIIHHHIIIIII
@G637SNQ08I7OH2
AACCTGGAGTTCCACCCGAAGAAGCAGGGGCCGCGGTAGCTGCTGAATCTTCTACTGGTACATGGACAACTGTGTGGACTGATGGACCTACCAGC
+G637SNQ08I7OH2
GGIIIIIIIIIGCEGGHIIIIIIIGGGGG6IIFIIIIIIIIIIIIIIIIGGGGIIIIIIIIIGGGIIIIIIIIIIIIIIIIIIIG?G?GIIIIII
@G637SNQ08JVWQZ
AACCTGGAGTTCCACCCGAAGAAGCATGGGGCCGCGGTAGCTGCTGAATCTTCTACTGGTACATGGACAACTGTGTGGACTGATGGACTTACCAGC
+G637SNQ08JVWQZ
IIIIIIIIFFFB>=BBBEB>=B68<<7BBB/B85;BD=767<D@@@DDDDFFIIIE@B@IIIFBB@EIIIIGGGF@B@D<<<<@B;<<DDDGGIII
@G637SNQ08JULFS
AACCTGGAGTTCCACCCGAAGAAGCAGGGGCCGCGGTAGCTGCTGAATCCTCTACTGGTACATGGACAACTGTGTGGACTGATGGACTTACCAGC
+G637SNQ08JULFS
IIIIIIIIIIIIIHHH:HIIIIIIIIHHH@IIIIIIIIIIIIIIIIIIIIIIIIIIIIIIIIIIIIIIIIIIIIIIIIIIIIIIIIIHHHHIIII
@G637SNQ08JONWO
AACCTGGAGTTCCACCCGAAGAAGCAGGGGCCGCGGTAGCTGCTGAATCTTCTACTGGTACATGGACAACAGTGTGGACTGATGGACTTACCAGC
+G637SNQ08JONWO
IIIIIIIIIIIIIIHHHIIIIIIIIIHHHBIIIIIIIIIIIIIIIIIIIIIIIIIIIIIIIIIIIIII????HIIIIIIIIIIIIIIIIIIIIII
@G637SNQ08JI7PI
AACCTGGAGTTCCACCCGAGGAAGCAGGGGCCGCGGTAGCTGCTGAATCTTCTACTGGTACATGGACAACTGTGTGGACTGATGGACTTACCAGC
+G637SNQ08JI7PI
IIIIIIIIIIIIIIIIHIIIIIIIIIIIICIIIIIIIIIIIIIIIIIIIIIIIIIIIIIIIIIIIIIIIIIIIIIIIIIIIIIIIIIIIIIIIII
@G637SNQ08JYGAH
AACCTGGAGTTCCACCCGAAGAAGCAGGGGCCGCGGTAGCTGCTGAATCTTCTACTGGTACATGGACAACTGTGTGGACTGATGGTACTTACCAGC
+G637SNQ08JYGAH
IIIIIIIIIIIIIIHHHIIIIIIIIIHHHAIIIIIIIIIIIIIIIIIIIIIIIIIIIIIIIHDHCIIIIIIIIIIIIIIIID;H66;IIIIIIIII
@G637SNQ08JGZJS
AACCTGGAGTTCCACCCGAAGAACCCGCAGGGGCCGCGGTAGCTGCTGAATCTTCTACTGGTACATGGACAACTGTGTGGACTGATGGACTTACCAGC
+G637SNQ08JGZJS
IIIIIIIIIFDF??FFEIFAAFCFF8E7>FFF1FD8CFGGDFGIIIIIIIIIIIIIIIIIIIIIIIIIIIIIIIIIIIIIIIIIGCFBIIIIIIIIII
@G637SNQ08J0B2M
AACCTGGAGTTCCACCCGAAGAAGCAGGGGCCGCGGTAGCTGCTGAATCTTCTACTGGTACATGGACAGCTGTGTGGACTGATGGACTTACCAGC
+G637SNQ08J0B2M
IIIIIIIIIIIIH?FF4@FHHF=C@9FFF2F<5=F@IGIIIIIIIIIIIIIIHHHIIIIIIIIIIIIDDDIIIIIIIIHHHHIIIIIIIIIIHHH
@G637SNQ08JYGLT
AACCTGAAGTTCCACCCGAAGAAGCAGGGGCCGCGGTAGCTGCTGAATCTTCTACTGGTACATGGACAACTGTGTGGACTGATGGACTTACCAGC
+G637SNQ08JYGLT
IIIIIHHHIIIIIIHHHIIIIIIIIIHHHCIIIIIIIIIIIIIIIIIIIHCDIIIHHHIIIIIIIIIIIIIIIIIIIIIIIIIIIIIIIIIIIIH
@G637SNQ08I7SMO
AACCTGGAGTTCCACCCGAAGAAGCAGGGGCCGCGGGTAGCTGCTGAATCTTCTACTGGTACATGGACAACTGTGTGGACTGATGGACTTACCAGCA
+G637SNQ08I7SMO
<:B=4<49;<<<40<<0/<;<<<=<7<<<0==5<<<09<><<<<?BBBDAAADAAA===BBA==<449>A??9888<<@?>999<<<?><<<<<=A=
@G637SNQ08JYTWJ
AACCTGGAGTTCCACCCGAAGAAAGCAGGGGCCGCGGTAGCTGCTGAATCTTCTACTGGTACATGGACAACTGTGTGGACTGATGGACTTACCAGC
+G637SNQ08JYTWJ
FBIIIIIIIIIGFFFFBIIB>FF6:>GFFF<FD=IIIIGBCCCIIIIIIIIIIIIIIIIIIIIIIIIGFBBFIIIIGGGIIIIIIIIIIIIIIIII
@G637SNQ08JQVSZ
AACCTGGAGCTCCACCCGAAGAAGCAGGGGCCGCGGTAGCTGCTGAATCTTCTACTGGTACATGGACAACTGTGTGGACTGATGGACTTACCAGC
+G637SNQ08JQVSZ
IIIIIIIIIIIIIIHHHIIIIIIIH?HHH5H?BIIIIIIIIIIIIIIIIIIIIIIIIIIIIIIIIIIIIIIIIIIIIIIIIIIIIIIIIIIIIII
@G637SNQ08JRJMA
AACCTGGAGTTCCACCCGAAGAAGTAGGGCCGCGGTAGCTGCTGAATCTTCTACTGGTACATGGACAACTGTGTGGACTGATGGACTTACCAGC
+G637SNQ08JRJMA
FFIIEDDGFBBD?=AA1<A45A@<73AA.A.,.A.<<5<<?AAAA<>>B?:111:A?B????BBDGGGD@@@FFIIIEEEDGDDEIIGGA@@EH
@G637SNQ08JLORF
AACCTGGAGTTCCACCCGAAGAAGCAGGGGCCGCGGTAGCGTGCTGAATCTTCTACTGGTACATGGACAACTGTGTGGACTGATGGACTTACCAGC
+G637SNQ08JLORF
IIIIIIIIIIIIIIII?IIIIIIIIIIIICIIIIIIIIIIIIIIIIIIIIIIIIIIIIIIIIIIIIIIIIIIIIIIIIIIIIIIIIIIIIIIIIII
@G637SNQ08JOVJX
AACCTGGAGTTCCACCCGAAGAAGTAGGGGCCGGCGGTAGCTGCTGAATCTTCTACTGGTACATGGACAACTGTGTGGACTGATGGACTTACCAGC
+G637SNQ08JOVJX
IIIIIIIIIIIIIICC:FFIIGEIA<CCC9C3C/5C4A>:>>GGGICBCCHHHHGGGGGGC@@@C@@@C<<@@CECCACDDDGCCCGCCC=C<<DD
@G637SNQ08JDRL1
AACCTGGAGTTCCACCCCGAAGAAGTAAGGGGCCGCGGTAGCTGCTGAATCTTCTACTGGTACATGGACAACTGTGTGGACTGATGGACTTACCAGC
+G637SNQ08JDRL1
@0@0A@@A<@3@9<@@@.<@CC@689@.@@@.@33:@8>AFGIIIIIIIIHHHHHHHIIHDDDIIIIIIIIIIEEEC@??EA===@AA?@43@9EIE
@G637SNQ08JGVCM
AACCTGGAGTTCCACCCGAAGAAGCAGGGGCCGCGGTAGCTGCTGAATCTTCTACTGGTACATGGACAATTGTGTGGACTGATGGACTTACCAGC
+G637SNQ08JGVCM
IIIIIIIIIIIIIIIIHIIIIIIIIIIIICIIIIIIIIIIIIIIIIIIIIIIIIIIIIIIIIIIIIIIIIIIIIIIIIIIIIIIIIIIIIIIIII
@G637SNQ08I8LFG
AACCTGGAGTTCCACCCGAAGAAGCAGGGGCCGCGGTAGCTGCTGAATCTTCTACTGGTACATGGATAACTGTGTGGACTGATGGACTTACCAGC
+G637SNQ08I8LFG
IIIIIIIIIIIIIIIIHIIIIIIIIHIII>IIIIIIIIIIIIIIIIIIIIIIIIIIIIIIIIIIIIIIIIIIIIIIIIIIIIIIIIIIIIIIIII
@G637SNQ08JHRE7
AACCTGGAGTTCCACCCGAAGAAGCAGGGGCCGCGGTAGCTGCTGAATCTTCTACTGGTACATGGACAACTGTGTGGACTGATGGACTTACCGAGC
+G637SNQ08JHRE7
IIIIIIIIIIIIIIHHHIIIIIIIIDEEE8E=7GGGGIIIIIIIIIIIIIIIIIIIIIIIIIIIIIIIIIIIIIIIIIIIIIIIIIIHHFE88GAE
@G637SNQ08JDMVM
AACCTGGAGTTCCACCCGAAGGAGCAGGGGCCGCGGTAGCTGCTGAATCTTCTACTGGTACATGGACAACTGTGTGGACTGATGGACTTACCAGC
+G637SNQ08JDMVM
IIIIIIIIIIIIIIFFBIF1F11:C?FFF2F>8EFEEGIIIIIIGGGGIIIIIIIIIIIIIIIIIIIIIIIIIIIIIIIIIIIIIIIIIIIIIIG
@G637SNQ08I7V7H
AACCTGGAGTTCCACCCGAAGAAGCAGGGGCCGCGGTAGCTGCTGAATCTTCTACTGGTACATGGACAACTGTGTGGACTGATGGACTTACCAGCC
+G637SNQ08I7V7H
IIIIIIIIIIIIIIHHHIIIIFFFFFDDDDFFFFFFFFFFFFFFFFFFFFFFFFFFFFFFFFFFFFFFFFFFFFFFFFFFFFFFFFFFFFFFFFCA
@G637SNQ08JRCXU
AACCTGGAGTTCCACCCGAAGAAGCAGGGGCCGCGGTAGCTGCTGAATTTTCTACTGGTACATGGACAACTGTGTGGACTGATGGACTTACCAGC
+G637SNQ08JRCXU
HHIIIIEIFEII?5EE2<EHIGCCA>EEE5EE:EEEIGIIIIIIIECEEE5E:IIEEHIIIIIIIIIIIIIIIIIIIIIIIHHECCIE99EEEEE
@G637SNQ08JU3ML
AACCTGGAGTTCCACCCGAAGAAGCAGGGGCCGCTGTAGCTGCTGAATCTTCTACTGGTACATGGACAACTGTGTGGACTGATGGACTTACCAGC
+G637SNQ08JU3ML
IIIIIIIIIIIIEGFF4BF9<F48@EFFF8F91<?IIEEEEIIIIIIIIF??DHHIIIIIIIIIIIIHHHIIIIIIIIIIIIIIIIIIIIIIIII
@G637SNQ08JFUB9
AACCTGGAGTTCCACCCGAAGAAGCAGGGGCCGCGGTAGCTGCTGAATCTTCTACTGGTACATGGACAACTGTGTGGACTGATGGACTTACCAAC
+G637SNQ08JFUB9
IIIIIIIIIIIIIIIIHIIIIIIIIIIIICIIIIIIIHHHIIIIIIIIIIIIIIIIIIIIIIIIIIIIIIIIIIIIIIIIIIIIIIIIIIIHIHI
