# Supplementary material for: Optimization of DNA Recovery and Amplification from Non-Carbonized Archaeobotanical Remains
Source: PLoS One. 2014 Jan 27;9(1):e86827. doi: 10.1371/journal.pone.0086827 (PMC3903575; doi:10.1371/journal.pone.0086827)
Supplement: Data S13 — Deep-sequencing amplicon data of Phusion on VAD-A sample in FASTQ format. (FASTQ) [file pone.0086827.s020.fastq]

@G637SNQ08JQUAU
AACCTGGAGTTCCACCCGAAGAAGCAGGGGCCGCGGTAGCTGCTGAATCTTCTACTGGTACATGGACAACTGTGTGGACTGATGGACTTACCAGC
+G637SNQ08JQUAU
IIIIIIIIIIIIIIIIHIIIIIIIIIIIICIIIIIIIIIIIIIIIIIIIIIIIIIIIIIIIIIIIIIIIIIIIIIIIIIIIIIIIIIIIIIIIII
@G637SNQ08JVRXR
AAACTGGAGTTCCACCCGAAGAAGCAGGGGCCGCGGTAGCTGCTGAATCTTCTACTGGTACATGGACAACTGTGTGGACTGATGGACTTACCAGC
+G637SNQ08JVRXR
IIHIIIIIIIIIIIIIHIIIIIIIIIIIICIIIIIIIIIIIIIIIIIIIIIIIIIIIIIIIIIIIIIIIIIIIIIIIIIIIIIIIIIIIIIIIII
@G637SNQ08JODJW
AACCTGGAGTTCCACTCGAAGAAGCAGGGGCCGCGGTAGCTGCTGAATCTTCTACTGGTACATGGACAACTGTGTGGACTGATGGACTTACCAGC
+G637SNQ08JODJW
IIIIIIIIIIIIIIIIIIIIIIIIIIIIICIIIIIIIIIIIIIIIIIIIIIIIIIIIIIIIIIIIIIIIIIIIIIIIIIIIIIIIIIIIIIIIII
@G637SNQ08JJP9Z
AACCTGGAGTTCCACCCGAAGAATCAGGGGCCGCGGTAGCTGCTGAATCTTCTACTGGTACATGGACAACTGTGTGGACTGATGGACTTACCAGC
+G637SNQ08JJP9Z
IIIIIIIIIIIIIIIIHIIIIIIIIIIIICIIIIIIIIIIIIIIIIIIIIIIIIIIIIIIIIIIIIIIIIIIIIIIIIIIIIIIIIIIIIIIIII
@G637SNQ08I6P9S
AACCTGGAGTTCCACCCGAAGAAGCAGGGGCCGCGGTAGCTGCTGAATCTTCTACTGGTACATGGACAACTGTGTAGACTGATGGACTTACCAGC
+G637SNQ08I6P9S
IIIIIIIIIIIIIIIIHIIIIIIIIIIIICIIIIIIIIIIIIIIIIIIIIIIIIIIIIIIIIIIIIIIIIIIIIIIIIIIIIIIIIIIIIIIIII
@G637SNQ08JL2OP
AACCTGGAGTTCCACCCGAAGAAGCAGGGGCCGCGGTAGCTGCTGAATCTTCTACTGTTACATGGACAACTGTGTGGACTGATGGACTTACCAGC
+G637SNQ08JL2OP
IIIIIIIIIIIIIIIIHIIIIIIIIIIIICIIIIIIIIIIIIIIIIIIIIIIIIIIIIIIIIIIIIIIIIIIIIIIIIIIIIIIIIIIIIIIIII
@G637SNQ08JBRFG
AACCTGGAGTTCCACCCGAAGAAGCAGGGGGCCGCGGTAGCTGCTGAATCTTCTACTGGTACATGGACAACTGTGTGGACTGATGGACTTACCAGC
+G637SNQ08JBRFG
IIIIIIIIIIIIIGHHBIIHHHBCH@HHHH/H<?FHEIIIIIIIIIIIIIIIIIIIIIIIIIIIIIIIIIIIIIIIIIIIIIIIIIIIIIIIIIII
@G637SNQ08JSTQ3
AACCTGGAGTTCCACCCGAAGAAGCAGGGTCCGCGGTAGCTGCTGAATCTTCTACTGGTACATGGACAACTGTGTGGACTGATGGACTTACCAGC
+G637SNQ08JSTQ3
IIIIIIIIIIIIIIII?IIIIIIIIHIIGIIIIIIIIIIIIIIIIIIIIIIIIIIIIIIIIIIIIIIIIIIIIIIIIIIIIIIIIIIIIIIIIII
@G637SNQ08JXWOA
AACCTGGAGTTCAACCCGAAGAAGCAGGGGCCGCGGTAGCTGCTGAATCTTCTACTGGTACATGGACAACTGTGTGGACTGATGGACTTACCAGC
+G637SNQ08JXWOA
IIIIIIIIIIIIIIIIHIIIIIIIIIIIICIIIIIIIIIIIIIIIIIIIIIIIIIIIIIIIIIIIIIIIIIIIIIIIIIIIIIIIIIIIIIIIII
@G637SNQ08JCJFL
AACCTGGAGTTCCACCCGAAGAAGCAGGGGCCGCGGTAGCTGCTGAATCTTCTACTGGTACATGGACAAATGTGTGGACTGATGGACTTACCAGC
+G637SNQ08JCJFL
IIIIIIIIIIIIIIIIHIIIIIIIIIIIICIIIIIIIIIIIIIIIIIIIIIIIIIIIIIIIIIIIIIIIGHIIIIIIIIIIIIIIIIIIIIIIII
@G637SNQ08JWDU4
AACCTGGAGTTCCACCCGAAGAAGCAGGGGCCGCGGTAGCTGCTGAATCTTCTACTTGTACATGGACAACTGTGTGGACTGATGGACTTACCAGC
+G637SNQ08JWDU4
IIIIIIIIIIIIIIIIHIIIIIIIIIIIICIIIIIIIIIIIIIIIIIIIIIIIIIIIIIIIIIIIIIIIIIIIIIIIIIIIIIIIIIIIIIIIII
@G637SNQ08I9DAD
AACCTGGAGTTCCACCCGAAGAAGCAGGGGCCGCGGTAGCTGTTGAATCTTCTACTGGTACATGGACAACTGTGTGGACTGATGGACTTACCAGC
+G637SNQ08I9DAD
IIIIIIIIIIIIIIHHHIIIIIIIIDHHH6IIFIIIIIIIIIIIIIIIIIIIIIIIIIIIIIIIIIIIIIIIIIIIIIIIIIDHCIIIIIIIIII
@G637SNQ08I4LWJ
AACCTGGAGTTCCACCCCGAAGAAGCAGGGGCCGCGGTAGCTGCTGAATCTTCTACTGGTACATGGACAACTGTGTGGACTGATGGACTTACCAGC
+G637SNQ08I4LWJ
IIIIIIIIIIIII?HHH4<HEFHEFIIHHHCIIIIIIIIIIIIIIIIIIIIIIIIIIIIIIIIIIIIIIIIIIIHDHCIIIIIHHHHHIIIIIIII
@G637SNQ08JS1CN
AACCTGGAGTTCCACCCGAAGAAGCAGGGGCCGCGGTAGCTGCTGAATCTTCTACTGGTACATGGACAACTGTGTGGACTGATGGACTTACCAGCT
+G637SNQ08JS1CN
IIIIIIIIIIIIIIIIHIIIIIIIIIIIICIIIIIIIIIIIIIIIIIIIIIIIIIIIIIIIIIIIIIIIIIIIIIIIIIIIIIIIIIIIIIIIIII
@G637SNQ08JG24F
AACCTGGAGTTCCACCCGAAGAAGCGAGGGGCCGCGGTAGCTGCTGAATCTTCTACTGGTACATGGACAACTGTGTGGACTGATGGACTTACCAGC
+G637SNQ08JG24F
IIIIIIIIIG?G;<GGBGGCCIIHHDDGGGCHH?HIIIIIIIIIIIHHHIIIIIIIIIIIIIIIIIIIIIIIIIIIIIIIIIIIIIIIIIIIIIII
@G637SNQ08JPX9R
AACCTGGAGTTCCACCCGAAGAAGCAGGGGCCGCGGTAGCTGCTGAATCTTATACTGGTACATGGACAACTGTGTGGACTGATGGACTTACCAGC
+G637SNQ08JPX9R
IIIIIIIIIIIIIIIIHIIIIIIIIIIIICIIIIIIIIIIIIIIIIIIIIIIIIIIIIIIIIIIIIIIIIIIIIIIIIIIIIIIIIIIIIIIIII
@G637SNQ08JWU9S
AACCTGGAGTTCCACCCGAAGAAGCAGGGGCCGCGGTAGCTGCTGAATCTTCTACTGGTACATGGACAACTGTGTGGACTGATAGACTTACCAGC
+G637SNQ08JWU9S
IIIIIIIIIIIIIIIIHIIIIIIIIIIIICIIIIIIIIIIIIIIIIIIIIIIIIIIIIIIIIIIIIIIIIIIIIIIIIIIIIIIIIIIIIIIIII
@G637SNQ08JDHUB
AACCTGGAGTTCCACCCGAAGAAGCAGGGGCTGCGGTAGCTGCTGAATCTTCTACTGGTACATGGACAACTGTGTGGACTGATGGACTTACCAGC
+G637SNQ08JDHUB
IIIIIIIIIIIIIIHH?IH??HIIIDHHH@IIIIIIIHHHIIIIIIIIIIIIIIHHHHIIIIIIIIIIIIIIIIIIIIHHHHIIIIIIIIIIIII
@G637SNQ08JSPK9
AACCTGGAGTTCCACCCGAAGAAGAAGGGGCCGCGGTAGCTGCTGAATCTTCTACTGGTACATGGACAACTGTGTGGACTGATGGACTTACCAGC
+G637SNQ08JSPK9
IIIIIIIIIIIIIIHHHIIIIIIIIIHHH;HHAIIIIHHHHIIIIIIIIIIIIIIIIIIIIIIIIIIIIIIIIIIIIIIIIIIIIIIIIIIIIIH
@G637SNQ08JX03K
AACCTGGAGTTCCACCCGAAGAAGCAGGGGCCGCGGTAGCTGCTGAATCTTCTACTGGTACATGGACAACTGTGTGGACTGATGGACTTACCATC
+G637SNQ08JX03K
IIIIIIIIIIIIIIIIHIIIIIIIIIIIICIIIIIIIIIIIIIIIIIIIIIIIIIIIIIIIIIIIIIIIIIIIIIIIIIIIIIIIIIIIIIIIII
@G637SNQ08JE99L
AAACCTGGAGTTCCACCCGAAGAAGCAGGGGCCGCGGTAGCTGCTGAATCTTCTACTGGTACATGGACAACTGTGTGGACTGATGGACTTACCAGC
+G637SNQ08JE99L
HHHIIIIIIIIIIIHHH:HIIIIIIIIHHHCIIIIIIIIIIIIIIIHHHIIIIIIIIIIIIIIIHHHIIIIIIIIIIIIIIIIIIIIIIIIIIIIH
@G637SNQ08JOZ2S
AACCTGGAGTTCCACCCGAAGAAGCAGGGGCCGCGGTAGCTGCTGAATCTTCTACTGGTACATGGACAACAGTGTGGACTGATGGACTTACCAGC
+G637SNQ08JOZ2S
IIIIIIIIIIIIIIIIHIIIIIIIIIIIICIIIIIIIIIIIIIIIIIIIIIIIIIIIIIIIIIIIIIIIIIIIIIIIIIIIIIIIIIIIIIIIII
@G637SNQ08I38T3
AACCTGGAGTTCCACCCGAGAAGCAGGGGCCGCGGTAGCTGCTGAATCTTCTACTGGTACATGGACAACTGTGTGGACTGATGGACTTACCAGC
+G637SNQ08I38T3
GCGCIIIIIIIIIIHH????GHEIEGGG=IIAIIHIIIIIIIIIGGIGGGGIIIIIIIIIIIIIIIIIIIIIIIIIIIIIG?G?IIIIIIIGGG
@G637SNQ08JEG7U
AACCTGGAGTTCCACCCGAAGAAGCAGGGGTCCGCGGTAGCTGCTGAATCTTCTACTGGTACATGGACAACTGTGTGGACTGATGGACTTACCAGC
+G637SNQ08JEG7U
IIIIIIIIIIIIIIHHHIIIIIIIIIHHH66H?FIIIIIIIIIIIIIIIIIIIIIIIIIIIIIIIIIIIIIIIIIIIIIIIIIHHHIIIIIIIIII
@G637SNQ08JMV6C
AACCTGGAGTTCCACCCGAAGAAGCAGGGGCCGCGGTAGCTGCTGAATCTTCTACTGGTACATGGACAACTGTGTGGACTGATGGACTTAACAGC
+G637SNQ08JMV6C
IIIIIIIIIIIIIIIIHIIIIIIIIIIIICIIIIIIIIIIIIIIIIIIIIIIIIIIIIIIIIIIIIIIIIIIIIIIIIIIIIIIIIIIIIIIIII
@G637SNQ08JOKPF
AACCTGGAGTTCTACCCGAAGAAGCAGGGGCCGCGGTAGCTGCTGAATCTTCTACTGGTACATGGACAACTGTGTGGACTGATGGACTTACCAGC
+G637SNQ08JOKPF
IIIIIIIIIIIIIIIIHIIIIIIIIIIIIAIIIIIIIIIIIIIIIIIIIIIIIIIIIIIIIIIIIIIIIIIIIIIIIIIIIIIIIIIIIIIIIII
@G637SNQ08I920H
AACCTGGAGTTCCACCCGAAGAAGCAGGGGCCGCGGTAGCTGCTGAATCTTCTACTGGTACATGGACAACTGTGTGGACTGATGGACTTACCAGCA
+G637SNQ08I920H
IIIIHHHIIIIIHGHH:IIIIIIIIHHHH>HHFIIIIIIIIIIIIIIIIIIIIIIIIIIIIIIIIIIIIIIIIIIIIIIIIIHHHIIIIIIIIIII
@G637SNQ08I6XZ7
AACCTGGAGTTCCACCCCGAAGAAGCAGGGGGCCGCGGTAGCTGCTGAATCTTCTACTGGTACATGGACAACTGTGTGGACTGATGGACTTACCAGC
+G637SNQ08I6XZ7
IIIIHD>@AGGGB<DDD2<DGGDBD@>DDDD/D@6DDCIIIIIIIIIIIIIIIIIID;D;CIIEEDBBED55?BEEEEEEEEHH?D?EIIIIIICCD
@G637SNQ08I4PBY
AACCTGGAGTTCCACCCGAAAGAAGCAGGGGCCGCGGTAGCTGCTGAATCTTCTACTGGTACATGGACAACTGTGTGGACTGATGGACTTACCAGC
+G637SNQ08I4PBY
IIIIIIIIIIGGE<GG2<GG18GEGIIGGG>IIIIIIIHHHIIIIHHHIIIIIIIIIIIIIIIIIIIIIIIIIIIIIIIIIIIHHHIIIIIIIIIH
@G637SNQ08JNUH9
AACCTGGAGTTCCAACCCGAAGAAGCAGGGGCCGCGGTAGCTGCTGAATCTTCTACTGGTACATGGACAACTGTGTGGACTGATGGACTTACCAGC
+G637SNQ08JNUH9
IIIIIIIIIGEG:G5GGBIGABGEFICGGG;GCFIIIIIIIIIIIIIIIIIIIIIIIIIIIIGGGGIIIIIE????IIIIIGGCGCIIIIIIIIII
@G637SNQ08JANL2
AACCTGGAGTTCCACCCGAAGAAGCAGGGGCCGCGGTAGCTGCTGAATCTTCTACTGGTACATGGACAACTGTGTGGACTGATGTACTTACCAGC
+G637SNQ08JANL2
IIIIIIIIIIIIIIIIHIIIIIIIIIIIICIIIIIIIIIIIIIIIIIIIIIIIIIIIIIIIIIIIIIIIIIIIIIIIIIIIIIIIIIIIIIIIII
@G637SNQ08JDFCC
AACCTGGAGTTCCACCCGAAGAAGCAGGGGCCGCGGTAGCTACTGAATCTTCTACTGGTACATGGACAACTGTGTGGACTGATGGACTTACCAGC
+G637SNQ08JDFCC
IIIIIIIIIIIIIIHHHIHHHHIIIIHHH@IIIIIIIIIIIIIIIIIIIIIIIIIIIIIIIIHHHIIIIIIIIIIIIIIIIHHHHIIIIIIIHHH
@G637SNQ08JFEDK
AACCTGGAGTTCCACCCGAACGAAGCAGGGGCGTGCGGTAGCTGCTGAATCTTCTACTGGTACATGGACAACTGTGTGGACTGATGGACTTACCAGC
+G637SNQ08JFEDK
A8A8<A8?8A8A37AA.7A/.5A357CAAA9<3<;=DIIEEEEIIHHHIIIA@@@EEEDDIIIFFFFIIIIIIIIFFFFIIIIIFFFIIIIHIIIII
@G637SNQ08J08CA
AACCTGGAGTTCCACCCGAAGAAGCAGGGGCCGCGGTAGCTGCTGAATCTTCTACTGGTACATGGACAACTGTGTGGACTGATGGACTTACCAGCCT
+G637SNQ08J08CA
B>B=IGGEAB@G@4BB2:BCCB=DC>BBB4BB<;B=BEIIIIIIIIIICCCCIIIIIIIIII?B?GIICCCCIEHHGIGGGIIIIIIIIIIIIIB8B
@G637SNQ08I7MLH
AACCTGGAGTTCCACCCGAAGAAGCAGGGGCCGCGGTAGCTGCTGAATCTTCTACTGGTACATGAACAACTGTGTGGACTGATGGACTTACCAGC
+G637SNQ08I7MLH
IIIIIIIIIIIIIIIIHIIIIIIIIIIIICIIIIIIIIIIIIIIIIIIIIIIIIIIIIIIIIHHIIIIIIIIIIIIIIHHHIIIIIIIIIIIIII
@G637SNQ08JMD3X
AACCTGGAGTTCCATCCGAAGAATCAGGGGCCGCGGTAGCTGCTGAATCTTCTACTGGTACATGGACAACTGTGTGGACTGATGGACTTACCAGC
+G637SNQ08JMD3X
IIIIIIIIIIIIIIIIIHIHIIIIIIIIIBI?7HIIIIIIIIIIIIIIIIIIIIIIIIIIIIIIIIIIIIIIIIIIIIIIIIIIIIIIIIIIIII
@G637SNQ08J0EMY
AACCTGGAGTTCCACCCGAAGAAGCAGGGGCCGCGGTAGCTGCTGAATCTTCTACTGATACATGGACAACTGTGTGGACTGATGGACTTACCAGC
+G637SNQ08J0EMY
IIIIIIIIIIIIIIIIHIIIIIIIIIIII@IIIIIIIIIIIIIIIIIIIIIIIIIIIIIIIIIIIIIIIIIIIIIIIIIIIIIIIIIIIIIIIII
@G637SNQ08JC1GR
AACCTGGAGTTCCACCCGAAGAAGCAGGGGCCGCGGTAGCTGCTGAATCTTCTACTGGTACATGGACAACTGTGTCGGACTGATGGACTTACCAGC
+G637SNQ08JC1GR
IIIIIIIIIIIIIIHHHIIIIIIIIIHHHCIIIIIIIIIIIIIIIIIIIIIIIIIIIIIIIIIIIIIIIIIIIDD;H;IIIIIIIIIIIIIIIIII
@G637SNQ08JD5OM
AACCTGGAGTTCCACCCGAAGAAGCGGGGGCCGCGGTAGCTGCTGAATCTTCTACTGGTACATGGACAACTGTGTGGACTGATGGACTTACCAGC
+G637SNQ08JD5OM
IIIIIIIIIIIIIIHHHIIIIGBB9GGGG-G4-:GCE@?CIIIIIIIIIIIIGGGIIIIIIIIIIIIIIIIIIIIGGGIIIIIIIIIIIIIIIGG
@G637SNQ08JA9MH
AACCTGGAGTTCCACCCGAAGAAGCAGGGGCCGGCGGTAGCTGCTGAATCTTCTACTGGTACATGGACAACTGTGTGGACTGATGGACTTACCAGC
+G637SNQ08JA9MH
FCFCHHHHIIIIIIFFCIIIIIEFG@FFF:F4F0;FAEAEEEIIIDFCDDIII???IIIIHHHHHHHHHHIIIIIIIIIIIIIIIIIIII?F?DII
@G637SNQ08JRZOI
AACCTGGAGTTCCACCCCGAAGAAGCGAGGGGCCGCGGTAGCTGCTGAATCTTCTACTGGTACATGGACAACTGTGTGGACTGATGGACTTACCAGC
+G637SNQ08JRZOI
B6B6CB@A4B4B>9BBB/9B?<B6:@A=BBB@IIFIIIIIIIIIIIIIIIIIIIIIIIIIIIIIIIIIIIIIIGGGIIIIIIIIIDDDGIIIII??B
@G637SNQ08JDQBP
AACCTGGAGTTCCACCCCGAAGAAGCAGGGGCGTGCGGTAGCTGCTGAATCTTCTACTGGTACATGGACAACTGTGTGGACTGATGGACTTACCAGC
+G637SNQ08JDQBP
B/B0CE@A4B/B9<BBB.<B8:B389?BBB991?AIIIEDDDHIIIIIIHHHHHDDDIIIIIIIIIIIIIIIIIIIIIIIIIIIIIIIIIIIIIIII
@G637SNQ08JG48C
AACCTGGAGTTCCACCCCGAAGAAGCAGGGGCCGCGGTAGCTGCTGAATCTTCTACTGGTACATGGACAACTGTGTGGACTGATGGACTTACCAGCT
+G637SNQ08JG48C
IIIIIGDDFIIIBEDDD4>DGGG@B?9DDD1D;2:D;HEEIIIIIIIIIIIIIIIIGGGIIIGCDBGGIIBCCBIIIIIIIIG?D?CIIIIEEEBBD
@G637SNQ08JYO8D
AACCTGGAGTTCCACCCGAAGAAGCAGGGGCCGCGGTAGCTGCTGAATCTTCTACTGGTACATGGACGAACTGTGTGGACTGATGGACTTACCAGC
+G637SNQ08JYO8D
IIIIIIIIIIIG?<GG4GIIIIIIIIGGGCIIIIIIIIIIIIIIIIIIIIIIIIIIIIIIIIIIID;6G6DDIIIIIIIIIIIHHHIIIIIIIIII
@G637SNQ08JKV8I
AACCTGGAGTTCCACCCGAAGAAGCAGGGGCCGCGGTAGCTGCTGAATCTTCTACTGGTACATGGACAACTGTGTGGACTGATGGACTTACCCAGC
+G637SNQ08JKV8I
HHIIIIIIIIIIIIEE?IE><E:;E?EEE4EBAIIIIIIIIIIIIIIHDECDHIIIIIIIIIIIIIIIIHHHHIHE??HIIIIEEIIG>3EE3=GE
@G637SNQ08JZ14Y
AACCTGGAGTTCCACCCGAAGAAGCAGGGGCCACGGTAGCTGCTGAATCTTCTACTGGTACATGGACAACTGTGTGGACTGATGGACTTACCAGC
+G637SNQ08JZ14Y
IIIIIIIIIIIIIIIIHIIIIIIIIIIIIAIIIIIIIIIIIIIIIIIIIIIIIIIIIIIIIIIIIIIIIIIIIIIIIIIIIIIIIIIIIIIIIII
@G637SNQ08JDDXD
AATCTGGAGTTCCACCCGAAGAAGCAGGGGCCGCGGTAGCTGCTGAATCTTCTACTGGTACATGGACAACTGTGTGGACTGATGGACTTACCAGC
+G637SNQ08JDDXD
HHIIIIIIIIIIEGGG4EGHHG@@A@GGG4GB8?GEIIIIIIIIIIIIIIIIIIIHHHIHHHHHIIIIIIIIIHDGCDDHHHIIIIIIIHHHIHH
@G637SNQ08JEAKW
AACCTGGAGTTCCACCCGAAGAAGCGAGGGGCCGGCGGTAGCTGCTGAATCTTCTACTGGTACATGGACAACTGTGTGGACTGATGGACTTACCAGC
+G637SNQ08JEAKW
IIIIIHHHFD=D53DD@EDBBD?777<DDD=D@D4;DIIGD<<<@EHD77<IIIII@@D@IHEEEDDDHFIGGDD;;D@DEDDDGD@@@IIHHHHII
@G637SNQ08JF0CQ
AACCTGGAGTTCCACCCGAAGAAGCAGGGGCCGCGGTAGCTGCTGAATCTTCTACTGGCACATGGACAACTGTGTGGACTGATGGACTTACCAGC
+G637SNQ08JF0CQ
IIIIIIIIIIIIHGHH?IIIIIIIIIHHHBIIIIIIIIIIIIIIIIIIIIIIIIIIIIIIIIIIIIIIIIIIIIIIIIIIIIIIIIIIIIIIIII
@G637SNQ08JKNGO
AACCTGGAGTTCCACCCGAAGAAGCAGGGGCGTGCGGTAGCTGCTGAATCTTCTACTGGTACATGGACAACTGTGTGGACTGATGGACTTACCAGC
+G637SNQ08JKNGO
HHIIIHGGGGGG@6AA26AAAA:;>>AAA96/66?BED;:;;DDDDA>>AA;;:D;;A;BD@@@AEEGGGGG@@;;A@D666;DBBDDBB?A>B?A
@G637SNQ08JB5JH
AACCTGGAGTTCCACCCGAAGAAGCAGGGGCCGCGGTAGCTGCTGAATCTTCTACTGGTATATGGACAACTGTGTGGACTGATGGACTTACCAGC
+G637SNQ08JB5JH
IIIIIIIIIIIHCGHHHIIIIIIIIIHHHCIIIIIIIIIIIIIIIIIIIHHHIIIIIIIIIIIIIIIIIIIIIIIIIIIIIIIIHHHIIIIIIIH
@G637SNQ08I7Q1W
AACCTGGAGTTCCACCCGAAGAAGCAGGGGCCGCGGTAGCTGCTGAATCTTCGTACTGGTACATGGACAACTGTGTGGACTGATGGACTTACCAGC
+G637SNQ08I7Q1W
IIIIIIIIIIIIIIIIHIIIIIIIIIIIICIIIIIIIIIIIIIIIIIIIIHHHHHIIIIIIIIIIIIIIIIIIIIIIIIIIIIHIHIIIIIIIIII
@G637SNQ08JV1YL
AACCTGGAGTTCCACCCGAAGAAGCAGGGGCCGCGGTAGCTGCTGAATCTTCTACTGGTACATGGGCAACTGTGTGGACTGATGGACTTACCAGC
+G637SNQ08JV1YL
IIIIIIIIIIIIIIIIHIIIIIIIIIIIICIIIIIIIIIIIIIIIIIIIIIIIIIIIIIIIIIIIHIIIIIIIIIIIIIIIIIIIIIIIIIIIII
@G637SNQ08JD8SQ
AACCTGGAGTTCCACCCGAAGAAGAAGGGGCCGCGGTAGCTACTGAATCTTCTACTGGTACATGGACAACTGTGTGGACTGATGGACTTACCAGC
+G637SNQ08JD8SQ
IIIIIIIIIIIIIIIIHIIIIIIIIIIIICIIIIIIIIIIIIIIIIIIIIIIIIIIIIIIIIIIIIIIIIIIIIIIIIIIIIHIHIIIIIIIHDI
@G637SNQ08JEMFZ
AACCTGGAGTTCCACCCGAAGAAGCAGGGGCCGCGGTAGTTGCTGAATCTTCTACTGGTACATGGACAACTGTGTGGACTGATGGACTTACCAGC
+G637SNQ08JEMFZ
IIIIIIIIIIIIHHGG:IIIIIIIICGGG6GC>IIIIEDG??DIIIIIIIIIIIIIIIIIIIHHHIIIIIIIIIHHHIHHHIDGCDIIIIIIIII
@G637SNQ08JEDAV
AACCTGGAGTTCCACCCCGAAGAAGCAGGGGGCCGCGGTAGCTGCTGAATCTTCTACTGGTACATGGACAACTGTGGGGACTGATGGACTTACCAGC
+G637SNQ08JEDAV
C?HHIIIIACCIIICCC9IGCDC@C@9CCCC-C5-5C4IEFIIIIIIIIIIIIIIIIHHHIIIIIIIIIIIIDDDCCC>IIHHHIIIIIIIIIHDCC
@G637SNQ08JXDCH
AACCTGGAGTTCCACCCGAAGAAGCAGTGGCCGCGGTAGCTGCTGAATCTTCTACTGGTACATGGACAACTGTGTGGACTGATGGACTTACCAGC
+G637SNQ08JXDCH
IIIIIIIIIIIIIGHH?IIIIIIIIIIIIIIIIIIIIIIIIIIIIIIIIIIIIIIIIIIIIIIIIIIIIIIIIIIIIIIIIIIIIIIIIIIIIII
@G637SNQ08JHMEQ
AACCTGGAGTTCCACCCGAAGAAGCAGGGGCCGCGGTAGCTGCTGAATCTTCCACTGGTACATGGACAACTGTGTGGACTGATGGACTTACCAGC
+G637SNQ08JHMEQ
IIIIIIIIIIIIHGHH?IIIIIIIIIHHHCIIIIIIIIIIIIIIIIIIIHCHCIIIIIIIIIIIIIIIIIIIIIIIIIIIIIIIIIIIIIIIIII
@G637SNQ08JIPLM
AACCTGGAGTTCCACCCCGAAGAAGCAGGGGTCCGCGGTAGCTGCTGAATCTTCTACTGGTACATGGACAACTGTGTGGACTGATGGACTTACCAGC
+G637SNQ08JIPLM
HHHHIIEIIGGG@4FFF/4FCCF9C>9FFF22FE6@FCIIIIIIIIIIIIIIIIIIIIIIIIIIIIIIHHHIIIIIIIIIIIIIIIIIIIIIIHHHI
@G637SNQ08JLMPF
AACCTGGAGTTCCGCCTGAAGAAGCAGGGGCTGCGGTAGCTGCCGAATCTTCTACTGGTACATGGACAACTGTGTGGACCGATGGACTTACCAGC
+G637SNQ08JLMPF
IIIIIIIIIIIIIIIIIIIIIIIIIIHHH@IIIIIIIIIIIIIIIIIIIIIIIIIHHHIIIIIH??HIIIIIIIIIIIIIIIIIIIIIIIIIIII
@G637SNQ08I32YP
AACCTGGAGTTCCACCCGAAGAAGCAGGGGCCGCGGTAGCTGCTGAATCTTCTAACTGGTACATGGACAACTGTGTGGACTGATGGACTTACCAGC
+G637SNQ08I32YP
IIIIIIIIIIIIH?GG6?GHGGEEG?GGG6GCFIIIIIIIIIIIIIIIIIID6G6;HIIIIIIIIIIIIIIIIIIIIIIIIIIIIIIIIIIIIIII
@G637SNQ08JLJF2
AACCTGGAGTTCCACCCGAAGAAGCAGGGGCCGCGGTAGCTGCGGTGAATCTTCTACTGGTACATGGACAACTGTGTGGACTGATGGACTTACCAGC
+G637SNQ08JLJF2
IIIIIIIIIIIIIIHHHIIIIIIIIIFFFCIIIIIIIIIIIGCFBD>F?IIIIIIIIGGGIIIIDF;;?GIIIIIIIIIIIIIIIIIIIIIIIIIII
@G637SNQ08JY4S5
AACCTGGAGTTCCACCCGAAGAAGCAGGGGCCGCGGTAGCTGCCGAATCTTCTACTGGTACATGGACAACTGTGTGGACTGATGGACTTACCAGC
+G637SNQ08JY4S5
IIIIHHHIIIIHCGHH?HIGIHEIE;HHH6HHDIIIIIIIIIIIIIIIIIIIIIIIIIIIIIIIIIIIIIIIIIIIIIIIIIIIIIIIIIIIIII
@G637SNQ08JET3T
AACCTGGAGTTCCACCCCGAAGAAGCAGGGGGCCGCGGTAGCTGCTGAATTTTCTACTGGTACATGGACAACTGTGTGGACTGATGGACTTACCAGC
+G637SNQ08JET3T
BBDDIEDE<@@A>4@@@/4@4?@:<DI@@@@:II;IIIIB?@@ADDD@;@@@4D8GEEEEGIIIIGGGIIIBCCFFFFFGGGGGGGGGG@66@E<;@
@G637SNQ08JTBRX
AACCTGGAGTTCCACCCGAAGAAGCAGGGGGCCGCGGTAGCTACTGAATCTTCTACTGGTACATGGACAACTGTGTGGACTGATGGACTTACCAGC
+G637SNQ08JTBRX
IIIIIIIIIIIIIIHHHIIGIGGG@9FFFF/F;=GGGHHGIIIGGGGGGIIIIIIIIIIIIIIIFBCGIIFGGFIIIIIIIIIIIIIIIIIGGGII
@G637SNQ08I5U97
AACCTGGAGTTCCACCCGAGAGCAGGGGCCGCGGTAGCTGCTGATCTTCTACTGGTACATGGACACTGTGTGGACTGATGGACTTACCAGC
+G637SNQ08I5U97
;4;4A;448<=;41;;6?====40;;;4AA9AA445:FFFD?:::?FF??==BB====89;899<<<??==<<999<99;44<;88;8===
@G637SNQ08JQS8R
AACCCGGAGTTCCACCCGAAGAAGCAGGGGGCCGCGGTAGCTGCTGAATCTTCTACTGGTACATGGACAACTGTGTGGACTGATGGACTTACCAGC
+G637SNQ08JQS8R
IIHHHIIIDFCHH<FF4<FHIFGGA>FFFF3II:IIIIIIIIIIIIIIIIIIIIIH?F??IIC?F;;;HHHIIIIIIIIIIIIIIIHHF;;FCIIF
@G637SNQ08I5A46
AACCTGGAGTTCCACCCGAAGAAGCCGGGGCCGGCGGTAGCTGCTGAATCTTCTACTGGTACATGGACAACTGTGTGGACTGATGGACTTACCAGC
+G637SNQ08I5A46
IIIIIIIIGGGGD7??4=?DBEAADD???5?1?/5?3<757<=><<?<>>?::476<?<<?><AEE????;<<?;:?<>;;::=?8:??40?/06?
@G637SNQ08JMYNL
AACCTGGAGTTCCACCCGAAGAAGCAGGGGCCGCGGTAGCTGCTGAATCTTCTACTGGTACATAGACAACTGTGTGGACTGATGGACTTACCAGC
+G637SNQ08JMYNL
IIIIIIIIHIHIIIIIHIIIIIIIIIIIICIIIIIIIIIIIIIIIIIIIIIIIIIIIIIIIIIIIIIIIIIIIIIIIIIIIIIIIIIIHHIIIII
@G637SNQ08JBYI2
AACCTGGAGTTCCACCCGAAGAAGCAGGGGCCGCGGTAGCTGCTGAATCTTAAAAAAACTACTGGTACATGGACAACTGTGTGGACTGATGGACTTACCAGC
+G637SNQ08JBYI2
IIIIIIIIIIIHHHGGGIIIIIIIIDGGG@IIIIIIIIIIIIIIIIIIIIIGGGGGG5HD2DHIIIIIIIIIIIIIIIIIIIIIIIIIIHHHIIIIIIIIII
@G637SNQ08JW7YE
AACCTGGAGTTCCACCCCGAAGAAGCAGGGGCTGCGGTAGCTGCTGAATCTTCTACTGGTACATGGACAACTGTGTGGACTGATGGACTTACCAGC
+G637SNQ08JW7YE
D7D7CD@A<D5E@<DDD/<D02D5:@HDDD7EIEHHIIIHHHIIIIIIIIIII???IIIIIIIIIIIIIIIIIIIIIIIIIIIIIIIIIIIIIIII
@G637SNQ08I8XA4
AACCTGGAGTTCCACCCGAAGAAGCAGGGGCCGCGGTAGCTGCTGAATCTTCTACTGGTACATGGACAACTGTGTGGACGTGATGGACGTTACCTACGC
+G637SNQ08I8XA4
IIIIIIIIIIIIIIHHHIIIIFFFFFBBBEFFFFFFFFFFFFFFFFFFFFFFFFFFFFFFFC??==?>8444888><::2434<>933,>-5>-,-,.>
@G637SNQ08JEW8E
AACCTGGAGTTCCACCCGAAGAAGCAGGGTCCGCGGTAGCTGCTGAATCTTCTACTGGTACATGGACAACTGTGCGGACTGATGGACTTACCAGC
+G637SNQ08JEW8E
IIIIIIIIIIIIHGHH?IIGIHEI?5HH66HICIIIIIIIIIIIIIIIIIIIIIIIIIIIIIIIIIIIIIIIIIIIIIIIIIIIIIIIIIIIIII
@G637SNQ08JYJIS
AACCTGGAGTTCCACCCGAAGAAGCAGGGGCCGCGGTAGCTGCTGAATCTTCTACTGGTACATGGACAACTGTATGGACTGATGGACTTACCAGC
+G637SNQ08JYJIS
IIIIIIIIIIIIIIHH?IIIIIIII?HHH6HHFIIIIIIIIIIIIIIIIIIIIIIIIIIIIIIIIIIIIIIIIIIIIIIIIIIIIIIIIIIIIII
@G637SNQ08JS9L3
AACCTGGAGCTCCACCCGAAGAAGCAGGGGCCGCGGTAGCTGCTGAATCTTCTACTGGTACATGGACAACTGTGTGGACTGATGGACTTACCAGC
+G637SNQ08JS9L3
IIIIIIIIIIIIIIHHHIHCGHIIIIHHH@HC:HIIIHHHHIIIIIIIIIIIIIIHHHIIIIIIIIIIIIIIIIIIIIIIIIIIIIIIIIIIIII
@G637SNQ08JJYA0
AACCTGGAGTTCCACCCGAAGAAGCAGGGGGCCGCGGTAGCTGCTGAATCTTCTACTGGTACATGGACAACTGTGTGGATTGATGGACTTACCAGC
+G637SNQ08JJYA0
IIIIIGCEAEEECEEE6@EHHEABD>EEEE5E80EEGIB;>?IIGGGGICECIIIIIIIIIIGGGGIIIIIGGEC?E??E?CEIIIIIIC?E?GII
@G637SNQ08JKUKV
AACCTGGGAGTTCCACCCGAAGAAGCGAGGGGCCGCGGTAGCTGCTGAATCTTCTACTGGTACATGGACAACTGTGTGGACTGATGGACTTACCAGC
+G637SNQ08JKUKV
EEEC>EE/40E>E44EE3DECCEC@@<9EEE=E71:EGIDDDGGIFGGGGGIIIIIGGGGIIIIGGFFIHIIIIF>?E?IIIIIIIFFCEBFFFHFF
@G637SNQ08J1ATZ
ACAACCTGGAGTTCCACCCGAAGAAGCAGGGGCCGCGGTAGCTGCTGAATCTTCTACTGGTACATGGACAACTGTGTGGACTGATGGACTTACCAGC
+G637SNQ08J1ATZ
IIIIIIIIIIIIIIIIHHHIIIIIIIIIHHHCIIIIIIIIIIIIIIIIIIIIIIIIIIIIIIIIIHHHIIIIIIIIIIIIIIIIHHHIIIIIIIIII
@G637SNQ08I3ZEW
AACCTGGAGTTCCACCCCGAGAAGCAGGGGGCCGCGGTAGCTGCTGAATCTTCTACTGGTACATGGGACAACTGTGGTGGACTGTATGGACTTACCAGCCT
+G637SNQ08I3ZEW
<@==FAA?@>>>>4<<<042=<9==4<<<<-<;3?<<<>>DDDDFFFA?:<:=BBA=<4444@9<<.7<<66:73<00<8??>989=>>A9<54<<?A@@<
@G637SNQ08I8ZEJ
AACCTGGAGTTCCACCCGAAGAAGCAGGGGCCGCGGTAGCTGCTGAATCTCCTACTGGTACATGGACAACTGTGTGGACTGATGGACTTACCAGC
+G637SNQ08I8ZEJ
IIIIIIIIIIIIIIHH:IIIIIIIIIHHHCIIIIIIIIIIIIIIIIIIIIIIIIIIIIIIIIIIIIIIIIIIIIIIIIIHHHHHIIIIIIIIIII
@G637SNQ08JTZY9
AACCTGGAATTCCACCCGAAGAAGCAGGGGCCGCGGTAGCTGCTGAATCTTCTACTGGTACATGGACAACTGTGTGGACTGATGGACTTACCAGC
+G637SNQ08JTZY9
IIIIIIIIIIIIIIIIHIIIIIIIIIIII@IIIIIIIIIIIIIIIIIIIIIIIIIIIIIIIIIIIIIIIIIIIIIIIIIIIIIIIIIIIIIIIII
@G637SNQ08JU1O5
AACCTGGAGTTCCACCCGAAGAAGCAGGGGCCGCGGTAGCTGCTGAATCTTCTACTGGTACATTGACAACTGTGTGGACTGATGGACTTACCAGC
+G637SNQ08JU1O5
IIIIIIIIIIIIIIIIHIIIIIIIIIIIICIIIIIIIIIIIIIIIIIIIIIIIIIIIIIIIIIHHIIIIIIIIIIIIIIIIIIIIIIIIIIIIII
@G637SNQ08JBQRS
AACCTGGAGTTCCCACCCCGAAGAAGCGAGGGGGCCGGCGGTAGCTGTTGAATCTTCTACTGGTACATGGACAACTGTGTGGACTGGATGGACTTACCAGC
+G637SNQ08JBQRS
:6:24:575:5::,/:::,4:15:,/424::::/:-:-2:./7?=:<<<<=>@9:8@1113:=BBBDDDDFFFFFDDAA?:::?D:65?DFFFDDDDFFFF
@G637SNQ08JVMIJ
AACCTGGAGTTCCACCCGAAGAAGCAGGGGCCGCGGTAGCTGCTGAATCTTCTACTGGTACATGGACAACTGCGTGGACTGATGGACTTACCAGC
+G637SNQ08JVMIJ
IIIIIIIIIIIIIIIIHIIIIIIIIIIIICIIIIIIIIIIIIIIIIIIIIIIIIIIIIIIIIIIIIIIIIIIIIIIIIIIIIIIIIIIIIIIIII
@G637SNQ08JLGYB
AACCTGGGAGTTCCACCCGAAGAAGCAGGGGCCGCGGTAGCTGCTGAATCTTCTACTGGTACATGGACAACTGTGTGGACTGATGGACTTACCAGC
+G637SNQ08JLGYB
E<E;<EE04<E@E7<EE?IIIIIIIHHEEECEC;HIIIIIIIIIIIHHHHHHHIIIIIIIIIIIIIIIIIIIIIHHHIIIIIIIICDDHHIIIIII
@G637SNQ08J0CQY
AACCTGGAGTTCCACCCGAAGAAGCAGGAGCCGCGGTAGCTGCTGAATCTTCTACTGGTACATGGACAACTGTGTGGACTGATGGACTTACCAGC
+G637SNQ08J0CQY
IIIIIIIIIIIHC?HHHIH??HIIIHHHIIIIIIIIIIIIIIIIIIIIIIIIIIIIIIIIIHHHHIIIIIIIIIIIIIIIIIIIIIIIIIIIIII
@G637SNQ08JIF3J
AACCTGGAGTTCCACCCGAAGAAGCAGGGGCCGCGGTAGCTGCTAAATCTTCTACTGGTACATGGACAACTGTGTGGACTGATGGACTTACCAGC
+G637SNQ08JIF3J
IIIIIIIIIIIIHHGG:IHHIGBCG9GGG5G>?FGGGIIIIIIIHHHIIIIIIIIHHHIIIIIIIIIIIIIIIIIIIIIIIIHHHIIHHHIIIHG
@G637SNQ08JB874
AACCTGGAGTTCCACCGAAGAAGCAGGGGCCGCGGTAGCTGCTGAATCTTCTACTGGTACATGGACAACTGTGTGGACTGATGGACTTACCAGC
+G637SNQ08JB874
IIIIGGEGEEEE73E23EEEEACD@EEE=E80;E;GDDDDIIIIIIIIIHHHIIHIIIIIIIIIIIIIIIIIIIIIIIGGGIIIIIIIIIIIII
@G637SNQ08JK036
AACCTGGAGTTCCACCCGAAGAAGCAGGGGCCGCGGTAGCTGCTGAATCCTCTACTGGTACATGGACAACTGTGTGGACTGATGGACTTACCAGC
+G637SNQ08JK036
IIIIIIIIIIIIIIIIBIIIIIIIIIIIICIIIIIIIIIIIIIIIIIIIIIIIIIIIIIIIIIIIIIIIIIIIIIIIIIIIIIIHHIIIIIIIII
@G637SNQ08JZET1
AACCTGGGAGTTCCACCCCGAAGAAGCGAGGGGCCGCGGTAGCTGCTGAATCTTCTACTGGTACATGGACAACTGTGTGGACTGATGGACTTACCAGC
+G637SNQ08JZET1
:::37::.72:3:.1:::.1:5;:681/1:::/:4.6;BDDGGGGHHH><86:88@D;;;@GGHHHHGGGGGHGGB66:6?>D>66:566AB?A?:;;
@G637SNQ08JS06C
AACCTGGAGTTCCACCCGAAGAAGCAGGGGCCGCGGTAGCTGCTGAATCTTCTACTGGTACATGGACAACTGTGTGGACTAGATGGACTTACCAGC
+G637SNQ08JS06C
IIIIIIIIIIIIIGDDBIIIIIIIIIDDDCIIIIIIIIIIIIIIIIIIIIIIIIIGGGIIIHGGGGIIIIIIHGFFFG@>776;D8::D44D845D
@G637SNQ08I510K
AACCTGGAGTTCCATCCGAAGAAGCAGGGGCCGCGGTAGCTGCTGAATCTTCTACTGGTACATGGACAACTGTGTGGACTGATGGACTTACCAGC
+G637SNQ08I510K
IIIIIIIIIIIIIIIIIIIIIIIIIIIII>IIIIIIIIIIIIIIIIIIIIIIIIIIIIIIIIIIIIIIIIIIIIIIIIIIIIIIIIIIIIIIIII
@G637SNQ08JWPFG
AACCTGGAGTTCCACCCGAAGAAGCAGGGGCCGCGGTAGCGGTGCTGAATCTTCTACTGGTACATGGACAACTGTGTGGACTGATGGACTTACCAGC
+G637SNQ08JWPFG
IIIIIIIIIIIIIIHHHIIIIIIIIIHHHCIIIIIIIII?H??HIIIIIIIIIIIIIIIIIIIIIIIIIIIIIIIIIIIIIIIIIIIIIIIIIIIII
@G637SNQ08I7XJN
AACCTGGAGTTCCACCCGAAGAAGCAGGGGCCGCGGTAGCTGCTGAATCTTCTACTGGTACATGGACAACTGTGTGGACCTGATGGACTTACCAGC
+G637SNQ08I7XJN
DDFFGGGIIIIIHHBB8GB??BABA<BBB1B:9ABEEDDEEIIIIIHHHHHHFFEEDIIIIB>B>BHIGEEDB::B11B577:6B4>AEEEB@@HH
@G637SNQ08JBCWQ
AACCTGGAGTTCCACCCGAAGAAGCAGGGGCCGCGGTAGCTGCTGAATCTTCTACTGGTACTATGGACAACTGTGTGGACTGATGGACTTACCAGC
+G637SNQ08JBCWQ
IIIIIIIIIIIIIIIIHIIIIIIIIIIIICIIIIIIIIIIIIIIIIIIIIIIIIIIIIIIIIIIIIIIIIIIIIIIIIIIIIIIIIIIIIIIIIII
@G637SNQ08JE9BN
AACCTGGAGTTCCACCCGAAGAAGCAGGGGGCCGCGGTAGCTGCCGAATCTTCTACTGGTACATGGACAACTGTGTGGACTGATGGACTTACCAGC
+G637SNQ08JE9BN
IIIIIIIIIIIIIIGG:HGGIGGGA9GGGG/G<=DGGIIIIIIIIIIIIIIIIIIIIIIIIIIIIIIIIIDDDIIIIIIIIIIIIIIIIIIIIIII
@G637SNQ08I6PFI
AACCTGGAGTTCCACCCGAAGAAGCAGGGGCCGCGGTAGCTGCTGAATCTTCTACCGGTACATGGACAACTGTGTGGACTGATGGACTTACCAGC
+G637SNQ08I6PFI
CCDA=?==8?8?<<??87?12?6874???,?-,1?6<7899BBDFFFFFFDDCCFFFFF?:::?AABBB<<<AAA?????=BBBDDDDDD????A
@G637SNQ08JUJ8C
AACCTGGAGTTCCACCCGAAGAAGCAGGGGCCGCGGTAGCTGCTGAATCTTCTACTGGTACATGGACAACTGTGTGGACTGATGGATTTACCAGC
+G637SNQ08JUJ8C
IIIIIIIIIIIIHHIIHIIIIIIIIIIIICIIHIIIIIIIIIIIIIIIIIIIIIIIIIIIIIIIIIIIIIIIIIIIIIIIIIIIIIIIHHIHHII
@G637SNQ08I90WJ
AACCTGGAGTTCCACCCGAAGAAGCAGGGGGCCGCGGTAGCTGCTGAATCTTCTACTGGTACATGGACAACTGTGTGGACTGATGGTACTTACCACGC
+G637SNQ08I90WJ
??ABIGEE??>DD7>>17>7:>37<7>>>>,>3/.>/?DDEGGGGGIIGE????@::>117A>@>57@?EGEDB;;>BEDA@@@>1122>88>;;27>
@G637SNQ08J0CR9
AACCTGGAGTTCCACCCGAAGAAGCAGGGGCCGCGGTAGCTGCTGAATCTTCTACTGGTACATGGACAACTGTGTGGTACTGATGGACTTACCAGC
+G637SNQ08J0CR9
IIIIIIIIIIIIIIHHHIIIIIIIIIHHHCIIIIIIIIIIIIIIIIIIIIIIIIIIIIIIIIIIIIIIIIIIIIIH;;??IIIIIIIIIIIIIIII
@G637SNQ08I7TUC
AACCTGGAGTTCCACCCGAAGAAGCAGGGGCCGCGGTAGCTGCTGAATCTTCTACTGGGTACATGGACAACTGTGTGGACTGATGGACTTACCAGC
+G637SNQ08I7TUC
IIIIIIIIIIIIIIHHGIIIIIIIIIHHHCIIIIIIIIIIIIIIIIIIIIIIIIC;HH5;CIIIIIIIIIIIIIIIIIIIIIIIIIIIIIIIIIII
@G637SNQ08I76YB
AACCTGGAGTTCCACCCCGAAGAAGCAGGGGGCCGCGGTAGCTGCTGAATCTTCTACTGGTACATGGACAACTGTGTGGGACTGATGGACTTACCAGC
+G637SNQ08I76YB
CCCCGC@ABHHH@4AAA/<A8<A6<E<AAAA-A<6DCCEIIIIIIIIIIIIIIIIIIIIIIIIIHCCDHIIIIGE=9AA3BBEEEBBBBIIIIHHHIA
@G637SNQ08JI3C1
AACCTGGAGTTCCACCCGAAGAAGCAGGGGCCGCGGTAGCTGCTGAATCTTCTACTGGTACATGGACAACTGTGTGGACTGATGGACTTAACAGCA
+G637SNQ08JI3C1
IIIIIIIIIIIIIIHHBIIIIIIIIIHHHBHC;DHCIHHHIIIIIIIIIIIIIIIHHHIIIHDH??HIIIIIIIIIIIIIIIHH??HIIIIIIIII
@G637SNQ08JGTUQ
AACCTGGAGTTCCACCCGAAGAAGCAAGGGCCGCGGTAGCTGCTGAATCTTCTACTGGTACATGGACAACTGTGTGGACTGATGGACTTACCAGC
+G637SNQ08JGTUQ
H;H;IIIIIIIIIIHHBIIIIIIIIIIHHHIIIIIIIIIIIIIIIIIIIIIIIIIHHHIIIIIIIIIIIIIIIIIIIIIIIIDHCHIIIIIIIII
@G637SNQ08JIGWP
AACCTGGAGTTCCACCCGAAGAAGCAGGGGGCCGCGGTAGCTGTTGAATCTTCTACTGGTACATGGACAACTGTGTGGACTGATGGACTTACCAGC
+G637SNQ08JIGWP
IIIIIIIIIIIII?EE69EHHEEE?9EEEE1E;6DECIHGIIIIIIIGGGGHIIIHDEDG===DE==CEAAHIGGDEFIC>>>IGGICEBDGGGII
@G637SNQ08JC1Z2
AACCTGGAGTTCCACCCGAAGAAGCAGGGGCCGCGGGTAGCTGCTGAATCTTCTACTGGTACATGGACAACTGTGTGGACTGATGGACTTACCAGC
+G637SNQ08JC1Z2
BBE;6B6=@GGB;;BB2DGGGGGBD;BBB9BA55BB06>7;;;>>DBBDDB@@EDDBBBHHGEDDDGGG@;==BBBBBE@@<<<BHHHHHHHHHHH
@G637SNQ08JDEQO
AACCTGGAGTTCCGCCCGAAGAAGCAGGGGCCGCGGTAGCTGCTGAATCTTCTACTGGTACATGGACAACTGTGTGGACTGATGGACTTACCAGC
+G637SNQ08JDEQO
IIIIIIIIIIIIIIIIHIIIIIIIIIIIICIIIIIIIIIIIIIIIIIIIIIIIIIIIIIIIIHIHIIIIIIIIIIIIIIIIIHIHIIIIIIIIII
@G637SNQ08J1QMV
AACCTGGAGTTCCACCCGAAGAAGCAGGGGCCGCGGTAGCTGCTGAATCTTCTACTGGTACATGGACAACTGTGTGGACTGATGGACTTTACCAGC
+G637SNQ08J1QMV
IIIIIIIIIIIIIIHHHGCCDGIIIIBBB@B;4BBBGIIIIIIIIIIIIIIIIIA<B88BGA8B448CECDD@CCB@A::::5B/.3BB--B<53B
@G637SNQ08I9YHA
AAACTGGAGTTCCACCCGAAGAAGCAGGGGCCGCGGTAGCTGCTGAATCTTCTACTGGTACATGGACAACTGTGTGGACTGATGGACTTACCAGCT
+G637SNQ08I9YHA
GG6<GIIIEGCGCHGGEIIIIHHHIIGGGCIIFIIIIIIIIIIIIIIIIIIIIIIIIIIIIIIIIIIIIIIIIIIIIIIIIIIIIIIIIIIIHHDG
@G637SNQ08I7RBM
AACCTGTAGTTCCACCCGAAGAAGCAGGGGCCGCGGTAGCTGCTGAATCTTCTACTGGTACATGGACAACTGTGTGGACTGATGGACTTACCAGC
+G637SNQ08I7RBM
IIIIIIIIIIIIIIIIHIIIIIIIIIIII>IIIIIIIIIIIIIIIIIIIIIIIIIIIIIIIIIIIIIIIIIIIIIIIIIIIIIIIIIIIIIIIII
@G637SNQ08I6J8X
AACCTGGAGTTCCACCCGAAGAAGTTCAGGGGCCGCGGTAGCTGCTGAATCTTCTACTGGTACATGGACAACTGTGTGGACTGATGGACTTACCAGC
+G637SNQ08I6J8X
IIIIIIIIIIIIIIHHHIIIIIGIHGG9HHH1H><FHGIIIIIIIIIIIIIIIIIIIIIIIIIIIIIIIIIIIIIIIIIIIIIIIIIIIIIIIIIII
@G637SNQ08JJ4LP
AACCAGGAGTTCCACCCGAAGAAGCGAGGGGCCGCGGTAGCTGCTGAATCTTCTACTGGTACATGGACAACTGTGTGGACTGATGGACTTACCAGC
+G637SNQ08JJ4LP
EEC55C579C>C57CC;?C@FFF@@BECCCBC94>CIIIFGGGIFFC=>CHIIIIHHHIIIIFHFHHIIIHIHHHIIIIIIHCCCBIIIIEDDHHH
@G637SNQ08JLAWM
AACCTGGAGTTCCACCCGAAGAAGCAGGGGCCGCGGTAGCTGCTGAATCTTCTACTGGATACATGGACAACTGTGTGGACTGATGGACTTACCAGC
+G637SNQ08JLAWM
IIIIIIIIIIIIIIHHHIIIIIIIIIHHHCIIIIIIIIIIIIIIDHCIIIIIII;5H5;?IIIGHBCEHIIIIIHHHIIIIIIIIHHHHHIIIIII
@G637SNQ08J1WZ2
AACCTGGAGTTCCACCCGAAGAAGCAGGGGCCGCGGTAGCTGCTGAATCTTCTACTGGTACATGGACAACTGTGTGGACTGATGGACTTACCAGG
+G637SNQ08J1WZ2
IIIIIIIIIIIIIIIIHIIIIIIIIIIIICIIIIIIIIIIIIIIIIIIIIIIIIIIIIIIIIHIHIIIIIIIIIIIIIIIIIIIIIIIIIIIIII
@G637SNQ08I4R9N
AACCTGGAGTTCCACCCGAAGAAGCAGGGGCCGCGGGTAGCTGCTGAATCTTCTACTGGTACATGGACAACTGTGTGGACTGGATGGACTTACCAGC
+G637SNQ08I4R9N
:2;;<;;<6:6:24::.4:12:;<<4:::.;;2/::.499><::<?@<91:18>?<8:8BBDAA===BBBA?9888<<<44:444:>??>>BBDFFF
@G637SNQ08JO2Z1
AACCTGGAGTTCCACCCGAAGAAGCAGGGGCCGCGGTAGCTGCTGAATCTTCTACTGGTTACATGGACAACTGTGTGGACTGATGGACTTACCAGC
+G637SNQ08JO2Z1
IIIIIIIIIIIIIIHHHIIIIIIIIIHHHCIIIIIIIIIIIIIIIIIIIIIIIID;H6H6HIIIIIIIIIIIIIIIIIIIIIIHHHIIIIIIIIII
@G637SNQ08I43Q7
AACCTGGAGTTCCACCCCGAAGAAGCAGGGGGCTGCGGTAGCTGCTGAATCTTCTACTGGTACATGGACAACTAGTGTGGACTGATGGACTTACCAGC
+G637SNQ08I43Q7
::::A?<<.9/?32999.29<:937<79999,777<9@@<:<ADD@@><<<9564<4695DD@:<98AA=;00/00449277777594559409/879
@G637SNQ08I582G
AACCTGGAGTTCCACCCGAAGAAGCAGGGGCCGCGTAGCTGCTGAATCTTCTACTGGTACATGGACAACTGTGTGGACTGATGGACTTACCAGC
+G637SNQ08I582G
IIIIIIIIIIIIIIHHHGGBBGGGGDGGG:G81::>>EDDDGIIGBCCIIIIIIGGGIIIHIIIICG>>BGHIIIIICCCIGGGIIIIIIIIII
