# Supplementary material for: Optimization of DNA Recovery and Amplification from Non-Carbonized Archaeobotanical Remains
Source: PLoS One. 2014 Jan 27;9(1):e86827. doi: 10.1371/journal.pone.0086827 (PMC3903575; doi:10.1371/journal.pone.0086827)
Supplement: Data S14 — Deep-sequencing amplicon data of Phusion on VAD-B sample in FASTQ format. (FASTQ) [file pone.0086827.s021.fastq]

@G637SNQ08I9MTK
AACCTGGAGTTCCGCCTGAAGAAGCAGGGGCTGCGGTAGCTGCCGAATCTTCTACTGGTACATGGACAACTGTGTGGACCGATGGACTTACCAGC
+G637SNQ08I9MTK
IIIIIIIIIIIIIIIIIIIIIIIIIIIIICIIIIIIIIIIIIIIIIIIIIIIIIIIIIIIIIIIIIIIIIIIIIIIIIIIIIIIIIIIIIIIIII
@G637SNQ08JR02R
AACCTGGAGTTCCGCCTGAAGAAGCAGGGGCGTGCGGTAGCTGCCGAATCTTCTACTGGTACATGGACAACTGTGTGGACCGATGGACTTACCAGC
+G637SNQ08JR02R
IIIIIIIIIIIIIIHFIIHGIH<?EIHHH@C5??GHIIGIGGIIIIIIIIIIIIIIIIIIIIIIIIIIIIGGGIIIIIIIIGGGIIIIIIIIIIII
@G637SNQ08JZXFN
AACCTGGAGTTCCGCCTGAAGAAGCAGGGGGCTGCGGTAGCTGCCGAATCTTCTACTGGTACATGGACAACTGTGTGGACCGATGGACTTACCAGC
+G637SNQ08JZXFN
IIIIIIIIHHHIIIIIIIIIIIIIE9GGGG1?EIIGEIIIHHHIIIIIIDGCHIIIIHHHIIIHG??HIIIIIIIIIIIIIIIIIIIIIIIIIIII
@G637SNQ08JHQOF
AACCTGGAGTTCCGCCTGAAGAAGCAGGGGCTGCGGTAGCTGCCGAATCTTCTACTGGTACATGGACAACTGTGTGGACCGATGGACTTACCAGCT
+G637SNQ08JHQOF
IIIIIIIIIIIIIIIIIIIIIIIIIIIIIBIIIIIIIIIIIIIIIIIIIIIIIIIIIIIIIIIIIIIIIIIIIIIIIIIIIIIIIIIIIIIIIIII
@G637SNQ08JBWXN
AACCTGGAGTTCAGCCTGAAGAAGCAGGGGCTGCGGTAGCTGCCGAATCTTCTACTGGTACATGGACAACTGTGTGGACCGATGGACTTACCAGC
+G637SNQ08JBWXN
IIIIIIIIIIIIIIIIIIIIIIIIIIIIICIIIIIIIIIIIIIIIIIIIIIIIIIIIIIIIIIIIIIIIIIIIIIIIIIIIIIIIIIIIIIIIII
@G637SNQ08JOXEA
AACCTGGAGTTCCGCCTGAAGAAGCGAGGGGCTGCGGTAGCTGCCGAATCTTCTACTGGTACATGGACAACTGTGTGGACCGATGGACTTACCAGC
+G637SNQ08JOXEA
IIIGEGCIIIIIC?G=??IIIIICCCCGGG?CCCIIIIIIEEIGGIGGIGIIIIIGCGCIIIGGGGIIIIIIIIIIIIIGGGIIIIIIIIIIIIII
@G637SNQ08JSSZ2
AACCTGGAGTTCCGCCTGAAGAAGCAGGGGCTGCGGTAGCTGCCGAATCTTCTACTGGTACATGGACAACTGTGTAGACCGATGGACTTACCAGC
+G637SNQ08JSSZ2
IIIIIIIIIIIIIIIIIIIIIIIIIIIIICIIIIIIIIIIIIIIIIIIIIIIIIIIIIIIIIIIIIIIIIIIIIIIIIIIIIIIIIIIIIIIIII
@G637SNQ08JEXBD
AACCTGGAGTTCCGCCTGAAGAAGCAGGGGCTGCGGTAGCTGCCGAATCTTCTACTGGTACATGGACAACTGTGTGGAACGATGGACTTACCAGC
+G637SNQ08JEXBD
IIIIIIIIIIIIIIIIIIIIIIIIIIIIICIIIIIIIIIIIIIIIIIIIIIIIIIIIIIIIIIIIIIIIIIIIIIIIIIIIIIIIIIIIIIIIII
@G637SNQ08JPWDM
AACCTGGAGTTCCGCCTGAAGAAGCAGGGGCTGCAGTAGCCGCTGAATCTTCTACTGGTACATGGACAACTGTGTGGACCGATGGACTTACGAGC
+G637SNQ08JPWDM
IIIIIIIIIIIIIIIIIIIIIIIIIIIIICIIIIIIIIIIIIIIIIIIIIIIIIIIIIIIIIIIIIIIIIIIIIIIIIIIIIIIIIIIIIIIIII
@G637SNQ08JT3UZ
AACCTGGAGTTCCGCCTGAAGAAGAAGGGGCTGCGGTAGCTGCCGAATCTTCTACTGGTACATGGACAACTGTGTGGACCGATGGACTTACCAGC
+G637SNQ08JT3UZ
IIIIIIIIIIIIIIIIIIIIIIIIIIIIICIIIIIIIIIIIIIIIIIIIIIIIIIIIIIIIIIIIIIIIIIIIIIIIIIIIIIIIIIIIIIIIII
@G637SNQ08I8W58
AACCTGGAGTTCCGCCTGAAGAAGCAGGGGCTGCGGTAGCTGCCGAATCTTCTACTGGTACATGGACAATTGTGTGGACCGATGGACTTACTAGC
+G637SNQ08I8W58
IIIIIIIIIIIIIIIIIIIIIIIIIIIIICIIIIIIIIIIIIIIIIIIIIIIIIIIIIIIIIIIIIIIIIIIIIIIIIIIIIIIIIIIIIIIIII
@G637SNQ08JZNAE
AACCTGGAGTTCCGCCTGAAGAAGCAGGGGCTGCGGTAGCTGCCGAATCTTCTACTGATACATGGACAACTGTGTGGACCGATGGACTTACCAGC
+G637SNQ08JZNAE
IIIIIIIIIIIIIIIIIIIIIIIIIIIIICIIIIIIIIIIIIIIIIIIIIIIIIIIIIIIIIIIIIIIIIIIIIIIIIIIIIIIIIIIIIIIIII
@G637SNQ08JV9K0
AACCTGGAGTTCCACCCGAAGAAGCAGGGGCCGCGGTAGCTGCTGAATCTTCTACTGGTACATGGACAACTGTGTGGACTGATGGACTTACCAGC
+G637SNQ08JV9K0
IIIIIIIIIIIIIIIIHIIIIIIIIIIIICIIIIIIIIIIIIIIIIIIIIIIIIIIIIIIIIIIIIIIIIIIIIIIIIIIIIIIIIIIIIIIIII
@G637SNQ08JZQT7
AACCTTGAGTTCCGCCTGAAGAAGCAGGGGCTGCGGTAGCTGCCGAATCTTCTACTGGTACATGGACAACTGTGTGGACCGATGGACTTACCAGC
+G637SNQ08JZQT7
IIIIIIIIIIIIIIIIIIIIIIIIIIIIICIIIIIIIIIIIIIIIIIIIIIIIIIIIIIIIIIIIIIIIIIIIIIIIIIIIIHIHIIIIIIIIII
@G637SNQ08JWD6H
AACCTGGAGTTCCGCCTGAAGAAGCAGGGGCTGCGGTATCTGCCGAATCTTCTACTGGTACATGGACAACTGTGTGGACCGATGGACTTACCAGC
+G637SNQ08JWD6H
IIIIIIIIIIIIIIIIIIIIIIIIIIIIICIIIIIIIIIIIIIIIIIIIIIIIIIIIIIIIIIIIIIIIIIIIIIIIIIHHIIIIIIIIIIIIII
@G637SNQ08JB6BG
AACCTGGAGTTCCGCCTGAAGAAGCAGGGGCTGCGGTAGCTGCCGAATCTTCTACTGGTACATGGACAACTGTGTGGACCGATGGACTTACCAGA
+G637SNQ08JB6BG
IIIIIIIIIIIIIIIIIIIIIIIIIIIIICIIIIIIIIIIIIIIIIIIIIIIIIIIIIIIIIIIIIIIIIIIIIIIIIIIIIHIHIIIIIIIIII
@G637SNQ08JG9O0
AACCTGGAGTTCCGCCTGAAGAAGCAGGGGATGCGGTAGCTGCCGAATCTTCTACTGGTACATGGACAACTGTGTGGACCGATGGACTTACCAGC
+G637SNQ08JG9O0
IIIIIIIIIIIIIIIIIIIIIIIIIIIIICIIIIIIIIIIIIIIIIIIIIIIIIIIIIIIIIIIIIIIIIIIIIIIIIIIIIIIIIIIIIIIIII
@G637SNQ08JEWB5
AACCTGGAGTTCCACCTGAAGAAGCAGGGGCTGCGGTAGCTGCCGAATCTTCTACTGGTACATGGACAACTGTGTGGACCGATGGACTTACCAGC
+G637SNQ08JEWB5
IIIIIIIIIIIIIIIIIIIIIIIIIIIIICIIIIIIIIIIIIIIIIIIIIIIIIIIIIIIIIIIIIIIIIIIIIIIIIIIIIIIIIIIIIIIIII
@G637SNQ08JZ8WO
AACCTGGAGTTCCGCCTGAAGAAGCAAGGGCTGCGGTAGCTGCCGAATCTTCTACTGGTACATGGACAACTGTGTGGACCGATGGACTTACCAGC
+G637SNQ08JZ8WO
IIIIIIIIIIIIIIIIIIIIIIIIIIIIIHIIIIIIIIIIIIIIIIIIIIIIIIIIIIIIIIIIIIIIIIIIIIIIIIIIIIHIHIIIIIIIIII
@G637SNQ08JX207
AACCTGGAGTTCCGCCTGAAGAAGCAGGGGCTGCGGTAGCTGCCGAATCTTCTACTGGTACATGGACAACTGTATGGACCGATGGACTTACCAGC
+G637SNQ08JX207
IIIIIIIIIIIIIIIIIIIIIIIIIIIIIBIIIIIIIIIIIIIIIIIIIIIIIIIHIHIIIIHIHIIIIIIIIIIIIIIIIIIIIIIIIIIIIII
@G637SNQ08JL1U3
AACCTGGAGTTCCGCCTGAAGAAGCAGGGGCTTCGGTAGCTGCCGAATCTTCTACTGGTACATGGACAACTGTGTGGACCTATGGACTTACCAGC
+G637SNQ08JL1U3
IIIIIIIIIIIIIIIIIIIIIIIIIIIII@HIIIIIIIIIIIIIIIIIIIIIIIIIIIIIIIIIIIIIIIIIIIIIIIIIIIIIIIIIIIIIIII
@G637SNQ08JN0TD
AACATGGAGTTCCGCCTGAAGAAGCAGGGGCTGCGGTAGCTGCCGAATCTTCTACTGGTACATGGACAACTGTGTGGACCGATGGACTTACCAGC
+G637SNQ08JN0TD
IIIIIIIIIIIIIIIIIIIIIHBCCIHHH@IIIIIIIGGGGIIIIIIIIIIIIIG?H?IIGGGHIIIIIIIIIIIIIIIIGCEHCGIIIIIIIEH
@G637SNQ08JCXZH
AACCTGGAGTTCCGCATGAAGAAGCAGGGGCTGCGGTAGCTGCCGAATCTTCTACTGGTACATGGACAACTGTGTGGACCGATGGACTTACCAGC
+G637SNQ08JCXZH
IIIIIIIIIIIIIIIIIIIIIIIIIIIIICIIIIIIIIIIIIIIIIIIIIIIIIIIIIIIIIIIIIIIIIIIIIIIIIIIIIIIIIIIIIIIIII
@G637SNQ08JCLXZ
AACCTGGAGTTCCGCCTGAAGAAGCAGGGGCTGCGGTAGCTGCCGAATCTTCTACTGTTACATGGACAACTTTGTGGACCGATGGACTTACCAGC
+G637SNQ08JCLXZ
IIIIIIHGDIIIIIIHHIIIIIIIIIIIIAIIIIIIIIIIIIIIIIIIIIIIIIIIIIIIIIIIIIIIIIIIHIIIIIIIIIIIIIIIIIIHHHI
@G637SNQ08JDSTX
AACCTGGAGTTCCGCCTGAAGAAGCAGGGGCTGCGGTAGCTTCCGAATCTTCTACTGGTACATGGACAACTGTGTGGACCGATGGACTTACCAGC
+G637SNQ08JDSTX
IIIIIIIIIIIIIIIIIIIIIIIIIIIIIAIIIIIIIIIIIIIIIIIIIIIIIIIIIIIIIIIIIIIIIIIIIIIIIIIIIIIIIIIIIIIIIII
@G637SNQ08JS4BZ
GAGGCGGTGGGCATCGCCGGGAACCTGCGCGCCGAGGATCTGAGCGTGAAGGACTTCGCGCGCATGGCGCTCGTCTTCGAGCGCTCGCCGCTGTTGCGCA
+G637SNQ08JS4BZ
IIIIIIIIIIHIIHHHIIIIHIIIIIIIIIIIIIIIIIIIIIIIIIIIIIIIIIIIIIIIIIIIIIIIIIIIIIIIIIIIIIIIIIIIIIIIIIIIIIII
@G637SNQ08JJQ32
AACCTGGAGTTCCGCCTGAATAAGCAGGGGCTGCGGTAGCTGCCGAATCTTCTACTGGTACATGGACAACTGTGTGGACCGATGGACTTACCAGC
+G637SNQ08JJQ32
IIIIIIIIIIIIIIIIIIIIHIHIIIIIICIIIIIIIIIIIIIIIIIIIIIIIIIIIIIIIIIIIIIIIIIIIIIIIIIIIIIIIIIIIIIIDDI
@G637SNQ08JF70Y
AACCTGTAGTTCCGCCTGAAGAAGCAGGGGCTGCGGTAGCTGCCGAATCTTCTACTGGTACATGGACAACTGTGTGGACCGATGGACTTACCAGC
+G637SNQ08JF70Y
IIIIIIIIIIIIIIIIIIIIIIIIIIIIICIIIIIIIIIIIIIIIIIIIIIIIIIHIHIIIIIIIIIIIIIIIIIIIIIIIIHIHIIIIIIIIII
@G637SNQ08JJB8U
AACCTGGAGTTCCGCCTCGAAGAAGCAGGGGCTGCGGTAGCTGCCGAATCTTCTACTGGTACATGGACAACTGTGTGGACCGATGGACTTACCAGC
+G637SNQ08JJB8U
EGH=9E8ADHHEDBE<979EDBE?@D9EEE3>>GGGHHGIIIIIIIIIIIIIIIIHHIIIIIIIIIIIIIIIIIIIIIIGGGIIII>;E9IFFFGG
@G637SNQ08JN32R
AACCTGGAGTTCCGCCTGAAGAAGCAGGGGCTGCGTTAGCTGCCGAATCTTCTACTGGTACATGGACAACTGTGTGGACCGATGGACTTACCAGC
+G637SNQ08JN32R
IIIIIIIIIIIIIIIIIIIIIIIIIIIIIBIIIIIIIIIIIIIIIIIIIIIIIIIIIIIIIIIIIIIIIIIIIIIIIIIIIIIIIIIIIIIIIII
@G637SNQ08JU4ZV
AACCTGGAGTTCCGCCTGAAGAAGCAGGGGCTGCGGTAGCTGCCGAATCTTCTACTGGTACATGGACAACTGTGTTGACCGATGGACTTACCAGC
+G637SNQ08JU4ZV
IIIIHIHIIIIIIIIIIIIIIIIIIIIIIAIIIIIIIIIIIIIIIIIIIIIIIIHHIHIIIIIIIIIIIIIIIIIIIIIIIIIIIIIIIIIIIII
@G637SNQ08JN177
AACCTGGAGTTCCGCCTGAAGAAGCAGGGGCTGTGGTAGCTGCCGAATCTTCTACTGGTACATGGACAACTGTGTGGACCGATGGACTTACCAGC
+G637SNQ08JN177
IIIIIIIIIICICIIIIIIIIIIIIIIIICIIIIIIIIIIIIIIIIIIIIIIIIIIIIIIIIIIIIIIIIIIIIIIIIIIIIIIIIIIIIIIIII
@G637SNQ08JT9ZR
AACCTGGAGTTCCGCCTGAAGAAGCAGGGGCTGCGGTAGCTGCCGAATCTTCTACTTGTACATGGACAACTGTGTGGACCGATGGACTTACCAGC
+G637SNQ08JT9ZR
IIIIIIIIIIIIIIIIIIIIIIIIIIIIIBIIIIIIIIIIIIIIIIIIIIIIIIII??HIIIHIHIIIIIIIIIIIIIIIIIIIIIIIIIIIIII
@G637SNQ08I7A0D
AACCTGGAGTTCCGCCTGAAGAAGAAGGGGCGTGCGGTAGCTGCCGAATCTTCTACTGGTACATGGACAACTGTGTGGACCGATGGACTTACCAGC
+G637SNQ08I7A0D
IIIIIIIIIGGGGIIIIIIIIIIIIIGGG>?7?BIIIICACCGGHIG===GHHHIHBGBICCBCGIIIIIIIIIIIIIIGBBBCGHFFGFIGFFGI
@G637SNQ08JCZMO
AACCTGGAGTTCCGCCTCGAAGAAGCAGGGGGCTGCGGTAGCTGCCGAATCTTCTACTGGTACATGGACAACTGTGTGGACCGATGGACTTACCAGC
+G637SNQ08JCZMO
?9?42?/A5?5?>@?4979?ADB@D<9????-99<??@?<:>@DGGDAACCBGGIIIHIIIIIIIIIIIIIIIIIHGGGGIIIIIGGDCBA=?;=;A
@G637SNQ08JDSY2
AACCTGGAGTTCCGCCCTGAAGAAGCAGGGGCTGCGGTAGCTGCCGAATCTTCTACTGGTACATGGACAACTGTGTGGACCGATGGACTTACCAGC
+G637SNQ08JDSY2
C@C;@C>AAC5C04CC/<AE@<C3899CCC0?AEACEGIIIIIIIIIIIIIIIHHHIIIIIIIIIIIIIIIIIIIIIIIHHHIIIIIIIHDCCIII
@G637SNQ08JLPAE
AACCTGGAGTTCCGCCTGAAGAAGCAGGGGCTGCGGTAGCTGCCGAATCTTCTACTGGTACATGAACAACTGTGTGGACCGATGGACTTACCAGC
+G637SNQ08JLPAE
IIIIIIIIIIIIIIIIIIIIIIIIIIIIICIIIIIIIIIIIIIIIIHHIIIIIIIIIIIIIID?I?HIIIIIIIIIIIIIIIIIIIIIIIIIIII
@G637SNQ08JL42S
AACCTGGAGTTCCGCCTGAAGAAGCAGGGGCTGCGGTAGCTGCCGAATCTTCTACTGGTACATGGACAACTGTGTGGACCGATGGACTTACTAGC
+G637SNQ08JL42S
IIIIIIIIIIIIIIIIIIIIIIIIIIIIICIIIIIIIIIIIIIIIIIIIIIIIIIIIIIIIIIIIIIIIIIIIIIIIIIIIIIIIIIIIIIIIII
@G637SNQ08J0BP7
AACCTGGAGTTCCGCCTGAAGAAGCAGGGGCTGCGGTAGCTGCCGAATCTTCTACTGGTACATGGACAACTGTGTGTACCGATGGACTTACCAGC
+G637SNQ08J0BP7
IIIIHIHIIIIIIIIIIIIIIIIIIIIIIBIIIIIIIIIIIIIIIIIIIIIIIIIIIIIIIIIIIIIIIIIIIIIIIIIIIIIIIIIIIIIIIII
@G637SNQ08JF6JB
GAGCGCAAGTCGGAAGCGATGCCTGCAGTCGTCGAACAGGCTCTCTGGGTGAAGCGTGGAGTTCCGGATGTGCGCTCGCCGCCAGAGCTTTCCGCGGATTCACCG
+G637SNQ08JF6JB
IIIIIIIIIIIIIIIIIIIIIIIIIIIIIIIIIIIIIHIHIIIIIIII?IIIIIIIIIIIIIIIIIIIIIIIIIIIIIIIIIIIIIIIIIHIIIIIIIIIIIIII
@G637SNQ08JKORB
AACCTGGAGTTCCGCCTGAAGAAGTAGGGGCTGCGGTAGCTGCCGAATCTTCTACTGGTACATGGACAACTGTGTGGACCGATGGACTTACCAGC
+G637SNQ08JKORB
IIIIIIIIIIIIIIIIIIIIIIIIIIIIIBIIIIIIIIIIIIIIIIIIIIIIIIIIIIIIIIDICHIIIIIIIIIIIIIIIIIIIIIIIIIIIII
@G637SNQ08JWH79
AACCTGGAGTTCCGCCTGAAGAAGCAGGGGCTTCGGTAGCTGCCGAATCTTCTACTGGTACATGGACAACTGTGTGGACCGATGGACTTACCAGC
+G637SNQ08JWH79
IIIIIIIIIIIIIIIIIEGCGIIIIIGGGAIIIIIIIGIIIIIIIGCCGIIIIIIGGGIIIIIGCCGIIIIIIIIG??IIIIIIIIIIIIIIHGG
@G637SNQ08I9MW5
AACCTGGAGTTCCGCCTGAAGAAGCAGGGGCTGCGGTAGCTGCCGAATCTTCTACTGGTACATGGACAAACTGTGTGGACCGATGGACTTACCAGC
+G637SNQ08I9MW5
IIIC?G?IIIIIIIIFEEGCAGEEGBGGG5?EIIIIIIIIIGGGGGIIIGGGIIIIIIIIIIIIIIIHHHIIIIIIIIIIIIIIIIIIIIIIIIII
@G637SNQ08JIYF9
AACCTGGAGTTCCGCCTGAACGAAGCAGGGGCTGCGGTAGCTGCCGAATCTTCTACTGGTACATGGACAACTGTGTGGACCGATGGACTTACCAGC
+G637SNQ08JIYF9
=<=>>=443=>=88=244=./6=<=<7===0444<==>?>@@@BA===DDFFFCCCFFFFFFFFFFFFFFCCADDDFFFFC???ADDDDDB===AA
@G637SNQ08JWHT3
AACCTGGAGTTTCGCCTGAAGAAGCAGGGGCTGCGGTAGCTGCCGAATCTTCTACTGGTACATGGACAACTGTGTGGACCGATGGACTTACCAGC
+G637SNQ08JWHT3
IIIIHIHIIIIHIIIIIIIIIIIIIIIIICIIIIIIIIIIIIIIIIIIIIIIIIIIIIIIIIIIIIIIIIIIIIIIIIIIIIIIIIIIIIIIIII
@G637SNQ08JJ4TP
AACCTGGAGTTCCGCCTGAAGAAGCAGGGGCTGCGGTAGCTGCCGAATCTTCTACTGGTACATGGACAACTGTGTGGACCGATGGACTTACCAGCC
+G637SNQ08JJ4TP
IIIIIGC??G?HHIGBGGIIIIIIIIGGGBIIIIIIIIIIIIIIIIIIIIIIIIIIIIIIIIIIIIIIIIIIIIIIH?G??IIIIIIGGIIIICGG
@G637SNQ08JF691
AACCTGGAGTTCCGCCTGAAGAAGCAGGGGCGTGCGGTAGCTGCCGAATCTTCTACTGGTACATGGACAACTGTGTGGACCGGATGGACTTACCAGC
+G637SNQ08JF691
ACG?6=6AA@@A><=894=4<==<=7===491989=>>9899?=8:=:::ABB===BBBBAAAA=:::==<<<=??>=>=0=049=<<<====>?BA
@G637SNQ08I75B5
AACCTGGAGTTCCGCCTGAAGAAGCAGGGGCTGCGGTAGCTGCCGAATCTTCTACTGGTACATGGACAACTGTGTGGAACGATGGACTTACCAGCT
+G637SNQ08I75B5
IIIIIIIIIIIIIIIIIIIIIIIIIIIIICIIIIIIIIIIIIIIIIIIIIIIIIIIIIIIIIIIIIIIIIIIIIIIIIIIIHHIIIIIIIIIIIII
@G637SNQ08JTUAI
AACCTGGAGTTCCGCCTAAAGAAGCAGGGGCTGCGGTAGCTGCCGAATCTTCTACTGGTACATGGACAACTGTGTGGACCGATGGACTTACCAGC
+G637SNQ08JTUAI
IIIIIIIIIIIIIGHGGHHCIIIIIIHHH@CGIIIIIIGGGGHGIIIIIIIIIIIGHGIIIIIHGGIIIIIIIIIIIIIIIIIIIIGHGIH??GI
@G637SNQ08JF8TV
AACCTGGAGTTCCGCCTGAAGAAGCAGGGGCTGCGGTAGCTGCCGAATCTTCTACTGGTACATGGACAACTGTGTGGACCGATGGACTTACCAGCA
+G637SNQ08JF8TV
IIIIIIHHIIIIIIIIIIIIIIIIIIIIICIIIIIIIIIIIIIIIIIIIIIIIIIDICIIIIIIIIIIIIIIIIIIIIIIIIIIIIIIIIIIIIII
@G637SNQ08JCHXT
AACCTGGAGTTCCGCCTGAAGAAAGCAGGGGGATGCGGTAGCTGCCGAATCTTCTACTGGTACATGGACAACTGTGTGGACCGATGGACTTACCAGC
+G637SNQ08JCHXT
D<D;AD>@<D5D3<D3<AD3<DD.8><DDDD-:AGGEEIIIIIIIIIIIIIIIIIIIIHHHIIIIIIIIIIIIIIIIIIIIIIIIIIIIIIIIIIII
@G637SNQ08JIM2Y
AACCTGGAGTTCCGCCTGAAGAAGCAGGGGCTGCGGTAGCTGCCAAATCTTCTACTGGTACATGGACAACTGTGTGGACCGATGGACTTACCAGC
+G637SNQ08JIM2Y
GGIG?G?IIIIIIIIFGIGIIIIIICGGG;IIIIIGIEEEIIG:GG4>BIIIIIIIIIIIIIIGCCGIIIIIIIIIIIIIIIIIIIIIIIIIIII
@G637SNQ08JDPU0
AACCTGGAGTTCCGCCTGAAGAAGCAGGGGCTGCGGTAGCTGCCGAATCTTTTACTGGTACATGGACAACTGTGTGGACCGATGGACTTACCAGC
+G637SNQ08JDPU0
IIIIIIIIIIIIIIIIIIIIIIIIIIHHHCIIIIIIIIIIIIIIIIIIIHHH6;DAIIIIIIIIIIIIIIIIIIIIIIIIIIIIIIIIIIIIIII
@G637SNQ08I7WZ6
AACCTGGAGTTCCGCCTGAAGAAGCAGGGGCTGCGGTAGCTGCCGAATCTTCTACTGGGTACATGGACAACTGTGTGGACCGATGGACTTACCAGC
+G637SNQ08I7WZ6
IIIIEHCGIIIIIIIIIIIIIIIIIIHHH@IIGGHIIIIIIIIIIIIIIIIIIIH:HH5:?IIIIIIIIIGGGIIIIIIIIGGGIIIIIIIIIIII
@G637SNQ08JSZFM
AACCTGGTAGTTCCGCCTGAAGAAGCAGGGGCTGCGGTAGCTGCCGAATCTTCTACTGGTACATGGACAACTGTGTGGACCGATGGACTTACCAGC
+G637SNQ08JSZFM
IIIIHHHIIIIIIIIIIIIIIIIIIIIHHHAIIIIIIIIIIIIIIIHCDHIIIIIIHHHIIIIIHCDIIIIIIIIIIIIIIIIHHHIIIIIIIIII
@G637SNQ08JTHQK
AACCTGGAGTTCCGCCTGAAGAAGCAGGGGCTGGCGGTAGCTGCCGAATCTTCTACTGGTACATGGACAACTGTGTGGACCGATGGACTTACCAGC
+G637SNQ08JTHQK
=8=<>==?>=8=44=844=88=>??<===644=44=89>=><>>A@=844=55<A?===BDACCAABBBDDD:655==ABBBA:=:??AAB@@?<=
@G637SNQ08JALTS
AACCTGGAGTTCCGCCTGAAGAAGCAGGGGCTGCGGTAGCTGCCGAATCTTCTACTGGTACATGGACAATTGTGTGGACCGATGGACTTACTAGCT
+G637SNQ08JALTS
IIIIIIIIIIIIIIIIIIIIIIIIIIHHHCIIIIIIIIIIIIIIIIIIIIIIIIIHHHIIIIIIIIIHHHHIIIIIIIIIIHHHHIIIIIIIHHHH
@G637SNQ08JSNJO
AACCAGGAGTTCCGCCTGAAGAAGCAAGGGCTGCGGTAGCTGCCGAATCTTCTACTGGTACATGGACAACTGTGTGGACCGATGGACTTACCAGC
+G637SNQ08JSNJO
IIIIIIIIIIIIIIIIIIIIIIIIIIIIIHIIIIIIIIIIIIIIIIIIIIIIIIIHIHIIIIIIIIIIIIIIIIIIIIIIIIIIIIIIIHIHIII
@G637SNQ08JUE0G
AACCTAGGAGTTCCGCCTGAAGAAGCAGGGGCTGCGGTAGCTGCCGAATCTTCTACTGGTACATGGACAACTGTGTGGACCGATGGACTTACCAGC
+G637SNQ08JUE0G
GBID=:G:HHIIIIAGAGGGGFGBBGIGGG@GGIIIIIGGGIIIGGGGIIIIIIIIIIIIIIIIIIGGGGIIIIIIIIIIIIIIIIIIGGGIIIII
@G637SNQ08J0LRE
AACCTGGAGTTCCGCCTGAAGAAGCAGGGGCTGCGGTAGCTGCCGAATCTTCTACTGGTAAACATGGACAACTGTGTGGACCGATGGACTTACCAGC
+G637SNQ08J0LRE
IIIIIIIIIIIIIIIIIIIIIIIIIIHHHBIIIIIIIHHHHIIIIIIIIIIIIIHDHCIHHHIIIIIIIIIIIIIIIIIIHCDDDHIIIIIIIIIII
@G637SNQ08JP5AY
AACCTGGAGTTCCGCCTGAAGAAGCGGGGGCTGCGGTAGCTGCCGAATCTTCTACTGGTACATGGACAACTGTGTGGACCGATGGACTTACCAGC
+G637SNQ08JP5AY
IIIIIIIIIIIIIIIIIIIIIIIIIIIII<IIIIIIIIIIIIIIIIIIIIIIIIIIIIIIIIIIHHIIIIIIIIIIIIIIIIIIIIIIIIIIIII
@G637SNQ08I3GVA
AACCTTGAGTTCCGCCTGAGAAGCAGGGGCTGCGGTAGCTGCCGAATCTTCTACTGGTACATGGACAACTGTGTGGACCGATGGACTTACCAGC
+G637SNQ08I3GVA
B8B8CCCC@EEB<=GED@><B@@D9BBB3GGG@B@HIIGGGGIIGGGIIIIIIFFFFIIIB=B88@EEEGD@@@B:;B;9>7B57;DEEEEEGC
@G637SNQ08JBT5N
AACCTGGAGTTCCGCCTGAAGAAGGCAGGGGCTGCGGTAGCTGCCGAATCTTCTACTGGTACATGGACAACTGTGTGGACCGATGGACTTACCAGC
+G637SNQ08JBT5N
IIIIIIIIIIIIB=D777DAAD6D47<DDD577<>DBEDBD@@DD@D@EFIIIIIIIIIIBB==D@GGGG@@@@@;D=HHII@=D=HHIIIIF@@D
@G637SNQ08I41MC
AACCTGGAGTTCAGCCTGAAGAAGCAGGGGGCTGCGGTAGCTGCCGAATCTTCTACTGGTACATGGACAACTGTGTGGACCGATGGACTTACCAGC
+G637SNQ08I41MC
FFIB=D<DGIHC98D8>ADFHD:<<7DDDD/7<DEDEEGGIFFFFHIHIIHHHHIHHIIIIIFEEEIGFFA>><<<D<DHHGFGHHIHGD<D<EID
@G637SNQ08I9JFC
AACCTGGAGTTCCACCCCGAAGAAGCAGGGGGCCGCGGTAGCTGCTGAATCTTCTACTGGTACATGGACAACTGTGTGGACCGATGGACTTACCAGC
+G637SNQ08I9JFC
C<C;<C5<<C3C3<CCC/<CGBCABEICCCC;HH=HHIIIIIIIIIIIIIIIIIIIIIIIIIIIHHHIIIIIIIIIIIIIIIIECCBE@C77C;@@C
@G637SNQ08I57GN
AACCTGGAGTTCCGCCTGAAGAAGCAGGGGCTGCGGTAGCTGCCGAATCTTCTACTGGTACATGGACGAATTGTGTGGACCGATGGACTTACTAGC
+G637SNQ08I57GN
IIIIIIIIIIIIIIIIIGGBFGABA9GGG29@EGGGIGIIIIIIIIIIIIIIIIIIIIIIIIIIIDD?G?HHIIIIIIIIIIH?G?IIIIIIIIII
@G637SNQ08JYEPS
AACCTGGAGTTCCGCCTGAAGAAGCAGGGGCTGCGCTAGCTGCCGAATCTTCTACTGGTACATGGACAACTGTGTGGACCGATGGACTTACCAGC
+G637SNQ08JYEPS
IIIIIIIIIIIIIIIIIIIIIIIIE9GGG4BEBBAEEIIIHHHHIIHHHHHHIIIIIIIIIIIHHDDGHIIHHDDGCIIIIIIIHD?G?IIIIII
@G637SNQ08I4RRT
AACCTGGAGTTCCGCCTTAAGAAGCAGGGGCTGCGGTATCTGCCGAATCTTCTACTGGTACATGGACAACTGTGTGGACCGATGGACTTACCAGC
+G637SNQ08I4RRT
IIIIIIIIIIIIIIIIHHHEIHEIE9HHH5EIIIIIIIIIIIIIIIIIIIIHHHIIIIIIIIIIIIIIIIIIIIIIIIIIIHHH??HIIIHEHHH
@G637SNQ08JHY7V
AACCTGGAGTTCCGCCTGAAGAAGCAGGGGCTGCGGTAGCTGCCGAATCTTCTACTGGTACATGGACAACTGTGTGGACCGATAGACTTACCAGC
+G637SNQ08JHY7V
IIIIIIIIIIIIIIIIIIIIIIIIIIIII@IIIIIIIIIIIIIIIIIIIIIIIIIIIIIIIIHIHIIIIIIIIIIIIIIIIIIIIIIIIIIIIII
@G637SNQ08J1GTS
AACCTGGAGTTCCGCCTGAAGAAGCAGGGGCTGCGGTAGCTGCCGAATCTTCTACTGGTACATGGACAATTGTGTGGACCGATGGACTTACCAGC
+G637SNQ08J1GTS
IIIG?G?IGGGIIIIIIIIIEG9:EEGGG8>BCCGIIIIIIIIIGGGIIIIIIIIGGGIIIIIIIIIGCGCIIIIIIIIIIIIIIIIIIIIIIII
@G637SNQ08J0I62
AACCTGGAGTTCCGCCCGAAGAAGCAGGGGCTGCGGTAGCTGCCGAATCTTCTACTGGTACATGGACAACTGTGTGGACCGATGGACTTACCAGC
+G637SNQ08J0I62
G?G?GHIIIIIIIIHHHIIIIIIII?GGG6IIIIIIIIHHHIHHHIIIIIIIIIIIIIIIIIIIIHHHIIIIIIIIIIIIIIIHHHHHIIIIIII
@G637SNQ08JMQ19
AACATGGAGTTCCGCCTGAAGAAGCAGGGGATGCGGTAGCTGCCGAATCTTCTACTGGTACATGGACAACTGTGTGGACCGATGGACTTACCAGC
+G637SNQ08JMQ19
E<=<=E@CAGGIGDEACDIECE?@>>EEE7CDDDGHD=<>CIIIIE=>=EBBBF=8E:IIIIIIIIIIIIIIIIIIIIIGGGIIIIIIIIIIIIE
@G637SNQ08JOZOC
AACCTGGAGTTCCGCATGAAGAAGCAGGGGCTGCGGTAGCTACCGAATCTTCTACTGGTACATGGACAACTGTGTGGACCGATGGACTTACCAGC
+G637SNQ08JOZOC
IIIIIIIIIIIIIIHHHHIIIIIIIIHHH@HHIIIIIHHHHIIIIIIIHHHIIIIHHHIIIIHHHIIIIIIIIIHHHIIIIHDHCIIIIIHHHHI
@G637SNQ08JF1H5
AACCTGGAGTTCCGCCTGAAGAAGCAGGGGCTGCGGTAGCTGCCGAATCTTCTACTGGTACATGGACAACTTTGTGGACCGATGGACTTACCAGC
+G637SNQ08JF1H5
IIIIIIIIIIIIIIIIIIIIIIIIIIIIICIIIIIIIIIIIIIIIIIIIIIIIIIIIIIIIIIIIIIIIIIIHIIIIIIIIIIIIIIIIIIIIII
@G637SNQ08JDBUG
AACCTGGAGTTCCGCCTGAAGAAGAAGGGCGTGCGGTAGCTGCCGAATCTTCTACTGGTACATGGACAACTGTGTGGACCGATGGACTTACCAGC
+G637SNQ08JDBUG
CCGF@??ECFFFFFF?=<=>?>><<.<<044767<>??AADDDDFC???DDA===A>>A9989<899<<8998<<AAA<4444<<<<<<?<889<
@G637SNQ08I77ID
AACCTGGAGTTCCGCCTGAACGAAGCAGGGGCGTGCGGTAGCTGCCGAATCTTCTACTGGTACATGGACAACTGTGTAGACCGATGGACTTACCAGC
+G637SNQ08I77ID
=<=>?=400=2=66=247=243=89::===.4.76<==>><<<<==BAAAABBDAA====DDDAA=::AAAA<<<???AA=3355==AABBABBA:=
@G637SNQ08JWBN2
AACCTGGAGTTCCGCCTGAAGAAGCAGGGGCTGCGGTAGCTGCCGAACTCTTCTACTGGTACATGGACAACTGTGTGGACCGATGGACTTACCAGC
+G637SNQ08JWBN2
IIIIGICIIIIIIIIIIIIIIIIIIIIIICIIIIIIIIIIIIIIIICDHHIIIIIIIIIIIIIIIIIIIIIIIIIIIIIIIIIIIIIIIIIIIIII
@G637SNQ08JOI55
AACCTGGAGTTCCGCCTGAAGAAGCAGGGGCTGCGGTAGCTGCCGAATCTTCTACTGGTACATGGACAACTGCGTGGACCGATGGACTTACCAGC
+G637SNQ08JOI55
IIIIIIIIIIIIIIIII?D?GIIIIIDDDCGGDCDIIGFFFFFGGGFFFIIIIIA=D=ADGDCD88CIIIGIIGGGGDD=;@7D7;;DA>D>@@D
@G637SNQ08JWTBX
AACCTGGAGTTCCGCCTGAAGAAGCAGGGGCTGCGGTAGCTGCCGAATCTTCTACTGGTACATGGACAACTGTGTGGACCGATGGACGGGGTTACCAGC
+G637SNQ08JWTBX
IIIIIIIIIIIIIIIIIIIIIIIIIIGGGAIIIIIIIIIIIIIIIIIIIIIIIIIHHHIIIIIIIIIIIIIIIIIIIIGE@@AGA@7GGG1G7FGEEII
@G637SNQ08JSZ4U
AACCTCGGAGTTCCGCCTGAAGAAGCAGGGGCTGCGGTAGCTGCCGAATCTTCTACTGGTACATGGACAACTGTGTGGACCGATGGACTTACCAGC
+G637SNQ08JSZ4U
<5<1//<-/1<7<9<<244<88<@??<<<<;:::?DDFCCA????DDBBAAAAAAAA<::AAAAAABBBDDD?:::AADDBBA<<<?@<<<<449<
@G637SNQ08J1P6X
AACCTGGAGTTCCGCCTGAAGAAAGCAGGGGCTGCGGTAGCTGCCGAATCTTCTACTGGTACATGGACAACTGTGTGGACCGATGGACTTACCAGC
+G637SNQ08J1P6X
IIIIHHHIIIIIIIGEIII?<GG4;?IGGG=IIIIIIIDDDIIIIHHHHIIIIIIIIIIIIIIIIIIIIIIIIIIIIIIIIIHDGCIIIIIHHHDG
@G637SNQ08I3P4G
AACCTGGAGTTCCGCCTGAGAAGCAGGGGCTGCGGTAGCTGCCGAATCTTCTACTGGTACATGGACAACTGTGTGGACCGATGGACTTACCAGC
+G637SNQ08I3P4G
IIIIIIIIIIIIIIIIGE??GGIIIGGGCIIIIIIIIIIIIGCCGIIIIIIIIIGGGIIIIIIIIIGCCIIIIIIIIGCFIIIIIIIIIGGGIG
@G637SNQ08JR9SX
AACCTGGAGTTCCGCCTGAAGAAGCAGGGGGCTGCGGTAGCTGCCGAATCTTCTACTGGTACATGGACAACTGTGTGGACCGGATGGACTTACCAGC
+G637SNQ08JR9SX
>9>9IEBB<>7><=>;@C@@C>;?@>>>>>-?@??>39>=AEB>99>CEIIIIIIED???EIIE?>?B>97ABA;8>8:>0>/47>=::>00>1@E>
@G637SNQ08JVBVA
AACCCGGAGTTCCGCCTGAAGAAGCAGGGGCGTGCGGTAGCTGCCGAATCTTCTACTGGTACATGGACAACTGTGTGGACCGATGGACTTACCAGC
+G637SNQ08JVBVA
B8BB/B/.3B7B7:B8<<B>@B<>A@BBB9@6@?DDE==;>>GGHEBAAAFIGGGGGBABCAADDDDGFFAAADGGIIIB=<==EIIGGGHFABBB
@G637SNQ08JI4RB
AACCTGGAGTTCCGCCTGAAGAAGCAGGGGCTGCGGTAGCTGCCGAATCTTCTACTGGTACATGGACAACTGTGTAGGACCGATGGACTTACCAGC
+G637SNQ08JI4RB
IIIIHIHIIIIIIIIIIIIIIIIIIIIIICIIIIIIIIIIIIIIIIIIIIIIIIIHIHIIIIIIIIIIIIIIIIIIIHHIIIIIIIIIIIIIIIII
@G637SNQ08JM5P4
AACCTGGAGTTCCGCCTGAAGAAGCAGGGGCTGCGGTAGCTGCCGAATATTCTACTGGTACATGGACAACTGTGTGGACCGATGGACTTACCAGC
+G637SNQ08JM5P4
IIIIIIIIIIIIIIIIIIIIIIIIIIIIICIIIIIIIIIIIIIIIICDDIHIIIIHIHIIIIIIIIIIIIIIIIIIIIIIIIHIHIIIIIIIIII
@G637SNQ08JUEF5
AACCTGGAGTTCCGCCTGAAGAAGCAGGGGTTGCGGTAGCTGCCGAATCTTCTACTGGTACATGGACAACTGTGTGGACCGATGGACTTACCAGC
+G637SNQ08JUEF5
IIIIGHCIIIIIIIIIIIIIIIIIIIHHH@HC?IIIIIIIIIIIIIIIIIIIIIIIIIIIIIIIIIIIIIIIIIIIIIIIHHDHCIIIIIIIIII
@G637SNQ08JVE3Y
AACCTGGAGTTCCGCCTGAAGAAGCAGGGGCTGCGGTAGCTGCCGAATCTTCTACTGGTACATGGGCAACTGTGTGGACCGATGGACTTACCAGC
+G637SNQ08JVE3Y
IGIIEICGGIIIIIIIIIIIIIIIIIIIIBIIIIIIIIIIIIIIIIIIIIIIIIIIIIIIIIIIIHIIIIIIIIIIIIIIIIIIIIIIIIIIIII
@G637SNQ08JCRWT
AACCTGGAGTTCCGCCTGAAGAAGCAGGGGCTGCGGTAGCTGCTGAATCTTCTACTGGTACATGGACAACTGTGTGGACCGATGGACTTACCAGC
+G637SNQ08JCRWT
IIIIIIIIIIIIIIIIIIIIIIIIIDHHH;IIIIIIIIIIIIIIIIIIIIIIIIIIIIIIIIIIIHDHCDIIIIIIIIIIIIHHHHHIIIIIIII
@G637SNQ08JL0VB
AACCTGGAGTTCCGCCTGAAGAAGCAGGGGCTGCGGTAGCTGCCGAATCCTCTACTGGTACATGGACAACTGTGTGGACCGATGGACTTACCAGC
+G637SNQ08JL0VB
IIIIHHHIIIIIIIIHHHIIHHBDHIHHHCIIIIIIIIIIIIIIIIIIIIIIIIIIIIIIIIIIIIIIIIIIIIIIIIIIHHHHIIIIIIIIIII
@G637SNQ08JWWK0
AACCTGGAGTTCCGCCTGAAGAAGCAGGGGCTGCGGTAGACTGCCGAATCTTCTACTGGTACATGGACAACTGTGTGGACCGATGGACTTACCAGC
+G637SNQ08JWWK0
IIIIIIIIIIIIIIIIIIIIIIIIIIIIIAIIIIIIIDDDDIIIIIIIIIIIIIIIIIIIIIIHIHIIIIIIIIIIIIIIIIIHIHIIIIIIIIII
@G637SNQ08JPMZR
TCCAACCCTGGAGTTCCGTCCTAGAAGAAGCAGGGGCTGCGGTAGCGTGCCGAATCGTTCTACTGGTACATGGACAACTGTGTGGACCGATGGACTTACCAGC
+G637SNQ08JPMZR
2959199,/9-41959-/,9,64/9.3;>???99995655<A?<<<=<8944>844498==?<<<<????AABBA:::?DDAAAABBDDD?===AAAAA>@B=
@G637SNQ08JS9EN
AACCTCGGAGTTCCGCCTGAAGAAGCAGGGGCGTGCGGTAGCTGCCGAATCTTCTACTGGTACATGGACAACTGTGTGGACCGATGGACTTACCAGC
+G637SNQ08JS9EN
=8>80/=.42=;=99=8><=84=29<9===493<<BBB?:9:?DDBA=:::AAAAAA?AAB====AAADDD???=DDDDDA?666?DDDDDD???AD
@G637SNQ08I4XYE
AACCTGGAGTTCCGCCTGAAGAAGCAGGGGGCTGCAGTAGCCGCTGAATCTTCTACTGGTACATGGACAACTGTGTGGACCGATGGACTTACGAGC
+G637SNQ08I4XYE
IIIIGGGIIIIIIIIIIIIGIGGGA9EEEE/>@AAAEGIIIIIIIIIIIIIIIIIIGGGIIIGEECIIIIIIIIIIECCIIIC:E:>BEBA>EEEE
@G637SNQ08JIH2S
AACCTGGAGTTCCGCCTGAAGAAGCAGGGGGCTGCGGTAGCTGCCGAATCTTCTACTGGTACATGGACAACTGTGTGGACCGATGGACTTACCAGCT
+G637SNQ08JIH2S
D2D1<D7EGEEEA=D;EEE><D3:@9DDDD-9>EHDCIIIIIIIIIIIIIIIIIIIIIIIIIIIIIIIIIIIIIIIIIIIIIIIII??D?CDCIG?D
@G637SNQ08JX8JF
AACCTGGAGTTCCGCCTGAAGAAGCAGGGGCTGCGGTAGCTGCCGAATCTTCTACTGATACATGGACAACTGTGTGGACCGATGGACTTACTAGC
+G637SNQ08JX8JF
IIIIIIIIIIIIIIIIIIIIIIIIIIIIICIIIIIIIIIIIIIIIIIIIIIIIIIHHHIIIIIIIIIIIIIIIIIIIIIIIIHIHIIIIDDDDII
@G637SNQ08JDSLI
AACCTGGAGTTCCGCCTGAAGAAGCAGGGGCTGCGGTAGCTGCCGAATCTTCTACTGGTACATGGACAACTGTGCGGACCGATGGACTTACCAGC
+G637SNQ08JDSLI
IIIIIIIIIIIIIIIIIIIIIIIIIIIIICIIIIIIIIIIIIIIIIIIIIIIIIIIIIIIIIIIIIIIIIIIIIIIIIIIIIHIHIIIIIIIDDI
@G637SNQ08I98KA
AACCTGGAGTTCCGCCTGAAGAAGCAGGGGCTGCGGTAGCTGCCGAATCTTCTACTGGTACATGGACAACTGTGTGGACCGATGGACTTACCAGAC
+G637SNQ08I98KA
IIIIIIIIIIIIIIIIIIIIIIIIIIHHHCIIIIIIIIIIIIIIIIIIIIIIIIIIIIIIIIIIIIIIIIIIIIIIIIIIIIIIIIIIIIIII;5H
@G637SNQ08JTJNE
AACCTGGAGTTCCGCCTGAAGAAGCAGGGGCTGCGGTAGCTGCCGAATCTTCTACTGGTACATCGGACAACTGTGTGGACCGATGGACTTACCAGC
+G637SNQ08JTJNE
IIIIIIIIIIIIIIIIIIIIIIIIIHIII@IIIIIIIIIIIIIIIIIIIIIIIIIIIIIIIIIIIHHIIIIIIIIIIIIIIIIIIIIIIIIIIIII
@G637SNQ08JDUOU
AACCTGGAGTTCCGCCTTGAAGAAGCAAGGGCTGCGGTAGCTGCCGAATCTTCTACTGGTACATGGACAACTGTGTGGACCGATGGACTTACCAGC
+G637SNQ08JDUOU
AAA<;A569A;A8:A4A56A<<AABDA@AAC@@@@EGGDBD@=A;@ABDDBBBCDB;A68<GEGFFEGGGGGGG@;A66A;:BDBBDDBE@A@@@G
@G637SNQ08JL59U
AACCTGGAGTTCCGCCTGAAGAAGCGAGGGGCGTGCGGTAGCTGCCGAATCTTCTACTGGTACATGGACAACTGTGTGGACCGATGGACTTACCAGC
+G637SNQ08JL59U
IIIIFFDEEIII@7A677ABBA47?:7AAA97077?A?EEADAABB?A67?A666@EEEGGGGFGDD<<A?BD<;66A;<A;?BIEGD@A@@DDEEH
@G637SNQ08JXP02
AACCTGGAGTTCCGCCTGAAGAAGCAGGGGCTGCGGTAGCTGCCGAATCTTCTACTGGTACATGGACAACTGTGTGGACCGATGGACTTACCAGCG
+G637SNQ08JXP02
IIIIIIHHIIIIIIIIIIIIIIIIIIIIICIIIIIIIIIIIIIIIIIIIIIIIIIIIIIIIIIIIIIIIIIIIIIIIIIIIIIIIIIIIHIHHHHI
@G637SNQ08JTB2G
AACCTGGAGTTCCGCCCTGAAGAAGCGACGGGGCGTGCGGTAGCTGCCGAATCTTCTACTGGTACATGGACAACTGTGTGGACCGATGGACTTACCAGC
+G637SNQ08JTB2G
=/=/?==?6=8=45==/17==?=657570===58.75ABB;;:;;?@@B=;;?@@@B@;;=;GGD<<=@DEEEEDA?66=66=6:;DEEGGGGEEEHHH
@G637SNQ08JPM0W
AACCTGGAGTTCCGCCTGAAGAAGCAGGGGGCTGCGGTAGCTGCCGAATCTTCTACTGTTACATGGACAACTTTGTGGACCGATGGACTTACCAGC
+G637SNQ08JPM0W
GGIICEBIHIIIHFE<=>EAHE;<99EEEE-9>??EEFDFIIIIIIIIIIGGGIIIIIIIIIIIIIICE??EHHIIIIIIIIIIIIIIIIIE???E
@G637SNQ08JF34B
AACCTGGAGTTCCGCCTGAAGAAGCAGGGGCTGCGGTAGTCTGCCGAATCTTCTACTGGTACATGGACAACTGTGTGGACCGATGGACTTACCAGC
+G637SNQ08JF34B
IIIIIHHIIIIIH@E==@E@FFFFGIEEE?===EEIE=;;@FHE@@EDEFIIIIIIHHHIIIHIFFFIHIHHHFIIIIIE9877EGGGGG@E@@EH
@G637SNQ08JARCM
AACCTGGAGTTCCGCCCTGAAGAAGCGAGGGGCTGCGGTAGCTGCCGAATCTTCTACTGGTACATGGACAACTGTGTGGACCGATGGACTTACCAGC
+G637SNQ08JARCM
</</?<8</</</5<<8BA=ABEE??67<<<9777??@DDDDDGGII===EHHHHIBBBBIIIIIIIIIIIGEEE;;<33<54<:<8?A=44<4;:<
